# Supplementary material for: Significance of macrophage infiltration in the prognosis of lung adenocarcinoma patients evaluated by scRNA and bulkRNA analysis
Source: Front Immunol. 2022 Oct 12;13:1028440. doi: 10.3389/fimmu.2022.1028440 (PMC9597471; doi:10.3389/fimmu.2022.1028440)
Supplement: Supplementary file 1 [file DataSheet_1.zip]

Archive with 40 entries (40 files):
- SupplementaryTable10_nomogram_patient_info_part.txt
- SupplementaryTable11_Immune_treatment.xlsx
- SupplementaryTable1_ GSE11969_clin.txt
- SupplementaryTable1_ GSE19188_clin.txt
- SupplementaryTable1_ GSE26939_clin.txt
- SupplementaryTable1_ GSE31210_clin.txt
- SupplementaryTable1_ GSE42127_clin.txt
- SupplementaryTable1_ GSE50081_clin.txt
- SupplementaryTable1_ GSE72094_clin.txt
- SupplementaryTable1_ GSE8894_clin.txt
- SupplementaryTable1_train_clin.tsv
- SupplementaryTable2_GSE11969_cibersort.txt
- SupplementaryTable2_GSE31210_cibersort.txt
- SupplementaryTable2_GSE50081_cibersort.txt
- SupplementaryTable2_GSE72094_cibersort.txt
- SupplementaryTable2_GSE8894_cibersort.txt
- SupplementaryTable2_train_cibersort.txt
- SupplementaryTable3_gene_module.txt
- SupplementaryTable4_GSE13213_consensusClass.csv
- SupplementaryTable4_GSE31210_consensusClass.csv
- SupplementaryTable4_GSE72094_consensusClass.csv
- SupplementaryTable4_GSE8894_consensusClass.csv
- SupplementaryTable4_TCGA_consensusClass.csv
- SupplementaryTable5_TAM_marker_genes.txt
- SupplementaryTable6_cox_significant.txt
- SupplementaryTable7_forest.univariate_cox.txt
- SupplementaryTable7_Signature_Coef.txt
- SupplementaryTable8_clinical_inf.txt
- SupplementaryTable9_GSE19188.multivariate_cox_result.txt
- SupplementaryTable9_GSE19188.univariate_cox_result.txt
- SupplementaryTable9_GSE26939.multivariate_cox_result.txt
- SupplementaryTable9_GSE26939.univariate_cox_result.txt
- SupplementaryTable9_GSE42127.multivariate_cox_result.txt
- SupplementaryTable9_GSE42127.univariate_cox_result.txt
- SupplementaryTable9_GSE50081.multivariate_cox_result.txt
- SupplementaryTable9_GSE50081.univariate_cox_result.txt
- SupplementaryTable9_GSE72094.multivariate_cox_result.txt
- SupplementaryTable9_GSE72094.univariate_cox_result.txt
- SupplementaryTable9_TCGA_clinical.multivariate_cox.txt
- SupplementaryTable9_TCGA_clinical.univariate_cox.txt
