# Supplementary material for: Significance of macrophage infiltration in the prognosis of lung adenocarcinoma patients evaluated by scRNA and bulkRNA analysis
Source: Front Immunol. 2022 Oct 12;13:1028440. doi: 10.3389/fimmu.2022.1028440 (PMC9597471; doi:10.3389/fimmu.2022.1028440)
Supplement: Supplementary file 1 [file DataSheet_1.zip › SupplementaryTable10_nomogram_patient_info_part.txt]

TCGA-05-4249-01A	0.24429359702022	67	Male	No	M0	T2	Stage I
TCGA-05-4382-01A	0.412673429134843	68	Male	Yes	M0	T2	Stage I
TCGA-05-4384-01A	0.25870488403951	66	Male	Yes	M0	T2	Stage III
TCGA-05-4389-01A	0.185063915134415	70	Male	No	M0	T1	Stage I
TCGA-05-4390-01A	0.398885104347699	58	Female	No	M0	T2	Stage I
TCGA-05-4398-01A	0.436778971623173	47	Female	No	M0	T4	Stage III
TCGA-05-4402-01A	0.438411609650327	57	Female	No	M1	T2	Stage IV
TCGA-05-4405-01A	0.418614351588115	74	Female	No	M0	T2	Stage I
TCGA-05-4415-01A	1.52308822648541	57	Male	No	M0	T4	Stage III
TCGA-05-4417-01A	0.451271659110626	51	Female	No	M0	T2	Stage I
TCGA-05-4420-01A	0.279612619175962	41	Male	No	M0	T2	Stage I
TCGA-05-4424-01A	0.352442734886052	70	Male	Yes	M0	T3	Stage II
TCGA-05-4427-01A	0.180833456833489	65	Female	No	M0	T2	Stage II
TCGA-05-4432-01A	0.225126184201037	66	Male	No	M0	T2	Stage II
TCGA-05-5425-01A	0.497868110363974	68	Male	Yes	M0	T2b	Stage II
TCGA-05-5428-01A	0.104383065671378	57	Male	Yes	M0	T1b	Stage II
TCGA-38-4625-01A	0.365007295174766	66	Female	No	M0	T2a	Stage I
TCGA-38-4627-01A	0.58123810135975	64	Female	No	M0	T1b	Stage II
TCGA-38-4628-01A	0.356752968130858	65	Female	No	M0	T2	Stage II
TCGA-38-4629-01A	0.695479269133872	68	Male	No	M0	T3	Stage II
TCGA-38-4630-01A	0.406245381447012	75	Female	No	M0	T2	Stage I
TCGA-38-4631-01A	0.578070432990504	72	Female	No	M0	T2	Stage I
TCGA-38-4632-01A	0.545979106784054	42	Male	No	M1	T2	Stage IV
TCGA-38-7271-01A	0.204422353580315	72	Female	No	M0	T1	Stage I
TCGA-44-2655-01A	0.211264947097313	65	Female	No	M0	T1	Stage I
TCGA-44-2656-01A	0.265991667491662	59	Male	No	M0	T2	Stage I
TCGA-44-2656-01B	0.327608918406316	59	Male	No	M0	T2	Stage I
TCGA-44-2657-01A	0.151940043705169	74	Female	No	M0	T2	Stage I
TCGA-44-2659-01A	0.203919820234749	65	Female	No	M0	T1	Stage II
TCGA-44-2661-01A	0.00330749722819626	69	Female	No	M0	T1	Stage I
TCGA-44-2662-01A	0.36127775475466	65	Male	No	M0	T2	Stage I
TCGA-44-2662-01B	0.225724350574075	65	Male	No	M0	T2	Stage I
TCGA-44-2665-01A	0.606906373804353	55	Female	No	M0	T2	Stage II
TCGA-44-2666-01A	0.209328778909558	43	Male	No	M0	T2	Stage I
TCGA-44-2666-01B	0.278278316464496	43	Male	No	M0	T2	Stage I
TCGA-44-2668-01A	0.872800040726746	51	Male	No	M0	T2	Stage I
TCGA-44-2668-01B	0.687967148288042	51	Male	No	M0	T2	Stage I
TCGA-44-3396-01A	0.782471081759989	74	Female	No	M0	T2	Stage III
TCGA-44-3398-01A	0.335185473746819	77	Female	No	M0	T1b	Stage I
TCGA-44-3917-01A	0.0534008604086787	33	Female	No	M0	T2	Stage I
TCGA-44-3917-01B	0.0988921696009074	33	Female	No	M0	T2	Stage I
TCGA-44-3918-01A	0.0804943125942489	60	Female	No	M0	T1	Stage I
TCGA-44-3918-01B	0.0560012957735607	60	Female	No	M0	T1	Stage I
TCGA-44-3919-01A	0.215131039899242	71	Female	No	M0	T1	Stage I
TCGA-44-4112-01A	0.268996210608918	60	Female	No	M0	T2a	Stage I
TCGA-44-4112-01B	0.223672892714232	60	Female	No	M0	T2a	Stage I
TCGA-44-5643-01A	0.265270601090043	53	Male	Yes	M0	T2b	Stage III
TCGA-44-6145-01A	0.472081036984012	62	Female	No	M0	T1	Stage I
TCGA-44-6146-01A	0.276922823313642	64	Male	No	M0	T3	Stage II
TCGA-44-6146-01B	0.243002849271128	64	Male	No	M0	T3	Stage II
TCGA-44-6147-01A	0.219725903586505	67	Female	No	M0	T1b	Stage I
TCGA-44-6147-01B	0.161909908560784	67	Female	No	M0	T1b	Stage I
TCGA-44-6148-01A	0.108466558095204	60	Male	No	M0	T1b	Stage I
TCGA-44-6774-01A	0.673252068008034	56	Female	Yes	M0	T1	Stage III
TCGA-44-6776-01A	0.183111971210407	60	Female	No	MX	T1	Stage I
TCGA-44-6777-01A	0.266895704888561	85	Female	Yes	MX	T2	Stage I
TCGA-44-6778-01A	0.103241043405561	59	Male	No	MX	T1	Stage I
TCGA-44-6779-01A	1.43531813955748	50	Female	No	MX	T2	Stage II
TCGA-44-7660-01A	0.38887644942352	72	Male	No	MX	T2	Stage I
TCGA-44-7661-01A	0.81409229870465	69	Female	No	M0	T2a	Stage I
TCGA-44-7662-01A	0.892760491195382	61	Male	No	MX	T2a	Stage I
TCGA-44-7667-01A	0.50005252730865	49	Female	No	MX	T3	Stage II
TCGA-44-7669-01A	0.307029393665828	59	Male	No	MX	T1b	Stage II
TCGA-44-7670-01A	0.62228209922388	47	Female	No	M0	T1b	Stage II
TCGA-44-7671-01A	0.26815857590246	64	Male	No	M0	T2a	Stage I
TCGA-44-7672-01A	0.495085570682398	52	Female	No	M0	T1b	Stage I
TCGA-44-8117-01A	0.382534571004718	54	Female	No	M0	T2a	Stage I
TCGA-44-8119-01A	0.391247705402699	73	Male	No	M0	T3	Stage II
TCGA-44-8120-01A	0.876753718060413	58	Male	No	M0	T2a	Stage I
TCGA-44-A479-01A	0.375391241422668	73	Female	No	MX	T2	Stage I
TCGA-44-A47A-01A	0.331726839462716	78	Female	No	MX	T2a	Stage I
TCGA-44-A47B-01A	0.312857363781137	79	Male	No	M0	T2a	Stage I
TCGA-44-A47G-01A	0.534858319957041	73	Female	No	M0	T1	Stage I
TCGA-44-A4SS-01A	0.521197058026625	73	Male	No	M0	T1b	Stage I
TCGA-44-A4SU-01A	0.499245547611174	67	Female	No	MX	T1a	Stage I
TCGA-49-4486-01A	0.139151955192249	72	Male	No	M0	T1	Stage I
TCGA-49-4487-01A	0.438486937667374	72	Female	Yes	M0	T1	Stage I
TCGA-49-4488-01A	0.255892769862869	74	Female	No	MX	T1	Stage I
TCGA-49-4490-01A	0.705758316807044	45	Female	Yes	M0	T3	Stage III
TCGA-49-4501-01A	0.178660619968629	67	Female	No	M0	T2	Stage I
TCGA-49-4505-01A	0.303485988983743	61	Female	No	M0	T2	Stage II
TCGA-49-4506-01A	0.523597310318144	68	Female	Yes	M0	T2	Stage II
TCGA-49-4507-01A	1.32565744330262	73	Female	Yes	M0	T3	Stage III
TCGA-49-4510-01A	0.165311026125674	51	Female	Yes	M0	T2	Stage II
TCGA-49-4512-01A	0.470732377893215	69	Female	No	MX	T2	Stage III
TCGA-49-4514-01A	0.284150286259998	79	Female	No	M0	T1	Stage I
TCGA-49-6742-01A	0.699878438011956	70	Male	No	M0	T2a	Stage II
TCGA-49-6743-01A	0.664956285710448	81	Female	No	MX	T1	Stage III
TCGA-49-6744-01A	0.352752222347113	64	Female	No	MX	T2a	Stage II
TCGA-49-6745-01A	0.398859669668148	82	Male	No	M0	T2a	Stage III
TCGA-49-6761-01A	0.470373577750193	68	Female	No	MX	T1	Stage III
TCGA-49-AAR0-01A	0.242056068418812	57	Male	No	MX	T1	Stage I
TCGA-49-AAR2-01A	0.159837713157615	64	Male	No	MX	T2	Stage I
TCGA-49-AAR3-01A	0.986257290329519	69	Male	No	MX	T2	Stage II
TCGA-49-AARO-01A	0.66233023344652	39	Female	Yes	MX	T1a	Stage I
TCGA-49-AARQ-01A	0.277111217259837	41	Female	No	MX	T2	Stage I
TCGA-49-AARR-01A	0.17330470940219	68	Male	No	MX	T1	Stage I
TCGA-4B-A93V-01A	0.195883500797803	52	Female	Yes	M0	T1b	Stage I
TCGA-50-5044-01A	0.989191358261298	72	Female	Yes	M0	T4	Stage III
TCGA-50-5049-01A	0.211212627839259	70	Male	Yes	M0	T2	Stage I
TCGA-50-5051-01A	0.283043314004071	42	Female	Yes	M0	T2	Stage III
TCGA-50-5055-01A	0.366638522757585	79	Female	No	M0	T1	Stage II
TCGA-50-5066-01A	0.255173561529035	72	Male	No	M0	T2	Stage I
TCGA-50-5066-02A	0.458207618457619	72	Male	No	M0	T2	Stage I
TCGA-50-5068-01A	0.0296848284662333	59	Female	No	MX	T2	Stage II
TCGA-50-5072-01A	1.07828656609284	74	Male	Yes	M0	T2	Stage III
TCGA-50-5930-01A	0.458976568830973	47	Male	Yes	M0	T2	Stage III
TCGA-50-5931-01A	0.477894468669428	75	Female	No	M0	T2	Stage I
TCGA-50-5932-01A	0.241893809994401	75	Male	No	M0	T2	Stage II
TCGA-50-5933-01A	0.541521092584212	72	Male	Yes	M0	T4	Stage III
TCGA-50-5935-01A	0.25191623968573	86	Female	Yes	M0	T1	Stage I
TCGA-50-5936-01A	0.752860405361882	58	Male	No	M0	T2	Stage III
TCGA-50-5939-01A	0.896697504190467	85	Male	No	M0	T2	Stage I
TCGA-50-5941-01A	0.357455366985646	55	Female	No	M0	T2a	Stage III
TCGA-50-5942-01A	0.09754344336032	67	Female	Yes	M0	T1	Stage I
TCGA-50-5944-01A	0.211003715853052	69	Female	No	M0	T1	Stage I
TCGA-50-5946-01A	0.288587273639714	62	Male	No	MX	T1	Stage I
TCGA-50-5946-02A	0.52740735948479	62	Male	No	MX	T1	Stage I
TCGA-50-6590-01A	0.805353531402741	72	Female	No	M0	T2	Stage I
TCGA-50-6591-01A	0.913258558049827	63	Female	No	M1	T2	Stage IV
TCGA-50-6592-01A	0.679163921396446	71	Female	Yes	M0	T2	Stage I
TCGA-50-6593-01A	0.521753563332338	49	Female	Yes	M0	T1	Stage III
TCGA-50-6594-01A	0.41339218384258	79	Female	No	M0	T3	Stage III
TCGA-50-6595-01A	1.27863496374098	74	Female	Yes	M0	T2	Stage III
TCGA-50-6597-01A	0.338145890143842	79	Female	No	M0	T2	Stage I
TCGA-50-6673-01A	0.505183484080265	84	Female	Yes	M0	T1	Stage I
TCGA-50-7109-01A	0.239819671074878	60	Male	No	M0	T1	Stage I
TCGA-50-8457-01A	0.160633911121909	63	Female	No	M0	T1a	Stage I
TCGA-50-8459-01A	0.702638873867855	68	Male	No	M0	T3	Stage II
TCGA-50-8460-01A	0.212517851183541	74	Male	Yes	M0	T1a	Stage I
TCGA-53-7624-01A	1.80544056961293	40	Female	No	M1	T2	Stage IV
TCGA-53-7626-01A	0.206794187218836	76	Female	No	M0	T1	Stage II
TCGA-53-7813-01A	0.148905972635554	51	Female	No	M0	T4	Stage III
TCGA-53-A4EZ-01A	0.228494390662755	63	Male	Yes	MX	T2a	Stage II
TCGA-55-1592-01A	0.318889105185428	65	Male	No	M0	T2	Stage I
TCGA-55-1596-01A	0.776032423749354	55	Male	No	M0	T2	Stage II
TCGA-55-6543-01A	0.199860734394817	60	Female	No	MX	T1b	Stage I
TCGA-55-6642-01A	0.410028522617429	63	Male	No	MX	T2	Stage I
TCGA-55-6712-01A	0.931106145924977	71	Male	No	MX	T2a	Stage II
TCGA-55-6968-01A	0.33697418446441	61	Male	Yes	M1	T1	Stage IV
TCGA-55-6970-01A	0.235366351512708	67	Female	Yes	MX	T2	Stage III
TCGA-55-6971-01A	0.331749534746202	59	Female	No	MX	T2	Stage I
TCGA-55-6972-01A	0.155890026428851	72	Male	No	M0	T2	Stage I
TCGA-55-6975-01A	1.0250968573313	61	Male	No	M0	T2	Stage II
TCGA-55-6978-01A	0.663027277467258	81	Male	No	MX	T2b	Stage II
TCGA-55-6979-01A	0.504995891341178	59	Female	No	M0	T2	Stage II
TCGA-55-6980-01A	0.289655094170192	56	Male	No	M0	T1	Stage I
TCGA-55-6981-01A	0.450277432713925	53	Female	Yes	M0	T1	Stage III
TCGA-55-6982-01A	0.425379601219424	79	Female	No	M0	T2	Stage II
TCGA-55-6983-01A	0.274090535193724	81	Male	No	M0	T2	Stage II
TCGA-55-6984-01A	0.312897160627811	71	Female	No	M0	T2	Stage II
TCGA-55-6985-01A	0.383474430282645	58	Female	No	MX	T2	Stage I
TCGA-55-6986-01A	0.208972096769307	74	Female	No	M0	T2	Stage I
TCGA-55-6987-01A	0.141724613955091	77	Male	No	M0	T1	Stage I
TCGA-55-7227-01A	0.240698383315732	77	Male	No	MX	T3	Stage III
TCGA-55-7281-01A	0.454392259853971	70	Female	No	M0	T1b	Stage I
TCGA-55-7283-01A	0.207147978129633	76	Female	No	MX	T3	Stage III
TCGA-55-7284-01B	0.244375936562126	74	Male	No	MX	T3	Stage II
TCGA-55-7570-01A	0.551206269739119	60	Male	No	MX	T1a	Stage I
TCGA-55-7573-01A	0.119399462309205	72	Female	No	MX	T1b	Stage I
TCGA-55-7574-01A	0.503458283054676	64	Female	Yes	M0	T2a	Stage I
TCGA-55-7576-01A	0.286597682366768	54	Male	No	M0	T2a	Stage I
TCGA-55-7724-01A	0.141884580109579	76	Female	No	MX	T2a	Stage I
TCGA-55-7725-01A	0.0984135145720584	68	Female	No	MX	T1a	Stage I
TCGA-55-7726-01A	0.692429329673111	72	Female	No	MX	T1b	Stage I
TCGA-55-7727-01A	0.157506298961535	70	Male	No	MX	T1a	Stage III
TCGA-55-7728-01A	0.391663694525694	64	Female	No	MX	T2a	Stage I
TCGA-55-7815-01A	0.243658429508848	76	Male	No	MX	T2a	Stage I
TCGA-55-7816-01A	0.244678732201775	49	Female	No	MX	TX	Stage IV
TCGA-55-7903-01A	0.250793699644449	64	Male	No	MX	T1b	Stage I
TCGA-55-7907-01A	0.712729079403979	77	Male	No	MX	T2a	Stage II
TCGA-55-7910-01A	0.269563873020966	50	Female	No	M0	T2b	Stage II
TCGA-55-7911-01A	0.321452188614304	70	Female	No	MX	T1a	Stage I
TCGA-55-7913-01B	0.541292012201323	61	Female	No	MX	T1b	Stage I
TCGA-55-7914-01A	0.28798398659464	71	Female	No	MX	T1b	Stage II
TCGA-55-7994-01A	0.429060591652987	81	Male	No	MX	T3	Stage II
TCGA-55-7995-01A	0.209136827274851	73	Female	No	M0	T1b	Stage I
TCGA-55-8085-01A	0.22566703755433	64	Male	No	M0	T1b	Stage I
TCGA-55-8087-01A	0.11769367198914	59	Female	No	MX	T2a	Stage I
TCGA-55-8089-01A	0.73999433706914	56	Male	No	M0	T1a	Stage I
TCGA-55-8090-01A	0.699450554319328	80	Male	No	M0	T1a	Stage I
TCGA-55-8091-01A	0.373723701210131	74	Male	No	MX	T2	Stage I
TCGA-55-8092-01A	0.357011122432879	75	Male	No	MX	T3	Stage II
TCGA-55-8094-01A	0.295062791682477	51	Male	Yes	M1b	T2b	Stage IV
TCGA-55-8096-01A	0.504754474053421	67	Female	No	MX	T2a	Stage I
TCGA-55-8097-01A	0.214957795235648	60	Female	No	MX	T1a	Stage I
TCGA-55-8203-01A	0.247804877823582	69	Female	No	M0	T1b	Stage I
TCGA-55-8204-01A	0.755903086351416	87	Female	No	MX	T2a	Stage I
TCGA-55-8205-01A	0.251729551757252	76	Female	No	M0	T2b	Stage II
TCGA-55-8206-01A	0.110913186511045	56	Male	No	M0	T1b	Stage I
TCGA-55-8207-01A	0.178742475261833	73	Male	No	MX	T2a	Stage I
TCGA-55-8208-01A	0.354219309253804	73	Female	No	M0	T1b	Stage I
TCGA-55-8299-01A	0.706838611873896	61	Female	No	MX	T1b	Stage I
TCGA-55-8301-01A	0.360344242953471	58	Male	No	MX	T2a	Stage I
TCGA-55-8302-01A	0.706467870414321	54	Male	No	MX	T2	Stage I
TCGA-55-8505-01A	0.653997897772744	62	Male	No	MX	T1a	Stage III
TCGA-55-8507-01A	0.197548590860934	53	Male	No	MX	T1a	Stage I
TCGA-55-8508-01A	0.233553929786566	60	Female	No	MX	T2a	Stage II
TCGA-55-8510-01A	0.36626871429683	55	Female	No	MX	T2a	Stage I
TCGA-55-8511-01A	1.12115957940663	73	Female	No	MX	T2a	Stage I
TCGA-55-8512-01A	0.152473982594427	41	Male	No	M1b	T1a	Stage IV
TCGA-55-8513-01A	0.199427916367527	77	Female	No	MX	T3	Stage II
TCGA-55-8514-01A	0.353813350495393	70	Female	No	MX	T2a	Stage I
TCGA-55-8614-01A	0.718396310047919	76	Male	No	MX	T2a	Stage I
TCGA-55-8615-01A	0.373001252000211	67	Male	No	MX	T3	Stage III
TCGA-55-8619-01A	0.180816731067078	72	Female	No	MX	T3	Stage II
TCGA-55-8620-01A	0.274872170561812	60	Male	Yes	M1b	T1a	Stage IV
TCGA-55-8621-01A	0.192112683444511	75	Female	No	MX	T1a	Stage I
TCGA-55-A48X-01A	0.434069069772285	63	Female	No	M0	T1b	Stage II
TCGA-55-A48Y-01A	0.459449999231205	69	Male	No	M0	T2b	Stage II
TCGA-55-A48Z-01A	0.518254729336856	60	Female	Yes	MX	T1a	Stage III
TCGA-55-A490-01A	0.240659548727078	78	Male	No	MX	T2b	Stage II
TCGA-55-A491-01A	0.493099181112284	81	Female	No	MX	T1b	Stage I
TCGA-55-A492-01A	0.243617592630311	70	Female	No	MX	T1a	Stage I
TCGA-55-A494-01A	0.384915818436912	61	Female	No	MX	T2a	Stage I
TCGA-55-A4DF-01A	0.281004955431905	88	Male	No	MX	T1b	Stage I
TCGA-55-A4DG-01A	0.30751793036062	71	Male	No	MX	T1b	Stage I
TCGA-55-A57B-01A	0.317980389840671	80	Female	No	M0	T1b	Stage I
TCGA-62-8395-01A	0.338368256845586	80	Female	No	M0	T3	Stage II
TCGA-62-8397-01A	0.139622749485222	70	Female	No	M0	T3	Stage II
TCGA-62-8399-01A	0.386916404036994	62	Male	No	M0	T2	Stage III
TCGA-62-8402-01A	0.304048404609482	73	Female	No	M0	T2	Stage III
TCGA-62-A46V-01A	0.367222108514035	78	Female	No	M0	T2	Stage I
TCGA-62-A471-01A	0.810987590023953	64	Male	No	M0	T2b	Stage II
TCGA-62-A472-01A	0.357892475397431	70	Male	No	M0	T3	Stage II
TCGA-64-1676-01A	0.0496813351416495	58	Male	No	M0	T1a	Stage I
TCGA-64-1677-01A	0.333175734739292	77	Female	No	M0	T2	Stage III
TCGA-64-1679-01A	0.699215036996556	58	Female	No	M0	T1	Stage III
TCGA-64-1680-01A	0.253853407560967	63	Male	Yes	M1	T2a	Stage IV
TCGA-64-1681-01A	0.282089799746639	61	Female	No	M0	T1	Stage I
TCGA-64-5774-01A	0.364719404878798	60	Male	No	M0	T2	Stage I
TCGA-64-5775-01A	0.300857821835522	71	Male	No	M0	T4	Stage III
TCGA-64-5778-01A	0.313791618134365	60	Male	No	M0	T2	Stage I
TCGA-64-5779-01A	0.316932700099759	61	Male	Yes	M0	T2	Stage III
TCGA-64-5781-01A	0.478660273653251	55	Female	No	M0	T2	Stage I
TCGA-64-5815-01A	0.74401259982492	74	Male	No	M0	T2	Stage II
TCGA-67-6215-01A	0.200834049887176	52	Female	No	M0	T2a	Stage I
TCGA-67-6216-01A	0.292470446592227	57	Female	No	M0	T1a	Stage I
TCGA-67-6217-01A	0.160284158755655	73	Female	No	M0	T2a	Stage II
TCGA-69-7760-01A	0.294753631176554	73	Male	No	M0	T3	Stage II
TCGA-69-7761-01A	0.444230177531624	84	Male	No	MX	T2a	Stage I
TCGA-69-7763-01A	0.283586830137546	69	Male	No	M0	T1b	Stage I
TCGA-69-7764-01A	0.21246341944151	75	Male	No	M0	T1b	Stage I
TCGA-69-7973-01A	0.448767583567953	42	Female	No	M0	T2a	Stage I
TCGA-69-7974-01A	0.353430917969741	54	Female	Yes	MX	T2a	Stage III
TCGA-69-7978-01A	0.560234160811111	59	Male	No	MX	T2b	Stage II
TCGA-69-7979-01A	0.410919527467226	71	Female	No	MX	T2a	Stage I
TCGA-69-7980-01A	0.518447712336963	70	Female	No	M0	T1b	Stage I
TCGA-69-8253-01A	0.217851348034377	59	Female	No	MX	T1a	Stage II
TCGA-69-8255-01A	0.252630929137419	71	Male	No	M0	T1a	Stage I
TCGA-69-8453-01A	0.258998439886423	77	Male	No	MX	T3	Stage II
TCGA-69-A59K-01A	0.252855460167537	60	Female	No	M0	T3	Stage II
TCGA-71-6725-01A	0.184891922231198	48	Female	No	M0	T2	Stage I
TCGA-71-8520-01A	0.818123911201514	60	Female	Yes	M0	T2	Stage I
TCGA-73-4658-01A	0.280981187644506	80	Female	No	M0	T2	Stage I
TCGA-73-4659-01A	0.275658956568778	66	Male	No	M0	T2	Stage III
TCGA-73-4662-01A	0.22996115655262	65	Female	No	M0	T1	Stage I
TCGA-73-4666-01A	0.442979127293816	52	Female	Yes	M1	T1	Stage IV
TCGA-73-4668-01A	0.65800137193047	66	Female	No	M0	T2	Stage II
TCGA-73-4670-01A	0.628364465777127	69	Female	No	M1	T2	Stage IV
TCGA-73-4676-01A	0.577604475981412	45	Male	Yes	M0	T2a	Stage II
TCGA-73-7498-01A	0.259348935949798	58	Female	No	M0	T1b	Stage I
TCGA-73-7499-01A	0.293106945635066	81	Female	No	M0	T2a	Stage I
TCGA-73-A9RS-01A	0.310763328802094	41	Male	Yes	M0	T3	Stage II
TCGA-75-5125-01A	0.434355028934205	NA	Male	No	M0	T2	Stage II
TCGA-75-5146-01A	0.144976120394571	NA	Male	No	M0	T2	Stage I
TCGA-75-5147-01A	0.312469907605814	NA	Female	No	M0	T2	Stage I
TCGA-75-6206-01A	0.116672802125566	NA	Male	No	M0	T2	Stage I
TCGA-75-6212-01A	0.262028773383843	NA	Female	No	M0	T2	Stage II
TCGA-75-6214-01A	0.852517224146055	NA	Female	No	M0	T2	Stage III
TCGA-75-7025-01A	0.242443201998764	NA	Male	No	M0	T2	Stage I
TCGA-75-7027-01A	0.677777419404123	NA	Male	No	M0	T2	Stage I
TCGA-78-7145-01A	0.366057890709986	52	Female	No	M1	T4	Stage IV
TCGA-78-7146-01A	0.639554897907814	71	Female	No	M0	T2	Stage III
TCGA-78-7147-01A	0.317644241800069	67	Female	No	M0	T2	Stage II
TCGA-78-7148-01A	0.327156568387497	71	Male	No	M0	T2	Stage II
TCGA-78-7149-01A	0.219741418495504	71	Male	No	M0	T4	Stage III
TCGA-78-7150-01A	0.615294011319088	59	Male	No	M0	T2	Stage II
TCGA-78-7152-01A	0.193237345398414	65	Male	No	M0	T2	Stage I
TCGA-78-7153-01A	0.153460153744467	65	Female	No	M0	T2	Stage I
TCGA-78-7156-01A	0.158474565334354	62	Male	No	M1	T4	Stage IV
TCGA-78-7158-01A	0.179336595185808	59	Female	No	M0	T4	Stage III
TCGA-78-7159-01A	0.202557521181681	60	Female	No	M0	T1	Stage I
TCGA-78-7160-01A	0.307410096579076	61	Male	No	M1	T4	Stage IV
TCGA-78-7161-01A	0.339881410205426	69	Female	No	M0	T3	Stage II
TCGA-78-7162-01A	0.160642390165311	75	Male	No	M0	T1	Stage I
TCGA-78-7163-01A	0.155148421091692	60	Male	No	M0	T2	Stage I
TCGA-78-7166-01A	0.355627325048875	84	Male	Yes	M0	T2	Stage II
TCGA-78-7167-01A	0.128352810253129	77	Male	No	M1	T2	Stage IV
TCGA-78-7220-01A	0.326513161346922	53	Female	Yes	M0	T2	Stage III
TCGA-78-7535-01A	0.235745242126193	45	Male	No	M0	T2	Stage I
TCGA-78-7536-01A	0.216319982246736	69	Male	Yes	M0	T2	Stage III
TCGA-78-7537-01A	0.195715499946139	72	Male	No	M0	T2	Stage I
TCGA-78-7539-01A	0.227859585626373	75	Female	No	M0	T2b	Stage II
TCGA-78-7540-01A	0.405472623542637	66	Female	No	M0	T2	Stage I
TCGA-78-8640-01A	0.295925678406508	59	Male	No	M0	T1	Stage II
TCGA-80-5608-01A	0.230820882142068	NA	Female	No	M0	T1	Stage I
TCGA-80-5611-01A	0.232708275849189	NA	Male	No	M0	T2	Stage I
TCGA-83-5908-01A	0.637508331294775	59	Female	No	M0	T1	Stage I
TCGA-86-6562-01A	0.380632858541313	52	Male	No	M0	T2a	Stage II
TCGA-86-6851-01A	0.285644436897326	73	Female	No	M0	T1b	Stage II
TCGA-86-7701-01A	0.285461945371108	66	Male	No	M1	T2	Stage IV
TCGA-86-7711-01A	0.35735306924519	70	Male	No	M0	T2a	Stage II
TCGA-86-7713-01A	0.687972173438972	70	Male	No	M0	T2b	Stage II
TCGA-86-7714-01A	0.179063016139538	61	Female	No	M0	T1b	Stage III
TCGA-86-7953-01A	0.218075115190694	69	Female	No	M0	T1b	Stage I
TCGA-86-7954-01A	0.175359735290625	68	Female	No	M0	T2	Stage I
TCGA-86-7955-01A	0.461446738005547	62	Male	Yes	M0	T2a	Stage I
TCGA-86-8054-01A	0.211582529384906	61	Male	No	M0	T2b	Stage II
TCGA-86-8055-01A	0.591841530104597	79	Male	No	M0	T2a	Stage II
TCGA-86-8073-01A	0.305434296147676	58	Male	No	M0	T2a	Stage I
TCGA-86-8075-01A	0.493072173857071	66	Female	No	M0	T2	Stage I
TCGA-86-8076-01A	0.221145376227825	42	Male	No	M0	T1	Stage I
TCGA-86-8278-01A	0.343961535807519	63	Female	No	M0	T2	Stage II
TCGA-86-8279-01A	0.476112514476877	46	Male	Yes	M0	T2a	Stage II
TCGA-86-8280-01A	0.273821096713662	54	Female	No	M0	T2b	Stage II
TCGA-86-8358-01A	0.428721374841101	44	Male	No	M0	T2a	Stage I
TCGA-86-8585-01A	0.411458371570732	57	Male	No	M0	T2a	Stage I
TCGA-86-8668-01A	0.189088038902732	61	Female	No	M0	T1b	Stage I
TCGA-86-8669-01A	0.163343802883646	64	Male	No	M0	T1b	Stage I
TCGA-86-8671-01A	0.347662923745074	72	Female	No	M0	T2b	Stage II
TCGA-86-8672-01A	0.875324030282181	59	Male	No	M0	T3	Stage II
TCGA-86-8673-01A	0.368447292623265	61	Male	No	M0	T2	Stage I
TCGA-86-8674-01A	0.251740188558364	50	Male	No	M0	T2a	Stage II
TCGA-86-A456-01A	0.306728656593675	78	Female	No	M0	T1a	Stage I
TCGA-86-A4D0-01A	0.265336734675081	48	Male	No	M0	T2b	Stage II
TCGA-86-A4JF-01A	0.450143881640087	56	Male	No	M0	T3	Stage II
TCGA-86-A4P7-01A	0.294906509227182	63	Female	No	M0	T2a	Stage I
TCGA-86-A4P8-01A	0.146854697913699	59	Female	Yes	MX	T1b	Stage III
TCGA-91-6828-01A	0.20696735315464	70	Male	No	M0	T1a	Stage I
TCGA-91-6829-01A	0.494906180182866	78	Male	No	MX	T2	Stage I
TCGA-91-6830-01A	0.536044370432896	65	Female	No	MX	T1	Stage II
TCGA-91-6831-01A	0.229867096529502	66	Male	No	MX	T2	Stage I
TCGA-91-6835-01A	0.255970708538201	81	Female	No	M0	T1	Stage I
TCGA-91-6836-01A	0.286595396620405	52	Female	No	MX	T2	Stage I
TCGA-91-6840-01A	0.53140921287529	59	Female	No	M0	T1b	Stage I
TCGA-91-6847-01A	0.64605813120449	62	Female	Yes	MX	T2	Stage I
TCGA-91-6848-01A	0.740508429680308	59	Male	No	MX	T2	Stage III
TCGA-91-7771-01A	0.189205678271702	62	Male	No	MX	T3	Stage II
TCGA-91-8496-01A	0.0397449816369572	63	Female	No	MX	T2a	Stage I
TCGA-91-8497-01A	0.172613920382922	75	Female	No	MX	T1a	Stage I
TCGA-91-8499-01A	0.270688577989464	76	Female	No	MX	T1b	Stage I
TCGA-91-A4BD-01A	0.115592226915409	78	Male	No	MX	T1b	Stage II
TCGA-93-7347-01A	0.224109393524414	76	Female	No	MX	T1a	Stage I
TCGA-93-7348-01A	0.327530370949873	75	Female	No	MX	T1a	Stage I
TCGA-93-8067-01A	0.323979351597799	77	Male	No	MX	T2a	Stage I
TCGA-93-A4JN-01A	0.587908930046518	71	Male	No	M1a	T2a	Stage IV
TCGA-93-A4JP-01A	0.196729404722199	64	Male	No	M1b	TX	Stage IV
TCGA-93-A4JQ-01A	0.741312916074432	49	Male	No	MX	T1b	Stage I
TCGA-95-7039-01A	0.249578782906021	54	Female	No	MX	T3	Stage II
TCGA-95-7043-01A	0.161950029199884	63	Female	No	MX	T1a	Stage I
TCGA-95-7562-01A	0.216978525269802	71	Male	No	M0	T2a	Stage II
TCGA-95-7567-01A	0.448312393890567	61	Male	No	M0	T2b	Stage II
TCGA-95-7944-01A	0.632821385677397	71	Male	No	M0	T1a	Stage I
TCGA-95-7947-01A	0.436105364092061	67	Male	No	M0	T1a	Stage I
TCGA-95-7948-01A	0.215417339807405	42	Female	No	M0	T2a	Stage I
TCGA-95-8039-01A	0.297885641707151	72	Male	No	MX	T1	Stage I
TCGA-95-8494-01A	0.569378521248865	67	Male	No	M0	T2a	Stage II
TCGA-95-A4VK-01A	0.668630774206029	74	Female	Yes	M0	T2b	Stage III
TCGA-95-A4VN-01A	0.730961623071182	62	Female	No	M0	T2a	Stage II
TCGA-95-A4VP-01A	0.36571716199023	66	Female	No	M0	T2b	Stage III
TCGA-97-7546-01A	0.138067394828612	76	Female	Yes	MX	T1	Stage I
TCGA-97-7547-01A	0.112476033992783	67	Female	No	MX	T2	Stage I
TCGA-97-7552-01A	0.23250324908909	70	Male	No	MX	T2	Stage I
TCGA-97-7553-01A	0.158770773918936	58	Female	No	MX	T1	Stage I
TCGA-97-7554-01A	0.368668600207593	83	Female	No	M0	T2a	Stage III
TCGA-97-7937-01A	0.26709609519708	65	Male	No	MX	T2a	Stage I
TCGA-97-7938-01A	0.172413292652122	76	Female	No	MX	T1a	Stage I
TCGA-97-7941-01A	0.313166787534389	72	Female	No	MX	T1b	Stage I
TCGA-97-8171-01A	0.127636191569343	81	Male	No	M1a	T2a	Stage IV
TCGA-97-8172-01A	0.165730496273529	75	Female	No	M0	T2a	Stage I
TCGA-97-8175-01A	0.28297809369748	55	Female	No	M0	T2a	Stage I
TCGA-97-8176-01A	0.590233068620921	63	Male	Yes	M0	T3	Stage III
TCGA-97-8177-01A	0.220471449559443	59	Female	No	M0	T2a	Stage I
TCGA-97-8179-01A	0.31232342854577	72	Male	No	M0	T1a	Stage I
TCGA-97-8547-01A	0.681335190932884	78	Female	No	MX	T2a	Stage III
TCGA-97-8552-01A	0.171459741315993	55	Female	No	MX	T1a	Stage I
TCGA-97-A4LX-01A	0.344596275067289	81	Male	No	M0	T2a	Stage I
TCGA-97-A4M0-01A	0.231645315015443	60	Female	No	M0	T2a	Stage I
TCGA-97-A4M1-01A	0.17618388719952	52	Female	No	M0	T1a	Stage I
TCGA-97-A4M2-01A	0.171235462225393	66	Male	No	M0	T1a	Stage I
TCGA-97-A4M3-01A	0.201421406991396	69	Female	No	M0	T1b	Stage I
TCGA-97-A4M5-01A	0.39143511049021	83	Male	No	M0	T1b	Stage I
TCGA-97-A4M6-01A	0.298430448132275	45	Female	No	M0	T1a	Stage I
TCGA-97-A4M7-01A	0.413329226495834	74	Male	No	M0	T1b	Stage I
TCGA-99-7458-01A	0.220829757432085	74	Female	No	M0	T4	Stage III
TCGA-99-8025-01A	0.474770991603984	72	Female	No	M0	T3	Stage III
TCGA-99-8028-01A	0.364285068397243	50	Female	No	M0	T1a	Stage I
TCGA-99-8033-01A	1.02958111331787	74	Female	Yes	M1	TX	Stage IV
TCGA-99-AA5R-01A	0.248561144508953	70	Female	No	M0	T1a	Stage I
TCGA-J2-8192-01A	0.569128688503805	65	Female	No	MX	T2a	Stage II
TCGA-J2-8194-01A	0.338066959747621	69	Female	Yes	MX	T3	Stage II
TCGA-J2-A4AD-01A	0.544240468698598	61	Female	No	MX	T1a	Stage I
TCGA-J2-A4AE-01A	0.332190216784792	77	Female	No	MX	T1a	Stage I
TCGA-J2-A4AG-01A	0.235047688030715	66	Female	No	MX	T1b	Stage I
TCGA-L4-A4E5-01A	0.396060309473184	48	Female	No	M0	T1	Stage I
TCGA-L4-A4E6-01A	0.0940896061280799	67	Male	No	M0	T1	Stage I
TCGA-L9-A443-01A	0.516588426424938	63	Female	No	MX	T1a	Stage I
TCGA-L9-A444-01A	0.39209416589636	60	Female	No	MX	T1a	Stage I
TCGA-L9-A50W-01A	0.325717818395545	75	Male	No	MX	T1b	Stage II
TCGA-L9-A743-01A	0.46663728960363	56	Male	No	M0	T2a	Stage II
TCGA-L9-A7SV-01A	0.477492153394742	69	Male	No	M0	T2a	Stage II
TCGA-L9-A8F4-01A	0.5134728796982	64	Female	Yes	MX	T2a	Stage I
TCGA-MN-A4N1-01A	0.49575099688126	60	Male	No	M0	T2a	Stage II
TCGA-MN-A4N4-01A	0.743649363989536	57	Male	No	M0	T1b	Stage I
TCGA-MN-A4N5-01A	0.367507532523434	63	Male	No	M0	T1a	Stage I
TCGA-MP-A4T9-01A	0.46410649326174	54	Female	Yes	MX	T2	Stage III
TCGA-MP-A4TE-01A	0.23056817604879	56	Male	No	MX	T2b	Stage II
TCGA-MP-A4TH-01A	0.197048480969875	70	Female	No	M0	T1a	Stage I
TCGA-MP-A4TK-01A	0.600675864379888	56	Female	No	MX	T2	Stage II
TCGA-MP-A5C7-01A	0.164960976139554	76	Female	No	M0	T2	Stage I
TCGA-NJ-A4YF-01A	0.204533044433052	50	Female	No	M0	T1	Stage I
TCGA-NJ-A4YG-01A	0.226485169013284	65	Male	No	M0	T2	Stage I
TCGA-NJ-A4YI-01A	0.313046834287044	87	Female	No	M0	T2	Stage III
TCGA-NJ-A4YQ-01A	0.329247635533929	69	Female	No	M0	T1b	Stage I
TCGA-NJ-A55A-01A	0.226674909981651	76	Female	No	M0	T2	Stage I
TCGA-NJ-A55O-01A	0.254025792700583	56	Female	No	M0	T1b	Stage II
TCGA-NJ-A55R-01A	0.210591322353957	67	Male	No	MX	T1b	Stage I
TCGA-NJ-A7XG-01A	0.215976749405041	49	Male	No	M0	T4	Stage III
TCGA-S2-AA1A-01A	0.270784664747994	68	Female	No	M0	T1b	Stage I
