# Supplementary material for: Significance of macrophage infiltration in the prognosis of lung adenocarcinoma patients evaluated by scRNA and bulkRNA analysis
Source: Front Immunol. 2022 Oct 12;13:1028440. doi: 10.3389/fimmu.2022.1028440 (PMC9597471; doi:10.3389/fimmu.2022.1028440)
Supplement: Supplementary file 1 [file DataSheet_1.zip › SupplementaryTable1_ GSE11969_clin.txt]

title	geo_accession	status	submission_date	last_update_date	type	channel_count	source_name_ch1	organism_ch1	characteristics_ch1	characteristics_ch1.1	characteristics_ch1.2	characteristics_ch1.3	characteristics_ch1.4	characteristics_ch1.5	characteristics_ch1.6	characteristics_ch1.7	characteristics_ch1.8	characteristics_ch1.9	characteristics_ch1.10	characteristics_ch1.11	characteristics_ch1.12	characteristics_ch1.13	characteristics_ch1.14	characteristics_ch1.15	characteristics_ch1.16	characteristics_ch1.17	characteristics_ch1.18	characteristics_ch1.19	characteristics_ch1.20	characteristics_ch1.21	molecule_ch1	extract_protocol_ch1	label_ch1	label_protocol_ch1	taxid_ch1	source_name_ch2	organism_ch2	characteristics_ch2	molecule_ch2	extract_protocol_ch2	label_ch2	label_protocol_ch2	taxid_ch2	hyb_protocol	scan_protocol	scan_protocol.1	description	data_processing	platform_id
GSM302996	Patient 001 with adenocarcinoma	GSM302996	Public on Apr 01 2009	Jul 02 2008	Jul 02 2008	RNA	2	Primary lung tumor	Homo sapiens	Annotation: AD001	Position in Figure 1 (L to R): 90	Age: 71	Sex: M	Histology: AD	Smoking (BI): 1020	pTNM: T2N0M0	pStage: IB	Status: Dead	Survival (days): 1326	Evidence of relapse: Y	Site of relapse: PM	EGFR status: Mut	K-ras Status: Wt	p53 Status: Wt	Gefitinib treatment:	Position in Figure 2 (L to R): 68	Expression profile-based classification: TRU-a	Invasion: Definite	Necrosis: Negative	Grade: Poorly	BAC features: -	total RNA	Total RNA was extracted using the RNeasy kit (Qiagen, Valencia, CA), followed by treatment with DNase I. Double-stranded cDNA was synthesized from 250 ng of total RNA using MMLV-RT and poly dT primer incorporating the T7 promoter.	Cy5	cRNA was generated and labeled with Cy3 or Cy5 (CyDye, Amersham Pharmacia Biotech, Piscataway, NJ) using the Low RNA Fluorescent Linear Amplification kit (Agilent Technologies, Palo Alto, CA).	9606	Total RNA from 20 lung cell lines representing all major histological types of lung cancers, labeled with Cyanine-3 (green).	Homo sapiens	n/a	total RNA	Total RNA was extracted using the RNeasy kit (Qiagen, Valencia, CA), followed by treatment with DNase I. Double-stranded cDNA was synthesized from 250 ng of total RNA using MMLV-RT and poly dT primer incorporating the T7 promoter.	Cy3	cRNA was generated and labeled with Cy3 or Cy5 (CyDye, Amersham Pharmacia Biotech, Piscataway, NJ) using the Low RNA Fluorescent Linear Amplification kit (Agilent Technologies, Palo Alto, CA).	9606	Cy5-sample cRNA and Cy3-common reference cRNA were hybridized to a custom Agilent oligonucleotide microarray, containing a total of 21,619 spots corresponding to 18,175 unique genes, followed by confocal laser scanning (Agilent Technologies).	Scanned on an Agilent G2565AA scanner.	Images were quantified using Agilent Feature Extraction Software (version A.7.5).	n/a	LOWESS normalized, background subtracted VALUE data obtained from log10 of processed Red signal/processed Green signal. Agilent software was used.
GSM302997	Patient 002 with adenocarcinoma	GSM302997	Public on Apr 01 2009	Jul 02 2008	Jul 02 2008	RNA	2	Primary lung tumor	Homo sapiens	Annotation: AD002	Position in Figure 1 (L to R): 71	Age: 49	Sex: F	Histology: AD	Smoking (BI): 0	pTNM: T1N0M0	pStage: IA	Status: Alive	Survival (days): 3275	Evidence of relapse: N	Site of relapse:	EGFR status: Wt	K-ras Status: Wt	p53 Status: Wt	Gefitinib treatment:	Position in Figure 2 (L to R): 54	Expression profile-based classification: TRU-a	Invasion: Definite	Necrosis: Negative	Grade: Moderately	BAC features: -	total RNA	Total RNA was extracted using the RNeasy kit (Qiagen, Valencia, CA), followed by treatment with DNase I. Double-stranded cDNA was synthesized from 250 ng of total RNA using MMLV-RT and poly dT primer incorporating the T7 promoter.	Cy5	cRNA was generated and labeled with Cy3 or Cy5 (CyDye, Amersham Pharmacia Biotech, Piscataway, NJ) using the Low RNA Fluorescent Linear Amplification kit (Agilent Technologies, Palo Alto, CA).	9606	Total RNA from 20 lung cell lines representing all major histological types of lung cancers, labeled with Cyanine-3 (green).	Homo sapiens	n/a	total RNA	Total RNA was extracted using the RNeasy kit (Qiagen, Valencia, CA), followed by treatment with DNase I. Double-stranded cDNA was synthesized from 250 ng of total RNA using MMLV-RT and poly dT primer incorporating the T7 promoter.	Cy3	cRNA was generated and labeled with Cy3 or Cy5 (CyDye, Amersham Pharmacia Biotech, Piscataway, NJ) using the Low RNA Fluorescent Linear Amplification kit (Agilent Technologies, Palo Alto, CA).	9606	Cy5-sample cRNA and Cy3-common reference cRNA were hybridized to a custom Agilent oligonucleotide microarray, containing a total of 21,619 spots corresponding to 18,175 unique genes, followed by confocal laser scanning (Agilent Technologies).	Scanned on an Agilent G2565AA scanner.	Images were quantified using Agilent Feature Extraction Software (version A.7.5).	n/a	LOWESS normalized, background subtracted VALUE data obtained from log10 of processed Red signal/processed Green signal. Agilent software was used.
GSM302998	Patient 003 with adenocarcinoma	GSM302998	Public on Apr 01 2009	Jul 02 2008	Jul 02 2008	RNA	2	Primary lung tumor	Homo sapiens	Annotation: AD003	Position in Figure 1 (L to R): 96	Age: 51	Sex: F	Histology: AD	Smoking (BI): 0	pTNM: T2N2M0	pStage: IIIA	Status: Dead	Survival (days): 1687	Evidence of relapse: Y	Site of relapse: PM	EGFR status: Wt	K-ras Status: Wt	p53 Status: Mut	Gefitinib treatment:	Position in Figure 2 (L to R): 65	Expression profile-based classification: TRU-a	Invasion: Definite	Necrosis: Negative	Grade: Moderately	BAC features: -	total RNA	Total RNA was extracted using the RNeasy kit (Qiagen, Valencia, CA), followed by treatment with DNase I. Double-stranded cDNA was synthesized from 250 ng of total RNA using MMLV-RT and poly dT primer incorporating the T7 promoter.	Cy5	cRNA was generated and labeled with Cy3 or Cy5 (CyDye, Amersham Pharmacia Biotech, Piscataway, NJ) using the Low RNA Fluorescent Linear Amplification kit (Agilent Technologies, Palo Alto, CA).	9606	Total RNA from 20 lung cell lines representing all major histological types of lung cancers, labeled with Cyanine-3 (green).	Homo sapiens	n/a	total RNA	Total RNA was extracted using the RNeasy kit (Qiagen, Valencia, CA), followed by treatment with DNase I. Double-stranded cDNA was synthesized from 250 ng of total RNA using MMLV-RT and poly dT primer incorporating the T7 promoter.	Cy3	cRNA was generated and labeled with Cy3 or Cy5 (CyDye, Amersham Pharmacia Biotech, Piscataway, NJ) using the Low RNA Fluorescent Linear Amplification kit (Agilent Technologies, Palo Alto, CA).	9606	Cy5-sample cRNA and Cy3-common reference cRNA were hybridized to a custom Agilent oligonucleotide microarray, containing a total of 21,619 spots corresponding to 18,175 unique genes, followed by confocal laser scanning (Agilent Technologies).	Scanned on an Agilent G2565AA scanner.	Images were quantified using Agilent Feature Extraction Software (version A.7.5).	n/a	LOWESS normalized, background subtracted VALUE data obtained from log10 of processed Red signal/processed Green signal. Agilent software was used.
GSM302999	Patient 004 with adenocarcinoma	GSM302999	Public on Apr 01 2009	Jul 02 2008	Jul 02 2008	RNA	2	Primary lung tumor	Homo sapiens	Annotation: AD004	Position in Figure 1 (L to R): 119	Age: 51	Sex: F	Histology: AD	Smoking (BI): 0	pTNM: T1N1M0	pStage: IIA	Status: Alive	Survival (days): 3214	Evidence of relapse: N	Site of relapse:	EGFR status: Wt	K-ras Status: Wt	p53 Status: Wt	Gefitinib treatment:	Position in Figure 2 (L to R): 90	Expression profile-based classification: TRU-b	Invasion: Definite	Necrosis: Negative	Grade: Moderately	BAC features: +	total RNA	Total RNA was extracted using the RNeasy kit (Qiagen, Valencia, CA), followed by treatment with DNase I. Double-stranded cDNA was synthesized from 250 ng of total RNA using MMLV-RT and poly dT primer incorporating the T7 promoter.	Cy5	cRNA was generated and labeled with Cy3 or Cy5 (CyDye, Amersham Pharmacia Biotech, Piscataway, NJ) using the Low RNA Fluorescent Linear Amplification kit (Agilent Technologies, Palo Alto, CA).	9606	Total RNA from 20 lung cell lines representing all major histological types of lung cancers, labeled with Cyanine-3 (green).	Homo sapiens	n/a	total RNA	Total RNA was extracted using the RNeasy kit (Qiagen, Valencia, CA), followed by treatment with DNase I. Double-stranded cDNA was synthesized from 250 ng of total RNA using MMLV-RT and poly dT primer incorporating the T7 promoter.	Cy3	cRNA was generated and labeled with Cy3 or Cy5 (CyDye, Amersham Pharmacia Biotech, Piscataway, NJ) using the Low RNA Fluorescent Linear Amplification kit (Agilent Technologies, Palo Alto, CA).	9606	Cy5-sample cRNA and Cy3-common reference cRNA were hybridized to a custom Agilent oligonucleotide microarray, containing a total of 21,619 spots corresponding to 18,175 unique genes, followed by confocal laser scanning (Agilent Technologies).	Scanned on an Agilent G2565AA scanner.	Images were quantified using Agilent Feature Extraction Software (version A.7.5).	n/a	LOWESS normalized, background subtracted VALUE data obtained from log10 of processed Red signal/processed Green signal. Agilent software was used.
GSM303000	Patient 005 with adenocarcinoma	GSM303000	Public on Apr 01 2009	Jul 02 2008	Jul 02 2008	RNA	2	Primary lung tumor	Homo sapiens	Annotation: AD005	Position in Figure 1 (L to R): 56	Age: 67	Sex: F	Histology: AD	Smoking (BI): 0	pTNM: T1N2M0	pStage: IIIA	Status: Dead	Survival (days): 1200	Evidence of relapse: Y	Site of relapse: PM	EGFR status: Mut	K-ras Status: Wt	p53 Status: Mut	Gefitinib treatment:	Position in Figure 2 (L to R): 64	Expression profile-based classification: TRU-a	Invasion: Definite	Necrosis: Negative	Grade: Well	BAC features: +	total RNA	Total RNA was extracted using the RNeasy kit (Qiagen, Valencia, CA), followed by treatment with DNase I. Double-stranded cDNA was synthesized from 250 ng of total RNA using MMLV-RT and poly dT primer incorporating the T7 promoter.	Cy5	cRNA was generated and labeled with Cy3 or Cy5 (CyDye, Amersham Pharmacia Biotech, Piscataway, NJ) using the Low RNA Fluorescent Linear Amplification kit (Agilent Technologies, Palo Alto, CA).	9606	Total RNA from 20 lung cell lines representing all major histological types of lung cancers, labeled with Cyanine-3 (green).	Homo sapiens	n/a	total RNA	Total RNA was extracted using the RNeasy kit (Qiagen, Valencia, CA), followed by treatment with DNase I. Double-stranded cDNA was synthesized from 250 ng of total RNA using MMLV-RT and poly dT primer incorporating the T7 promoter.	Cy3	cRNA was generated and labeled with Cy3 or Cy5 (CyDye, Amersham Pharmacia Biotech, Piscataway, NJ) using the Low RNA Fluorescent Linear Amplification kit (Agilent Technologies, Palo Alto, CA).	9606	Cy5-sample cRNA and Cy3-common reference cRNA were hybridized to a custom Agilent oligonucleotide microarray, containing a total of 21,619 spots corresponding to 18,175 unique genes, followed by confocal laser scanning (Agilent Technologies).	Scanned on an Agilent G2565AA scanner.	Images were quantified using Agilent Feature Extraction Software (version A.7.5).	n/a	LOWESS normalized, background subtracted VALUE data obtained from log10 of processed Red signal/processed Green signal. Agilent software was used.
GSM303001	Patient 006 with adenocarcinoma	GSM303001	Public on Apr 01 2009	Jul 02 2008	Jul 02 2008	RNA	2	Primary lung tumor	Homo sapiens	Annotation: AD006	Position in Figure 1 (L to R): 95	Age: 66	Sex: M	Histology: AD	Smoking (BI): 100	pTNM: T3N1M0	pStage: IIIA	Status: Dead	Survival (days): 223	Evidence of relapse: Y	Site of relapse: Brain	EGFR status: Mut	K-ras Status: Wt	p53 Status: Wt	Gefitinib treatment:	Position in Figure 2 (L to R): 69	Expression profile-based classification: TRU-a	Invasion: Definite	Necrosis: Positive	Grade: Moderately	BAC features: -	total RNA	Total RNA was extracted using the RNeasy kit (Qiagen, Valencia, CA), followed by treatment with DNase I. Double-stranded cDNA was synthesized from 250 ng of total RNA using MMLV-RT and poly dT primer incorporating the T7 promoter.	Cy5	cRNA was generated and labeled with Cy3 or Cy5 (CyDye, Amersham Pharmacia Biotech, Piscataway, NJ) using the Low RNA Fluorescent Linear Amplification kit (Agilent Technologies, Palo Alto, CA).	9606	Total RNA from 20 lung cell lines representing all major histological types of lung cancers, labeled with Cyanine-3 (green).	Homo sapiens	n/a	total RNA	Total RNA was extracted using the RNeasy kit (Qiagen, Valencia, CA), followed by treatment with DNase I. Double-stranded cDNA was synthesized from 250 ng of total RNA using MMLV-RT and poly dT primer incorporating the T7 promoter.	Cy3	cRNA was generated and labeled with Cy3 or Cy5 (CyDye, Amersham Pharmacia Biotech, Piscataway, NJ) using the Low RNA Fluorescent Linear Amplification kit (Agilent Technologies, Palo Alto, CA).	9606	Cy5-sample cRNA and Cy3-common reference cRNA were hybridized to a custom Agilent oligonucleotide microarray, containing a total of 21,619 spots corresponding to 18,175 unique genes, followed by confocal laser scanning (Agilent Technologies).	Scanned on an Agilent G2565AA scanner.	Images were quantified using Agilent Feature Extraction Software (version A.7.5).	n/a	LOWESS normalized, background subtracted VALUE data obtained from log10 of processed Red signal/processed Green signal. Agilent software was used.
GSM303002	Patient 007 with adenocarcinoma	GSM303002	Public on Apr 01 2009	Jul 02 2008	Jul 02 2008	RNA	2	Primary lung tumor	Homo sapiens	Annotation: AD007	Position in Figure 1 (L to R): 73	Age: 71	Sex: F	Histology: AD	Smoking (BI): 0	pTNM: T1N0M0	pStage: IA	Status: Alive	Survival (days): 3245	Evidence of relapse: N	Site of relapse:	EGFR status: Mut	K-ras Status: Wt	p53 Status: Wt	Gefitinib treatment:	Position in Figure 2 (L to R): 53	Expression profile-based classification: TRU-a	Invasion: Definite but focal	Necrosis: Negative	Grade: Moderately	BAC features: -	total RNA	Total RNA was extracted using the RNeasy kit (Qiagen, Valencia, CA), followed by treatment with DNase I. Double-stranded cDNA was synthesized from 250 ng of total RNA using MMLV-RT and poly dT primer incorporating the T7 promoter.	Cy5	cRNA was generated and labeled with Cy3 or Cy5 (CyDye, Amersham Pharmacia Biotech, Piscataway, NJ) using the Low RNA Fluorescent Linear Amplification kit (Agilent Technologies, Palo Alto, CA).	9606	Total RNA from 20 lung cell lines representing all major histological types of lung cancers, labeled with Cyanine-3 (green).	Homo sapiens	n/a	total RNA	Total RNA was extracted using the RNeasy kit (Qiagen, Valencia, CA), followed by treatment with DNase I. Double-stranded cDNA was synthesized from 250 ng of total RNA using MMLV-RT and poly dT primer incorporating the T7 promoter.	Cy3	cRNA was generated and labeled with Cy3 or Cy5 (CyDye, Amersham Pharmacia Biotech, Piscataway, NJ) using the Low RNA Fluorescent Linear Amplification kit (Agilent Technologies, Palo Alto, CA).	9606	Cy5-sample cRNA and Cy3-common reference cRNA were hybridized to a custom Agilent oligonucleotide microarray, containing a total of 21,619 spots corresponding to 18,175 unique genes, followed by confocal laser scanning (Agilent Technologies).	Scanned on an Agilent G2565AA scanner.	Images were quantified using Agilent Feature Extraction Software (version A.7.5).	n/a	LOWESS normalized, background subtracted VALUE data obtained from log10 of processed Red signal/processed Green signal. Agilent software was used.
GSM303003	Patient 008 with adenocarcinoma	GSM303003	Public on Apr 01 2009	Jul 02 2008	Jul 02 2008	RNA	2	Primary lung tumor	Homo sapiens	Annotation: AD008	Position in Figure 1 (L to R): 75	Age: 62	Sex: F	Histology: AD	Smoking (BI): 0	pTNM: T4N0M0	pStage: IIIB	Status: Alive	Survival (days): 3274	Evidence of relapse: N	Site of relapse:	EGFR status: Wt	K-ras Status: Mut	p53 Status: Wt	Gefitinib treatment:	Position in Figure 2 (L to R): 56	Expression profile-based classification: TRU-a	Invasion: Definite but focal	Necrosis: Negative	Grade: Well	BAC features: -	total RNA	Total RNA was extracted using the RNeasy kit (Qiagen, Valencia, CA), followed by treatment with DNase I. Double-stranded cDNA was synthesized from 250 ng of total RNA using MMLV-RT and poly dT primer incorporating the T7 promoter.	Cy5	cRNA was generated and labeled with Cy3 or Cy5 (CyDye, Amersham Pharmacia Biotech, Piscataway, NJ) using the Low RNA Fluorescent Linear Amplification kit (Agilent Technologies, Palo Alto, CA).	9606	Total RNA from 20 lung cell lines representing all major histological types of lung cancers, labeled with Cyanine-3 (green).	Homo sapiens	n/a	total RNA	Total RNA was extracted using the RNeasy kit (Qiagen, Valencia, CA), followed by treatment with DNase I. Double-stranded cDNA was synthesized from 250 ng of total RNA using MMLV-RT and poly dT primer incorporating the T7 promoter.	Cy3	cRNA was generated and labeled with Cy3 or Cy5 (CyDye, Amersham Pharmacia Biotech, Piscataway, NJ) using the Low RNA Fluorescent Linear Amplification kit (Agilent Technologies, Palo Alto, CA).	9606	Cy5-sample cRNA and Cy3-common reference cRNA were hybridized to a custom Agilent oligonucleotide microarray, containing a total of 21,619 spots corresponding to 18,175 unique genes, followed by confocal laser scanning (Agilent Technologies).	Scanned on an Agilent G2565AA scanner.	Images were quantified using Agilent Feature Extraction Software (version A.7.5).	n/a	LOWESS normalized, background subtracted VALUE data obtained from log10 of processed Red signal/processed Green signal. Agilent software was used.
GSM303004	Patient 009 with adenocarcinoma	GSM303004	Public on Apr 01 2009	Jul 02 2008	Jul 02 2008	RNA	2	Primary lung tumor	Homo sapiens	Annotation: AD009	Position in Figure 1 (L to R): 85	Age: 47	Sex: F	Histology: AD	Smoking (BI): 120	pTNM: T2N2M0	pStage: IIIA	Status: Dead	Survival (days): 511	Evidence of relapse: Y	Site of relapse: Liver, adrenal	EGFR status: Mut	K-ras Status: Wt	p53 Status: Wt	Gefitinib treatment:	Position in Figure 2 (L to R): 59	Expression profile-based classification: TRU-a	Invasion: Definite	Necrosis: Positive	Grade: Poorly	BAC features: -	total RNA	Total RNA was extracted using the RNeasy kit (Qiagen, Valencia, CA), followed by treatment with DNase I. Double-stranded cDNA was synthesized from 250 ng of total RNA using MMLV-RT and poly dT primer incorporating the T7 promoter.	Cy5	cRNA was generated and labeled with Cy3 or Cy5 (CyDye, Amersham Pharmacia Biotech, Piscataway, NJ) using the Low RNA Fluorescent Linear Amplification kit (Agilent Technologies, Palo Alto, CA).	9606	Total RNA from 20 lung cell lines representing all major histological types of lung cancers, labeled with Cyanine-3 (green).	Homo sapiens	n/a	total RNA	Total RNA was extracted using the RNeasy kit (Qiagen, Valencia, CA), followed by treatment with DNase I. Double-stranded cDNA was synthesized from 250 ng of total RNA using MMLV-RT and poly dT primer incorporating the T7 promoter.	Cy3	cRNA was generated and labeled with Cy3 or Cy5 (CyDye, Amersham Pharmacia Biotech, Piscataway, NJ) using the Low RNA Fluorescent Linear Amplification kit (Agilent Technologies, Palo Alto, CA).	9606	Cy5-sample cRNA and Cy3-common reference cRNA were hybridized to a custom Agilent oligonucleotide microarray, containing a total of 21,619 spots corresponding to 18,175 unique genes, followed by confocal laser scanning (Agilent Technologies).	Scanned on an Agilent G2565AA scanner.	Images were quantified using Agilent Feature Extraction Software (version A.7.5).	n/a	LOWESS normalized, background subtracted VALUE data obtained from log10 of processed Red signal/processed Green signal. Agilent software was used.
GSM303005	Patient 010 with adenocarcinoma	GSM303005	Public on Apr 01 2009	Jul 02 2008	Jul 02 2008	RNA	2	Primary lung tumor	Homo sapiens	Annotation: AD010	Position in Figure 1 (L to R): 72	Age: 60	Sex: F	Histology: AD	Smoking (BI): 150	pTNM: T1N0M0	pStage: IA	Status: Alive	Survival (days): 3245	Evidence of relapse: N	Site of relapse:	EGFR status: Wt	K-ras Status: Wt	p53 Status: Wt	Gefitinib treatment:	Position in Figure 2 (L to R): 49	Expression profile-based classification: TRU-a	Invasion: Not obvious	Necrosis: Negative	Grade: Well	BAC features: +	total RNA	Total RNA was extracted using the RNeasy kit (Qiagen, Valencia, CA), followed by treatment with DNase I. Double-stranded cDNA was synthesized from 250 ng of total RNA using MMLV-RT and poly dT primer incorporating the T7 promoter.	Cy5	cRNA was generated and labeled with Cy3 or Cy5 (CyDye, Amersham Pharmacia Biotech, Piscataway, NJ) using the Low RNA Fluorescent Linear Amplification kit (Agilent Technologies, Palo Alto, CA).	9606	Total RNA from 20 lung cell lines representing all major histological types of lung cancers, labeled with Cyanine-3 (green).	Homo sapiens	n/a	total RNA	Total RNA was extracted using the RNeasy kit (Qiagen, Valencia, CA), followed by treatment with DNase I. Double-stranded cDNA was synthesized from 250 ng of total RNA using MMLV-RT and poly dT primer incorporating the T7 promoter.	Cy3	cRNA was generated and labeled with Cy3 or Cy5 (CyDye, Amersham Pharmacia Biotech, Piscataway, NJ) using the Low RNA Fluorescent Linear Amplification kit (Agilent Technologies, Palo Alto, CA).	9606	Cy5-sample cRNA and Cy3-common reference cRNA were hybridized to a custom Agilent oligonucleotide microarray, containing a total of 21,619 spots corresponding to 18,175 unique genes, followed by confocal laser scanning (Agilent Technologies).	Scanned on an Agilent G2565AA scanner.	Images were quantified using Agilent Feature Extraction Software (version A.7.5).	n/a	LOWESS normalized, background subtracted VALUE data obtained from log10 of processed Red signal/processed Green signal. Agilent software was used.
GSM303006	Patient 011 with adenocarcinoma	GSM303006	Public on Apr 01 2009	Jul 02 2008	Jul 02 2008	RNA	2	Primary lung tumor	Homo sapiens	Annotation: AD011	Position in Figure 1 (L to R): 142	Age: 64	Sex: F	Histology: AD	Smoking (BI): 0	pTNM: T2N0M0	pStage: IB	Status: Alive	Survival (days): 3295	Evidence of relapse: Y	Site of relapse: PM	EGFR status: Mut	K-ras Status: Wt	p53 Status: Wt	Gefitinib treatment:	Position in Figure 2 (L to R): 73	Expression profile-based classification: TRU-b	Invasion: Definite but focal	Necrosis: Negative	Grade: Moderately	BAC features: -	total RNA	Total RNA was extracted using the RNeasy kit (Qiagen, Valencia, CA), followed by treatment with DNase I. Double-stranded cDNA was synthesized from 250 ng of total RNA using MMLV-RT and poly dT primer incorporating the T7 promoter.	Cy5	cRNA was generated and labeled with Cy3 or Cy5 (CyDye, Amersham Pharmacia Biotech, Piscataway, NJ) using the Low RNA Fluorescent Linear Amplification kit (Agilent Technologies, Palo Alto, CA).	9606	Total RNA from 20 lung cell lines representing all major histological types of lung cancers, labeled with Cyanine-3 (green).	Homo sapiens	n/a	total RNA	Total RNA was extracted using the RNeasy kit (Qiagen, Valencia, CA), followed by treatment with DNase I. Double-stranded cDNA was synthesized from 250 ng of total RNA using MMLV-RT and poly dT primer incorporating the T7 promoter.	Cy3	cRNA was generated and labeled with Cy3 or Cy5 (CyDye, Amersham Pharmacia Biotech, Piscataway, NJ) using the Low RNA Fluorescent Linear Amplification kit (Agilent Technologies, Palo Alto, CA).	9606	Cy5-sample cRNA and Cy3-common reference cRNA were hybridized to a custom Agilent oligonucleotide microarray, containing a total of 21,619 spots corresponding to 18,175 unique genes, followed by confocal laser scanning (Agilent Technologies).	Scanned on an Agilent G2565AA scanner.	Images were quantified using Agilent Feature Extraction Software (version A.7.5).	n/a	LOWESS normalized, background subtracted VALUE data obtained from log10 of processed Red signal/processed Green signal. Agilent software was used.
GSM303007	Patient 012 with adenocarcinoma	GSM303007	Public on Apr 01 2009	Jul 02 2008	Jul 02 2008	RNA	2	Primary lung tumor	Homo sapiens	Annotation: AD012	Position in Figure 1 (L to R): 102	Age: 57	Sex: M	Histology: AD	Smoking (BI): 1110	pTNM: T2N2M0	pStage: IIIA	Status: Alive	Survival (days): 3260	Evidence of relapse: N	Site of relapse:	EGFR status: Mut	K-ras Status: Wt	p53 Status: Mut	Gefitinib treatment:	Position in Figure 2 (L to R): 12	Expression profile-based classification: Non-TRU	Invasion: Definite	Necrosis: Focal	Grade: Moderately	BAC features: -	total RNA	Total RNA was extracted using the RNeasy kit (Qiagen, Valencia, CA), followed by treatment with DNase I. Double-stranded cDNA was synthesized from 250 ng of total RNA using MMLV-RT and poly dT primer incorporating the T7 promoter.	Cy5	cRNA was generated and labeled with Cy3 or Cy5 (CyDye, Amersham Pharmacia Biotech, Piscataway, NJ) using the Low RNA Fluorescent Linear Amplification kit (Agilent Technologies, Palo Alto, CA).	9606	Total RNA from 20 lung cell lines representing all major histological types of lung cancers, labeled with Cyanine-3 (green).	Homo sapiens	n/a	total RNA	Total RNA was extracted using the RNeasy kit (Qiagen, Valencia, CA), followed by treatment with DNase I. Double-stranded cDNA was synthesized from 250 ng of total RNA using MMLV-RT and poly dT primer incorporating the T7 promoter.	Cy3	cRNA was generated and labeled with Cy3 or Cy5 (CyDye, Amersham Pharmacia Biotech, Piscataway, NJ) using the Low RNA Fluorescent Linear Amplification kit (Agilent Technologies, Palo Alto, CA).	9606	Cy5-sample cRNA and Cy3-common reference cRNA were hybridized to a custom Agilent oligonucleotide microarray, containing a total of 21,619 spots corresponding to 18,175 unique genes, followed by confocal laser scanning (Agilent Technologies).	Scanned on an Agilent G2565AA scanner.	Images were quantified using Agilent Feature Extraction Software (version A.7.5).	n/a	LOWESS normalized, background subtracted VALUE data obtained from log10 of processed Red signal/processed Green signal. Agilent software was used.
GSM303008	Patient 013 with adenocarcinoma	GSM303008	Public on Apr 01 2009	Jul 02 2008	Jul 02 2008	RNA	2	Primary lung tumor	Homo sapiens	Annotation: AD013	Position in Figure 1 (L to R): 117	Age: 55	Sex: F	Histology: AD	Smoking (BI): 0	pTNM: T3N0M0	pStage: IIB	Status: Dead	Survival (days): 1855	Evidence of relapse: Y	Site of relapse: Liver	EGFR status: Mut	K-ras Status: Wt	p53 Status: Mut	Gefitinib treatment:	Position in Figure 2 (L to R): 89	Expression profile-based classification: TRU-b	Invasion: Definite	Necrosis: Positive	Grade: Moderately	BAC features: -	total RNA	Total RNA was extracted using the RNeasy kit (Qiagen, Valencia, CA), followed by treatment with DNase I. Double-stranded cDNA was synthesized from 250 ng of total RNA using MMLV-RT and poly dT primer incorporating the T7 promoter.	Cy5	cRNA was generated and labeled with Cy3 or Cy5 (CyDye, Amersham Pharmacia Biotech, Piscataway, NJ) using the Low RNA Fluorescent Linear Amplification kit (Agilent Technologies, Palo Alto, CA).	9606	Total RNA from 20 lung cell lines representing all major histological types of lung cancers, labeled with Cyanine-3 (green).	Homo sapiens	n/a	total RNA	Total RNA was extracted using the RNeasy kit (Qiagen, Valencia, CA), followed by treatment with DNase I. Double-stranded cDNA was synthesized from 250 ng of total RNA using MMLV-RT and poly dT primer incorporating the T7 promoter.	Cy3	cRNA was generated and labeled with Cy3 or Cy5 (CyDye, Amersham Pharmacia Biotech, Piscataway, NJ) using the Low RNA Fluorescent Linear Amplification kit (Agilent Technologies, Palo Alto, CA).	9606	Cy5-sample cRNA and Cy3-common reference cRNA were hybridized to a custom Agilent oligonucleotide microarray, containing a total of 21,619 spots corresponding to 18,175 unique genes, followed by confocal laser scanning (Agilent Technologies).	Scanned on an Agilent G2565AA scanner.	Images were quantified using Agilent Feature Extraction Software (version A.7.5).	n/a	LOWESS normalized, background subtracted VALUE data obtained from log10 of processed Red signal/processed Green signal. Agilent software was used.
GSM303009	Patient 014 with adenocarcinoma	GSM303009	Public on Apr 01 2009	Jul 02 2008	Jul 02 2008	RNA	2	Primary lung tumor	Homo sapiens	Annotation: AD014	Position in Figure 1 (L to R): 118	Age: 74	Sex: M	Histology: AD	Smoking (BI): 810	pTNM: T1N2M0	pStage: IIIA	Status: Dead	Survival (days): 694	Evidence of relapse: Y	Site of relapse: LN (mediastinal)	EGFR status: Wt	K-ras Status: Mut	p53 Status: Wt	Gefitinib treatment:	Position in Figure 2 (L to R): 5	Expression profile-based classification: Non-TRU	Invasion: Definite	Necrosis: Negative	Grade: Well	BAC features: +	total RNA	Total RNA was extracted using the RNeasy kit (Qiagen, Valencia, CA), followed by treatment with DNase I. Double-stranded cDNA was synthesized from 250 ng of total RNA using MMLV-RT and poly dT primer incorporating the T7 promoter.	Cy5	cRNA was generated and labeled with Cy3 or Cy5 (CyDye, Amersham Pharmacia Biotech, Piscataway, NJ) using the Low RNA Fluorescent Linear Amplification kit (Agilent Technologies, Palo Alto, CA).	9606	Total RNA from 20 lung cell lines representing all major histological types of lung cancers, labeled with Cyanine-3 (green).	Homo sapiens	n/a	total RNA	Total RNA was extracted using the RNeasy kit (Qiagen, Valencia, CA), followed by treatment with DNase I. Double-stranded cDNA was synthesized from 250 ng of total RNA using MMLV-RT and poly dT primer incorporating the T7 promoter.	Cy3	cRNA was generated and labeled with Cy3 or Cy5 (CyDye, Amersham Pharmacia Biotech, Piscataway, NJ) using the Low RNA Fluorescent Linear Amplification kit (Agilent Technologies, Palo Alto, CA).	9606	Cy5-sample cRNA and Cy3-common reference cRNA were hybridized to a custom Agilent oligonucleotide microarray, containing a total of 21,619 spots corresponding to 18,175 unique genes, followed by confocal laser scanning (Agilent Technologies).	Scanned on an Agilent G2565AA scanner.	Images were quantified using Agilent Feature Extraction Software (version A.7.5).	n/a	LOWESS normalized, background subtracted VALUE data obtained from log10 of processed Red signal/processed Green signal. Agilent software was used.
GSM303010	Patient 015 with adenocarcinoma	GSM303010	Public on Apr 01 2009	Jul 02 2008	Jul 02 2008	RNA	2	Primary lung tumor	Homo sapiens	Annotation: AD015	Position in Figure 1 (L to R): 78	Age: 61	Sex: M	Histology: AD	Smoking (BI): 1230	pTNM: T1N0M0	pStage: IA	Status: Alive	Survival (days): 3246	Evidence of relapse: N	Site of relapse:	EGFR status: Wt	K-ras Status: Wt	p53 Status: Wt	Gefitinib treatment:	Position in Figure 2 (L to R): 62	Expression profile-based classification: TRU-a	Invasion: Definite	Necrosis: Negative	Grade: Poorly	BAC features: -	total RNA	Total RNA was extracted using the RNeasy kit (Qiagen, Valencia, CA), followed by treatment with DNase I. Double-stranded cDNA was synthesized from 250 ng of total RNA using MMLV-RT and poly dT primer incorporating the T7 promoter.	Cy5	cRNA was generated and labeled with Cy3 or Cy5 (CyDye, Amersham Pharmacia Biotech, Piscataway, NJ) using the Low RNA Fluorescent Linear Amplification kit (Agilent Technologies, Palo Alto, CA).	9606	Total RNA from 20 lung cell lines representing all major histological types of lung cancers, labeled with Cyanine-3 (green).	Homo sapiens	n/a	total RNA	Total RNA was extracted using the RNeasy kit (Qiagen, Valencia, CA), followed by treatment with DNase I. Double-stranded cDNA was synthesized from 250 ng of total RNA using MMLV-RT and poly dT primer incorporating the T7 promoter.	Cy3	cRNA was generated and labeled with Cy3 or Cy5 (CyDye, Amersham Pharmacia Biotech, Piscataway, NJ) using the Low RNA Fluorescent Linear Amplification kit (Agilent Technologies, Palo Alto, CA).	9606	Cy5-sample cRNA and Cy3-common reference cRNA were hybridized to a custom Agilent oligonucleotide microarray, containing a total of 21,619 spots corresponding to 18,175 unique genes, followed by confocal laser scanning (Agilent Technologies).	Scanned on an Agilent G2565AA scanner.	Images were quantified using Agilent Feature Extraction Software (version A.7.5).	n/a	LOWESS normalized, background subtracted VALUE data obtained from log10 of processed Red signal/processed Green signal. Agilent software was used.
GSM303011	Patient 016 with adenocarcinoma	GSM303011	Public on Apr 01 2009	Jul 02 2008	Jul 02 2008	RNA	2	Primary lung tumor	Homo sapiens	Annotation: AD016	Position in Figure 1 (L to R): 57	Age: 67	Sex: F	Histology: AD	Smoking (BI): 200	pTNM: T2N0M0	pStage: IB	Status: Alive	Survival (days): 3169	Evidence of relapse: N	Site of relapse:	EGFR status: Wt	K-ras Status: Wt	p53 Status: Mut	Gefitinib treatment:	Position in Figure 2 (L to R): 57	Expression profile-based classification: TRU-a	Invasion: Definite	Necrosis: Positive	Grade: Moderately	BAC features: -	total RNA	Total RNA was extracted using the RNeasy kit (Qiagen, Valencia, CA), followed by treatment with DNase I. Double-stranded cDNA was synthesized from 250 ng of total RNA using MMLV-RT and poly dT primer incorporating the T7 promoter.	Cy5	cRNA was generated and labeled with Cy3 or Cy5 (CyDye, Amersham Pharmacia Biotech, Piscataway, NJ) using the Low RNA Fluorescent Linear Amplification kit (Agilent Technologies, Palo Alto, CA).	9606	Total RNA from 20 lung cell lines representing all major histological types of lung cancers, labeled with Cyanine-3 (green).	Homo sapiens	n/a	total RNA	Total RNA was extracted using the RNeasy kit (Qiagen, Valencia, CA), followed by treatment with DNase I. Double-stranded cDNA was synthesized from 250 ng of total RNA using MMLV-RT and poly dT primer incorporating the T7 promoter.	Cy3	cRNA was generated and labeled with Cy3 or Cy5 (CyDye, Amersham Pharmacia Biotech, Piscataway, NJ) using the Low RNA Fluorescent Linear Amplification kit (Agilent Technologies, Palo Alto, CA).	9606	Cy5-sample cRNA and Cy3-common reference cRNA were hybridized to a custom Agilent oligonucleotide microarray, containing a total of 21,619 spots corresponding to 18,175 unique genes, followed by confocal laser scanning (Agilent Technologies).	Scanned on an Agilent G2565AA scanner.	Images were quantified using Agilent Feature Extraction Software (version A.7.5).	n/a	LOWESS normalized, background subtracted VALUE data obtained from log10 of processed Red signal/processed Green signal. Agilent software was used.
GSM303012	Patient 017 with adenocarcinoma	GSM303012	Public on Apr 01 2009	Jul 02 2008	Jul 02 2008	RNA	2	Primary lung tumor	Homo sapiens	Annotation: AD017	Position in Figure 1 (L to R): 59	Age: 63	Sex: F	Histology: AD	Smoking (BI): 0	pTNM: T1N0M0	pStage: IA	Status: Alive	Survival (days): 3161	Evidence of relapse: N	Site of relapse:	EGFR status: Wt	K-ras Status: Wt	p53 Status: Mut	Gefitinib treatment:	Position in Figure 2 (L to R): 43	Expression profile-based classification: TRU-a	Invasion: Definite	Necrosis: Negative	Grade: Poorly	BAC features: -	total RNA	Total RNA was extracted using the RNeasy kit (Qiagen, Valencia, CA), followed by treatment with DNase I. Double-stranded cDNA was synthesized from 250 ng of total RNA using MMLV-RT and poly dT primer incorporating the T7 promoter.	Cy5	cRNA was generated and labeled with Cy3 or Cy5 (CyDye, Amersham Pharmacia Biotech, Piscataway, NJ) using the Low RNA Fluorescent Linear Amplification kit (Agilent Technologies, Palo Alto, CA).	9606	Total RNA from 20 lung cell lines representing all major histological types of lung cancers, labeled with Cyanine-3 (green).	Homo sapiens	n/a	total RNA	Total RNA was extracted using the RNeasy kit (Qiagen, Valencia, CA), followed by treatment with DNase I. Double-stranded cDNA was synthesized from 250 ng of total RNA using MMLV-RT and poly dT primer incorporating the T7 promoter.	Cy3	cRNA was generated and labeled with Cy3 or Cy5 (CyDye, Amersham Pharmacia Biotech, Piscataway, NJ) using the Low RNA Fluorescent Linear Amplification kit (Agilent Technologies, Palo Alto, CA).	9606	Cy5-sample cRNA and Cy3-common reference cRNA were hybridized to a custom Agilent oligonucleotide microarray, containing a total of 21,619 spots corresponding to 18,175 unique genes, followed by confocal laser scanning (Agilent Technologies).	Scanned on an Agilent G2565AA scanner.	Images were quantified using Agilent Feature Extraction Software (version A.7.5).	n/a	LOWESS normalized, background subtracted VALUE data obtained from log10 of processed Red signal/processed Green signal. Agilent software was used.
GSM303013	Patient 018 with adenocarcinoma	GSM303013	Public on Apr 01 2009	Jul 02 2008	Jul 02 2008	RNA	2	Primary lung tumor	Homo sapiens	Annotation: AD018	Position in Figure 1 (L to R): 65	Age: 59	Sex: M	Histology: AD	Smoking (BI): 0	pTNM: T2N0M0	pStage: IB	Status: Dead	Survival (days): 1030	Evidence of relapse: Y	Site of relapse: Local rec.	EGFR status: Wt	K-ras Status: Wt	p53 Status: Wt	Gefitinib treatment:	Position in Figure 2 (L to R): 44	Expression profile-based classification: TRU-a	Invasion: Definite but focal	Necrosis: Negative	Grade: Well	BAC features: +	total RNA	Total RNA was extracted using the RNeasy kit (Qiagen, Valencia, CA), followed by treatment with DNase I. Double-stranded cDNA was synthesized from 250 ng of total RNA using MMLV-RT and poly dT primer incorporating the T7 promoter.	Cy5	cRNA was generated and labeled with Cy3 or Cy5 (CyDye, Amersham Pharmacia Biotech, Piscataway, NJ) using the Low RNA Fluorescent Linear Amplification kit (Agilent Technologies, Palo Alto, CA).	9606	Total RNA from 20 lung cell lines representing all major histological types of lung cancers, labeled with Cyanine-3 (green).	Homo sapiens	n/a	total RNA	Total RNA was extracted using the RNeasy kit (Qiagen, Valencia, CA), followed by treatment with DNase I. Double-stranded cDNA was synthesized from 250 ng of total RNA using MMLV-RT and poly dT primer incorporating the T7 promoter.	Cy3	cRNA was generated and labeled with Cy3 or Cy5 (CyDye, Amersham Pharmacia Biotech, Piscataway, NJ) using the Low RNA Fluorescent Linear Amplification kit (Agilent Technologies, Palo Alto, CA).	9606	Cy5-sample cRNA and Cy3-common reference cRNA were hybridized to a custom Agilent oligonucleotide microarray, containing a total of 21,619 spots corresponding to 18,175 unique genes, followed by confocal laser scanning (Agilent Technologies).	Scanned on an Agilent G2565AA scanner.	Images were quantified using Agilent Feature Extraction Software (version A.7.5).	n/a	LOWESS normalized, background subtracted VALUE data obtained from log10 of processed Red signal/processed Green signal. Agilent software was used.
GSM303014	Patient 019 with adenocarcinoma	GSM303014	Public on Apr 01 2009	Jul 02 2008	Jul 02 2008	RNA	2	Primary lung tumor	Homo sapiens	Annotation: AD019	Position in Figure 1 (L to R): 92	Age: 66	Sex: M	Histology: AD	Smoking (BI): 1040	pTNM: T1N2M0	pStage: IIIA	Status: Dead	Survival (days): 2102	Evidence of relapse: Y	Site of relapse: LN (mediastinal)	EGFR status: Wt	K-ras Status: Wt	p53 Status: Wt	Gefitinib treatment:	Position in Figure 2 (L to R): 67	Expression profile-based classification: TRU-a	Invasion: Definite	Necrosis: Focal	Grade: Poorly	BAC features: -	total RNA	Total RNA was extracted using the RNeasy kit (Qiagen, Valencia, CA), followed by treatment with DNase I. Double-stranded cDNA was synthesized from 250 ng of total RNA using MMLV-RT and poly dT primer incorporating the T7 promoter.	Cy5	cRNA was generated and labeled with Cy3 or Cy5 (CyDye, Amersham Pharmacia Biotech, Piscataway, NJ) using the Low RNA Fluorescent Linear Amplification kit (Agilent Technologies, Palo Alto, CA).	9606	Total RNA from 20 lung cell lines representing all major histological types of lung cancers, labeled with Cyanine-3 (green).	Homo sapiens	n/a	total RNA	Total RNA was extracted using the RNeasy kit (Qiagen, Valencia, CA), followed by treatment with DNase I. Double-stranded cDNA was synthesized from 250 ng of total RNA using MMLV-RT and poly dT primer incorporating the T7 promoter.	Cy3	cRNA was generated and labeled with Cy3 or Cy5 (CyDye, Amersham Pharmacia Biotech, Piscataway, NJ) using the Low RNA Fluorescent Linear Amplification kit (Agilent Technologies, Palo Alto, CA).	9606	Cy5-sample cRNA and Cy3-common reference cRNA were hybridized to a custom Agilent oligonucleotide microarray, containing a total of 21,619 spots corresponding to 18,175 unique genes, followed by confocal laser scanning (Agilent Technologies).	Scanned on an Agilent G2565AA scanner.	Images were quantified using Agilent Feature Extraction Software (version A.7.5).	n/a	LOWESS normalized, background subtracted VALUE data obtained from log10 of processed Red signal/processed Green signal. Agilent software was used.
GSM303015	Patient 020 with adenocarcinoma	GSM303015	Public on Apr 01 2009	Jul 02 2008	Jul 02 2008	RNA	2	Primary lung tumor	Homo sapiens	Annotation: AD020	Position in Figure 1 (L to R): 133	Age: 68	Sex: F	Histology: AD	Smoking (BI): 0	pTNM: T2N2M0	pStage: IIIA	Status: Alive	Survival (days): 3057	Evidence of relapse: N	Site of relapse:	EGFR status: Wt	K-ras Status: Wt	p53 Status: Wt	Gefitinib treatment:	Position in Figure 2 (L to R): 85	Expression profile-based classification: TRU-b	Invasion: Definite	Necrosis: Negative	Grade: Moderately	BAC features: +	total RNA	Total RNA was extracted using the RNeasy kit (Qiagen, Valencia, CA), followed by treatment with DNase I. Double-stranded cDNA was synthesized from 250 ng of total RNA using MMLV-RT and poly dT primer incorporating the T7 promoter.	Cy5	cRNA was generated and labeled with Cy3 or Cy5 (CyDye, Amersham Pharmacia Biotech, Piscataway, NJ) using the Low RNA Fluorescent Linear Amplification kit (Agilent Technologies, Palo Alto, CA).	9606	Total RNA from 20 lung cell lines representing all major histological types of lung cancers, labeled with Cyanine-3 (green).	Homo sapiens	n/a	total RNA	Total RNA was extracted using the RNeasy kit (Qiagen, Valencia, CA), followed by treatment with DNase I. Double-stranded cDNA was synthesized from 250 ng of total RNA using MMLV-RT and poly dT primer incorporating the T7 promoter.	Cy3	cRNA was generated and labeled with Cy3 or Cy5 (CyDye, Amersham Pharmacia Biotech, Piscataway, NJ) using the Low RNA Fluorescent Linear Amplification kit (Agilent Technologies, Palo Alto, CA).	9606	Cy5-sample cRNA and Cy3-common reference cRNA were hybridized to a custom Agilent oligonucleotide microarray, containing a total of 21,619 spots corresponding to 18,175 unique genes, followed by confocal laser scanning (Agilent Technologies).	Scanned on an Agilent G2565AA scanner.	Images were quantified using Agilent Feature Extraction Software (version A.7.5).	n/a	LOWESS normalized, background subtracted VALUE data obtained from log10 of processed Red signal/processed Green signal. Agilent software was used.
GSM303016	Patient 021 with adenocarcinoma	GSM303016	Public on Apr 01 2009	Jul 02 2008	Jul 02 2008	RNA	2	Primary lung tumor	Homo sapiens	Annotation: AD021	Position in Figure 1 (L to R): 77	Age: 64	Sex: M	Histology: AD	Smoking (BI): 0	pTNM: T1N0M0	pStage: IA	Status: Alive	Survival (days): 3182	Evidence of relapse: N	Site of relapse:	EGFR status: Wt	K-ras Status: Wt	p53 Status: Mut	Gefitinib treatment:	Position in Figure 2 (L to R): 61	Expression profile-based classification: TRU-a	Invasion: Definite	Necrosis: Negative	Grade: Moderately	BAC features: +	total RNA	Total RNA was extracted using the RNeasy kit (Qiagen, Valencia, CA), followed by treatment with DNase I. Double-stranded cDNA was synthesized from 250 ng of total RNA using MMLV-RT and poly dT primer incorporating the T7 promoter.	Cy5	cRNA was generated and labeled with Cy3 or Cy5 (CyDye, Amersham Pharmacia Biotech, Piscataway, NJ) using the Low RNA Fluorescent Linear Amplification kit (Agilent Technologies, Palo Alto, CA).	9606	Total RNA from 20 lung cell lines representing all major histological types of lung cancers, labeled with Cyanine-3 (green).	Homo sapiens	n/a	total RNA	Total RNA was extracted using the RNeasy kit (Qiagen, Valencia, CA), followed by treatment with DNase I. Double-stranded cDNA was synthesized from 250 ng of total RNA using MMLV-RT and poly dT primer incorporating the T7 promoter.	Cy3	cRNA was generated and labeled with Cy3 or Cy5 (CyDye, Amersham Pharmacia Biotech, Piscataway, NJ) using the Low RNA Fluorescent Linear Amplification kit (Agilent Technologies, Palo Alto, CA).	9606	Cy5-sample cRNA and Cy3-common reference cRNA were hybridized to a custom Agilent oligonucleotide microarray, containing a total of 21,619 spots corresponding to 18,175 unique genes, followed by confocal laser scanning (Agilent Technologies).	Scanned on an Agilent G2565AA scanner.	Images were quantified using Agilent Feature Extraction Software (version A.7.5).	n/a	LOWESS normalized, background subtracted VALUE data obtained from log10 of processed Red signal/processed Green signal. Agilent software was used.
GSM303017	Patient 022 with adenocarcinoma	GSM303017	Public on Apr 01 2009	Jul 02 2008	Jul 02 2008	RNA	2	Primary lung tumor	Homo sapiens	Annotation: AD022	Position in Figure 1 (L to R): 66	Age: 70	Sex: F	Histology: AD	Smoking (BI): 0	pTNM: T1N0M0	pStage: IA	Status: Alive	Survival (days): 3009	Evidence of relapse: N	Site of relapse:	EGFR status: Wt	K-ras Status: Wt	p53 Status: Wt	Gefitinib treatment:	Position in Figure 2 (L to R): 79	Expression profile-based classification: TRU-b	Invasion: Definite but focal	Necrosis: Negative	Grade: Well	BAC features: +	total RNA	Total RNA was extracted using the RNeasy kit (Qiagen, Valencia, CA), followed by treatment with DNase I. Double-stranded cDNA was synthesized from 250 ng of total RNA using MMLV-RT and poly dT primer incorporating the T7 promoter.	Cy5	cRNA was generated and labeled with Cy3 or Cy5 (CyDye, Amersham Pharmacia Biotech, Piscataway, NJ) using the Low RNA Fluorescent Linear Amplification kit (Agilent Technologies, Palo Alto, CA).	9606	Total RNA from 20 lung cell lines representing all major histological types of lung cancers, labeled with Cyanine-3 (green).	Homo sapiens	n/a	total RNA	Total RNA was extracted using the RNeasy kit (Qiagen, Valencia, CA), followed by treatment with DNase I. Double-stranded cDNA was synthesized from 250 ng of total RNA using MMLV-RT and poly dT primer incorporating the T7 promoter.	Cy3	cRNA was generated and labeled with Cy3 or Cy5 (CyDye, Amersham Pharmacia Biotech, Piscataway, NJ) using the Low RNA Fluorescent Linear Amplification kit (Agilent Technologies, Palo Alto, CA).	9606	Cy5-sample cRNA and Cy3-common reference cRNA were hybridized to a custom Agilent oligonucleotide microarray, containing a total of 21,619 spots corresponding to 18,175 unique genes, followed by confocal laser scanning (Agilent Technologies).	Scanned on an Agilent G2565AA scanner.	Images were quantified using Agilent Feature Extraction Software (version A.7.5).	n/a	LOWESS normalized, background subtracted VALUE data obtained from log10 of processed Red signal/processed Green signal. Agilent software was used.
GSM303018	Patient 023 with adenocarcinoma	GSM303018	Public on Apr 01 2009	Jul 02 2008	Jul 02 2008	RNA	2	Primary lung tumor	Homo sapiens	Annotation: AD023	Position in Figure 1 (L to R): 62	Age: 43	Sex: M	Histology: AD	Smoking (BI): 0	pTNM: T2N0M0	pStage: IB	Status: Alive	Survival (days): 3004	Evidence of relapse: N	Site of relapse:	EGFR status: Wt	K-ras Status: Wt	p53 Status: Wt	Gefitinib treatment:	Position in Figure 2 (L to R): 71	Expression profile-based classification: TRU-a	Invasion: Definite	Necrosis: Negative	Grade: Moderately	BAC features: -	total RNA	Total RNA was extracted using the RNeasy kit (Qiagen, Valencia, CA), followed by treatment with DNase I. Double-stranded cDNA was synthesized from 250 ng of total RNA using MMLV-RT and poly dT primer incorporating the T7 promoter.	Cy5	cRNA was generated and labeled with Cy3 or Cy5 (CyDye, Amersham Pharmacia Biotech, Piscataway, NJ) using the Low RNA Fluorescent Linear Amplification kit (Agilent Technologies, Palo Alto, CA).	9606	Total RNA from 20 lung cell lines representing all major histological types of lung cancers, labeled with Cyanine-3 (green).	Homo sapiens	n/a	total RNA	Total RNA was extracted using the RNeasy kit (Qiagen, Valencia, CA), followed by treatment with DNase I. Double-stranded cDNA was synthesized from 250 ng of total RNA using MMLV-RT and poly dT primer incorporating the T7 promoter.	Cy3	cRNA was generated and labeled with Cy3 or Cy5 (CyDye, Amersham Pharmacia Biotech, Piscataway, NJ) using the Low RNA Fluorescent Linear Amplification kit (Agilent Technologies, Palo Alto, CA).	9606	Cy5-sample cRNA and Cy3-common reference cRNA were hybridized to a custom Agilent oligonucleotide microarray, containing a total of 21,619 spots corresponding to 18,175 unique genes, followed by confocal laser scanning (Agilent Technologies).	Scanned on an Agilent G2565AA scanner.	Images were quantified using Agilent Feature Extraction Software (version A.7.5).	n/a	LOWESS normalized, background subtracted VALUE data obtained from log10 of processed Red signal/processed Green signal. Agilent software was used.
GSM303019	Patient 024 with adenocarcinoma	GSM303019	Public on Apr 01 2009	Jul 02 2008	Jul 02 2008	RNA	2	Primary lung tumor	Homo sapiens	Annotation: AD024	Position in Figure 1 (L to R): 70	Age: 73	Sex: M	Histology: AD	Smoking (BI): 430	pTNM: T1N2M0	pStage: IIIA	Status: Alive	Survival (days): 3170	Evidence of relapse: N	Site of relapse:	EGFR status: Wt	K-ras Status: Wt	p53 Status: Wt	Gefitinib treatment:	Position in Figure 2 (L to R): 58	Expression profile-based classification: TRU-a	Invasion: Definite	Necrosis: Negative	Grade: Poorly	BAC features: -	total RNA	Total RNA was extracted using the RNeasy kit (Qiagen, Valencia, CA), followed by treatment with DNase I. Double-stranded cDNA was synthesized from 250 ng of total RNA using MMLV-RT and poly dT primer incorporating the T7 promoter.	Cy5	cRNA was generated and labeled with Cy3 or Cy5 (CyDye, Amersham Pharmacia Biotech, Piscataway, NJ) using the Low RNA Fluorescent Linear Amplification kit (Agilent Technologies, Palo Alto, CA).	9606	Total RNA from 20 lung cell lines representing all major histological types of lung cancers, labeled with Cyanine-3 (green).	Homo sapiens	n/a	total RNA	Total RNA was extracted using the RNeasy kit (Qiagen, Valencia, CA), followed by treatment with DNase I. Double-stranded cDNA was synthesized from 250 ng of total RNA using MMLV-RT and poly dT primer incorporating the T7 promoter.	Cy3	cRNA was generated and labeled with Cy3 or Cy5 (CyDye, Amersham Pharmacia Biotech, Piscataway, NJ) using the Low RNA Fluorescent Linear Amplification kit (Agilent Technologies, Palo Alto, CA).	9606	Cy5-sample cRNA and Cy3-common reference cRNA were hybridized to a custom Agilent oligonucleotide microarray, containing a total of 21,619 spots corresponding to 18,175 unique genes, followed by confocal laser scanning (Agilent Technologies).	Scanned on an Agilent G2565AA scanner.	Images were quantified using Agilent Feature Extraction Software (version A.7.5).	n/a	LOWESS normalized, background subtracted VALUE data obtained from log10 of processed Red signal/processed Green signal. Agilent software was used.
GSM303020	Patient 025 with adenocarcinoma	GSM303020	Public on Apr 01 2009	Jul 02 2008	Jul 02 2008	RNA	2	Primary lung tumor	Homo sapiens	Annotation: AD025	Position in Figure 1 (L to R): 149	Age: 72	Sex: M	Histology: AD	Smoking (BI): 636	pTNM: T2N0M0	pStage: IB	Status: Alive	Survival (days): 2974	Evidence of relapse: N	Site of relapse:	EGFR status: Wt	K-ras Status: Wt	p53 Status: Mut	Gefitinib treatment:	Position in Figure 2 (L to R): 32	Expression profile-based classification: Non-TRU	Invasion: Definite	Necrosis: Positive	Grade: Moderately	BAC features: -	total RNA	Total RNA was extracted using the RNeasy kit (Qiagen, Valencia, CA), followed by treatment with DNase I. Double-stranded cDNA was synthesized from 250 ng of total RNA using MMLV-RT and poly dT primer incorporating the T7 promoter.	Cy5	cRNA was generated and labeled with Cy3 or Cy5 (CyDye, Amersham Pharmacia Biotech, Piscataway, NJ) using the Low RNA Fluorescent Linear Amplification kit (Agilent Technologies, Palo Alto, CA).	9606	Total RNA from 20 lung cell lines representing all major histological types of lung cancers, labeled with Cyanine-3 (green).	Homo sapiens	n/a	total RNA	Total RNA was extracted using the RNeasy kit (Qiagen, Valencia, CA), followed by treatment with DNase I. Double-stranded cDNA was synthesized from 250 ng of total RNA using MMLV-RT and poly dT primer incorporating the T7 promoter.	Cy3	cRNA was generated and labeled with Cy3 or Cy5 (CyDye, Amersham Pharmacia Biotech, Piscataway, NJ) using the Low RNA Fluorescent Linear Amplification kit (Agilent Technologies, Palo Alto, CA).	9606	Cy5-sample cRNA and Cy3-common reference cRNA were hybridized to a custom Agilent oligonucleotide microarray, containing a total of 21,619 spots corresponding to 18,175 unique genes, followed by confocal laser scanning (Agilent Technologies).	Scanned on an Agilent G2565AA scanner.	Images were quantified using Agilent Feature Extraction Software (version A.7.5).	n/a	LOWESS normalized, background subtracted VALUE data obtained from log10 of processed Red signal/processed Green signal. Agilent software was used.
GSM303021	Patient 026 with adenocarcinoma	GSM303021	Public on Apr 01 2009	Jul 02 2008	Jul 02 2008	RNA	2	Primary lung tumor	Homo sapiens	Annotation: AD026	Position in Figure 1 (L to R): 68	Age: 56	Sex: M	Histology: AD	Smoking (BI): 1200	pTNM: T1N0M0	pStage: IA	Status: Alive	Survival (days): 2879	Evidence of relapse: N	Site of relapse:	EGFR status: Mut	K-ras Status: Wt	p53 Status: Wt	Gefitinib treatment:	Position in Figure 2 (L to R): 81	Expression profile-based classification: TRU-b	Invasion: Negative	Necrosis: Negative	Grade: Well	BAC features: +	total RNA	Total RNA was extracted using the RNeasy kit (Qiagen, Valencia, CA), followed by treatment with DNase I. Double-stranded cDNA was synthesized from 250 ng of total RNA using MMLV-RT and poly dT primer incorporating the T7 promoter.	Cy5	cRNA was generated and labeled with Cy3 or Cy5 (CyDye, Amersham Pharmacia Biotech, Piscataway, NJ) using the Low RNA Fluorescent Linear Amplification kit (Agilent Technologies, Palo Alto, CA).	9606	Total RNA from 20 lung cell lines representing all major histological types of lung cancers, labeled with Cyanine-3 (green).	Homo sapiens	n/a	total RNA	Total RNA was extracted using the RNeasy kit (Qiagen, Valencia, CA), followed by treatment with DNase I. Double-stranded cDNA was synthesized from 250 ng of total RNA using MMLV-RT and poly dT primer incorporating the T7 promoter.	Cy3	cRNA was generated and labeled with Cy3 or Cy5 (CyDye, Amersham Pharmacia Biotech, Piscataway, NJ) using the Low RNA Fluorescent Linear Amplification kit (Agilent Technologies, Palo Alto, CA).	9606	Cy5-sample cRNA and Cy3-common reference cRNA were hybridized to a custom Agilent oligonucleotide microarray, containing a total of 21,619 spots corresponding to 18,175 unique genes, followed by confocal laser scanning (Agilent Technologies).	Scanned on an Agilent G2565AA scanner.	Images were quantified using Agilent Feature Extraction Software (version A.7.5).	n/a	LOWESS normalized, background subtracted VALUE data obtained from log10 of processed Red signal/processed Green signal. Agilent software was used.
GSM303022	Patient 027 with adenocarcinoma	GSM303022	Public on Apr 01 2009	Jul 02 2008	Jul 02 2008	RNA	2	Primary lung tumor	Homo sapiens	Annotation: AD027	Position in Figure 1 (L to R): 63	Age: 75	Sex: M	Histology: AD	Smoking (BI): 0	pTNM: T3N0M0	pStage: IIB	Status: Dead	Survival (days): 1271	Evidence of relapse: Y	Site of relapse: PM	EGFR status: Mut	K-ras Status: Wt	p53 Status: Wt	Gefitinib treatment:	Position in Figure 2 (L to R): 63	Expression profile-based classification: TRU-a	Invasion: Definite	Necrosis: Negative	Grade: Poorly	BAC features: -	total RNA	Total RNA was extracted using the RNeasy kit (Qiagen, Valencia, CA), followed by treatment with DNase I. Double-stranded cDNA was synthesized from 250 ng of total RNA using MMLV-RT and poly dT primer incorporating the T7 promoter.	Cy5	cRNA was generated and labeled with Cy3 or Cy5 (CyDye, Amersham Pharmacia Biotech, Piscataway, NJ) using the Low RNA Fluorescent Linear Amplification kit (Agilent Technologies, Palo Alto, CA).	9606	Total RNA from 20 lung cell lines representing all major histological types of lung cancers, labeled with Cyanine-3 (green).	Homo sapiens	n/a	total RNA	Total RNA was extracted using the RNeasy kit (Qiagen, Valencia, CA), followed by treatment with DNase I. Double-stranded cDNA was synthesized from 250 ng of total RNA using MMLV-RT and poly dT primer incorporating the T7 promoter.	Cy3	cRNA was generated and labeled with Cy3 or Cy5 (CyDye, Amersham Pharmacia Biotech, Piscataway, NJ) using the Low RNA Fluorescent Linear Amplification kit (Agilent Technologies, Palo Alto, CA).	9606	Cy5-sample cRNA and Cy3-common reference cRNA were hybridized to a custom Agilent oligonucleotide microarray, containing a total of 21,619 spots corresponding to 18,175 unique genes, followed by confocal laser scanning (Agilent Technologies).	Scanned on an Agilent G2565AA scanner.	Images were quantified using Agilent Feature Extraction Software (version A.7.5).	n/a	LOWESS normalized, background subtracted VALUE data obtained from log10 of processed Red signal/processed Green signal. Agilent software was used.
GSM303023	Patient 028 with adenocarcinoma	GSM303023	Public on Apr 01 2009	Jul 02 2008	Jul 02 2008	RNA	2	Primary lung tumor	Homo sapiens	Annotation: AD028	Position in Figure 1 (L to R): 69	Age: 61	Sex: M	Histology: AD	Smoking (BI): 150	pTNM: T1N0M0	pStage: IA	Status: Alive	Survival (days): 2873	Evidence of relapse: N	Site of relapse:	EGFR status: Wt	K-ras Status: Wt	p53 Status: Wt	Gefitinib treatment:	Position in Figure 2 (L to R): 78	Expression profile-based classification: TRU-b	Invasion: Not obvious	Necrosis: Negative	Grade: Well	BAC features: +	total RNA	Total RNA was extracted using the RNeasy kit (Qiagen, Valencia, CA), followed by treatment with DNase I. Double-stranded cDNA was synthesized from 250 ng of total RNA using MMLV-RT and poly dT primer incorporating the T7 promoter.	Cy5	cRNA was generated and labeled with Cy3 or Cy5 (CyDye, Amersham Pharmacia Biotech, Piscataway, NJ) using the Low RNA Fluorescent Linear Amplification kit (Agilent Technologies, Palo Alto, CA).	9606	Total RNA from 20 lung cell lines representing all major histological types of lung cancers, labeled with Cyanine-3 (green).	Homo sapiens	n/a	total RNA	Total RNA was extracted using the RNeasy kit (Qiagen, Valencia, CA), followed by treatment with DNase I. Double-stranded cDNA was synthesized from 250 ng of total RNA using MMLV-RT and poly dT primer incorporating the T7 promoter.	Cy3	cRNA was generated and labeled with Cy3 or Cy5 (CyDye, Amersham Pharmacia Biotech, Piscataway, NJ) using the Low RNA Fluorescent Linear Amplification kit (Agilent Technologies, Palo Alto, CA).	9606	Cy5-sample cRNA and Cy3-common reference cRNA were hybridized to a custom Agilent oligonucleotide microarray, containing a total of 21,619 spots corresponding to 18,175 unique genes, followed by confocal laser scanning (Agilent Technologies).	Scanned on an Agilent G2565AA scanner.	Images were quantified using Agilent Feature Extraction Software (version A.7.5).	n/a	LOWESS normalized, background subtracted VALUE data obtained from log10 of processed Red signal/processed Green signal. Agilent software was used.
GSM303024	Patient 029 with adenocarcinoma	GSM303024	Public on Apr 01 2009	Jul 02 2008	Jul 02 2008	RNA	2	Primary lung tumor	Homo sapiens	Annotation: AD029	Position in Figure 1 (L to R): 100	Age: 62	Sex: M	Histology: AD	Smoking (BI): 1600	pTNM: T2N1M0	pStage: IIB	Status: Alive	Survival (days): 2979	Evidence of relapse: N	Site of relapse:	EGFR status: Wt	K-ras Status: Wt	p53 Status: Mut	Gefitinib treatment:	Position in Figure 2 (L to R): 1	Expression profile-based classification: Non-TRU	Invasion: Definite	Necrosis: Negative	Grade: Poorly	BAC features: -	total RNA	Total RNA was extracted using the RNeasy kit (Qiagen, Valencia, CA), followed by treatment with DNase I. Double-stranded cDNA was synthesized from 250 ng of total RNA using MMLV-RT and poly dT primer incorporating the T7 promoter.	Cy5	cRNA was generated and labeled with Cy3 or Cy5 (CyDye, Amersham Pharmacia Biotech, Piscataway, NJ) using the Low RNA Fluorescent Linear Amplification kit (Agilent Technologies, Palo Alto, CA).	9606	Total RNA from 20 lung cell lines representing all major histological types of lung cancers, labeled with Cyanine-3 (green).	Homo sapiens	n/a	total RNA	Total RNA was extracted using the RNeasy kit (Qiagen, Valencia, CA), followed by treatment with DNase I. Double-stranded cDNA was synthesized from 250 ng of total RNA using MMLV-RT and poly dT primer incorporating the T7 promoter.	Cy3	cRNA was generated and labeled with Cy3 or Cy5 (CyDye, Amersham Pharmacia Biotech, Piscataway, NJ) using the Low RNA Fluorescent Linear Amplification kit (Agilent Technologies, Palo Alto, CA).	9606	Cy5-sample cRNA and Cy3-common reference cRNA were hybridized to a custom Agilent oligonucleotide microarray, containing a total of 21,619 spots corresponding to 18,175 unique genes, followed by confocal laser scanning (Agilent Technologies).	Scanned on an Agilent G2565AA scanner.	Images were quantified using Agilent Feature Extraction Software (version A.7.5).	n/a	LOWESS normalized, background subtracted VALUE data obtained from log10 of processed Red signal/processed Green signal. Agilent software was used.
GSM303025	Patient 030 with adenocarcinoma	GSM303025	Public on Apr 01 2009	Jul 02 2008	Jul 02 2008	RNA	2	Primary lung tumor	Homo sapiens	Annotation: AD030	Position in Figure 1 (L to R): 91	Age: 61	Sex: M	Histology: AD	Smoking (BI): 1140	pTNM: T2N0M0	pStage: IB	Status: Alive	Survival (days): 2905	Evidence of relapse: N	Site of relapse:	EGFR status: Wt	K-ras Status: Mut	p53 Status: Wt	Gefitinib treatment:	Position in Figure 2 (L to R): 66	Expression profile-based classification: TRU-a	Invasion: Definite	Necrosis: Positive	Grade: Poorly	BAC features: +	total RNA	Total RNA was extracted using the RNeasy kit (Qiagen, Valencia, CA), followed by treatment with DNase I. Double-stranded cDNA was synthesized from 250 ng of total RNA using MMLV-RT and poly dT primer incorporating the T7 promoter.	Cy5	cRNA was generated and labeled with Cy3 or Cy5 (CyDye, Amersham Pharmacia Biotech, Piscataway, NJ) using the Low RNA Fluorescent Linear Amplification kit (Agilent Technologies, Palo Alto, CA).	9606	Total RNA from 20 lung cell lines representing all major histological types of lung cancers, labeled with Cyanine-3 (green).	Homo sapiens	n/a	total RNA	Total RNA was extracted using the RNeasy kit (Qiagen, Valencia, CA), followed by treatment with DNase I. Double-stranded cDNA was synthesized from 250 ng of total RNA using MMLV-RT and poly dT primer incorporating the T7 promoter.	Cy3	cRNA was generated and labeled with Cy3 or Cy5 (CyDye, Amersham Pharmacia Biotech, Piscataway, NJ) using the Low RNA Fluorescent Linear Amplification kit (Agilent Technologies, Palo Alto, CA).	9606	Cy5-sample cRNA and Cy3-common reference cRNA were hybridized to a custom Agilent oligonucleotide microarray, containing a total of 21,619 spots corresponding to 18,175 unique genes, followed by confocal laser scanning (Agilent Technologies).	Scanned on an Agilent G2565AA scanner.	Images were quantified using Agilent Feature Extraction Software (version A.7.5).	n/a	LOWESS normalized, background subtracted VALUE data obtained from log10 of processed Red signal/processed Green signal. Agilent software was used.
GSM303026	Patient 031 with adenocarcinoma	GSM303026	Public on Apr 01 2009	Jul 02 2008	Jul 02 2008	RNA	2	Primary lung tumor	Homo sapiens	Annotation: AD031	Position in Figure 1 (L to R): 137	Age: 32	Sex: F	Histology: AD	Smoking (BI): 0	pTNM: T4N2M0	pStage: IIIB	Status: Dead	Survival (days): 2885	Evidence of relapse: Y	Site of relapse: PM	EGFR status: Wt	K-ras Status: Wt	p53 Status: Wt	Gefitinib treatment: Y	Position in Figure 2 (L to R): 75	Expression profile-based classification: TRU-b	Invasion: Not obvious	Necrosis: Negative	Grade: Well	BAC features: +	total RNA	Total RNA was extracted using the RNeasy kit (Qiagen, Valencia, CA), followed by treatment with DNase I. Double-stranded cDNA was synthesized from 250 ng of total RNA using MMLV-RT and poly dT primer incorporating the T7 promoter.	Cy5	cRNA was generated and labeled with Cy3 or Cy5 (CyDye, Amersham Pharmacia Biotech, Piscataway, NJ) using the Low RNA Fluorescent Linear Amplification kit (Agilent Technologies, Palo Alto, CA).	9606	Total RNA from 20 lung cell lines representing all major histological types of lung cancers, labeled with Cyanine-3 (green).	Homo sapiens	n/a	total RNA	Total RNA was extracted using the RNeasy kit (Qiagen, Valencia, CA), followed by treatment with DNase I. Double-stranded cDNA was synthesized from 250 ng of total RNA using MMLV-RT and poly dT primer incorporating the T7 promoter.	Cy3	cRNA was generated and labeled with Cy3 or Cy5 (CyDye, Amersham Pharmacia Biotech, Piscataway, NJ) using the Low RNA Fluorescent Linear Amplification kit (Agilent Technologies, Palo Alto, CA).	9606	Cy5-sample cRNA and Cy3-common reference cRNA were hybridized to a custom Agilent oligonucleotide microarray, containing a total of 21,619 spots corresponding to 18,175 unique genes, followed by confocal laser scanning (Agilent Technologies).	Scanned on an Agilent G2565AA scanner.	Images were quantified using Agilent Feature Extraction Software (version A.7.5).	n/a	LOWESS normalized, background subtracted VALUE data obtained from log10 of processed Red signal/processed Green signal. Agilent software was used.
GSM303027	Patient 032 with adenocarcinoma	GSM303027	Public on Apr 01 2009	Jul 02 2008	Jul 02 2008	RNA	2	Primary lung tumor	Homo sapiens	Annotation: AD032	Position in Figure 1 (L to R): 122	Age: 53	Sex: M	Histology: AD	Smoking (BI): 1980	pTNM: T1N0M0	pStage: IA	Status: Alive	Survival (days): 2701	Evidence of relapse: Y	Site of relapse: Bone	EGFR status: Wt	K-ras Status: Wt	p53 Status: Wt	Gefitinib treatment:	Position in Figure 2 (L to R): 2	Expression profile-based classification: Non-TRU	Invasion: Definite	Necrosis: Positive	Grade: Poorly	BAC features: -	total RNA	Total RNA was extracted using the RNeasy kit (Qiagen, Valencia, CA), followed by treatment with DNase I. Double-stranded cDNA was synthesized from 250 ng of total RNA using MMLV-RT and poly dT primer incorporating the T7 promoter.	Cy5	cRNA was generated and labeled with Cy3 or Cy5 (CyDye, Amersham Pharmacia Biotech, Piscataway, NJ) using the Low RNA Fluorescent Linear Amplification kit (Agilent Technologies, Palo Alto, CA).	9606	Total RNA from 20 lung cell lines representing all major histological types of lung cancers, labeled with Cyanine-3 (green).	Homo sapiens	n/a	total RNA	Total RNA was extracted using the RNeasy kit (Qiagen, Valencia, CA), followed by treatment with DNase I. Double-stranded cDNA was synthesized from 250 ng of total RNA using MMLV-RT and poly dT primer incorporating the T7 promoter.	Cy3	cRNA was generated and labeled with Cy3 or Cy5 (CyDye, Amersham Pharmacia Biotech, Piscataway, NJ) using the Low RNA Fluorescent Linear Amplification kit (Agilent Technologies, Palo Alto, CA).	9606	Cy5-sample cRNA and Cy3-common reference cRNA were hybridized to a custom Agilent oligonucleotide microarray, containing a total of 21,619 spots corresponding to 18,175 unique genes, followed by confocal laser scanning (Agilent Technologies).	Scanned on an Agilent G2565AA scanner.	Images were quantified using Agilent Feature Extraction Software (version A.7.5).	n/a	LOWESS normalized, background subtracted VALUE data obtained from log10 of processed Red signal/processed Green signal. Agilent software was used.
GSM303028	Patient 033 with adenocarcinoma	GSM303028	Public on Apr 01 2009	Jul 02 2008	Jul 02 2008	RNA	2	Primary lung tumor	Homo sapiens	Annotation: AD033	Position in Figure 1 (L to R): 74	Age: 66	Sex: M	Histology: AD	Smoking (BI): 0	pTNM: T4N0M0	pStage: IIIB	Status: Dead	Survival (days): 896	Evidence of relapse: Y	Site of relapse: PM	EGFR status: Wt	K-ras Status: Mut	p53 Status: Wt	Gefitinib treatment:	Position in Figure 2 (L to R): 55	Expression profile-based classification: TRU-a	Invasion: Definite but focal	Necrosis: Negative	Grade: Well	BAC features: -	total RNA	Total RNA was extracted using the RNeasy kit (Qiagen, Valencia, CA), followed by treatment with DNase I. Double-stranded cDNA was synthesized from 250 ng of total RNA using MMLV-RT and poly dT primer incorporating the T7 promoter.	Cy5	cRNA was generated and labeled with Cy3 or Cy5 (CyDye, Amersham Pharmacia Biotech, Piscataway, NJ) using the Low RNA Fluorescent Linear Amplification kit (Agilent Technologies, Palo Alto, CA).	9606	Total RNA from 20 lung cell lines representing all major histological types of lung cancers, labeled with Cyanine-3 (green).	Homo sapiens	n/a	total RNA	Total RNA was extracted using the RNeasy kit (Qiagen, Valencia, CA), followed by treatment with DNase I. Double-stranded cDNA was synthesized from 250 ng of total RNA using MMLV-RT and poly dT primer incorporating the T7 promoter.	Cy3	cRNA was generated and labeled with Cy3 or Cy5 (CyDye, Amersham Pharmacia Biotech, Piscataway, NJ) using the Low RNA Fluorescent Linear Amplification kit (Agilent Technologies, Palo Alto, CA).	9606	Cy5-sample cRNA and Cy3-common reference cRNA were hybridized to a custom Agilent oligonucleotide microarray, containing a total of 21,619 spots corresponding to 18,175 unique genes, followed by confocal laser scanning (Agilent Technologies).	Scanned on an Agilent G2565AA scanner.	Images were quantified using Agilent Feature Extraction Software (version A.7.5).	n/a	LOWESS normalized, background subtracted VALUE data obtained from log10 of processed Red signal/processed Green signal. Agilent software was used.
GSM303029	Patient 034 with adenocarcinoma	GSM303029	Public on Apr 01 2009	Jul 02 2008	Jul 02 2008	RNA	2	Primary lung tumor	Homo sapiens	Annotation: AD034	Position in Figure 1 (L to R): 51	Age: 55	Sex: F	Histology: AD	Smoking (BI): 0	pTNM: T3N2M0	pStage: IIIA	Status: Alive	Survival (days): 2910	Evidence of relapse: Y	Site of relapse: LN (neck)	EGFR status: Wt	K-ras Status: Wt	p53 Status: Mut	Gefitinib treatment:	Position in Figure 2 (L to R): 7	Expression profile-based classification: Non-TRU	Invasion: Definite	Necrosis: Positive	Grade: Poorly	BAC features: -	total RNA	Total RNA was extracted using the RNeasy kit (Qiagen, Valencia, CA), followed by treatment with DNase I. Double-stranded cDNA was synthesized from 250 ng of total RNA using MMLV-RT and poly dT primer incorporating the T7 promoter.	Cy5	cRNA was generated and labeled with Cy3 or Cy5 (CyDye, Amersham Pharmacia Biotech, Piscataway, NJ) using the Low RNA Fluorescent Linear Amplification kit (Agilent Technologies, Palo Alto, CA).	9606	Total RNA from 20 lung cell lines representing all major histological types of lung cancers, labeled with Cyanine-3 (green).	Homo sapiens	n/a	total RNA	Total RNA was extracted using the RNeasy kit (Qiagen, Valencia, CA), followed by treatment with DNase I. Double-stranded cDNA was synthesized from 250 ng of total RNA using MMLV-RT and poly dT primer incorporating the T7 promoter.	Cy3	cRNA was generated and labeled with Cy3 or Cy5 (CyDye, Amersham Pharmacia Biotech, Piscataway, NJ) using the Low RNA Fluorescent Linear Amplification kit (Agilent Technologies, Palo Alto, CA).	9606	Cy5-sample cRNA and Cy3-common reference cRNA were hybridized to a custom Agilent oligonucleotide microarray, containing a total of 21,619 spots corresponding to 18,175 unique genes, followed by confocal laser scanning (Agilent Technologies).	Scanned on an Agilent G2565AA scanner.	Images were quantified using Agilent Feature Extraction Software (version A.7.5).	n/a	LOWESS normalized, background subtracted VALUE data obtained from log10 of processed Red signal/processed Green signal. Agilent software was used.
GSM303030	Patient 035 with adenocarcinoma	GSM303030	Public on Apr 01 2009	Jul 02 2008	Jul 02 2008	RNA	2	Primary lung tumor	Homo sapiens	Annotation: AD035	Position in Figure 1 (L to R): 61	Age: 62	Sex: M	Histology: AD	Smoking (BI): 400	pTNM: T3N0M0	pStage: IIB	Status: Alive	Survival (days): 2813	Evidence of relapse: N	Site of relapse:	EGFR status: Wt	K-ras Status: Wt	p53 Status: Wt	Gefitinib treatment:	Position in Figure 2 (L to R): 70	Expression profile-based classification: TRU-a	Invasion: Definite	Necrosis: Negative	Grade: Well	BAC features: -	total RNA	Total RNA was extracted using the RNeasy kit (Qiagen, Valencia, CA), followed by treatment with DNase I. Double-stranded cDNA was synthesized from 250 ng of total RNA using MMLV-RT and poly dT primer incorporating the T7 promoter.	Cy5	cRNA was generated and labeled with Cy3 or Cy5 (CyDye, Amersham Pharmacia Biotech, Piscataway, NJ) using the Low RNA Fluorescent Linear Amplification kit (Agilent Technologies, Palo Alto, CA).	9606	Total RNA from 20 lung cell lines representing all major histological types of lung cancers, labeled with Cyanine-3 (green).	Homo sapiens	n/a	total RNA	Total RNA was extracted using the RNeasy kit (Qiagen, Valencia, CA), followed by treatment with DNase I. Double-stranded cDNA was synthesized from 250 ng of total RNA using MMLV-RT and poly dT primer incorporating the T7 promoter.	Cy3	cRNA was generated and labeled with Cy3 or Cy5 (CyDye, Amersham Pharmacia Biotech, Piscataway, NJ) using the Low RNA Fluorescent Linear Amplification kit (Agilent Technologies, Palo Alto, CA).	9606	Cy5-sample cRNA and Cy3-common reference cRNA were hybridized to a custom Agilent oligonucleotide microarray, containing a total of 21,619 spots corresponding to 18,175 unique genes, followed by confocal laser scanning (Agilent Technologies).	Scanned on an Agilent G2565AA scanner.	Images were quantified using Agilent Feature Extraction Software (version A.7.5).	n/a	LOWESS normalized, background subtracted VALUE data obtained from log10 of processed Red signal/processed Green signal. Agilent software was used.
GSM303031	Patient 036 with adenocarcinoma	GSM303031	Public on Apr 01 2009	Jul 02 2008	Jul 02 2008	RNA	2	Primary lung tumor	Homo sapiens	Annotation: AD036	Position in Figure 1 (L to R): 67	Age: 64	Sex: F	Histology: AD	Smoking (BI): 0	pTNM: T2N0M0	pStage: IB	Status: Alive	Survival (days): 2749	Evidence of relapse: N	Site of relapse:	EGFR status: Mut	K-ras Status: Wt	p53 Status: Wt	Gefitinib treatment:	Position in Figure 2 (L to R): 80	Expression profile-based classification: TRU-b	Invasion: Not obvious	Necrosis: Negative	Grade: Well	BAC features: +	total RNA	Total RNA was extracted using the RNeasy kit (Qiagen, Valencia, CA), followed by treatment with DNase I. Double-stranded cDNA was synthesized from 250 ng of total RNA using MMLV-RT and poly dT primer incorporating the T7 promoter.	Cy5	cRNA was generated and labeled with Cy3 or Cy5 (CyDye, Amersham Pharmacia Biotech, Piscataway, NJ) using the Low RNA Fluorescent Linear Amplification kit (Agilent Technologies, Palo Alto, CA).	9606	Total RNA from 20 lung cell lines representing all major histological types of lung cancers, labeled with Cyanine-3 (green).	Homo sapiens	n/a	total RNA	Total RNA was extracted using the RNeasy kit (Qiagen, Valencia, CA), followed by treatment with DNase I. Double-stranded cDNA was synthesized from 250 ng of total RNA using MMLV-RT and poly dT primer incorporating the T7 promoter.	Cy3	cRNA was generated and labeled with Cy3 or Cy5 (CyDye, Amersham Pharmacia Biotech, Piscataway, NJ) using the Low RNA Fluorescent Linear Amplification kit (Agilent Technologies, Palo Alto, CA).	9606	Cy5-sample cRNA and Cy3-common reference cRNA were hybridized to a custom Agilent oligonucleotide microarray, containing a total of 21,619 spots corresponding to 18,175 unique genes, followed by confocal laser scanning (Agilent Technologies).	Scanned on an Agilent G2565AA scanner.	Images were quantified using Agilent Feature Extraction Software (version A.7.5).	n/a	LOWESS normalized, background subtracted VALUE data obtained from log10 of processed Red signal/processed Green signal. Agilent software was used.
GSM303032	Patient 037 with adenocarcinoma	GSM303032	Public on Apr 01 2009	Jul 02 2008	Jul 02 2008	RNA	2	Primary lung tumor	Homo sapiens	Annotation: AD037	Position in Figure 1 (L to R): 94	Age: 63	Sex: F	Histology: AD	Smoking (BI): 0	pTNM: T1N0M0	pStage: IA	Status: Alive	Survival (days): 2932	Evidence of relapse: Y	Site of relapse: PM	EGFR status: Mut	K-ras Status: Wt	p53 Status: Wt	Gefitinib treatment: Y	Position in Figure 2 (L to R): 41	Expression profile-based classification: TRU-a	Invasion: Definite but focal	Necrosis: Negative	Grade: Well	BAC features: -	total RNA	Total RNA was extracted using the RNeasy kit (Qiagen, Valencia, CA), followed by treatment with DNase I. Double-stranded cDNA was synthesized from 250 ng of total RNA using MMLV-RT and poly dT primer incorporating the T7 promoter.	Cy5	cRNA was generated and labeled with Cy3 or Cy5 (CyDye, Amersham Pharmacia Biotech, Piscataway, NJ) using the Low RNA Fluorescent Linear Amplification kit (Agilent Technologies, Palo Alto, CA).	9606	Total RNA from 20 lung cell lines representing all major histological types of lung cancers, labeled with Cyanine-3 (green).	Homo sapiens	n/a	total RNA	Total RNA was extracted using the RNeasy kit (Qiagen, Valencia, CA), followed by treatment with DNase I. Double-stranded cDNA was synthesized from 250 ng of total RNA using MMLV-RT and poly dT primer incorporating the T7 promoter.	Cy3	cRNA was generated and labeled with Cy3 or Cy5 (CyDye, Amersham Pharmacia Biotech, Piscataway, NJ) using the Low RNA Fluorescent Linear Amplification kit (Agilent Technologies, Palo Alto, CA).	9606	Cy5-sample cRNA and Cy3-common reference cRNA were hybridized to a custom Agilent oligonucleotide microarray, containing a total of 21,619 spots corresponding to 18,175 unique genes, followed by confocal laser scanning (Agilent Technologies).	Scanned on an Agilent G2565AA scanner.	Images were quantified using Agilent Feature Extraction Software (version A.7.5).	n/a	LOWESS normalized, background subtracted VALUE data obtained from log10 of processed Red signal/processed Green signal. Agilent software was used.
GSM303033	Patient 038 with adenocarcinoma	GSM303033	Public on Apr 01 2009	Jul 02 2008	Jul 02 2008	RNA	2	Primary lung tumor	Homo sapiens	Annotation: AD038	Position in Figure 1 (L to R): 83	Age: 69	Sex: F	Histology: AD	Smoking (BI): 0	pTNM: T2N0M0	pStage: IB	Status: Dead	Survival (days): 1389	Evidence of relapse: Y	Site of relapse: Local rec.	EGFR status: Mut	K-ras Status: Wt	p53 Status: Wt	Gefitinib treatment:	Position in Figure 2 (L to R): 46	Expression profile-based classification: TRU-a	Invasion: Definite	Necrosis: Negative	Grade: Moderately	BAC features: -	total RNA	Total RNA was extracted using the RNeasy kit (Qiagen, Valencia, CA), followed by treatment with DNase I. Double-stranded cDNA was synthesized from 250 ng of total RNA using MMLV-RT and poly dT primer incorporating the T7 promoter.	Cy5	cRNA was generated and labeled with Cy3 or Cy5 (CyDye, Amersham Pharmacia Biotech, Piscataway, NJ) using the Low RNA Fluorescent Linear Amplification kit (Agilent Technologies, Palo Alto, CA).	9606	Total RNA from 20 lung cell lines representing all major histological types of lung cancers, labeled with Cyanine-3 (green).	Homo sapiens	n/a	total RNA	Total RNA was extracted using the RNeasy kit (Qiagen, Valencia, CA), followed by treatment with DNase I. Double-stranded cDNA was synthesized from 250 ng of total RNA using MMLV-RT and poly dT primer incorporating the T7 promoter.	Cy3	cRNA was generated and labeled with Cy3 or Cy5 (CyDye, Amersham Pharmacia Biotech, Piscataway, NJ) using the Low RNA Fluorescent Linear Amplification kit (Agilent Technologies, Palo Alto, CA).	9606	Cy5-sample cRNA and Cy3-common reference cRNA were hybridized to a custom Agilent oligonucleotide microarray, containing a total of 21,619 spots corresponding to 18,175 unique genes, followed by confocal laser scanning (Agilent Technologies).	Scanned on an Agilent G2565AA scanner.	Images were quantified using Agilent Feature Extraction Software (version A.7.5).	n/a	LOWESS normalized, background subtracted VALUE data obtained from log10 of processed Red signal/processed Green signal. Agilent software was used.
GSM303034	Patient 039 with adenocarcinoma	GSM303034	Public on Apr 01 2009	Jul 02 2008	Jul 02 2008	RNA	2	Primary lung tumor	Homo sapiens	Annotation: AD039	Position in Figure 1 (L to R): 76	Age: 52	Sex: F	Histology: AD	Smoking (BI): 0	pTNM: T2N0M0	pStage: IB	Status: Alive	Survival (days): 2796	Evidence of relapse: N	Site of relapse:	EGFR status: Mut	K-ras Status: Wt	p53 Status: Wt	Gefitinib treatment:	Position in Figure 2 (L to R): 51	Expression profile-based classification: TRU-a	Invasion: Definite	Necrosis: Negative	Grade: Well	BAC features: +	total RNA	Total RNA was extracted using the RNeasy kit (Qiagen, Valencia, CA), followed by treatment with DNase I. Double-stranded cDNA was synthesized from 250 ng of total RNA using MMLV-RT and poly dT primer incorporating the T7 promoter.	Cy5	cRNA was generated and labeled with Cy3 or Cy5 (CyDye, Amersham Pharmacia Biotech, Piscataway, NJ) using the Low RNA Fluorescent Linear Amplification kit (Agilent Technologies, Palo Alto, CA).	9606	Total RNA from 20 lung cell lines representing all major histological types of lung cancers, labeled with Cyanine-3 (green).	Homo sapiens	n/a	total RNA	Total RNA was extracted using the RNeasy kit (Qiagen, Valencia, CA), followed by treatment with DNase I. Double-stranded cDNA was synthesized from 250 ng of total RNA using MMLV-RT and poly dT primer incorporating the T7 promoter.	Cy3	cRNA was generated and labeled with Cy3 or Cy5 (CyDye, Amersham Pharmacia Biotech, Piscataway, NJ) using the Low RNA Fluorescent Linear Amplification kit (Agilent Technologies, Palo Alto, CA).	9606	Cy5-sample cRNA and Cy3-common reference cRNA were hybridized to a custom Agilent oligonucleotide microarray, containing a total of 21,619 spots corresponding to 18,175 unique genes, followed by confocal laser scanning (Agilent Technologies).	Scanned on an Agilent G2565AA scanner.	Images were quantified using Agilent Feature Extraction Software (version A.7.5).	n/a	LOWESS normalized, background subtracted VALUE data obtained from log10 of processed Red signal/processed Green signal. Agilent software was used.
GSM303035	Patient 040 with adenocarcinoma	GSM303035	Public on Apr 01 2009	Jul 02 2008	Jul 02 2008	RNA	2	Primary lung tumor	Homo sapiens	Annotation: AD040	Position in Figure 1 (L to R): 82	Age: 52	Sex: F	Histology: AD	Smoking (BI): 0	pTNM: T2N2M0	pStage: IIIA	Status: Dead	Survival (days): 361	Evidence of relapse: Y	Site of relapse: Bone	EGFR status: Mut	K-ras Status: Wt	p53 Status: Wt	Gefitinib treatment:	Position in Figure 2 (L to R): 45	Expression profile-based classification: TRU-a	Invasion: Definite	Necrosis: Negative	Grade: Poorly	BAC features: -	total RNA	Total RNA was extracted using the RNeasy kit (Qiagen, Valencia, CA), followed by treatment with DNase I. Double-stranded cDNA was synthesized from 250 ng of total RNA using MMLV-RT and poly dT primer incorporating the T7 promoter.	Cy5	cRNA was generated and labeled with Cy3 or Cy5 (CyDye, Amersham Pharmacia Biotech, Piscataway, NJ) using the Low RNA Fluorescent Linear Amplification kit (Agilent Technologies, Palo Alto, CA).	9606	Total RNA from 20 lung cell lines representing all major histological types of lung cancers, labeled with Cyanine-3 (green).	Homo sapiens	n/a	total RNA	Total RNA was extracted using the RNeasy kit (Qiagen, Valencia, CA), followed by treatment with DNase I. Double-stranded cDNA was synthesized from 250 ng of total RNA using MMLV-RT and poly dT primer incorporating the T7 promoter.	Cy3	cRNA was generated and labeled with Cy3 or Cy5 (CyDye, Amersham Pharmacia Biotech, Piscataway, NJ) using the Low RNA Fluorescent Linear Amplification kit (Agilent Technologies, Palo Alto, CA).	9606	Cy5-sample cRNA and Cy3-common reference cRNA were hybridized to a custom Agilent oligonucleotide microarray, containing a total of 21,619 spots corresponding to 18,175 unique genes, followed by confocal laser scanning (Agilent Technologies).	Scanned on an Agilent G2565AA scanner.	Images were quantified using Agilent Feature Extraction Software (version A.7.5).	n/a	LOWESS normalized, background subtracted VALUE data obtained from log10 of processed Red signal/processed Green signal. Agilent software was used.
GSM303036	Patient 041 with adenocarcinoma	GSM303036	Public on Apr 01 2009	Jul 02 2008	Jul 02 2008	RNA	2	Primary lung tumor	Homo sapiens	Annotation: AD041	Position in Figure 1 (L to R): 58	Age: 62	Sex: M	Histology: AD	Smoking (BI): 0	pTNM: T2N2M0	pStage: IIIA	Status: Dead	Survival (days): 397	Evidence of relapse: Y	Site of relapse: PM	EGFR status: Mut	K-ras Status: Wt	p53 Status: Mut	Gefitinib treatment:	Position in Figure 2 (L to R): 42	Expression profile-based classification: TRU-a	Invasion: Definite	Necrosis: Negative	Grade: Moderately	BAC features: -	total RNA	Total RNA was extracted using the RNeasy kit (Qiagen, Valencia, CA), followed by treatment with DNase I. Double-stranded cDNA was synthesized from 250 ng of total RNA using MMLV-RT and poly dT primer incorporating the T7 promoter.	Cy5	cRNA was generated and labeled with Cy3 or Cy5 (CyDye, Amersham Pharmacia Biotech, Piscataway, NJ) using the Low RNA Fluorescent Linear Amplification kit (Agilent Technologies, Palo Alto, CA).	9606	Total RNA from 20 lung cell lines representing all major histological types of lung cancers, labeled with Cyanine-3 (green).	Homo sapiens	n/a	total RNA	Total RNA was extracted using the RNeasy kit (Qiagen, Valencia, CA), followed by treatment with DNase I. Double-stranded cDNA was synthesized from 250 ng of total RNA using MMLV-RT and poly dT primer incorporating the T7 promoter.	Cy3	cRNA was generated and labeled with Cy3 or Cy5 (CyDye, Amersham Pharmacia Biotech, Piscataway, NJ) using the Low RNA Fluorescent Linear Amplification kit (Agilent Technologies, Palo Alto, CA).	9606	Cy5-sample cRNA and Cy3-common reference cRNA were hybridized to a custom Agilent oligonucleotide microarray, containing a total of 21,619 spots corresponding to 18,175 unique genes, followed by confocal laser scanning (Agilent Technologies).	Scanned on an Agilent G2565AA scanner.	Images were quantified using Agilent Feature Extraction Software (version A.7.5).	n/a	LOWESS normalized, background subtracted VALUE data obtained from log10 of processed Red signal/processed Green signal. Agilent software was used.
GSM303037	Patient 042 with adenocarcinoma	GSM303037	Public on Apr 01 2009	Jul 02 2008	Jul 02 2008	RNA	2	Primary lung tumor	Homo sapiens	Annotation: AD042	Position in Figure 1 (L to R): 81	Age: 62	Sex: M	Histology: AD	Smoking (BI): 840	pTNM: T1N0M0	pStage: IA	Status: Alive	Survival (days): 2506	Evidence of relapse: N	Site of relapse:	EGFR status: Wt	K-ras Status: Wt	p53 Status: Wt	Gefitinib treatment:	Position in Figure 2 (L to R): 48	Expression profile-based classification: TRU-a	Invasion: Definite but focal	Necrosis: Negative	Grade: Well	BAC features: +	total RNA	Total RNA was extracted using the RNeasy kit (Qiagen, Valencia, CA), followed by treatment with DNase I. Double-stranded cDNA was synthesized from 250 ng of total RNA using MMLV-RT and poly dT primer incorporating the T7 promoter.	Cy5	cRNA was generated and labeled with Cy3 or Cy5 (CyDye, Amersham Pharmacia Biotech, Piscataway, NJ) using the Low RNA Fluorescent Linear Amplification kit (Agilent Technologies, Palo Alto, CA).	9606	Total RNA from 20 lung cell lines representing all major histological types of lung cancers, labeled with Cyanine-3 (green).	Homo sapiens	n/a	total RNA	Total RNA was extracted using the RNeasy kit (Qiagen, Valencia, CA), followed by treatment with DNase I. Double-stranded cDNA was synthesized from 250 ng of total RNA using MMLV-RT and poly dT primer incorporating the T7 promoter.	Cy3	cRNA was generated and labeled with Cy3 or Cy5 (CyDye, Amersham Pharmacia Biotech, Piscataway, NJ) using the Low RNA Fluorescent Linear Amplification kit (Agilent Technologies, Palo Alto, CA).	9606	Cy5-sample cRNA and Cy3-common reference cRNA were hybridized to a custom Agilent oligonucleotide microarray, containing a total of 21,619 spots corresponding to 18,175 unique genes, followed by confocal laser scanning (Agilent Technologies).	Scanned on an Agilent G2565AA scanner.	Images were quantified using Agilent Feature Extraction Software (version A.7.5).	n/a	LOWESS normalized, background subtracted VALUE data obtained from log10 of processed Red signal/processed Green signal. Agilent software was used.
GSM303038	Patient 043 with adenocarcinoma	GSM303038	Public on Apr 01 2009	Jul 02 2008	Jul 02 2008	RNA	2	Primary lung tumor	Homo sapiens	Annotation: AD043	Position in Figure 1 (L to R): 98	Age: 67	Sex: M	Histology: AD	Smoking (BI): 820	pTNM: T2N0M0	pStage: IB	Status: Alive	Survival (days): 2426	Evidence of relapse: N	Site of relapse:	EGFR status: Wt	K-ras Status: Wt	p53 Status: Wt	Gefitinib treatment:	Position in Figure 2 (L to R): 11	Expression profile-based classification: Non-TRU	Invasion: Definite	Necrosis: Positive	Grade: Poorly	BAC features: -	total RNA	Total RNA was extracted using the RNeasy kit (Qiagen, Valencia, CA), followed by treatment with DNase I. Double-stranded cDNA was synthesized from 250 ng of total RNA using MMLV-RT and poly dT primer incorporating the T7 promoter.	Cy5	cRNA was generated and labeled with Cy3 or Cy5 (CyDye, Amersham Pharmacia Biotech, Piscataway, NJ) using the Low RNA Fluorescent Linear Amplification kit (Agilent Technologies, Palo Alto, CA).	9606	Total RNA from 20 lung cell lines representing all major histological types of lung cancers, labeled with Cyanine-3 (green).	Homo sapiens	n/a	total RNA	Total RNA was extracted using the RNeasy kit (Qiagen, Valencia, CA), followed by treatment with DNase I. Double-stranded cDNA was synthesized from 250 ng of total RNA using MMLV-RT and poly dT primer incorporating the T7 promoter.	Cy3	cRNA was generated and labeled with Cy3 or Cy5 (CyDye, Amersham Pharmacia Biotech, Piscataway, NJ) using the Low RNA Fluorescent Linear Amplification kit (Agilent Technologies, Palo Alto, CA).	9606	Cy5-sample cRNA and Cy3-common reference cRNA were hybridized to a custom Agilent oligonucleotide microarray, containing a total of 21,619 spots corresponding to 18,175 unique genes, followed by confocal laser scanning (Agilent Technologies).	Scanned on an Agilent G2565AA scanner.	Images were quantified using Agilent Feature Extraction Software (version A.7.5).	n/a	LOWESS normalized, background subtracted VALUE data obtained from log10 of processed Red signal/processed Green signal. Agilent software was used.
GSM303039	Patient 044 with adenocarcinoma	GSM303039	Public on Apr 01 2009	Jul 02 2008	Jul 02 2008	RNA	2	Primary lung tumor	Homo sapiens	Annotation: AD044	Position in Figure 1 (L to R): 106	Age: 63	Sex: F	Histology: AD	Smoking (BI): 0	pTNM: T1N2M0	pStage: IIIA	Status: Dead	Survival (days): 2193	Evidence of relapse: Y	Site of relapse: PM	EGFR status: Wt	K-ras Status: Wt	p53 Status: Wt	Gefitinib treatment: Y	Position in Figure 2 (L to R): 72	Expression profile-based classification: TRU-b	Invasion: Definite	Necrosis: Negative	Grade: Poorly	BAC features: -	total RNA	Total RNA was extracted using the RNeasy kit (Qiagen, Valencia, CA), followed by treatment with DNase I. Double-stranded cDNA was synthesized from 250 ng of total RNA using MMLV-RT and poly dT primer incorporating the T7 promoter.	Cy5	cRNA was generated and labeled with Cy3 or Cy5 (CyDye, Amersham Pharmacia Biotech, Piscataway, NJ) using the Low RNA Fluorescent Linear Amplification kit (Agilent Technologies, Palo Alto, CA).	9606	Total RNA from 20 lung cell lines representing all major histological types of lung cancers, labeled with Cyanine-3 (green).	Homo sapiens	n/a	total RNA	Total RNA was extracted using the RNeasy kit (Qiagen, Valencia, CA), followed by treatment with DNase I. Double-stranded cDNA was synthesized from 250 ng of total RNA using MMLV-RT and poly dT primer incorporating the T7 promoter.	Cy3	cRNA was generated and labeled with Cy3 or Cy5 (CyDye, Amersham Pharmacia Biotech, Piscataway, NJ) using the Low RNA Fluorescent Linear Amplification kit (Agilent Technologies, Palo Alto, CA).	9606	Cy5-sample cRNA and Cy3-common reference cRNA were hybridized to a custom Agilent oligonucleotide microarray, containing a total of 21,619 spots corresponding to 18,175 unique genes, followed by confocal laser scanning (Agilent Technologies).	Scanned on an Agilent G2565AA scanner.	Images were quantified using Agilent Feature Extraction Software (version A.7.5).	n/a	LOWESS normalized, background subtracted VALUE data obtained from log10 of processed Red signal/processed Green signal. Agilent software was used.
GSM303040	Patient 045 with adenocarcinoma	GSM303040	Public on Apr 01 2009	Jul 02 2008	Jul 02 2008	RNA	2	Primary lung tumor	Homo sapiens	Annotation: AD045	Position in Figure 1 (L to R): 104	Age: 49	Sex: F	Histology: AD	Smoking (BI): 0	pTNM: T2N0M0	pStage: IB	Status: Alive	Survival (days): 2797	Evidence of relapse: Y	Site of relapse: Adrenal	EGFR status: Mut	K-ras Status: Wt	p53 Status: Wt	Gefitinib treatment:	Position in Figure 2 (L to R): 37	Expression profile-based classification: Non-TRU	Invasion: Definite	Necrosis: Negative	Grade: Poorly	BAC features: -	total RNA	Total RNA was extracted using the RNeasy kit (Qiagen, Valencia, CA), followed by treatment with DNase I. Double-stranded cDNA was synthesized from 250 ng of total RNA using MMLV-RT and poly dT primer incorporating the T7 promoter.	Cy5	cRNA was generated and labeled with Cy3 or Cy5 (CyDye, Amersham Pharmacia Biotech, Piscataway, NJ) using the Low RNA Fluorescent Linear Amplification kit (Agilent Technologies, Palo Alto, CA).	9606	Total RNA from 20 lung cell lines representing all major histological types of lung cancers, labeled with Cyanine-3 (green).	Homo sapiens	n/a	total RNA	Total RNA was extracted using the RNeasy kit (Qiagen, Valencia, CA), followed by treatment with DNase I. Double-stranded cDNA was synthesized from 250 ng of total RNA using MMLV-RT and poly dT primer incorporating the T7 promoter.	Cy3	cRNA was generated and labeled with Cy3 or Cy5 (CyDye, Amersham Pharmacia Biotech, Piscataway, NJ) using the Low RNA Fluorescent Linear Amplification kit (Agilent Technologies, Palo Alto, CA).	9606	Cy5-sample cRNA and Cy3-common reference cRNA were hybridized to a custom Agilent oligonucleotide microarray, containing a total of 21,619 spots corresponding to 18,175 unique genes, followed by confocal laser scanning (Agilent Technologies).	Scanned on an Agilent G2565AA scanner.	Images were quantified using Agilent Feature Extraction Software (version A.7.5).	n/a	LOWESS normalized, background subtracted VALUE data obtained from log10 of processed Red signal/processed Green signal. Agilent software was used.
GSM303041	Patient 046 with adenocarcinoma	GSM303041	Public on Apr 01 2009	Jul 02 2008	Jul 02 2008	RNA	2	Primary lung tumor	Homo sapiens	Annotation: AD046	Position in Figure 1 (L to R): 138	Age: 59	Sex: F	Histology: AD	Smoking (BI): 0	pTNM: T2N1M0	pStage: IIB	Status: Alive	Survival (days): 2355	Evidence of relapse: Y	Site of relapse: Bone	EGFR status: Mut	K-ras Status: Wt	p53 Status: Wt	Gefitinib treatment:	Position in Figure 2 (L to R): 84	Expression profile-based classification: TRU-b	Invasion: Definite	Necrosis: Negative	Grade: Moderately	BAC features: -	total RNA	Total RNA was extracted using the RNeasy kit (Qiagen, Valencia, CA), followed by treatment with DNase I. Double-stranded cDNA was synthesized from 250 ng of total RNA using MMLV-RT and poly dT primer incorporating the T7 promoter.	Cy5	cRNA was generated and labeled with Cy3 or Cy5 (CyDye, Amersham Pharmacia Biotech, Piscataway, NJ) using the Low RNA Fluorescent Linear Amplification kit (Agilent Technologies, Palo Alto, CA).	9606	Total RNA from 20 lung cell lines representing all major histological types of lung cancers, labeled with Cyanine-3 (green).	Homo sapiens	n/a	total RNA	Total RNA was extracted using the RNeasy kit (Qiagen, Valencia, CA), followed by treatment with DNase I. Double-stranded cDNA was synthesized from 250 ng of total RNA using MMLV-RT and poly dT primer incorporating the T7 promoter.	Cy3	cRNA was generated and labeled with Cy3 or Cy5 (CyDye, Amersham Pharmacia Biotech, Piscataway, NJ) using the Low RNA Fluorescent Linear Amplification kit (Agilent Technologies, Palo Alto, CA).	9606	Cy5-sample cRNA and Cy3-common reference cRNA were hybridized to a custom Agilent oligonucleotide microarray, containing a total of 21,619 spots corresponding to 18,175 unique genes, followed by confocal laser scanning (Agilent Technologies).	Scanned on an Agilent G2565AA scanner.	Images were quantified using Agilent Feature Extraction Software (version A.7.5).	n/a	LOWESS normalized, background subtracted VALUE data obtained from log10 of processed Red signal/processed Green signal. Agilent software was used.
GSM303042	Patient 047 with adenocarcinoma	GSM303042	Public on Apr 01 2009	Jul 02 2008	Jul 02 2008	RNA	2	Primary lung tumor	Homo sapiens	Annotation: AD047	Position in Figure 1 (L to R): 140	Age: 46	Sex: M	Histology: AD	Smoking (BI): 0	pTNM: T1N1M0	pStage: IIA	Status: Alive	Survival (days): 2729	Evidence of relapse: N	Site of relapse:	EGFR status: Mut	K-ras Status: Wt	p53 Status: Mut	Gefitinib treatment:	Position in Figure 2 (L to R): 82	Expression profile-based classification: TRU-b	Invasion: Not obvious	Necrosis: Negative	Grade: Well	BAC features: +	total RNA	Total RNA was extracted using the RNeasy kit (Qiagen, Valencia, CA), followed by treatment with DNase I. Double-stranded cDNA was synthesized from 250 ng of total RNA using MMLV-RT and poly dT primer incorporating the T7 promoter.	Cy5	cRNA was generated and labeled with Cy3 or Cy5 (CyDye, Amersham Pharmacia Biotech, Piscataway, NJ) using the Low RNA Fluorescent Linear Amplification kit (Agilent Technologies, Palo Alto, CA).	9606	Total RNA from 20 lung cell lines representing all major histological types of lung cancers, labeled with Cyanine-3 (green).	Homo sapiens	n/a	total RNA	Total RNA was extracted using the RNeasy kit (Qiagen, Valencia, CA), followed by treatment with DNase I. Double-stranded cDNA was synthesized from 250 ng of total RNA using MMLV-RT and poly dT primer incorporating the T7 promoter.	Cy3	cRNA was generated and labeled with Cy3 or Cy5 (CyDye, Amersham Pharmacia Biotech, Piscataway, NJ) using the Low RNA Fluorescent Linear Amplification kit (Agilent Technologies, Palo Alto, CA).	9606	Cy5-sample cRNA and Cy3-common reference cRNA were hybridized to a custom Agilent oligonucleotide microarray, containing a total of 21,619 spots corresponding to 18,175 unique genes, followed by confocal laser scanning (Agilent Technologies).	Scanned on an Agilent G2565AA scanner.	Images were quantified using Agilent Feature Extraction Software (version A.7.5).	n/a	LOWESS normalized, background subtracted VALUE data obtained from log10 of processed Red signal/processed Green signal. Agilent software was used.
GSM303043	Patient 048 with adenocarcinoma	GSM303043	Public on Apr 01 2009	Jul 02 2008	Jul 02 2008	RNA	2	Primary lung tumor	Homo sapiens	Annotation: AD048	Position in Figure 1 (L to R): 139	Age: 61	Sex: F	Histology: AD	Smoking (BI): 0	pTNM: T1N0M0	pStage: IA	Status: Alive	Survival (days): 2702	Evidence of relapse: N	Site of relapse:	EGFR status: Mut	K-ras Status: Wt	p53 Status: Mut	Gefitinib treatment:	Position in Figure 2 (L to R): 83	Expression profile-based classification: TRU-b	Invasion: Definite but focal	Necrosis: Negative	Grade: Moderately	BAC features: -	total RNA	Total RNA was extracted using the RNeasy kit (Qiagen, Valencia, CA), followed by treatment with DNase I. Double-stranded cDNA was synthesized from 250 ng of total RNA using MMLV-RT and poly dT primer incorporating the T7 promoter.	Cy5	cRNA was generated and labeled with Cy3 or Cy5 (CyDye, Amersham Pharmacia Biotech, Piscataway, NJ) using the Low RNA Fluorescent Linear Amplification kit (Agilent Technologies, Palo Alto, CA).	9606	Total RNA from 20 lung cell lines representing all major histological types of lung cancers, labeled with Cyanine-3 (green).	Homo sapiens	n/a	total RNA	Total RNA was extracted using the RNeasy kit (Qiagen, Valencia, CA), followed by treatment with DNase I. Double-stranded cDNA was synthesized from 250 ng of total RNA using MMLV-RT and poly dT primer incorporating the T7 promoter.	Cy3	cRNA was generated and labeled with Cy3 or Cy5 (CyDye, Amersham Pharmacia Biotech, Piscataway, NJ) using the Low RNA Fluorescent Linear Amplification kit (Agilent Technologies, Palo Alto, CA).	9606	Cy5-sample cRNA and Cy3-common reference cRNA were hybridized to a custom Agilent oligonucleotide microarray, containing a total of 21,619 spots corresponding to 18,175 unique genes, followed by confocal laser scanning (Agilent Technologies).	Scanned on an Agilent G2565AA scanner.	Images were quantified using Agilent Feature Extraction Software (version A.7.5).	n/a	LOWESS normalized, background subtracted VALUE data obtained from log10 of processed Red signal/processed Green signal. Agilent software was used.
GSM303044	Patient 049 with adenocarcinoma	GSM303044	Public on Apr 01 2009	Jul 02 2008	Jul 02 2008	RNA	2	Primary lung tumor	Homo sapiens	Annotation: AD049	Position in Figure 1 (L to R): 103	Age: 35	Sex: F	Histology: AD	Smoking (BI): 20	pTNM: T4N2M0	pStage: IIIB	Status: Dead	Survival (days): 636	Evidence of relapse: Y	Site of relapse: Brain	EGFR status: Wt	K-ras Status: Wt	p53 Status: Wt	Gefitinib treatment:	Position in Figure 2 (L to R): 36	Expression profile-based classification: Non-TRU	Invasion: Definite	Necrosis: Positive	Grade: Poorly	BAC features: -	total RNA	Total RNA was extracted using the RNeasy kit (Qiagen, Valencia, CA), followed by treatment with DNase I. Double-stranded cDNA was synthesized from 250 ng of total RNA using MMLV-RT and poly dT primer incorporating the T7 promoter.	Cy5	cRNA was generated and labeled with Cy3 or Cy5 (CyDye, Amersham Pharmacia Biotech, Piscataway, NJ) using the Low RNA Fluorescent Linear Amplification kit (Agilent Technologies, Palo Alto, CA).	9606	Total RNA from 20 lung cell lines representing all major histological types of lung cancers, labeled with Cyanine-3 (green).	Homo sapiens	n/a	total RNA	Total RNA was extracted using the RNeasy kit (Qiagen, Valencia, CA), followed by treatment with DNase I. Double-stranded cDNA was synthesized from 250 ng of total RNA using MMLV-RT and poly dT primer incorporating the T7 promoter.	Cy3	cRNA was generated and labeled with Cy3 or Cy5 (CyDye, Amersham Pharmacia Biotech, Piscataway, NJ) using the Low RNA Fluorescent Linear Amplification kit (Agilent Technologies, Palo Alto, CA).	9606	Cy5-sample cRNA and Cy3-common reference cRNA were hybridized to a custom Agilent oligonucleotide microarray, containing a total of 21,619 spots corresponding to 18,175 unique genes, followed by confocal laser scanning (Agilent Technologies).	Scanned on an Agilent G2565AA scanner.	Images were quantified using Agilent Feature Extraction Software (version A.7.5).	n/a	LOWESS normalized, background subtracted VALUE data obtained from log10 of processed Red signal/processed Green signal. Agilent software was used.
GSM303045	Patient 050 with adenocarcinoma	GSM303045	Public on Apr 01 2009	Jul 02 2008	Jul 02 2008	RNA	2	Primary lung tumor	Homo sapiens	Annotation: AD050	Position in Figure 1 (L to R): 112	Age: 76	Sex: M	Histology: AD	Smoking (BI): 1620	pTNM: T2N0M0	pStage: IB	Status: Dead	Survival (days): 828	Evidence of relapse: Unknown	Site of relapse:	EGFR status: Wt	K-ras Status: Mut	p53 Status: Wt	Gefitinib treatment:	Position in Figure 2 (L to R): 20	Expression profile-based classification: Non-TRU	Invasion: Definite but focal	Necrosis: Negative	Grade: Well	BAC features: +	total RNA	Total RNA was extracted using the RNeasy kit (Qiagen, Valencia, CA), followed by treatment with DNase I. Double-stranded cDNA was synthesized from 250 ng of total RNA using MMLV-RT and poly dT primer incorporating the T7 promoter.	Cy5	cRNA was generated and labeled with Cy3 or Cy5 (CyDye, Amersham Pharmacia Biotech, Piscataway, NJ) using the Low RNA Fluorescent Linear Amplification kit (Agilent Technologies, Palo Alto, CA).	9606	Total RNA from 20 lung cell lines representing all major histological types of lung cancers, labeled with Cyanine-3 (green).	Homo sapiens	n/a	total RNA	Total RNA was extracted using the RNeasy kit (Qiagen, Valencia, CA), followed by treatment with DNase I. Double-stranded cDNA was synthesized from 250 ng of total RNA using MMLV-RT and poly dT primer incorporating the T7 promoter.	Cy3	cRNA was generated and labeled with Cy3 or Cy5 (CyDye, Amersham Pharmacia Biotech, Piscataway, NJ) using the Low RNA Fluorescent Linear Amplification kit (Agilent Technologies, Palo Alto, CA).	9606	Cy5-sample cRNA and Cy3-common reference cRNA were hybridized to a custom Agilent oligonucleotide microarray, containing a total of 21,619 spots corresponding to 18,175 unique genes, followed by confocal laser scanning (Agilent Technologies).	Scanned on an Agilent G2565AA scanner.	Images were quantified using Agilent Feature Extraction Software (version A.7.5).	n/a	LOWESS normalized, background subtracted VALUE data obtained from log10 of processed Red signal/processed Green signal. Agilent software was used.
GSM303046	Patient 051 with adenocarcinoma	GSM303046	Public on Apr 01 2009	Jul 02 2008	Jul 02 2008	RNA	2	Primary lung tumor	Homo sapiens	Annotation: AD051	Position in Figure 1 (L to R): 89	Age: 76	Sex: F	Histology: AD	Smoking (BI): 0	pTNM: T2N0M0	pStage: IB	Status: Alive	Survival (days): 2702	Evidence of relapse: N	Site of relapse:	EGFR status: Wt	K-ras Status: Wt	p53 Status: Mut	Gefitinib treatment:	Position in Figure 2 (L to R): 60	Expression profile-based classification: TRU-a	Invasion: Definite	Necrosis: Positive	Grade: Poorly	BAC features: -	total RNA	Total RNA was extracted using the RNeasy kit (Qiagen, Valencia, CA), followed by treatment with DNase I. Double-stranded cDNA was synthesized from 250 ng of total RNA using MMLV-RT and poly dT primer incorporating the T7 promoter.	Cy5	cRNA was generated and labeled with Cy3 or Cy5 (CyDye, Amersham Pharmacia Biotech, Piscataway, NJ) using the Low RNA Fluorescent Linear Amplification kit (Agilent Technologies, Palo Alto, CA).	9606	Total RNA from 20 lung cell lines representing all major histological types of lung cancers, labeled with Cyanine-3 (green).	Homo sapiens	n/a	total RNA	Total RNA was extracted using the RNeasy kit (Qiagen, Valencia, CA), followed by treatment with DNase I. Double-stranded cDNA was synthesized from 250 ng of total RNA using MMLV-RT and poly dT primer incorporating the T7 promoter.	Cy3	cRNA was generated and labeled with Cy3 or Cy5 (CyDye, Amersham Pharmacia Biotech, Piscataway, NJ) using the Low RNA Fluorescent Linear Amplification kit (Agilent Technologies, Palo Alto, CA).	9606	Cy5-sample cRNA and Cy3-common reference cRNA were hybridized to a custom Agilent oligonucleotide microarray, containing a total of 21,619 spots corresponding to 18,175 unique genes, followed by confocal laser scanning (Agilent Technologies).	Scanned on an Agilent G2565AA scanner.	Images were quantified using Agilent Feature Extraction Software (version A.7.5).	n/a	LOWESS normalized, background subtracted VALUE data obtained from log10 of processed Red signal/processed Green signal. Agilent software was used.
GSM303047	Patient 052 with adenocarcinoma	GSM303047	Public on Apr 01 2009	Jul 02 2008	Jul 02 2008	RNA	2	Primary lung tumor	Homo sapiens	Annotation: AD052	Position in Figure 1 (L to R): 131	Age: 84	Sex: F	Histology: AD	Smoking (BI): 0	pTNM: T2N0M0	pStage: IB	Status: Alive	Survival (days): 2456	Evidence of relapse: N	Site of relapse:	EGFR status: Wt	K-ras Status: Wt	p53 Status: Wt	Gefitinib treatment:	Position in Figure 2 (L to R): 6	Expression profile-based classification: Non-TRU	Invasion: Definite	Necrosis: Positive	Grade: Poorly	BAC features: -	total RNA	Total RNA was extracted using the RNeasy kit (Qiagen, Valencia, CA), followed by treatment with DNase I. Double-stranded cDNA was synthesized from 250 ng of total RNA using MMLV-RT and poly dT primer incorporating the T7 promoter.	Cy5	cRNA was generated and labeled with Cy3 or Cy5 (CyDye, Amersham Pharmacia Biotech, Piscataway, NJ) using the Low RNA Fluorescent Linear Amplification kit (Agilent Technologies, Palo Alto, CA).	9606	Total RNA from 20 lung cell lines representing all major histological types of lung cancers, labeled with Cyanine-3 (green).	Homo sapiens	n/a	total RNA	Total RNA was extracted using the RNeasy kit (Qiagen, Valencia, CA), followed by treatment with DNase I. Double-stranded cDNA was synthesized from 250 ng of total RNA using MMLV-RT and poly dT primer incorporating the T7 promoter.	Cy3	cRNA was generated and labeled with Cy3 or Cy5 (CyDye, Amersham Pharmacia Biotech, Piscataway, NJ) using the Low RNA Fluorescent Linear Amplification kit (Agilent Technologies, Palo Alto, CA).	9606	Cy5-sample cRNA and Cy3-common reference cRNA were hybridized to a custom Agilent oligonucleotide microarray, containing a total of 21,619 spots corresponding to 18,175 unique genes, followed by confocal laser scanning (Agilent Technologies).	Scanned on an Agilent G2565AA scanner.	Images were quantified using Agilent Feature Extraction Software (version A.7.5).	n/a	LOWESS normalized, background subtracted VALUE data obtained from log10 of processed Red signal/processed Green signal. Agilent software was used.
GSM303048	Patient 053 with adenocarcinoma	GSM303048	Public on Apr 01 2009	Jul 02 2008	Jul 02 2008	RNA	2	Primary lung tumor	Homo sapiens	Annotation: AD053	Position in Figure 1 (L to R): 114	Age: 64	Sex: M	Histology: AD	Smoking (BI): 1540	pTNM: T2N2M0	pStage: IIIA	Status: Dead	Survival (days): 784	Evidence of relapse: Y	Site of relapse: LN (neck)	EGFR status: Wt	K-ras Status: Mut	p53 Status: Mut	Gefitinib treatment:	Position in Figure 2 (L to R): 19	Expression profile-based classification: Non-TRU	Invasion: Definite	Necrosis: Positive	Grade: Moderately	BAC features: -	total RNA	Total RNA was extracted using the RNeasy kit (Qiagen, Valencia, CA), followed by treatment with DNase I. Double-stranded cDNA was synthesized from 250 ng of total RNA using MMLV-RT and poly dT primer incorporating the T7 promoter.	Cy5	cRNA was generated and labeled with Cy3 or Cy5 (CyDye, Amersham Pharmacia Biotech, Piscataway, NJ) using the Low RNA Fluorescent Linear Amplification kit (Agilent Technologies, Palo Alto, CA).	9606	Total RNA from 20 lung cell lines representing all major histological types of lung cancers, labeled with Cyanine-3 (green).	Homo sapiens	n/a	total RNA	Total RNA was extracted using the RNeasy kit (Qiagen, Valencia, CA), followed by treatment with DNase I. Double-stranded cDNA was synthesized from 250 ng of total RNA using MMLV-RT and poly dT primer incorporating the T7 promoter.	Cy3	cRNA was generated and labeled with Cy3 or Cy5 (CyDye, Amersham Pharmacia Biotech, Piscataway, NJ) using the Low RNA Fluorescent Linear Amplification kit (Agilent Technologies, Palo Alto, CA).	9606	Cy5-sample cRNA and Cy3-common reference cRNA were hybridized to a custom Agilent oligonucleotide microarray, containing a total of 21,619 spots corresponding to 18,175 unique genes, followed by confocal laser scanning (Agilent Technologies).	Scanned on an Agilent G2565AA scanner.	Images were quantified using Agilent Feature Extraction Software (version A.7.5).	n/a	LOWESS normalized, background subtracted VALUE data obtained from log10 of processed Red signal/processed Green signal. Agilent software was used.
GSM303049	Patient 054 with adenocarcinoma	GSM303049	Public on Apr 01 2009	Jul 02 2008	Jul 02 2008	RNA	2	Primary lung tumor	Homo sapiens	Annotation: AD054	Position in Figure 1 (L to R): 113	Age: 53	Sex: F	Histology: AD	Smoking (BI): 835	pTNM: T4N2M0	pStage: IIIB	Status: Dead	Survival (days): 596	Evidence of relapse: N	Site of relapse:	EGFR status: Wt	K-ras Status: Wt	p53 Status: Wt	Gefitinib treatment:	Position in Figure 2 (L to R): 18	Expression profile-based classification: Non-TRU	Invasion: Definite	Necrosis: Negative	Grade: Poorly	BAC features: -	total RNA	Total RNA was extracted using the RNeasy kit (Qiagen, Valencia, CA), followed by treatment with DNase I. Double-stranded cDNA was synthesized from 250 ng of total RNA using MMLV-RT and poly dT primer incorporating the T7 promoter.	Cy5	cRNA was generated and labeled with Cy3 or Cy5 (CyDye, Amersham Pharmacia Biotech, Piscataway, NJ) using the Low RNA Fluorescent Linear Amplification kit (Agilent Technologies, Palo Alto, CA).	9606	Total RNA from 20 lung cell lines representing all major histological types of lung cancers, labeled with Cyanine-3 (green).	Homo sapiens	n/a	total RNA	Total RNA was extracted using the RNeasy kit (Qiagen, Valencia, CA), followed by treatment with DNase I. Double-stranded cDNA was synthesized from 250 ng of total RNA using MMLV-RT and poly dT primer incorporating the T7 promoter.	Cy3	cRNA was generated and labeled with Cy3 or Cy5 (CyDye, Amersham Pharmacia Biotech, Piscataway, NJ) using the Low RNA Fluorescent Linear Amplification kit (Agilent Technologies, Palo Alto, CA).	9606	Cy5-sample cRNA and Cy3-common reference cRNA were hybridized to a custom Agilent oligonucleotide microarray, containing a total of 21,619 spots corresponding to 18,175 unique genes, followed by confocal laser scanning (Agilent Technologies).	Scanned on an Agilent G2565AA scanner.	Images were quantified using Agilent Feature Extraction Software (version A.7.5).	n/a	LOWESS normalized, background subtracted VALUE data obtained from log10 of processed Red signal/processed Green signal. Agilent software was used.
GSM303050	Patient 055 with adenocarcinoma	GSM303050	Public on Apr 01 2009	Jul 02 2008	Jul 02 2008	RNA	2	Primary lung tumor	Homo sapiens	Annotation: AD055	Position in Figure 1 (L to R): 129	Age: 53	Sex: F	Histology: AD	Smoking (BI): 120	pTNM: T1N2M0	pStage: IIIA	Status: Alive	Survival (days): 2520	Evidence of relapse: N	Site of relapse:	EGFR status: Mut	K-ras Status: Wt	p53 Status: Mut	Gefitinib treatment:	Position in Figure 2 (L to R): 31	Expression profile-based classification: Non-TRU	Invasion: Definite	Necrosis: Negative	Grade: Moderately	BAC features: -	total RNA	Total RNA was extracted using the RNeasy kit (Qiagen, Valencia, CA), followed by treatment with DNase I. Double-stranded cDNA was synthesized from 250 ng of total RNA using MMLV-RT and poly dT primer incorporating the T7 promoter.	Cy5	cRNA was generated and labeled with Cy3 or Cy5 (CyDye, Amersham Pharmacia Biotech, Piscataway, NJ) using the Low RNA Fluorescent Linear Amplification kit (Agilent Technologies, Palo Alto, CA).	9606	Total RNA from 20 lung cell lines representing all major histological types of lung cancers, labeled with Cyanine-3 (green).	Homo sapiens	n/a	total RNA	Total RNA was extracted using the RNeasy kit (Qiagen, Valencia, CA), followed by treatment with DNase I. Double-stranded cDNA was synthesized from 250 ng of total RNA using MMLV-RT and poly dT primer incorporating the T7 promoter.	Cy3	cRNA was generated and labeled with Cy3 or Cy5 (CyDye, Amersham Pharmacia Biotech, Piscataway, NJ) using the Low RNA Fluorescent Linear Amplification kit (Agilent Technologies, Palo Alto, CA).	9606	Cy5-sample cRNA and Cy3-common reference cRNA were hybridized to a custom Agilent oligonucleotide microarray, containing a total of 21,619 spots corresponding to 18,175 unique genes, followed by confocal laser scanning (Agilent Technologies).	Scanned on an Agilent G2565AA scanner.	Images were quantified using Agilent Feature Extraction Software (version A.7.5).	n/a	LOWESS normalized, background subtracted VALUE data obtained from log10 of processed Red signal/processed Green signal. Agilent software was used.
GSM303051	Patient 056 with adenocarcinoma	GSM303051	Public on Apr 01 2009	Jul 02 2008	Jul 02 2008	RNA	2	Primary lung tumor	Homo sapiens	Annotation: AD056	Position in Figure 1 (L to R): 136	Age: 62	Sex: F	Histology: AD	Smoking (BI): 0	pTNM: T2N0M0	pStage: IB	Status: Dead	Survival (days): 2347	Evidence of relapse: Y	Site of relapse: PM	EGFR status: Wt	K-ras Status: Wt	p53 Status: Wt	Gefitinib treatment: Y	Position in Figure 2 (L to R): 74	Expression profile-based classification: TRU-b	Invasion: Not obvious	Necrosis: Negative	Grade: Well	BAC features: +	total RNA	Total RNA was extracted using the RNeasy kit (Qiagen, Valencia, CA), followed by treatment with DNase I. Double-stranded cDNA was synthesized from 250 ng of total RNA using MMLV-RT and poly dT primer incorporating the T7 promoter.	Cy5	cRNA was generated and labeled with Cy3 or Cy5 (CyDye, Amersham Pharmacia Biotech, Piscataway, NJ) using the Low RNA Fluorescent Linear Amplification kit (Agilent Technologies, Palo Alto, CA).	9606	Total RNA from 20 lung cell lines representing all major histological types of lung cancers, labeled with Cyanine-3 (green).	Homo sapiens	n/a	total RNA	Total RNA was extracted using the RNeasy kit (Qiagen, Valencia, CA), followed by treatment with DNase I. Double-stranded cDNA was synthesized from 250 ng of total RNA using MMLV-RT and poly dT primer incorporating the T7 promoter.	Cy3	cRNA was generated and labeled with Cy3 or Cy5 (CyDye, Amersham Pharmacia Biotech, Piscataway, NJ) using the Low RNA Fluorescent Linear Amplification kit (Agilent Technologies, Palo Alto, CA).	9606	Cy5-sample cRNA and Cy3-common reference cRNA were hybridized to a custom Agilent oligonucleotide microarray, containing a total of 21,619 spots corresponding to 18,175 unique genes, followed by confocal laser scanning (Agilent Technologies).	Scanned on an Agilent G2565AA scanner.	Images were quantified using Agilent Feature Extraction Software (version A.7.5).	n/a	LOWESS normalized, background subtracted VALUE data obtained from log10 of processed Red signal/processed Green signal. Agilent software was used.
GSM303052	Patient 057 with adenocarcinoma	GSM303052	Public on Apr 01 2009	Jul 02 2008	Jul 02 2008	RNA	2	Primary lung tumor	Homo sapiens	Annotation: AD057	Position in Figure 1 (L to R): 127	Age: 73	Sex: F	Histology: AD	Smoking (BI): 0	pTNM: T2N0M0	pStage: IB	Status: Dead	Survival (days): 1880	Evidence of relapse: Y	Site of relapse: Local rec.	EGFR status: Mut	K-ras Status: Wt	p53 Status: Wt	Gefitinib treatment: Y	Position in Figure 2 (L to R): 28	Expression profile-based classification: Non-TRU	Invasion: Not obvious	Necrosis: Negative	Grade: Well	BAC features: -	total RNA	Total RNA was extracted using the RNeasy kit (Qiagen, Valencia, CA), followed by treatment with DNase I. Double-stranded cDNA was synthesized from 250 ng of total RNA using MMLV-RT and poly dT primer incorporating the T7 promoter.	Cy5	cRNA was generated and labeled with Cy3 or Cy5 (CyDye, Amersham Pharmacia Biotech, Piscataway, NJ) using the Low RNA Fluorescent Linear Amplification kit (Agilent Technologies, Palo Alto, CA).	9606	Total RNA from 20 lung cell lines representing all major histological types of lung cancers, labeled with Cyanine-3 (green).	Homo sapiens	n/a	total RNA	Total RNA was extracted using the RNeasy kit (Qiagen, Valencia, CA), followed by treatment with DNase I. Double-stranded cDNA was synthesized from 250 ng of total RNA using MMLV-RT and poly dT primer incorporating the T7 promoter.	Cy3	cRNA was generated and labeled with Cy3 or Cy5 (CyDye, Amersham Pharmacia Biotech, Piscataway, NJ) using the Low RNA Fluorescent Linear Amplification kit (Agilent Technologies, Palo Alto, CA).	9606	Cy5-sample cRNA and Cy3-common reference cRNA were hybridized to a custom Agilent oligonucleotide microarray, containing a total of 21,619 spots corresponding to 18,175 unique genes, followed by confocal laser scanning (Agilent Technologies).	Scanned on an Agilent G2565AA scanner.	Images were quantified using Agilent Feature Extraction Software (version A.7.5).	n/a	LOWESS normalized, background subtracted VALUE data obtained from log10 of processed Red signal/processed Green signal. Agilent software was used.
GSM303053	Patient 058 with adenocarcinoma	GSM303053	Public on Apr 01 2009	Jul 02 2008	Jul 02 2008	RNA	2	Primary lung tumor	Homo sapiens	Annotation: AD058	Position in Figure 1 (L to R): 121	Age: 47	Sex: M	Histology: AD	Smoking (BI): 800	pTNM: T1N0M0	pStage: IA	Status: Dead	Survival (days): 2050	Evidence of relapse: Y	Site of relapse: Brain	EGFR status: Wt	K-ras Status: Mut	p53 Status: Mut	Gefitinib treatment: Y	Position in Figure 2 (L to R): 26	Expression profile-based classification: Non-TRU	Invasion: Definite	Necrosis: Focal	Grade: Moderately	BAC features: -	total RNA	Total RNA was extracted using the RNeasy kit (Qiagen, Valencia, CA), followed by treatment with DNase I. Double-stranded cDNA was synthesized from 250 ng of total RNA using MMLV-RT and poly dT primer incorporating the T7 promoter.	Cy5	cRNA was generated and labeled with Cy3 or Cy5 (CyDye, Amersham Pharmacia Biotech, Piscataway, NJ) using the Low RNA Fluorescent Linear Amplification kit (Agilent Technologies, Palo Alto, CA).	9606	Total RNA from 20 lung cell lines representing all major histological types of lung cancers, labeled with Cyanine-3 (green).	Homo sapiens	n/a	total RNA	Total RNA was extracted using the RNeasy kit (Qiagen, Valencia, CA), followed by treatment with DNase I. Double-stranded cDNA was synthesized from 250 ng of total RNA using MMLV-RT and poly dT primer incorporating the T7 promoter.	Cy3	cRNA was generated and labeled with Cy3 or Cy5 (CyDye, Amersham Pharmacia Biotech, Piscataway, NJ) using the Low RNA Fluorescent Linear Amplification kit (Agilent Technologies, Palo Alto, CA).	9606	Cy5-sample cRNA and Cy3-common reference cRNA were hybridized to a custom Agilent oligonucleotide microarray, containing a total of 21,619 spots corresponding to 18,175 unique genes, followed by confocal laser scanning (Agilent Technologies).	Scanned on an Agilent G2565AA scanner.	Images were quantified using Agilent Feature Extraction Software (version A.7.5).	n/a	LOWESS normalized, background subtracted VALUE data obtained from log10 of processed Red signal/processed Green signal. Agilent software was used.
GSM303054	Patient 059 with adenocarcinoma	GSM303054	Public on Apr 01 2009	Jul 02 2008	Jul 02 2008	RNA	2	Primary lung tumor	Homo sapiens	Annotation: AD059	Position in Figure 1 (L to R): 146	Age: 74	Sex: M	Histology: AD	Smoking (BI): 1060	pTNM: T2N0M0	pStage: IB	Status: Alive	Survival (days): 2072	Evidence of relapse: N	Site of relapse:	EGFR status: Wt	K-ras Status: Wt	p53 Status: Wt	Gefitinib treatment:	Position in Figure 2 (L to R): 22	Expression profile-based classification: Non-TRU	Invasion: Definite	Necrosis: Negative	Grade: Poorly	BAC features: -	total RNA	Total RNA was extracted using the RNeasy kit (Qiagen, Valencia, CA), followed by treatment with DNase I. Double-stranded cDNA was synthesized from 250 ng of total RNA using MMLV-RT and poly dT primer incorporating the T7 promoter.	Cy5	cRNA was generated and labeled with Cy3 or Cy5 (CyDye, Amersham Pharmacia Biotech, Piscataway, NJ) using the Low RNA Fluorescent Linear Amplification kit (Agilent Technologies, Palo Alto, CA).	9606	Total RNA from 20 lung cell lines representing all major histological types of lung cancers, labeled with Cyanine-3 (green).	Homo sapiens	n/a	total RNA	Total RNA was extracted using the RNeasy kit (Qiagen, Valencia, CA), followed by treatment with DNase I. Double-stranded cDNA was synthesized from 250 ng of total RNA using MMLV-RT and poly dT primer incorporating the T7 promoter.	Cy3	cRNA was generated and labeled with Cy3 or Cy5 (CyDye, Amersham Pharmacia Biotech, Piscataway, NJ) using the Low RNA Fluorescent Linear Amplification kit (Agilent Technologies, Palo Alto, CA).	9606	Cy5-sample cRNA and Cy3-common reference cRNA were hybridized to a custom Agilent oligonucleotide microarray, containing a total of 21,619 spots corresponding to 18,175 unique genes, followed by confocal laser scanning (Agilent Technologies).	Scanned on an Agilent G2565AA scanner.	Images were quantified using Agilent Feature Extraction Software (version A.7.5).	n/a	LOWESS normalized, background subtracted VALUE data obtained from log10 of processed Red signal/processed Green signal. Agilent software was used.
GSM303055	Patient 060 with adenocarcinoma	GSM303055	Public on Apr 01 2009	Jul 02 2008	Jul 02 2008	RNA	2	Primary lung tumor	Homo sapiens	Annotation: AD060	Position in Figure 1 (L to R): 148	Age: 56	Sex: M	Histology: AD	Smoking (BI): 1260	pTNM: T2N0M0	pStage: IB	Status: Dead	Survival (days): 440	Evidence of relapse: Y	Site of relapse: LN (neck)	EGFR status: Wt	K-ras Status: Wt	p53 Status: Mut	Gefitinib treatment:	Position in Figure 2 (L to R): 34	Expression profile-based classification: Non-TRU	Invasion: Definite	Necrosis: Positive	Grade: Poorly	BAC features: -	total RNA	Total RNA was extracted using the RNeasy kit (Qiagen, Valencia, CA), followed by treatment with DNase I. Double-stranded cDNA was synthesized from 250 ng of total RNA using MMLV-RT and poly dT primer incorporating the T7 promoter.	Cy5	cRNA was generated and labeled with Cy3 or Cy5 (CyDye, Amersham Pharmacia Biotech, Piscataway, NJ) using the Low RNA Fluorescent Linear Amplification kit (Agilent Technologies, Palo Alto, CA).	9606	Total RNA from 20 lung cell lines representing all major histological types of lung cancers, labeled with Cyanine-3 (green).	Homo sapiens	n/a	total RNA	Total RNA was extracted using the RNeasy kit (Qiagen, Valencia, CA), followed by treatment with DNase I. Double-stranded cDNA was synthesized from 250 ng of total RNA using MMLV-RT and poly dT primer incorporating the T7 promoter.	Cy3	cRNA was generated and labeled with Cy3 or Cy5 (CyDye, Amersham Pharmacia Biotech, Piscataway, NJ) using the Low RNA Fluorescent Linear Amplification kit (Agilent Technologies, Palo Alto, CA).	9606	Cy5-sample cRNA and Cy3-common reference cRNA were hybridized to a custom Agilent oligonucleotide microarray, containing a total of 21,619 spots corresponding to 18,175 unique genes, followed by confocal laser scanning (Agilent Technologies).	Scanned on an Agilent G2565AA scanner.	Images were quantified using Agilent Feature Extraction Software (version A.7.5).	n/a	LOWESS normalized, background subtracted VALUE data obtained from log10 of processed Red signal/processed Green signal. Agilent software was used.
GSM303056	Patient 061 with adenocarcinoma	GSM303056	Public on Apr 01 2009	Jul 02 2008	Jul 02 2008	RNA	2	Primary lung tumor	Homo sapiens	Annotation: AD061	Position in Figure 1 (L to R): 128	Age: 69	Sex: M	Histology: AD	Smoking (BI): 675	pTNM: T1N0M0	pStage: IA	Status: Alive	Survival (days): 2525	Evidence of relapse: N	Site of relapse:	EGFR status: Wt	K-ras Status: Wt	p53 Status: Wt	Gefitinib treatment:	Position in Figure 2 (L to R): 4	Expression profile-based classification: Non-TRU	Invasion: Definite	Necrosis: Negative	Grade: Moderately	BAC features: +	total RNA	Total RNA was extracted using the RNeasy kit (Qiagen, Valencia, CA), followed by treatment with DNase I. Double-stranded cDNA was synthesized from 250 ng of total RNA using MMLV-RT and poly dT primer incorporating the T7 promoter.	Cy5	cRNA was generated and labeled with Cy3 or Cy5 (CyDye, Amersham Pharmacia Biotech, Piscataway, NJ) using the Low RNA Fluorescent Linear Amplification kit (Agilent Technologies, Palo Alto, CA).	9606	Total RNA from 20 lung cell lines representing all major histological types of lung cancers, labeled with Cyanine-3 (green).	Homo sapiens	n/a	total RNA	Total RNA was extracted using the RNeasy kit (Qiagen, Valencia, CA), followed by treatment with DNase I. Double-stranded cDNA was synthesized from 250 ng of total RNA using MMLV-RT and poly dT primer incorporating the T7 promoter.	Cy3	cRNA was generated and labeled with Cy3 or Cy5 (CyDye, Amersham Pharmacia Biotech, Piscataway, NJ) using the Low RNA Fluorescent Linear Amplification kit (Agilent Technologies, Palo Alto, CA).	9606	Cy5-sample cRNA and Cy3-common reference cRNA were hybridized to a custom Agilent oligonucleotide microarray, containing a total of 21,619 spots corresponding to 18,175 unique genes, followed by confocal laser scanning (Agilent Technologies).	Scanned on an Agilent G2565AA scanner.	Images were quantified using Agilent Feature Extraction Software (version A.7.5).	n/a	LOWESS normalized, background subtracted VALUE data obtained from log10 of processed Red signal/processed Green signal. Agilent software was used.
GSM303057	Patient 062 with adenocarcinoma	GSM303057	Public on Apr 01 2009	Jul 02 2008	Jul 02 2008	RNA	2	Primary lung tumor	Homo sapiens	Annotation: AD062	Position in Figure 1 (L to R): 111	Age: 68	Sex: M	Histology: AD	Smoking (BI): 570	pTNM: T1N1M0	pStage: IIA	Status: Dead	Survival (days): 482	Evidence of relapse: Y	Site of relapse: Liver	EGFR status: Wt	K-ras Status: Wt	p53 Status: Wt	Gefitinib treatment:	Position in Figure 2 (L to R): 10	Expression profile-based classification: Non-TRU	Invasion: Definite	Necrosis: Positive	Grade: Poorly	BAC features: -	total RNA	Total RNA was extracted using the RNeasy kit (Qiagen, Valencia, CA), followed by treatment with DNase I. Double-stranded cDNA was synthesized from 250 ng of total RNA using MMLV-RT and poly dT primer incorporating the T7 promoter.	Cy5	cRNA was generated and labeled with Cy3 or Cy5 (CyDye, Amersham Pharmacia Biotech, Piscataway, NJ) using the Low RNA Fluorescent Linear Amplification kit (Agilent Technologies, Palo Alto, CA).	9606	Total RNA from 20 lung cell lines representing all major histological types of lung cancers, labeled with Cyanine-3 (green).	Homo sapiens	n/a	total RNA	Total RNA was extracted using the RNeasy kit (Qiagen, Valencia, CA), followed by treatment with DNase I. Double-stranded cDNA was synthesized from 250 ng of total RNA using MMLV-RT and poly dT primer incorporating the T7 promoter.	Cy3	cRNA was generated and labeled with Cy3 or Cy5 (CyDye, Amersham Pharmacia Biotech, Piscataway, NJ) using the Low RNA Fluorescent Linear Amplification kit (Agilent Technologies, Palo Alto, CA).	9606	Cy5-sample cRNA and Cy3-common reference cRNA were hybridized to a custom Agilent oligonucleotide microarray, containing a total of 21,619 spots corresponding to 18,175 unique genes, followed by confocal laser scanning (Agilent Technologies).	Scanned on an Agilent G2565AA scanner.	Images were quantified using Agilent Feature Extraction Software (version A.7.5).	n/a	LOWESS normalized, background subtracted VALUE data obtained from log10 of processed Red signal/processed Green signal. Agilent software was used.
GSM303058	Patient 063 with adenocarcinoma	GSM303058	Public on Apr 01 2009	Jul 02 2008	Jul 02 2008	RNA	2	Primary lung tumor	Homo sapiens	Annotation: AD063	Position in Figure 1 (L to R): 126	Age: 41	Sex: M	Histology: AD	Smoking (BI): 60	pTNM: T1N0M0	pStage: IA	Status: Dead	Survival (days): 1164	Evidence of relapse: Y	Site of relapse: PM	EGFR status: Mut	K-ras Status: Wt	p53 Status: Mut	Gefitinib treatment:	Position in Figure 2 (L to R): 30	Expression profile-based classification: Non-TRU	Invasion: Definite	Necrosis: Negative	Grade: Moderately	BAC features: -	total RNA	Total RNA was extracted using the RNeasy kit (Qiagen, Valencia, CA), followed by treatment with DNase I. Double-stranded cDNA was synthesized from 250 ng of total RNA using MMLV-RT and poly dT primer incorporating the T7 promoter.	Cy5	cRNA was generated and labeled with Cy3 or Cy5 (CyDye, Amersham Pharmacia Biotech, Piscataway, NJ) using the Low RNA Fluorescent Linear Amplification kit (Agilent Technologies, Palo Alto, CA).	9606	Total RNA from 20 lung cell lines representing all major histological types of lung cancers, labeled with Cyanine-3 (green).	Homo sapiens	n/a	total RNA	Total RNA was extracted using the RNeasy kit (Qiagen, Valencia, CA), followed by treatment with DNase I. Double-stranded cDNA was synthesized from 250 ng of total RNA using MMLV-RT and poly dT primer incorporating the T7 promoter.	Cy3	cRNA was generated and labeled with Cy3 or Cy5 (CyDye, Amersham Pharmacia Biotech, Piscataway, NJ) using the Low RNA Fluorescent Linear Amplification kit (Agilent Technologies, Palo Alto, CA).	9606	Cy5-sample cRNA and Cy3-common reference cRNA were hybridized to a custom Agilent oligonucleotide microarray, containing a total of 21,619 spots corresponding to 18,175 unique genes, followed by confocal laser scanning (Agilent Technologies).	Scanned on an Agilent G2565AA scanner.	Images were quantified using Agilent Feature Extraction Software (version A.7.5).	n/a	LOWESS normalized, background subtracted VALUE data obtained from log10 of processed Red signal/processed Green signal. Agilent software was used.
GSM303059	Patient 064 with adenocarcinoma	GSM303059	Public on Apr 01 2009	Jul 02 2008	Jul 02 2008	RNA	2	Primary lung tumor	Homo sapiens	Annotation: AD064	Position in Figure 1 (L to R): 123	Age: 55	Sex: M	Histology: AD	Smoking (BI): 1440	pTNM: T1N0M0	pStage: IA	Status: Alive	Survival (days): 2533	Evidence of relapse: N	Site of relapse:	EGFR status: Wt	K-ras Status: Wt	p53 Status: Wt	Gefitinib treatment:	Position in Figure 2 (L to R): 3	Expression profile-based classification: Non-TRU	Invasion: Definite	Necrosis: Negative	Grade: Poorly	BAC features: -	total RNA	Total RNA was extracted using the RNeasy kit (Qiagen, Valencia, CA), followed by treatment with DNase I. Double-stranded cDNA was synthesized from 250 ng of total RNA using MMLV-RT and poly dT primer incorporating the T7 promoter.	Cy5	cRNA was generated and labeled with Cy3 or Cy5 (CyDye, Amersham Pharmacia Biotech, Piscataway, NJ) using the Low RNA Fluorescent Linear Amplification kit (Agilent Technologies, Palo Alto, CA).	9606	Total RNA from 20 lung cell lines representing all major histological types of lung cancers, labeled with Cyanine-3 (green).	Homo sapiens	n/a	total RNA	Total RNA was extracted using the RNeasy kit (Qiagen, Valencia, CA), followed by treatment with DNase I. Double-stranded cDNA was synthesized from 250 ng of total RNA using MMLV-RT and poly dT primer incorporating the T7 promoter.	Cy3	cRNA was generated and labeled with Cy3 or Cy5 (CyDye, Amersham Pharmacia Biotech, Piscataway, NJ) using the Low RNA Fluorescent Linear Amplification kit (Agilent Technologies, Palo Alto, CA).	9606	Cy5-sample cRNA and Cy3-common reference cRNA were hybridized to a custom Agilent oligonucleotide microarray, containing a total of 21,619 spots corresponding to 18,175 unique genes, followed by confocal laser scanning (Agilent Technologies).	Scanned on an Agilent G2565AA scanner.	Images were quantified using Agilent Feature Extraction Software (version A.7.5).	n/a	LOWESS normalized, background subtracted VALUE data obtained from log10 of processed Red signal/processed Green signal. Agilent software was used.
GSM303060	Patient 065 with adenocarcinoma	GSM303060	Public on Apr 01 2009	Jul 02 2008	Jul 02 2008	RNA	2	Primary lung tumor	Homo sapiens	Annotation: AD065	Position in Figure 1 (L to R): 125	Age: 60	Sex: F	Histology: AD	Smoking (BI): 0	pTNM: T1N0M0	pStage: IA	Status: Alive	Survival (days): 2528	Evidence of relapse: N	Site of relapse:	EGFR status: Wt	K-ras Status: Wt	p53 Status: Mut	Gefitinib treatment:	Position in Figure 2 (L to R): 29	Expression profile-based classification: Non-TRU	Invasion: Definite	Necrosis: Focal	Grade: Moderately	BAC features: +	total RNA	Total RNA was extracted using the RNeasy kit (Qiagen, Valencia, CA), followed by treatment with DNase I. Double-stranded cDNA was synthesized from 250 ng of total RNA using MMLV-RT and poly dT primer incorporating the T7 promoter.	Cy5	cRNA was generated and labeled with Cy3 or Cy5 (CyDye, Amersham Pharmacia Biotech, Piscataway, NJ) using the Low RNA Fluorescent Linear Amplification kit (Agilent Technologies, Palo Alto, CA).	9606	Total RNA from 20 lung cell lines representing all major histological types of lung cancers, labeled with Cyanine-3 (green).	Homo sapiens	n/a	total RNA	Total RNA was extracted using the RNeasy kit (Qiagen, Valencia, CA), followed by treatment with DNase I. Double-stranded cDNA was synthesized from 250 ng of total RNA using MMLV-RT and poly dT primer incorporating the T7 promoter.	Cy3	cRNA was generated and labeled with Cy3 or Cy5 (CyDye, Amersham Pharmacia Biotech, Piscataway, NJ) using the Low RNA Fluorescent Linear Amplification kit (Agilent Technologies, Palo Alto, CA).	9606	Cy5-sample cRNA and Cy3-common reference cRNA were hybridized to a custom Agilent oligonucleotide microarray, containing a total of 21,619 spots corresponding to 18,175 unique genes, followed by confocal laser scanning (Agilent Technologies).	Scanned on an Agilent G2565AA scanner.	Images were quantified using Agilent Feature Extraction Software (version A.7.5).	n/a	LOWESS normalized, background subtracted VALUE data obtained from log10 of processed Red signal/processed Green signal. Agilent software was used.
GSM303061	Patient 066 with adenocarcinoma	GSM303061	Public on Apr 01 2009	Jul 02 2008	Jul 02 2008	RNA	2	Primary lung tumor	Homo sapiens	Annotation: AD066	Position in Figure 1 (L to R): 135	Age: 66	Sex: M	Histology: AD	Smoking (BI): 0	pTNM: T1N0M0	pStage: IA	Status: Alive	Survival (days): 2353	Evidence of relapse: N	Site of relapse:	EGFR status: Mut	K-ras Status: Wt	p53 Status: Wt	Gefitinib treatment:	Position in Figure 2 (L to R): 77	Expression profile-based classification: TRU-b	Invasion: Definite but focal	Necrosis: Negative	Grade: Well	BAC features: +	total RNA	Total RNA was extracted using the RNeasy kit (Qiagen, Valencia, CA), followed by treatment with DNase I. Double-stranded cDNA was synthesized from 250 ng of total RNA using MMLV-RT and poly dT primer incorporating the T7 promoter.	Cy5	cRNA was generated and labeled with Cy3 or Cy5 (CyDye, Amersham Pharmacia Biotech, Piscataway, NJ) using the Low RNA Fluorescent Linear Amplification kit (Agilent Technologies, Palo Alto, CA).	9606	Total RNA from 20 lung cell lines representing all major histological types of lung cancers, labeled with Cyanine-3 (green).	Homo sapiens	n/a	total RNA	Total RNA was extracted using the RNeasy kit (Qiagen, Valencia, CA), followed by treatment with DNase I. Double-stranded cDNA was synthesized from 250 ng of total RNA using MMLV-RT and poly dT primer incorporating the T7 promoter.	Cy3	cRNA was generated and labeled with Cy3 or Cy5 (CyDye, Amersham Pharmacia Biotech, Piscataway, NJ) using the Low RNA Fluorescent Linear Amplification kit (Agilent Technologies, Palo Alto, CA).	9606	Cy5-sample cRNA and Cy3-common reference cRNA were hybridized to a custom Agilent oligonucleotide microarray, containing a total of 21,619 spots corresponding to 18,175 unique genes, followed by confocal laser scanning (Agilent Technologies).	Scanned on an Agilent G2565AA scanner.	Images were quantified using Agilent Feature Extraction Software (version A.7.5).	n/a	LOWESS normalized, background subtracted VALUE data obtained from log10 of processed Red signal/processed Green signal. Agilent software was used.
GSM303062	Patient 067 with adenocarcinoma	GSM303062	Public on Apr 01 2009	Jul 02 2008	Jul 02 2008	RNA	2	Primary lung tumor	Homo sapiens	Annotation: AD067	Position in Figure 1 (L to R): 143	Age: 42	Sex: F	Histology: AD	Smoking (BI): 0	pTNM: T1N0M0	pStage: IA	Status: Alive	Survival (days): 2507	Evidence of relapse: N	Site of relapse:	EGFR status: Wt	K-ras Status: Wt	p53 Status: Wt	Gefitinib treatment:	Position in Figure 2 (L to R): 76	Expression profile-based classification: TRU-b	Invasion: Not obvious	Necrosis: Negative	Grade: Well	BAC features: +	total RNA	Total RNA was extracted using the RNeasy kit (Qiagen, Valencia, CA), followed by treatment with DNase I. Double-stranded cDNA was synthesized from 250 ng of total RNA using MMLV-RT and poly dT primer incorporating the T7 promoter.	Cy5	cRNA was generated and labeled with Cy3 or Cy5 (CyDye, Amersham Pharmacia Biotech, Piscataway, NJ) using the Low RNA Fluorescent Linear Amplification kit (Agilent Technologies, Palo Alto, CA).	9606	Total RNA from 20 lung cell lines representing all major histological types of lung cancers, labeled with Cyanine-3 (green).	Homo sapiens	n/a	total RNA	Total RNA was extracted using the RNeasy kit (Qiagen, Valencia, CA), followed by treatment with DNase I. Double-stranded cDNA was synthesized from 250 ng of total RNA using MMLV-RT and poly dT primer incorporating the T7 promoter.	Cy3	cRNA was generated and labeled with Cy3 or Cy5 (CyDye, Amersham Pharmacia Biotech, Piscataway, NJ) using the Low RNA Fluorescent Linear Amplification kit (Agilent Technologies, Palo Alto, CA).	9606	Cy5-sample cRNA and Cy3-common reference cRNA were hybridized to a custom Agilent oligonucleotide microarray, containing a total of 21,619 spots corresponding to 18,175 unique genes, followed by confocal laser scanning (Agilent Technologies).	Scanned on an Agilent G2565AA scanner.	Images were quantified using Agilent Feature Extraction Software (version A.7.5).	n/a	LOWESS normalized, background subtracted VALUE data obtained from log10 of processed Red signal/processed Green signal. Agilent software was used.
GSM303063	Patient 068 with adenocarcinoma	GSM303063	Public on Apr 01 2009	Jul 02 2008	Jul 02 2008	RNA	2	Primary lung tumor	Homo sapiens	Annotation: AD068	Position in Figure 1 (L to R): 116	Age: 56	Sex: M	Histology: AD	Smoking (BI): 720	pTNM: T3N0M0	pStage: IIB	Status: Alive	Survival (days): 2519	Evidence of relapse: Y	Site of relapse: PM?bone	EGFR status: Mut	K-ras Status: Wt	p53 Status: Wt	Gefitinib treatment: Y	Position in Figure 2 (L to R): 27	Expression profile-based classification: Non-TRU	Invasion: Definite	Necrosis: Negative	Grade: Moderately	BAC features: -	total RNA	Total RNA was extracted using the RNeasy kit (Qiagen, Valencia, CA), followed by treatment with DNase I. Double-stranded cDNA was synthesized from 250 ng of total RNA using MMLV-RT and poly dT primer incorporating the T7 promoter.	Cy5	cRNA was generated and labeled with Cy3 or Cy5 (CyDye, Amersham Pharmacia Biotech, Piscataway, NJ) using the Low RNA Fluorescent Linear Amplification kit (Agilent Technologies, Palo Alto, CA).	9606	Total RNA from 20 lung cell lines representing all major histological types of lung cancers, labeled with Cyanine-3 (green).	Homo sapiens	n/a	total RNA	Total RNA was extracted using the RNeasy kit (Qiagen, Valencia, CA), followed by treatment with DNase I. Double-stranded cDNA was synthesized from 250 ng of total RNA using MMLV-RT and poly dT primer incorporating the T7 promoter.	Cy3	cRNA was generated and labeled with Cy3 or Cy5 (CyDye, Amersham Pharmacia Biotech, Piscataway, NJ) using the Low RNA Fluorescent Linear Amplification kit (Agilent Technologies, Palo Alto, CA).	9606	Cy5-sample cRNA and Cy3-common reference cRNA were hybridized to a custom Agilent oligonucleotide microarray, containing a total of 21,619 spots corresponding to 18,175 unique genes, followed by confocal laser scanning (Agilent Technologies).	Scanned on an Agilent G2565AA scanner.	Images were quantified using Agilent Feature Extraction Software (version A.7.5).	n/a	LOWESS normalized, background subtracted VALUE data obtained from log10 of processed Red signal/processed Green signal. Agilent software was used.
GSM303064	Patient 069 with adenocarcinoma	GSM303064	Public on Apr 01 2009	Jul 02 2008	Jul 02 2008	RNA	2	Primary lung tumor	Homo sapiens	Annotation: AD069	Position in Figure 1 (L to R): 120	Age: 50	Sex: F	Histology: AD	Smoking (BI): 0	pTNM: T1N0M0	pStage: IA	Status: Alive	Survival (days): 2521	Evidence of relapse: Y	Site of relapse: PM	EGFR status: Mut	K-ras Status: Wt	p53 Status: Mut	Gefitinib treatment: Y	Position in Figure 2 (L to R): 25	Expression profile-based classification: Non-TRU	Invasion: Definite	Necrosis: Focal	Grade: Well	BAC features: -	total RNA	Total RNA was extracted using the RNeasy kit (Qiagen, Valencia, CA), followed by treatment with DNase I. Double-stranded cDNA was synthesized from 250 ng of total RNA using MMLV-RT and poly dT primer incorporating the T7 promoter.	Cy5	cRNA was generated and labeled with Cy3 or Cy5 (CyDye, Amersham Pharmacia Biotech, Piscataway, NJ) using the Low RNA Fluorescent Linear Amplification kit (Agilent Technologies, Palo Alto, CA).	9606	Total RNA from 20 lung cell lines representing all major histological types of lung cancers, labeled with Cyanine-3 (green).	Homo sapiens	n/a	total RNA	Total RNA was extracted using the RNeasy kit (Qiagen, Valencia, CA), followed by treatment with DNase I. Double-stranded cDNA was synthesized from 250 ng of total RNA using MMLV-RT and poly dT primer incorporating the T7 promoter.	Cy3	cRNA was generated and labeled with Cy3 or Cy5 (CyDye, Amersham Pharmacia Biotech, Piscataway, NJ) using the Low RNA Fluorescent Linear Amplification kit (Agilent Technologies, Palo Alto, CA).	9606	Cy5-sample cRNA and Cy3-common reference cRNA were hybridized to a custom Agilent oligonucleotide microarray, containing a total of 21,619 spots corresponding to 18,175 unique genes, followed by confocal laser scanning (Agilent Technologies).	Scanned on an Agilent G2565AA scanner.	Images were quantified using Agilent Feature Extraction Software (version A.7.5).	n/a	LOWESS normalized, background subtracted VALUE data obtained from log10 of processed Red signal/processed Green signal. Agilent software was used.
GSM303065	Patient 070 with adenocarcinoma	GSM303065	Public on Apr 01 2009	Jul 02 2008	Jul 02 2008	RNA	2	Primary lung tumor	Homo sapiens	Annotation: AD070	Position in Figure 1 (L to R): 145	Age: 70	Sex: F	Histology: AD	Smoking (BI): 400	pTNM: T1N2M0	pStage: IIIA	Status: Dead	Survival (days): 1501	Evidence of relapse: Y	Site of relapse: Bone	EGFR status: Mut	K-ras Status: Wt	p53 Status: Mut	Gefitinib treatment:	Position in Figure 2 (L to R): 88	Expression profile-based classification: TRU-b	Invasion: Definite	Necrosis: Negative	Grade: Well	BAC features: -	total RNA	Total RNA was extracted using the RNeasy kit (Qiagen, Valencia, CA), followed by treatment with DNase I. Double-stranded cDNA was synthesized from 250 ng of total RNA using MMLV-RT and poly dT primer incorporating the T7 promoter.	Cy5	cRNA was generated and labeled with Cy3 or Cy5 (CyDye, Amersham Pharmacia Biotech, Piscataway, NJ) using the Low RNA Fluorescent Linear Amplification kit (Agilent Technologies, Palo Alto, CA).	9606	Total RNA from 20 lung cell lines representing all major histological types of lung cancers, labeled with Cyanine-3 (green).	Homo sapiens	n/a	total RNA	Total RNA was extracted using the RNeasy kit (Qiagen, Valencia, CA), followed by treatment with DNase I. Double-stranded cDNA was synthesized from 250 ng of total RNA using MMLV-RT and poly dT primer incorporating the T7 promoter.	Cy3	cRNA was generated and labeled with Cy3 or Cy5 (CyDye, Amersham Pharmacia Biotech, Piscataway, NJ) using the Low RNA Fluorescent Linear Amplification kit (Agilent Technologies, Palo Alto, CA).	9606	Cy5-sample cRNA and Cy3-common reference cRNA were hybridized to a custom Agilent oligonucleotide microarray, containing a total of 21,619 spots corresponding to 18,175 unique genes, followed by confocal laser scanning (Agilent Technologies).	Scanned on an Agilent G2565AA scanner.	Images were quantified using Agilent Feature Extraction Software (version A.7.5).	n/a	LOWESS normalized, background subtracted VALUE data obtained from log10 of processed Red signal/processed Green signal. Agilent software was used.
GSM303066	Patient 071 with adenocarcinoma	GSM303066	Public on Apr 01 2009	Jul 02 2008	Jul 02 2008	RNA	2	Primary lung tumor	Homo sapiens	Annotation: AD071	Position in Figure 1 (L to R): 144	Age: 61	Sex: M	Histology: AD	Smoking (BI): 0	pTNM: T1N0M0	pStage: IA	Status: Alive	Survival (days): 2260	Evidence of relapse: N	Site of relapse:	EGFR status: Wt	K-ras Status: Wt	p53 Status: Wt	Gefitinib treatment:	Position in Figure 2 (L to R): 87	Expression profile-based classification: TRU-b	Invasion: Negative	Necrosis: Negative	Grade: Well	BAC features: +	total RNA	Total RNA was extracted using the RNeasy kit (Qiagen, Valencia, CA), followed by treatment with DNase I. Double-stranded cDNA was synthesized from 250 ng of total RNA using MMLV-RT and poly dT primer incorporating the T7 promoter.	Cy5	cRNA was generated and labeled with Cy3 or Cy5 (CyDye, Amersham Pharmacia Biotech, Piscataway, NJ) using the Low RNA Fluorescent Linear Amplification kit (Agilent Technologies, Palo Alto, CA).	9606	Total RNA from 20 lung cell lines representing all major histological types of lung cancers, labeled with Cyanine-3 (green).	Homo sapiens	n/a	total RNA	Total RNA was extracted using the RNeasy kit (Qiagen, Valencia, CA), followed by treatment with DNase I. Double-stranded cDNA was synthesized from 250 ng of total RNA using MMLV-RT and poly dT primer incorporating the T7 promoter.	Cy3	cRNA was generated and labeled with Cy3 or Cy5 (CyDye, Amersham Pharmacia Biotech, Piscataway, NJ) using the Low RNA Fluorescent Linear Amplification kit (Agilent Technologies, Palo Alto, CA).	9606	Cy5-sample cRNA and Cy3-common reference cRNA were hybridized to a custom Agilent oligonucleotide microarray, containing a total of 21,619 spots corresponding to 18,175 unique genes, followed by confocal laser scanning (Agilent Technologies).	Scanned on an Agilent G2565AA scanner.	Images were quantified using Agilent Feature Extraction Software (version A.7.5).	n/a	LOWESS normalized, background subtracted VALUE data obtained from log10 of processed Red signal/processed Green signal. Agilent software was used.
GSM303067	Patient 072 with adenocarcinoma	GSM303067	Public on Apr 01 2009	Jul 02 2008	Jul 02 2008	RNA	2	Primary lung tumor	Homo sapiens	Annotation: AD072	Position in Figure 1 (L to R): 93	Age: 63	Sex: M	Histology: AD	Smoking (BI): 900	pTNM: T2N2M0	pStage: IIIA	Status: Alive	Survival (days): 2339	Evidence of relapse: N	Site of relapse:	EGFR status: Wt	K-ras Status: Mut	p53 Status: Wt	Gefitinib treatment:	Position in Figure 2 (L to R): 40	Expression profile-based classification: TRU-a	Invasion: Definite	Necrosis: Focal	Grade: Poorly	BAC features: -	total RNA	Total RNA was extracted using the RNeasy kit (Qiagen, Valencia, CA), followed by treatment with DNase I. Double-stranded cDNA was synthesized from 250 ng of total RNA using MMLV-RT and poly dT primer incorporating the T7 promoter.	Cy5	cRNA was generated and labeled with Cy3 or Cy5 (CyDye, Amersham Pharmacia Biotech, Piscataway, NJ) using the Low RNA Fluorescent Linear Amplification kit (Agilent Technologies, Palo Alto, CA).	9606	Total RNA from 20 lung cell lines representing all major histological types of lung cancers, labeled with Cyanine-3 (green).	Homo sapiens	n/a	total RNA	Total RNA was extracted using the RNeasy kit (Qiagen, Valencia, CA), followed by treatment with DNase I. Double-stranded cDNA was synthesized from 250 ng of total RNA using MMLV-RT and poly dT primer incorporating the T7 promoter.	Cy3	cRNA was generated and labeled with Cy3 or Cy5 (CyDye, Amersham Pharmacia Biotech, Piscataway, NJ) using the Low RNA Fluorescent Linear Amplification kit (Agilent Technologies, Palo Alto, CA).	9606	Cy5-sample cRNA and Cy3-common reference cRNA were hybridized to a custom Agilent oligonucleotide microarray, containing a total of 21,619 spots corresponding to 18,175 unique genes, followed by confocal laser scanning (Agilent Technologies).	Scanned on an Agilent G2565AA scanner.	Images were quantified using Agilent Feature Extraction Software (version A.7.5).	n/a	LOWESS normalized, background subtracted VALUE data obtained from log10 of processed Red signal/processed Green signal. Agilent software was used.
GSM303068	Patient 073 with adenocarcinoma	GSM303068	Public on Apr 01 2009	Jul 02 2008	Jul 02 2008	RNA	2	Primary lung tumor	Homo sapiens	Annotation: AD073	Position in Figure 1 (L to R): 64	Age: 60	Sex: F	Histology: AD	Smoking (BI): 0	pTNM: T2N0M0	pStage: IB	Status: Dead	Survival (days): 1229	Evidence of relapse: Y	Site of relapse: local rec	EGFR status: Wt	K-ras Status: Wt	p53 Status: Wt	Gefitinib treatment:	Position in Figure 2 (L to R): 52	Expression profile-based classification: TRU-a	Invasion: Definite	Necrosis: Focal	Grade: Poorly	BAC features: +	total RNA	Total RNA was extracted using the RNeasy kit (Qiagen, Valencia, CA), followed by treatment with DNase I. Double-stranded cDNA was synthesized from 250 ng of total RNA using MMLV-RT and poly dT primer incorporating the T7 promoter.	Cy5	cRNA was generated and labeled with Cy3 or Cy5 (CyDye, Amersham Pharmacia Biotech, Piscataway, NJ) using the Low RNA Fluorescent Linear Amplification kit (Agilent Technologies, Palo Alto, CA).	9606	Total RNA from 20 lung cell lines representing all major histological types of lung cancers, labeled with Cyanine-3 (green).	Homo sapiens	n/a	total RNA	Total RNA was extracted using the RNeasy kit (Qiagen, Valencia, CA), followed by treatment with DNase I. Double-stranded cDNA was synthesized from 250 ng of total RNA using MMLV-RT and poly dT primer incorporating the T7 promoter.	Cy3	cRNA was generated and labeled with Cy3 or Cy5 (CyDye, Amersham Pharmacia Biotech, Piscataway, NJ) using the Low RNA Fluorescent Linear Amplification kit (Agilent Technologies, Palo Alto, CA).	9606	Cy5-sample cRNA and Cy3-common reference cRNA were hybridized to a custom Agilent oligonucleotide microarray, containing a total of 21,619 spots corresponding to 18,175 unique genes, followed by confocal laser scanning (Agilent Technologies).	Scanned on an Agilent G2565AA scanner.	Images were quantified using Agilent Feature Extraction Software (version A.7.5).	n/a	LOWESS normalized, background subtracted VALUE data obtained from log10 of processed Red signal/processed Green signal. Agilent software was used.
GSM303069	Patient 074 with adenocarcinoma	GSM303069	Public on Apr 01 2009	Jul 02 2008	Jul 02 2008	RNA	2	Primary lung tumor	Homo sapiens	Annotation: AD074	Position in Figure 1 (L to R): 108	Age: 58	Sex: M	Histology: AD	Smoking (BI): 690	pTNM: T1N0M0	pStage: IA	Status: Alive	Survival (days): 2341	Evidence of relapse: N	Site of relapse:	EGFR status: Wt	K-ras Status: Mut	p53 Status: Wt	Gefitinib treatment:	Position in Figure 2 (L to R): 24	Expression profile-based classification: Non-TRU	Invasion: Definite	Necrosis: Negative	Grade: Moderately	BAC features: -	total RNA	Total RNA was extracted using the RNeasy kit (Qiagen, Valencia, CA), followed by treatment with DNase I. Double-stranded cDNA was synthesized from 250 ng of total RNA using MMLV-RT and poly dT primer incorporating the T7 promoter.	Cy5	cRNA was generated and labeled with Cy3 or Cy5 (CyDye, Amersham Pharmacia Biotech, Piscataway, NJ) using the Low RNA Fluorescent Linear Amplification kit (Agilent Technologies, Palo Alto, CA).	9606	Total RNA from 20 lung cell lines representing all major histological types of lung cancers, labeled with Cyanine-3 (green).	Homo sapiens	n/a	total RNA	Total RNA was extracted using the RNeasy kit (Qiagen, Valencia, CA), followed by treatment with DNase I. Double-stranded cDNA was synthesized from 250 ng of total RNA using MMLV-RT and poly dT primer incorporating the T7 promoter.	Cy3	cRNA was generated and labeled with Cy3 or Cy5 (CyDye, Amersham Pharmacia Biotech, Piscataway, NJ) using the Low RNA Fluorescent Linear Amplification kit (Agilent Technologies, Palo Alto, CA).	9606	Cy5-sample cRNA and Cy3-common reference cRNA were hybridized to a custom Agilent oligonucleotide microarray, containing a total of 21,619 spots corresponding to 18,175 unique genes, followed by confocal laser scanning (Agilent Technologies).	Scanned on an Agilent G2565AA scanner.	Images were quantified using Agilent Feature Extraction Software (version A.7.5).	n/a	LOWESS normalized, background subtracted VALUE data obtained from log10 of processed Red signal/processed Green signal. Agilent software was used.
GSM303070	Patient 075 with adenocarcinoma	GSM303070	Public on Apr 01 2009	Jul 02 2008	Jul 02 2008	RNA	2	Primary lung tumor	Homo sapiens	Annotation: AD075	Position in Figure 1 (L to R): 33	Age: 60	Sex: M	Histology: AD	Smoking (BI): 1200	pTNM: T2N0M0	pStage: IB	Status: Dead	Survival (days): 777	Evidence of relapse: Y	Site of relapse: Local rec.	EGFR status: Wt	K-ras Status: Wt	p53 Status: Mut	Gefitinib treatment:	Position in Figure 2 (L to R): 14	Expression profile-based classification: Non-TRU	Invasion: Definite	Necrosis: Positive	Grade: Poorly	BAC features: -	total RNA	Total RNA was extracted using the RNeasy kit (Qiagen, Valencia, CA), followed by treatment with DNase I. Double-stranded cDNA was synthesized from 250 ng of total RNA using MMLV-RT and poly dT primer incorporating the T7 promoter.	Cy5	cRNA was generated and labeled with Cy3 or Cy5 (CyDye, Amersham Pharmacia Biotech, Piscataway, NJ) using the Low RNA Fluorescent Linear Amplification kit (Agilent Technologies, Palo Alto, CA).	9606	Total RNA from 20 lung cell lines representing all major histological types of lung cancers, labeled with Cyanine-3 (green).	Homo sapiens	n/a	total RNA	Total RNA was extracted using the RNeasy kit (Qiagen, Valencia, CA), followed by treatment with DNase I. Double-stranded cDNA was synthesized from 250 ng of total RNA using MMLV-RT and poly dT primer incorporating the T7 promoter.	Cy3	cRNA was generated and labeled with Cy3 or Cy5 (CyDye, Amersham Pharmacia Biotech, Piscataway, NJ) using the Low RNA Fluorescent Linear Amplification kit (Agilent Technologies, Palo Alto, CA).	9606	Cy5-sample cRNA and Cy3-common reference cRNA were hybridized to a custom Agilent oligonucleotide microarray, containing a total of 21,619 spots corresponding to 18,175 unique genes, followed by confocal laser scanning (Agilent Technologies).	Scanned on an Agilent G2565AA scanner.	Images were quantified using Agilent Feature Extraction Software (version A.7.5).	n/a	LOWESS normalized, background subtracted VALUE data obtained from log10 of processed Red signal/processed Green signal. Agilent software was used.
GSM303071	Patient 076 with adenocarcinoma	GSM303071	Public on Apr 01 2009	Jul 02 2008	Jul 02 2008	RNA	2	Primary lung tumor	Homo sapiens	Annotation: AD076	Position in Figure 1 (L to R): 60	Age: 65	Sex: F	Histology: AD	Smoking (BI): 0	pTNM: T1N0M0	pStage: IA	Status: Dead	Survival (days): 1333	Evidence of relapse: Y	Site of relapse: Local rec.,Brain	EGFR status: Wt	K-ras Status: Wt	p53 Status: Mut	Gefitinib treatment:	Position in Figure 2 (L to R): 39	Expression profile-based classification: TRU-a	Invasion: Definite but focal	Necrosis: Negative	Grade: Moderately	BAC features: +	total RNA	Total RNA was extracted using the RNeasy kit (Qiagen, Valencia, CA), followed by treatment with DNase I. Double-stranded cDNA was synthesized from 250 ng of total RNA using MMLV-RT and poly dT primer incorporating the T7 promoter.	Cy5	cRNA was generated and labeled with Cy3 or Cy5 (CyDye, Amersham Pharmacia Biotech, Piscataway, NJ) using the Low RNA Fluorescent Linear Amplification kit (Agilent Technologies, Palo Alto, CA).	9606	Total RNA from 20 lung cell lines representing all major histological types of lung cancers, labeled with Cyanine-3 (green).	Homo sapiens	n/a	total RNA	Total RNA was extracted using the RNeasy kit (Qiagen, Valencia, CA), followed by treatment with DNase I. Double-stranded cDNA was synthesized from 250 ng of total RNA using MMLV-RT and poly dT primer incorporating the T7 promoter.	Cy3	cRNA was generated and labeled with Cy3 or Cy5 (CyDye, Amersham Pharmacia Biotech, Piscataway, NJ) using the Low RNA Fluorescent Linear Amplification kit (Agilent Technologies, Palo Alto, CA).	9606	Cy5-sample cRNA and Cy3-common reference cRNA were hybridized to a custom Agilent oligonucleotide microarray, containing a total of 21,619 spots corresponding to 18,175 unique genes, followed by confocal laser scanning (Agilent Technologies).	Scanned on an Agilent G2565AA scanner.	Images were quantified using Agilent Feature Extraction Software (version A.7.5).	n/a	LOWESS normalized, background subtracted VALUE data obtained from log10 of processed Red signal/processed Green signal. Agilent software was used.
GSM303072	Patient 077 with adenocarcinoma	GSM303072	Public on Apr 01 2009	Jul 02 2008	Jul 02 2008	RNA	2	Primary lung tumor	Homo sapiens	Annotation: AD077	Position in Figure 1 (L to R): 84	Age: 60	Sex: F	Histology: AD	Smoking (BI): 0	pTNM: T1N0M0	pStage: IA	Status: Alive	Survival (days): 2348	Evidence of relapse: N	Site of relapse:	EGFR status: Mut	K-ras Status: Wt	p53 Status: Mut	Gefitinib treatment:	Position in Figure 2 (L to R): 38	Expression profile-based classification: TRU-a	Invasion: Definite but focal	Necrosis: Negative	Grade: Well	BAC features: +	total RNA	Total RNA was extracted using the RNeasy kit (Qiagen, Valencia, CA), followed by treatment with DNase I. Double-stranded cDNA was synthesized from 250 ng of total RNA using MMLV-RT and poly dT primer incorporating the T7 promoter.	Cy5	cRNA was generated and labeled with Cy3 or Cy5 (CyDye, Amersham Pharmacia Biotech, Piscataway, NJ) using the Low RNA Fluorescent Linear Amplification kit (Agilent Technologies, Palo Alto, CA).	9606	Total RNA from 20 lung cell lines representing all major histological types of lung cancers, labeled with Cyanine-3 (green).	Homo sapiens	n/a	total RNA	Total RNA was extracted using the RNeasy kit (Qiagen, Valencia, CA), followed by treatment with DNase I. Double-stranded cDNA was synthesized from 250 ng of total RNA using MMLV-RT and poly dT primer incorporating the T7 promoter.	Cy3	cRNA was generated and labeled with Cy3 or Cy5 (CyDye, Amersham Pharmacia Biotech, Piscataway, NJ) using the Low RNA Fluorescent Linear Amplification kit (Agilent Technologies, Palo Alto, CA).	9606	Cy5-sample cRNA and Cy3-common reference cRNA were hybridized to a custom Agilent oligonucleotide microarray, containing a total of 21,619 spots corresponding to 18,175 unique genes, followed by confocal laser scanning (Agilent Technologies).	Scanned on an Agilent G2565AA scanner.	Images were quantified using Agilent Feature Extraction Software (version A.7.5).	n/a	LOWESS normalized, background subtracted VALUE data obtained from log10 of processed Red signal/processed Green signal. Agilent software was used.
GSM303073	Patient 078 with adenocarcinoma	GSM303073	Public on Apr 01 2009	Jul 02 2008	Jul 02 2008	RNA	2	Primary lung tumor	Homo sapiens	Annotation: AD078	Position in Figure 1 (L to R): 39	Age: 82	Sex: M	Histology: AD	Smoking (BI): 0	pTNM: T2N0M0	pStage: IB	Status: Dead	Survival (days): 1008	Evidence of relapse: Y	Site of relapse: PM	EGFR status: Wt	K-ras Status: Wt	p53 Status: Wt	Gefitinib treatment:	Position in Figure 2 (L to R): 13	Expression profile-based classification: Non-TRU	Invasion: Definite	Necrosis: Positive	Grade: Poorly	BAC features: -	total RNA	Total RNA was extracted using the RNeasy kit (Qiagen, Valencia, CA), followed by treatment with DNase I. Double-stranded cDNA was synthesized from 250 ng of total RNA using MMLV-RT and poly dT primer incorporating the T7 promoter.	Cy5	cRNA was generated and labeled with Cy3 or Cy5 (CyDye, Amersham Pharmacia Biotech, Piscataway, NJ) using the Low RNA Fluorescent Linear Amplification kit (Agilent Technologies, Palo Alto, CA).	9606	Total RNA from 20 lung cell lines representing all major histological types of lung cancers, labeled with Cyanine-3 (green).	Homo sapiens	n/a	total RNA	Total RNA was extracted using the RNeasy kit (Qiagen, Valencia, CA), followed by treatment with DNase I. Double-stranded cDNA was synthesized from 250 ng of total RNA using MMLV-RT and poly dT primer incorporating the T7 promoter.	Cy3	cRNA was generated and labeled with Cy3 or Cy5 (CyDye, Amersham Pharmacia Biotech, Piscataway, NJ) using the Low RNA Fluorescent Linear Amplification kit (Agilent Technologies, Palo Alto, CA).	9606	Cy5-sample cRNA and Cy3-common reference cRNA were hybridized to a custom Agilent oligonucleotide microarray, containing a total of 21,619 spots corresponding to 18,175 unique genes, followed by confocal laser scanning (Agilent Technologies).	Scanned on an Agilent G2565AA scanner.	Images were quantified using Agilent Feature Extraction Software (version A.7.5).	n/a	LOWESS normalized, background subtracted VALUE data obtained from log10 of processed Red signal/processed Green signal. Agilent software was used.
GSM303074	Patient 079 with adenocarcinoma	GSM303074	Public on Apr 01 2009	Jul 02 2008	Jul 02 2008	RNA	2	Primary lung tumor	Homo sapiens	Annotation: AD079	Position in Figure 1 (L to R): 109	Age: 67	Sex: M	Histology: AD	Smoking (BI): 900	pTNM: T3N0M0	pStage: IIB	Status: Dead	Survival (days): 1201	Evidence of relapse: Y	Site of relapse: Bone	EGFR status: Wt	K-ras Status: Wt	p53 Status: Mut	Gefitinib treatment:	Position in Figure 2 (L to R): 21	Expression profile-based classification: Non-TRU	Invasion: Definite	Necrosis: Positive	Grade: Poorly	BAC features: -	total RNA	Total RNA was extracted using the RNeasy kit (Qiagen, Valencia, CA), followed by treatment with DNase I. Double-stranded cDNA was synthesized from 250 ng of total RNA using MMLV-RT and poly dT primer incorporating the T7 promoter.	Cy5	cRNA was generated and labeled with Cy3 or Cy5 (CyDye, Amersham Pharmacia Biotech, Piscataway, NJ) using the Low RNA Fluorescent Linear Amplification kit (Agilent Technologies, Palo Alto, CA).	9606	Total RNA from 20 lung cell lines representing all major histological types of lung cancers, labeled with Cyanine-3 (green).	Homo sapiens	n/a	total RNA	Total RNA was extracted using the RNeasy kit (Qiagen, Valencia, CA), followed by treatment with DNase I. Double-stranded cDNA was synthesized from 250 ng of total RNA using MMLV-RT and poly dT primer incorporating the T7 promoter.	Cy3	cRNA was generated and labeled with Cy3 or Cy5 (CyDye, Amersham Pharmacia Biotech, Piscataway, NJ) using the Low RNA Fluorescent Linear Amplification kit (Agilent Technologies, Palo Alto, CA).	9606	Cy5-sample cRNA and Cy3-common reference cRNA were hybridized to a custom Agilent oligonucleotide microarray, containing a total of 21,619 spots corresponding to 18,175 unique genes, followed by confocal laser scanning (Agilent Technologies).	Scanned on an Agilent G2565AA scanner.	Images were quantified using Agilent Feature Extraction Software (version A.7.5).	n/a	LOWESS normalized, background subtracted VALUE data obtained from log10 of processed Red signal/processed Green signal. Agilent software was used.
GSM303075	Patient 080 with adenocarcinoma	GSM303075	Public on Apr 01 2009	Jul 02 2008	Jul 02 2008	RNA	2	Primary lung tumor	Homo sapiens	Annotation: AD080	Position in Figure 1 (L to R): 80	Age: 67	Sex: F	Histology: AD	Smoking (BI): 0	pTNM: T2N0M0	pStage: IB	Status: Alive	Survival (days): 1956	Evidence of relapse: N	Site of relapse:	EGFR status: Mut	K-ras Status: Wt	p53 Status: Mut	Gefitinib treatment:	Position in Figure 2 (L to R): 47	Expression profile-based classification: TRU-a	Invasion: Definite but focal	Necrosis: Negative	Grade: Moderately	BAC features: -	total RNA	Total RNA was extracted using the RNeasy kit (Qiagen, Valencia, CA), followed by treatment with DNase I. Double-stranded cDNA was synthesized from 250 ng of total RNA using MMLV-RT and poly dT primer incorporating the T7 promoter.	Cy5	cRNA was generated and labeled with Cy3 or Cy5 (CyDye, Amersham Pharmacia Biotech, Piscataway, NJ) using the Low RNA Fluorescent Linear Amplification kit (Agilent Technologies, Palo Alto, CA).	9606	Total RNA from 20 lung cell lines representing all major histological types of lung cancers, labeled with Cyanine-3 (green).	Homo sapiens	n/a	total RNA	Total RNA was extracted using the RNeasy kit (Qiagen, Valencia, CA), followed by treatment with DNase I. Double-stranded cDNA was synthesized from 250 ng of total RNA using MMLV-RT and poly dT primer incorporating the T7 promoter.	Cy3	cRNA was generated and labeled with Cy3 or Cy5 (CyDye, Amersham Pharmacia Biotech, Piscataway, NJ) using the Low RNA Fluorescent Linear Amplification kit (Agilent Technologies, Palo Alto, CA).	9606	Cy5-sample cRNA and Cy3-common reference cRNA were hybridized to a custom Agilent oligonucleotide microarray, containing a total of 21,619 spots corresponding to 18,175 unique genes, followed by confocal laser scanning (Agilent Technologies).	Scanned on an Agilent G2565AA scanner.	Images were quantified using Agilent Feature Extraction Software (version A.7.5).	n/a	LOWESS normalized, background subtracted VALUE data obtained from log10 of processed Red signal/processed Green signal. Agilent software was used.
GSM303076	Patient 081 with adenocarcinoma	GSM303076	Public on Apr 01 2009	Jul 02 2008	Jul 02 2008	RNA	2	Primary lung tumor	Homo sapiens	Annotation: AD081	Position in Figure 1 (L to R): 147	Age: 60	Sex: F	Histology: AD	Smoking (BI): 180	pTNM: T2N2M0	pStage: IIIA	Status: Dead	Survival (days): 749	Evidence of relapse: Y	Site of relapse: PM	EGFR status: Mut	K-ras Status: Wt	p53 Status: Wt	Gefitinib treatment:	Position in Figure 2 (L to R): 33	Expression profile-based classification: Non-TRU	Invasion: Definite	Necrosis: Positive	Grade: Poorly	BAC features: -	total RNA	Total RNA was extracted using the RNeasy kit (Qiagen, Valencia, CA), followed by treatment with DNase I. Double-stranded cDNA was synthesized from 250 ng of total RNA using MMLV-RT and poly dT primer incorporating the T7 promoter.	Cy5	cRNA was generated and labeled with Cy3 or Cy5 (CyDye, Amersham Pharmacia Biotech, Piscataway, NJ) using the Low RNA Fluorescent Linear Amplification kit (Agilent Technologies, Palo Alto, CA).	9606	Total RNA from 20 lung cell lines representing all major histological types of lung cancers, labeled with Cyanine-3 (green).	Homo sapiens	n/a	total RNA	Total RNA was extracted using the RNeasy kit (Qiagen, Valencia, CA), followed by treatment with DNase I. Double-stranded cDNA was synthesized from 250 ng of total RNA using MMLV-RT and poly dT primer incorporating the T7 promoter.	Cy3	cRNA was generated and labeled with Cy3 or Cy5 (CyDye, Amersham Pharmacia Biotech, Piscataway, NJ) using the Low RNA Fluorescent Linear Amplification kit (Agilent Technologies, Palo Alto, CA).	9606	Cy5-sample cRNA and Cy3-common reference cRNA were hybridized to a custom Agilent oligonucleotide microarray, containing a total of 21,619 spots corresponding to 18,175 unique genes, followed by confocal laser scanning (Agilent Technologies).	Scanned on an Agilent G2565AA scanner.	Images were quantified using Agilent Feature Extraction Software (version A.7.5).	n/a	LOWESS normalized, background subtracted VALUE data obtained from log10 of processed Red signal/processed Green signal. Agilent software was used.
GSM303077	Patient 082 with adenocarcinoma	GSM303077	Public on Apr 01 2009	Jul 02 2008	Jul 02 2008	RNA	2	Primary lung tumor	Homo sapiens	Annotation: AD082	Position in Figure 1 (L to R): 107	Age: 66	Sex: M	Histology: AD	Smoking (BI): 800	pTNM: T1N0M0	pStage: IA	Status: Alive	Survival (days): 2335	Evidence of relapse: N	Site of relapse:	EGFR status: Wt	K-ras Status: Wt	p53 Status: Wt	Gefitinib treatment:	Position in Figure 2 (L to R): 23	Expression profile-based classification: Non-TRU	Invasion: Definite	Necrosis: Negative	Grade: Moderately	BAC features: -	total RNA	Total RNA was extracted using the RNeasy kit (Qiagen, Valencia, CA), followed by treatment with DNase I. Double-stranded cDNA was synthesized from 250 ng of total RNA using MMLV-RT and poly dT primer incorporating the T7 promoter.	Cy5	cRNA was generated and labeled with Cy3 or Cy5 (CyDye, Amersham Pharmacia Biotech, Piscataway, NJ) using the Low RNA Fluorescent Linear Amplification kit (Agilent Technologies, Palo Alto, CA).	9606	Total RNA from 20 lung cell lines representing all major histological types of lung cancers, labeled with Cyanine-3 (green).	Homo sapiens	n/a	total RNA	Total RNA was extracted using the RNeasy kit (Qiagen, Valencia, CA), followed by treatment with DNase I. Double-stranded cDNA was synthesized from 250 ng of total RNA using MMLV-RT and poly dT primer incorporating the T7 promoter.	Cy3	cRNA was generated and labeled with Cy3 or Cy5 (CyDye, Amersham Pharmacia Biotech, Piscataway, NJ) using the Low RNA Fluorescent Linear Amplification kit (Agilent Technologies, Palo Alto, CA).	9606	Cy5-sample cRNA and Cy3-common reference cRNA were hybridized to a custom Agilent oligonucleotide microarray, containing a total of 21,619 spots corresponding to 18,175 unique genes, followed by confocal laser scanning (Agilent Technologies).	Scanned on an Agilent G2565AA scanner.	Images were quantified using Agilent Feature Extraction Software (version A.7.5).	n/a	LOWESS normalized, background subtracted VALUE data obtained from log10 of processed Red signal/processed Green signal. Agilent software was used.
GSM303078	Patient 083 with adenocarcinoma	GSM303078	Public on Apr 01 2009	Jul 02 2008	Jul 02 2008	RNA	2	Primary lung tumor	Homo sapiens	Annotation: AD083	Position in Figure 1 (L to R): 134	Age: 73	Sex: M	Histology: AD	Smoking (BI): 900	pTNM: T1N1M0	pStage: IIA	Status: Dead	Survival (days): 860	Evidence of relapse: Y	Site of relapse: Brain	EGFR status: Mut	K-ras Status: Wt	p53 Status: Wt	Gefitinib treatment:	Position in Figure 2 (L to R): 86	Expression profile-based classification: TRU-b	Invasion: Definite but focal	Necrosis: Focal	Grade: Moderately	BAC features: -	total RNA	Total RNA was extracted using the RNeasy kit (Qiagen, Valencia, CA), followed by treatment with DNase I. Double-stranded cDNA was synthesized from 250 ng of total RNA using MMLV-RT and poly dT primer incorporating the T7 promoter.	Cy5	cRNA was generated and labeled with Cy3 or Cy5 (CyDye, Amersham Pharmacia Biotech, Piscataway, NJ) using the Low RNA Fluorescent Linear Amplification kit (Agilent Technologies, Palo Alto, CA).	9606	Total RNA from 20 lung cell lines representing all major histological types of lung cancers, labeled with Cyanine-3 (green).	Homo sapiens	n/a	total RNA	Total RNA was extracted using the RNeasy kit (Qiagen, Valencia, CA), followed by treatment with DNase I. Double-stranded cDNA was synthesized from 250 ng of total RNA using MMLV-RT and poly dT primer incorporating the T7 promoter.	Cy3	cRNA was generated and labeled with Cy3 or Cy5 (CyDye, Amersham Pharmacia Biotech, Piscataway, NJ) using the Low RNA Fluorescent Linear Amplification kit (Agilent Technologies, Palo Alto, CA).	9606	Cy5-sample cRNA and Cy3-common reference cRNA were hybridized to a custom Agilent oligonucleotide microarray, containing a total of 21,619 spots corresponding to 18,175 unique genes, followed by confocal laser scanning (Agilent Technologies).	Scanned on an Agilent G2565AA scanner.	Images were quantified using Agilent Feature Extraction Software (version A.7.5).	n/a	LOWESS normalized, background subtracted VALUE data obtained from log10 of processed Red signal/processed Green signal. Agilent software was used.
GSM303079	Patient 084 with adenocarcinoma	GSM303079	Public on Apr 01 2009	Jul 02 2008	Jul 02 2008	RNA	2	Primary lung tumor	Homo sapiens	Annotation: AD084	Position in Figure 1 (L to R): 49	Age: 74	Sex: M	Histology: AD	Smoking (BI): 1160	pTNM: T2N0M0	pStage: IB	Status: Dead	Survival (days): 186	Evidence of relapse: Y	Site of relapse: PM	EGFR status: Wt	K-ras Status: Mut	p53 Status: Wt	Gefitinib treatment:	Position in Figure 2 (L to R): 8	Expression profile-based classification: Non-TRU	Invasion: Definite	Necrosis: Positive	Grade: Poorly	BAC features: -	total RNA	Total RNA was extracted using the RNeasy kit (Qiagen, Valencia, CA), followed by treatment with DNase I. Double-stranded cDNA was synthesized from 250 ng of total RNA using MMLV-RT and poly dT primer incorporating the T7 promoter.	Cy5	cRNA was generated and labeled with Cy3 or Cy5 (CyDye, Amersham Pharmacia Biotech, Piscataway, NJ) using the Low RNA Fluorescent Linear Amplification kit (Agilent Technologies, Palo Alto, CA).	9606	Total RNA from 20 lung cell lines representing all major histological types of lung cancers, labeled with Cyanine-3 (green).	Homo sapiens	n/a	total RNA	Total RNA was extracted using the RNeasy kit (Qiagen, Valencia, CA), followed by treatment with DNase I. Double-stranded cDNA was synthesized from 250 ng of total RNA using MMLV-RT and poly dT primer incorporating the T7 promoter.	Cy3	cRNA was generated and labeled with Cy3 or Cy5 (CyDye, Amersham Pharmacia Biotech, Piscataway, NJ) using the Low RNA Fluorescent Linear Amplification kit (Agilent Technologies, Palo Alto, CA).	9606	Cy5-sample cRNA and Cy3-common reference cRNA were hybridized to a custom Agilent oligonucleotide microarray, containing a total of 21,619 spots corresponding to 18,175 unique genes, followed by confocal laser scanning (Agilent Technologies).	Scanned on an Agilent G2565AA scanner.	Images were quantified using Agilent Feature Extraction Software (version A.7.5).	n/a	LOWESS normalized, background subtracted VALUE data obtained from log10 of processed Red signal/processed Green signal. Agilent software was used.
GSM303080	Patient 085 with adenocarcinoma	GSM303080	Public on Apr 01 2009	Jul 02 2008	Jul 02 2008	RNA	2	Primary lung tumor	Homo sapiens	Annotation: AD085	Position in Figure 1 (L to R): 46	Age: 56	Sex: M	Histology: AD	Smoking (BI): 720	pTNM: T3N0M0	pStage: IIB	Status: Alive	Survival (days): 2342	Evidence of relapse: N	Site of relapse:	EGFR status: Wt	K-ras Status: Wt	p53 Status: Wt	Gefitinib treatment:	Position in Figure 2 (L to R): 17	Expression profile-based classification: Non-TRU	Invasion: Definite	Necrosis: Positive	Grade: Poorly	BAC features: -	total RNA	Total RNA was extracted using the RNeasy kit (Qiagen, Valencia, CA), followed by treatment with DNase I. Double-stranded cDNA was synthesized from 250 ng of total RNA using MMLV-RT and poly dT primer incorporating the T7 promoter.	Cy5	cRNA was generated and labeled with Cy3 or Cy5 (CyDye, Amersham Pharmacia Biotech, Piscataway, NJ) using the Low RNA Fluorescent Linear Amplification kit (Agilent Technologies, Palo Alto, CA).	9606	Total RNA from 20 lung cell lines representing all major histological types of lung cancers, labeled with Cyanine-3 (green).	Homo sapiens	n/a	total RNA	Total RNA was extracted using the RNeasy kit (Qiagen, Valencia, CA), followed by treatment with DNase I. Double-stranded cDNA was synthesized from 250 ng of total RNA using MMLV-RT and poly dT primer incorporating the T7 promoter.	Cy3	cRNA was generated and labeled with Cy3 or Cy5 (CyDye, Amersham Pharmacia Biotech, Piscataway, NJ) using the Low RNA Fluorescent Linear Amplification kit (Agilent Technologies, Palo Alto, CA).	9606	Cy5-sample cRNA and Cy3-common reference cRNA were hybridized to a custom Agilent oligonucleotide microarray, containing a total of 21,619 spots corresponding to 18,175 unique genes, followed by confocal laser scanning (Agilent Technologies).	Scanned on an Agilent G2565AA scanner.	Images were quantified using Agilent Feature Extraction Software (version A.7.5).	n/a	LOWESS normalized, background subtracted VALUE data obtained from log10 of processed Red signal/processed Green signal. Agilent software was used.
GSM303081	Patient 086 with adenocarcinoma	GSM303081	Public on Apr 01 2009	Jul 02 2008	Jul 02 2008	RNA	2	Primary lung tumor	Homo sapiens	Annotation: AD086	Position in Figure 1 (L to R): 79	Age: 49	Sex: F	Histology: AD	Smoking (BI): 0	pTNM: T1N2M0	pStage: IIIA	Status: Dead	Survival (days): 1074	Evidence of relapse: Y	Site of relapse: Brain	EGFR status: Mut	K-ras Status: Wt	p53 Status: Wt	Gefitinib treatment:	Position in Figure 2 (L to R): 50	Expression profile-based classification: TRU-a	Invasion: Definite	Necrosis: Negative	Grade: Moderately	BAC features: -	total RNA	Total RNA was extracted using the RNeasy kit (Qiagen, Valencia, CA), followed by treatment with DNase I. Double-stranded cDNA was synthesized from 250 ng of total RNA using MMLV-RT and poly dT primer incorporating the T7 promoter.	Cy5	cRNA was generated and labeled with Cy3 or Cy5 (CyDye, Amersham Pharmacia Biotech, Piscataway, NJ) using the Low RNA Fluorescent Linear Amplification kit (Agilent Technologies, Palo Alto, CA).	9606	Total RNA from 20 lung cell lines representing all major histological types of lung cancers, labeled with Cyanine-3 (green).	Homo sapiens	n/a	total RNA	Total RNA was extracted using the RNeasy kit (Qiagen, Valencia, CA), followed by treatment with DNase I. Double-stranded cDNA was synthesized from 250 ng of total RNA using MMLV-RT and poly dT primer incorporating the T7 promoter.	Cy3	cRNA was generated and labeled with Cy3 or Cy5 (CyDye, Amersham Pharmacia Biotech, Piscataway, NJ) using the Low RNA Fluorescent Linear Amplification kit (Agilent Technologies, Palo Alto, CA).	9606	Cy5-sample cRNA and Cy3-common reference cRNA were hybridized to a custom Agilent oligonucleotide microarray, containing a total of 21,619 spots corresponding to 18,175 unique genes, followed by confocal laser scanning (Agilent Technologies).	Scanned on an Agilent G2565AA scanner.	Images were quantified using Agilent Feature Extraction Software (version A.7.5).	n/a	LOWESS normalized, background subtracted VALUE data obtained from log10 of processed Red signal/processed Green signal. Agilent software was used.
GSM303082	Patient 087 with adenocarcinoma	GSM303082	Public on Apr 01 2009	Jul 02 2008	Jul 02 2008	RNA	2	Primary lung tumor	Homo sapiens	Annotation: AD087	Position in Figure 1 (L to R): 44	Age: 60	Sex: F	Histology: AD	Smoking (BI): 0	pTNM: T2N1M0	pStage: IIB	Status: Dead	Survival (days): 867	Evidence of relapse: Y	Site of relapse: PM, Liver	EGFR status: Wt	K-ras Status: Wt	p53 Status: Mut	Gefitinib treatment:	Position in Figure 2 (L to R): 35	Expression profile-based classification: Non-TRU	Invasion: Definite	Necrosis: Positive	Grade: Moderately	BAC features: -	total RNA	Total RNA was extracted using the RNeasy kit (Qiagen, Valencia, CA), followed by treatment with DNase I. Double-stranded cDNA was synthesized from 250 ng of total RNA using MMLV-RT and poly dT primer incorporating the T7 promoter.	Cy5	cRNA was generated and labeled with Cy3 or Cy5 (CyDye, Amersham Pharmacia Biotech, Piscataway, NJ) using the Low RNA Fluorescent Linear Amplification kit (Agilent Technologies, Palo Alto, CA).	9606	Total RNA from 20 lung cell lines representing all major histological types of lung cancers, labeled with Cyanine-3 (green).	Homo sapiens	n/a	total RNA	Total RNA was extracted using the RNeasy kit (Qiagen, Valencia, CA), followed by treatment with DNase I. Double-stranded cDNA was synthesized from 250 ng of total RNA using MMLV-RT and poly dT primer incorporating the T7 promoter.	Cy3	cRNA was generated and labeled with Cy3 or Cy5 (CyDye, Amersham Pharmacia Biotech, Piscataway, NJ) using the Low RNA Fluorescent Linear Amplification kit (Agilent Technologies, Palo Alto, CA).	9606	Cy5-sample cRNA and Cy3-common reference cRNA were hybridized to a custom Agilent oligonucleotide microarray, containing a total of 21,619 spots corresponding to 18,175 unique genes, followed by confocal laser scanning (Agilent Technologies).	Scanned on an Agilent G2565AA scanner.	Images were quantified using Agilent Feature Extraction Software (version A.7.5).	n/a	LOWESS normalized, background subtracted VALUE data obtained from log10 of processed Red signal/processed Green signal. Agilent software was used.
GSM303083	Patient 088 with adenocarcinoma	GSM303083	Public on Apr 01 2009	Jul 02 2008	Jul 02 2008	RNA	2	Primary lung tumor	Homo sapiens	Annotation: AD088	Position in Figure 1 (L to R): 41	Age: 53	Sex: M	Histology: AD	Smoking (BI): 1320	pTNM: T2N2M0	pStage: IIIA	Status: Dead	Survival (days): 304	Evidence of relapse: Y	Site of relapse: LN (neck)	EGFR status: Wt	K-ras Status: Wt	p53 Status: Mut	Gefitinib treatment:	Position in Figure 2 (L to R): 16	Expression profile-based classification: Non-TRU	Invasion: Definite	Necrosis: Positive	Grade: Poorly	BAC features: -	total RNA	Total RNA was extracted using the RNeasy kit (Qiagen, Valencia, CA), followed by treatment with DNase I. Double-stranded cDNA was synthesized from 250 ng of total RNA using MMLV-RT and poly dT primer incorporating the T7 promoter.	Cy5	cRNA was generated and labeled with Cy3 or Cy5 (CyDye, Amersham Pharmacia Biotech, Piscataway, NJ) using the Low RNA Fluorescent Linear Amplification kit (Agilent Technologies, Palo Alto, CA).	9606	Total RNA from 20 lung cell lines representing all major histological types of lung cancers, labeled with Cyanine-3 (green).	Homo sapiens	n/a	total RNA	Total RNA was extracted using the RNeasy kit (Qiagen, Valencia, CA), followed by treatment with DNase I. Double-stranded cDNA was synthesized from 250 ng of total RNA using MMLV-RT and poly dT primer incorporating the T7 promoter.	Cy3	cRNA was generated and labeled with Cy3 or Cy5 (CyDye, Amersham Pharmacia Biotech, Piscataway, NJ) using the Low RNA Fluorescent Linear Amplification kit (Agilent Technologies, Palo Alto, CA).	9606	Cy5-sample cRNA and Cy3-common reference cRNA were hybridized to a custom Agilent oligonucleotide microarray, containing a total of 21,619 spots corresponding to 18,175 unique genes, followed by confocal laser scanning (Agilent Technologies).	Scanned on an Agilent G2565AA scanner.	Images were quantified using Agilent Feature Extraction Software (version A.7.5).	n/a	LOWESS normalized, background subtracted VALUE data obtained from log10 of processed Red signal/processed Green signal. Agilent software was used.
GSM303084	Patient 089 with adenocarcinoma	GSM303084	Public on Apr 01 2009	Jul 02 2008	Jul 02 2008	RNA	2	Primary lung tumor	Homo sapiens	Annotation: AD089	Position in Figure 1 (L to R): 5	Age: 51	Sex: M	Histology: AD	Smoking (BI): 56	pTNM: T1N0M0	pStage: IA	Status: Dead	Survival (days): 906	Evidence of relapse: Y	Site of relapse: Brain	EGFR status: Wt	K-ras Status: Wt	p53 Status: Wt	Gefitinib treatment:	Position in Figure 2 (L to R): 15	Expression profile-based classification: Non-TRU	Invasion: Definite	Necrosis: Negative	Grade: Poorly	BAC features: -	total RNA	Total RNA was extracted using the RNeasy kit (Qiagen, Valencia, CA), followed by treatment with DNase I. Double-stranded cDNA was synthesized from 250 ng of total RNA using MMLV-RT and poly dT primer incorporating the T7 promoter.	Cy5	cRNA was generated and labeled with Cy3 or Cy5 (CyDye, Amersham Pharmacia Biotech, Piscataway, NJ) using the Low RNA Fluorescent Linear Amplification kit (Agilent Technologies, Palo Alto, CA).	9606	Total RNA from 20 lung cell lines representing all major histological types of lung cancers, labeled with Cyanine-3 (green).	Homo sapiens	n/a	total RNA	Total RNA was extracted using the RNeasy kit (Qiagen, Valencia, CA), followed by treatment with DNase I. Double-stranded cDNA was synthesized from 250 ng of total RNA using MMLV-RT and poly dT primer incorporating the T7 promoter.	Cy3	cRNA was generated and labeled with Cy3 or Cy5 (CyDye, Amersham Pharmacia Biotech, Piscataway, NJ) using the Low RNA Fluorescent Linear Amplification kit (Agilent Technologies, Palo Alto, CA).	9606	Cy5-sample cRNA and Cy3-common reference cRNA were hybridized to a custom Agilent oligonucleotide microarray, containing a total of 21,619 spots corresponding to 18,175 unique genes, followed by confocal laser scanning (Agilent Technologies).	Scanned on an Agilent G2565AA scanner.	Images were quantified using Agilent Feature Extraction Software (version A.7.5).	n/a	LOWESS normalized, background subtracted VALUE data obtained from log10 of processed Red signal/processed Green signal. Agilent software was used.
GSM303085	Patient 090 with adenocarcinoma	GSM303085	Public on Apr 01 2009	Jul 02 2008	Jul 02 2008	RNA	2	Primary lung tumor	Homo sapiens	Annotation: AD090	Position in Figure 1 (L to R): 110	Age: 74	Sex: M	Histology: AD	Smoking (BI): 800	pTNM: T1N0M0	pStage: IA	Status: Dead	Survival (days): 477	Evidence of relapse: Y	Site of relapse: Local rec.	EGFR status: Wt	K-ras Status: Wt	p53 Status: Wt	Gefitinib treatment:	Position in Figure 2 (L to R): 9	Expression profile-based classification: Non-TRU	Invasion: Definite	Necrosis: Negative	Grade: Poorly	BAC features: -	total RNA	Total RNA was extracted using the RNeasy kit (Qiagen, Valencia, CA), followed by treatment with DNase I. Double-stranded cDNA was synthesized from 250 ng of total RNA using MMLV-RT and poly dT primer incorporating the T7 promoter.	Cy5	cRNA was generated and labeled with Cy3 or Cy5 (CyDye, Amersham Pharmacia Biotech, Piscataway, NJ) using the Low RNA Fluorescent Linear Amplification kit (Agilent Technologies, Palo Alto, CA).	9606	Total RNA from 20 lung cell lines representing all major histological types of lung cancers, labeled with Cyanine-3 (green).	Homo sapiens	n/a	total RNA	Total RNA was extracted using the RNeasy kit (Qiagen, Valencia, CA), followed by treatment with DNase I. Double-stranded cDNA was synthesized from 250 ng of total RNA using MMLV-RT and poly dT primer incorporating the T7 promoter.	Cy3	cRNA was generated and labeled with Cy3 or Cy5 (CyDye, Amersham Pharmacia Biotech, Piscataway, NJ) using the Low RNA Fluorescent Linear Amplification kit (Agilent Technologies, Palo Alto, CA).	9606	Cy5-sample cRNA and Cy3-common reference cRNA were hybridized to a custom Agilent oligonucleotide microarray, containing a total of 21,619 spots corresponding to 18,175 unique genes, followed by confocal laser scanning (Agilent Technologies).	Scanned on an Agilent G2565AA scanner.	Images were quantified using Agilent Feature Extraction Software (version A.7.5).	n/a	LOWESS normalized, background subtracted VALUE data obtained from log10 of processed Red signal/processed Green signal. Agilent software was used.
GSM303086	Patient 001 with adenocarcinoma AS001	GSM303086	Public on Apr 01 2009	Jul 02 2008	Jul 02 2008	RNA	2	Primary lung tumor	Homo sapiens	Annotation: AS001	Position in Figure 1 (L to R): 130	Age: 71	Sex: M	Histology: AS	Smoking (BI): 600	pTNM: T2N2M0	pStage: IIIA	Status: Dead	Survival (days): 1425	Evidence of relapse: Y	Site of relapse: Bone	EGFR status: Wt	K-ras Status: Wt	p53 Status: Wt	Gefitinib treatment:	Position in Figure 2 (L to R):	Expression profile-based classification:	Invasion:	Necrosis:	Grade:	BAC features:	total RNA	Total RNA was extracted using the RNeasy kit (Qiagen, Valencia, CA), followed by treatment with DNase I. Double-stranded cDNA was synthesized from 250 ng of total RNA using MMLV-RT and poly dT primer incorporating the T7 promoter.	Cy5	cRNA was generated and labeled with Cy3 or Cy5 (CyDye, Amersham Pharmacia Biotech, Piscataway, NJ) using the Low RNA Fluorescent Linear Amplification kit (Agilent Technologies, Palo Alto, CA).	9606	Total RNA from 20 lung cell lines representing all major histological types of lung cancers, labeled with Cyanine-3 (green).	Homo sapiens	n/a	total RNA	Total RNA was extracted using the RNeasy kit (Qiagen, Valencia, CA), followed by treatment with DNase I. Double-stranded cDNA was synthesized from 250 ng of total RNA using MMLV-RT and poly dT primer incorporating the T7 promoter.	Cy3	cRNA was generated and labeled with Cy3 or Cy5 (CyDye, Amersham Pharmacia Biotech, Piscataway, NJ) using the Low RNA Fluorescent Linear Amplification kit (Agilent Technologies, Palo Alto, CA).	9606	Cy5-sample cRNA and Cy3-common reference cRNA were hybridized to a custom Agilent oligonucleotide microarray, containing a total of 21,619 spots corresponding to 18,175 unique genes, followed by confocal laser scanning (Agilent Technologies).	Scanned on an Agilent G2565AA scanner.	Images were quantified using Agilent Feature Extraction Software (version A.7.5).	n/a	LOWESS normalized, background subtracted VALUE data obtained from log10 of processed Red signal/processed Green signal. Agilent software was used.
GSM303087	Patient 002 with adenocarcinoma AS002	GSM303087	Public on Apr 01 2009	Jul 02 2008	Jul 02 2008	RNA	2	Primary lung tumor	Homo sapiens	Annotation: AS002	Position in Figure 1 (L to R): 11	Age: 71	Sex: M	Histology: AS	Smoking (BI): 700	pTNM: T3N1M0	pStage: IIIA	Status: Dead	Survival (days): 309	Evidence of relapse: Y	Site of relapse: Skin	EGFR status: Wt	K-ras Status: Wt	p53 Status: Mut	Gefitinib treatment:	Position in Figure 2 (L to R):	Expression profile-based classification:	Invasion:	Necrosis:	Grade:	BAC features:	total RNA	Total RNA was extracted using the RNeasy kit (Qiagen, Valencia, CA), followed by treatment with DNase I. Double-stranded cDNA was synthesized from 250 ng of total RNA using MMLV-RT and poly dT primer incorporating the T7 promoter.	Cy5	cRNA was generated and labeled with Cy3 or Cy5 (CyDye, Amersham Pharmacia Biotech, Piscataway, NJ) using the Low RNA Fluorescent Linear Amplification kit (Agilent Technologies, Palo Alto, CA).	9606	Total RNA from 20 lung cell lines representing all major histological types of lung cancers, labeled with Cyanine-3 (green).	Homo sapiens	n/a	total RNA	Total RNA was extracted using the RNeasy kit (Qiagen, Valencia, CA), followed by treatment with DNase I. Double-stranded cDNA was synthesized from 250 ng of total RNA using MMLV-RT and poly dT primer incorporating the T7 promoter.	Cy3	cRNA was generated and labeled with Cy3 or Cy5 (CyDye, Amersham Pharmacia Biotech, Piscataway, NJ) using the Low RNA Fluorescent Linear Amplification kit (Agilent Technologies, Palo Alto, CA).	9606	Cy5-sample cRNA and Cy3-common reference cRNA were hybridized to a custom Agilent oligonucleotide microarray, containing a total of 21,619 spots corresponding to 18,175 unique genes, followed by confocal laser scanning (Agilent Technologies).	Scanned on an Agilent G2565AA scanner.	Images were quantified using Agilent Feature Extraction Software (version A.7.5).	n/a	LOWESS normalized, background subtracted VALUE data obtained from log10 of processed Red signal/processed Green signal. Agilent software was used.
GSM303088	Patient 003 with adenocarcinoma AS003	GSM303088	Public on Apr 01 2009	Jul 02 2008	Jul 02 2008	RNA	2	Primary lung tumor	Homo sapiens	Annotation: AS003	Position in Figure 1 (L to R): 141	Age: 52	Sex: M	Histology: AS	Smoking (BI): 440	pTNM: T1N0M0	pStage: IA	Status: Dead	Survival (days): 2428	Evidence of relapse: Y	Site of relapse: Brain	EGFR status: Mut	K-ras Status: Wt	p53 Status: Mut	Gefitinib treatment: Y	Position in Figure 2 (L to R):	Expression profile-based classification:	Invasion:	Necrosis:	Grade:	BAC features:	total RNA	Total RNA was extracted using the RNeasy kit (Qiagen, Valencia, CA), followed by treatment with DNase I. Double-stranded cDNA was synthesized from 250 ng of total RNA using MMLV-RT and poly dT primer incorporating the T7 promoter.	Cy5	cRNA was generated and labeled with Cy3 or Cy5 (CyDye, Amersham Pharmacia Biotech, Piscataway, NJ) using the Low RNA Fluorescent Linear Amplification kit (Agilent Technologies, Palo Alto, CA).	9606	Total RNA from 20 lung cell lines representing all major histological types of lung cancers, labeled with Cyanine-3 (green).	Homo sapiens	n/a	total RNA	Total RNA was extracted using the RNeasy kit (Qiagen, Valencia, CA), followed by treatment with DNase I. Double-stranded cDNA was synthesized from 250 ng of total RNA using MMLV-RT and poly dT primer incorporating the T7 promoter.	Cy3	cRNA was generated and labeled with Cy3 or Cy5 (CyDye, Amersham Pharmacia Biotech, Piscataway, NJ) using the Low RNA Fluorescent Linear Amplification kit (Agilent Technologies, Palo Alto, CA).	9606	Cy5-sample cRNA and Cy3-common reference cRNA were hybridized to a custom Agilent oligonucleotide microarray, containing a total of 21,619 spots corresponding to 18,175 unique genes, followed by confocal laser scanning (Agilent Technologies).	Scanned on an Agilent G2565AA scanner.	Images were quantified using Agilent Feature Extraction Software (version A.7.5).	n/a	LOWESS normalized, background subtracted VALUE data obtained from log10 of processed Red signal/processed Green signal. Agilent software was used.
GSM303089	Patient 004 with adenocarcinoma AS004	GSM303089	Public on Apr 01 2009	Jul 02 2008	Jul 02 2008	RNA	2	Primary lung tumor	Homo sapiens	Annotation: AS004	Position in Figure 1 (L to R): 101	Age: 73	Sex: M	Histology: AS	Smoking (BI): 1200	pTNM: T1N0M0	pStage: IA	Status: Alive	Survival (days): 3066	Evidence of relapse: N	Site of relapse:	EGFR status: Wt	K-ras Status: Wt	p53 Status: Mut	Gefitinib treatment:	Position in Figure 2 (L to R):	Expression profile-based classification:	Invasion:	Necrosis:	Grade:	BAC features:	total RNA	Total RNA was extracted using the RNeasy kit (Qiagen, Valencia, CA), followed by treatment with DNase I. Double-stranded cDNA was synthesized from 250 ng of total RNA using MMLV-RT and poly dT primer incorporating the T7 promoter.	Cy5	cRNA was generated and labeled with Cy3 or Cy5 (CyDye, Amersham Pharmacia Biotech, Piscataway, NJ) using the Low RNA Fluorescent Linear Amplification kit (Agilent Technologies, Palo Alto, CA).	9606	Total RNA from 20 lung cell lines representing all major histological types of lung cancers, labeled with Cyanine-3 (green).	Homo sapiens	n/a	total RNA	Total RNA was extracted using the RNeasy kit (Qiagen, Valencia, CA), followed by treatment with DNase I. Double-stranded cDNA was synthesized from 250 ng of total RNA using MMLV-RT and poly dT primer incorporating the T7 promoter.	Cy3	cRNA was generated and labeled with Cy3 or Cy5 (CyDye, Amersham Pharmacia Biotech, Piscataway, NJ) using the Low RNA Fluorescent Linear Amplification kit (Agilent Technologies, Palo Alto, CA).	9606	Cy5-sample cRNA and Cy3-common reference cRNA were hybridized to a custom Agilent oligonucleotide microarray, containing a total of 21,619 spots corresponding to 18,175 unique genes, followed by confocal laser scanning (Agilent Technologies).	Scanned on an Agilent G2565AA scanner.	Images were quantified using Agilent Feature Extraction Software (version A.7.5).	n/a	LOWESS normalized, background subtracted VALUE data obtained from log10 of processed Red signal/processed Green signal. Agilent software was used.
GSM303090	Patient 001 with large-cell carcinoma	GSM303090	Public on Apr 01 2009	Jul 02 2008	Jul 02 2008	RNA	2	Primary lung tumor	Homo sapiens	Annotation: LA001	Position in Figure 1 (L to R): 99	Age: 68	Sex: M	Histology: LA	Smoking (BI): 1150	pTNM: T2N0M0	pStage: IB	Status: Alive	Survival (days): 3263	Evidence of relapse: N	Site of relapse:	EGFR status: Wt	K-ras Status: Wt	p53 Status: Mut	Gefitinib treatment:	Position in Figure 2 (L to R):	Expression profile-based classification:	Invasion:	Necrosis:	Grade:	BAC features:	total RNA	Total RNA was extracted using the RNeasy kit (Qiagen, Valencia, CA), followed by treatment with DNase I. Double-stranded cDNA was synthesized from 250 ng of total RNA using MMLV-RT and poly dT primer incorporating the T7 promoter.	Cy5	cRNA was generated and labeled with Cy3 or Cy5 (CyDye, Amersham Pharmacia Biotech, Piscataway, NJ) using the Low RNA Fluorescent Linear Amplification kit (Agilent Technologies, Palo Alto, CA).	9606	Total RNA from 20 lung cell lines representing all major histological types of lung cancers, labeled with Cyanine-3 (green).	Homo sapiens	n/a	total RNA	Total RNA was extracted using the RNeasy kit (Qiagen, Valencia, CA), followed by treatment with DNase I. Double-stranded cDNA was synthesized from 250 ng of total RNA using MMLV-RT and poly dT primer incorporating the T7 promoter.	Cy3	cRNA was generated and labeled with Cy3 or Cy5 (CyDye, Amersham Pharmacia Biotech, Piscataway, NJ) using the Low RNA Fluorescent Linear Amplification kit (Agilent Technologies, Palo Alto, CA).	9606	Cy5-sample cRNA and Cy3-common reference cRNA were hybridized to a custom Agilent oligonucleotide microarray, containing a total of 21,619 spots corresponding to 18,175 unique genes, followed by confocal laser scanning (Agilent Technologies).	Scanned on an Agilent G2565AA scanner.	Images were quantified using Agilent Feature Extraction Software (version A.7.5).	n/a	LOWESS normalized, background subtracted VALUE data obtained from log10 of processed Red signal/processed Green signal. Agilent software was used.
GSM303091	Patient 002 with large-cell carcinoma	GSM303091	Public on Apr 01 2009	Jul 02 2008	Jul 02 2008	RNA	2	Primary lung tumor	Homo sapiens	Annotation: LA002	Position in Figure 1 (L to R): 53	Age: 69	Sex: M	Histology: LA	Smoking (BI): 1020	pTNM: T1N1M0	pStage: IIA	Status: Alive	Survival (days): 3238	Evidence of relapse: N	Site of relapse:	EGFR status: Wt	K-ras Status: Wt	p53 Status: Mut	Gefitinib treatment:	Position in Figure 2 (L to R):	Expression profile-based classification:	Invasion:	Necrosis:	Grade:	BAC features:	total RNA	Total RNA was extracted using the RNeasy kit (Qiagen, Valencia, CA), followed by treatment with DNase I. Double-stranded cDNA was synthesized from 250 ng of total RNA using MMLV-RT and poly dT primer incorporating the T7 promoter.	Cy5	cRNA was generated and labeled with Cy3 or Cy5 (CyDye, Amersham Pharmacia Biotech, Piscataway, NJ) using the Low RNA Fluorescent Linear Amplification kit (Agilent Technologies, Palo Alto, CA).	9606	Total RNA from 20 lung cell lines representing all major histological types of lung cancers, labeled with Cyanine-3 (green).	Homo sapiens	n/a	total RNA	Total RNA was extracted using the RNeasy kit (Qiagen, Valencia, CA), followed by treatment with DNase I. Double-stranded cDNA was synthesized from 250 ng of total RNA using MMLV-RT and poly dT primer incorporating the T7 promoter.	Cy3	cRNA was generated and labeled with Cy3 or Cy5 (CyDye, Amersham Pharmacia Biotech, Piscataway, NJ) using the Low RNA Fluorescent Linear Amplification kit (Agilent Technologies, Palo Alto, CA).	9606	Cy5-sample cRNA and Cy3-common reference cRNA were hybridized to a custom Agilent oligonucleotide microarray, containing a total of 21,619 spots corresponding to 18,175 unique genes, followed by confocal laser scanning (Agilent Technologies).	Scanned on an Agilent G2565AA scanner.	Images were quantified using Agilent Feature Extraction Software (version A.7.5).	n/a	LOWESS normalized, background subtracted VALUE data obtained from log10 of processed Red signal/processed Green signal. Agilent software was used.
GSM303092	Patient 003 with large-cell carcinoma	GSM303092	Public on Apr 01 2009	Jul 02 2008	Jul 02 2008	RNA	2	Primary lung tumor	Homo sapiens	Annotation: LA003	Position in Figure 1 (L to R): 50	Age: 76	Sex: M	Histology: LA	Smoking (BI): 825	pTNM: T2N1M0	pStage: IIB	Status: Dead	Survival (days): 75	Evidence of relapse: N	Site of relapse:	EGFR status: Wt	K-ras Status: Wt	p53 Status: Mut	Gefitinib treatment:	Position in Figure 2 (L to R):	Expression profile-based classification:	Invasion:	Necrosis:	Grade:	BAC features:	total RNA	Total RNA was extracted using the RNeasy kit (Qiagen, Valencia, CA), followed by treatment with DNase I. Double-stranded cDNA was synthesized from 250 ng of total RNA using MMLV-RT and poly dT primer incorporating the T7 promoter.	Cy5	cRNA was generated and labeled with Cy3 or Cy5 (CyDye, Amersham Pharmacia Biotech, Piscataway, NJ) using the Low RNA Fluorescent Linear Amplification kit (Agilent Technologies, Palo Alto, CA).	9606	Total RNA from 20 lung cell lines representing all major histological types of lung cancers, labeled with Cyanine-3 (green).	Homo sapiens	n/a	total RNA	Total RNA was extracted using the RNeasy kit (Qiagen, Valencia, CA), followed by treatment with DNase I. Double-stranded cDNA was synthesized from 250 ng of total RNA using MMLV-RT and poly dT primer incorporating the T7 promoter.	Cy3	cRNA was generated and labeled with Cy3 or Cy5 (CyDye, Amersham Pharmacia Biotech, Piscataway, NJ) using the Low RNA Fluorescent Linear Amplification kit (Agilent Technologies, Palo Alto, CA).	9606	Cy5-sample cRNA and Cy3-common reference cRNA were hybridized to a custom Agilent oligonucleotide microarray, containing a total of 21,619 spots corresponding to 18,175 unique genes, followed by confocal laser scanning (Agilent Technologies).	Scanned on an Agilent G2565AA scanner.	Images were quantified using Agilent Feature Extraction Software (version A.7.5).	n/a	LOWESS normalized, background subtracted VALUE data obtained from log10 of processed Red signal/processed Green signal. Agilent software was used.
GSM303093	Patient 004 with large-cell carcinoma	GSM303093	Public on Apr 01 2009	Jul 02 2008	Jul 02 2008	RNA	2	Primary lung tumor	Homo sapiens	Annotation: LA004	Position in Figure 1 (L to R): 40	Age: 63	Sex: M	Histology: LA	Smoking (BI): 1290	pTNM: T3N0M0	pStage: IIB	Status: Dead	Survival (days): 198	Evidence of relapse: Y	Site of relapse: PM	EGFR status: Wt	K-ras Status: Wt	p53 Status: Mut	Gefitinib treatment:	Position in Figure 2 (L to R):	Expression profile-based classification:	Invasion:	Necrosis:	Grade:	BAC features:	total RNA	Total RNA was extracted using the RNeasy kit (Qiagen, Valencia, CA), followed by treatment with DNase I. Double-stranded cDNA was synthesized from 250 ng of total RNA using MMLV-RT and poly dT primer incorporating the T7 promoter.	Cy5	cRNA was generated and labeled with Cy3 or Cy5 (CyDye, Amersham Pharmacia Biotech, Piscataway, NJ) using the Low RNA Fluorescent Linear Amplification kit (Agilent Technologies, Palo Alto, CA).	9606	Total RNA from 20 lung cell lines representing all major histological types of lung cancers, labeled with Cyanine-3 (green).	Homo sapiens	n/a	total RNA	Total RNA was extracted using the RNeasy kit (Qiagen, Valencia, CA), followed by treatment with DNase I. Double-stranded cDNA was synthesized from 250 ng of total RNA using MMLV-RT and poly dT primer incorporating the T7 promoter.	Cy3	cRNA was generated and labeled with Cy3 or Cy5 (CyDye, Amersham Pharmacia Biotech, Piscataway, NJ) using the Low RNA Fluorescent Linear Amplification kit (Agilent Technologies, Palo Alto, CA).	9606	Cy5-sample cRNA and Cy3-common reference cRNA were hybridized to a custom Agilent oligonucleotide microarray, containing a total of 21,619 spots corresponding to 18,175 unique genes, followed by confocal laser scanning (Agilent Technologies).	Scanned on an Agilent G2565AA scanner.	Images were quantified using Agilent Feature Extraction Software (version A.7.5).	n/a	LOWESS normalized, background subtracted VALUE data obtained from log10 of processed Red signal/processed Green signal. Agilent software was used.
GSM303094	Patient 005 with large-cell carcinoma	GSM303094	Public on Apr 01 2009	Jul 02 2008	Jul 02 2008	RNA	2	Primary lung tumor	Homo sapiens	Annotation: LA005	Position in Figure 1 (L to R): 86	Age: 46	Sex: F	Histology: LA	Smoking (BI): 0	pTNM: T2N3M0	pStage: IIIB	Status: Dead	Survival (days): 660	Evidence of relapse: Y	Site of relapse: LN (mediastinal)	EGFR status: Wt	K-ras Status: Wt	p53 Status: Wt	Gefitinib treatment:	Position in Figure 2 (L to R):	Expression profile-based classification:	Invasion:	Necrosis:	Grade:	BAC features:	total RNA	Total RNA was extracted using the RNeasy kit (Qiagen, Valencia, CA), followed by treatment with DNase I. Double-stranded cDNA was synthesized from 250 ng of total RNA using MMLV-RT and poly dT primer incorporating the T7 promoter.	Cy5	cRNA was generated and labeled with Cy3 or Cy5 (CyDye, Amersham Pharmacia Biotech, Piscataway, NJ) using the Low RNA Fluorescent Linear Amplification kit (Agilent Technologies, Palo Alto, CA).	9606	Total RNA from 20 lung cell lines representing all major histological types of lung cancers, labeled with Cyanine-3 (green).	Homo sapiens	n/a	total RNA	Total RNA was extracted using the RNeasy kit (Qiagen, Valencia, CA), followed by treatment with DNase I. Double-stranded cDNA was synthesized from 250 ng of total RNA using MMLV-RT and poly dT primer incorporating the T7 promoter.	Cy3	cRNA was generated and labeled with Cy3 or Cy5 (CyDye, Amersham Pharmacia Biotech, Piscataway, NJ) using the Low RNA Fluorescent Linear Amplification kit (Agilent Technologies, Palo Alto, CA).	9606	Cy5-sample cRNA and Cy3-common reference cRNA were hybridized to a custom Agilent oligonucleotide microarray, containing a total of 21,619 spots corresponding to 18,175 unique genes, followed by confocal laser scanning (Agilent Technologies).	Scanned on an Agilent G2565AA scanner.	Images were quantified using Agilent Feature Extraction Software (version A.7.5).	n/a	LOWESS normalized, background subtracted VALUE data obtained from log10 of processed Red signal/processed Green signal. Agilent software was used.
GSM303095	Patient 006 with large-cell carcinoma	GSM303095	Public on Apr 01 2009	Jul 02 2008	Jul 02 2008	RNA	2	Primary lung tumor	Homo sapiens	Annotation: LA006	Position in Figure 1 (L to R): 34	Age: 63	Sex: M	Histology: LA	Smoking (BI): 1350	pTNM: T2N3M0	pStage: IIIB	Status: Dead	Survival (days): 422	Evidence of relapse: Y	Site of relapse: LN (mediastinal)	EGFR status: Wt	K-ras Status: Wt	p53 Status: Mut	Gefitinib treatment:	Position in Figure 2 (L to R):	Expression profile-based classification:	Invasion:	Necrosis:	Grade:	BAC features:	total RNA	Total RNA was extracted using the RNeasy kit (Qiagen, Valencia, CA), followed by treatment with DNase I. Double-stranded cDNA was synthesized from 250 ng of total RNA using MMLV-RT and poly dT primer incorporating the T7 promoter.	Cy5	cRNA was generated and labeled with Cy3 or Cy5 (CyDye, Amersham Pharmacia Biotech, Piscataway, NJ) using the Low RNA Fluorescent Linear Amplification kit (Agilent Technologies, Palo Alto, CA).	9606	Total RNA from 20 lung cell lines representing all major histological types of lung cancers, labeled with Cyanine-3 (green).	Homo sapiens	n/a	total RNA	Total RNA was extracted using the RNeasy kit (Qiagen, Valencia, CA), followed by treatment with DNase I. Double-stranded cDNA was synthesized from 250 ng of total RNA using MMLV-RT and poly dT primer incorporating the T7 promoter.	Cy3	cRNA was generated and labeled with Cy3 or Cy5 (CyDye, Amersham Pharmacia Biotech, Piscataway, NJ) using the Low RNA Fluorescent Linear Amplification kit (Agilent Technologies, Palo Alto, CA).	9606	Cy5-sample cRNA and Cy3-common reference cRNA were hybridized to a custom Agilent oligonucleotide microarray, containing a total of 21,619 spots corresponding to 18,175 unique genes, followed by confocal laser scanning (Agilent Technologies).	Scanned on an Agilent G2565AA scanner.	Images were quantified using Agilent Feature Extraction Software (version A.7.5).	n/a	LOWESS normalized, background subtracted VALUE data obtained from log10 of processed Red signal/processed Green signal. Agilent software was used.
GSM303096	Patient 007 with large-cell carcinoma	GSM303096	Public on Apr 01 2009	Jul 02 2008	Jul 02 2008	RNA	2	Primary lung tumor	Homo sapiens	Annotation: LA007	Position in Figure 1 (L to R): 35	Age: 52	Sex: M	Histology: LA	Smoking (BI): 640	pTNM: T1N0M0	pStage: IA	Status: Alive	Survival (days): 2713	Evidence of relapse: N	Site of relapse:	EGFR status: Wt	K-ras Status: Wt	p53 Status: Mut	Gefitinib treatment:	Position in Figure 2 (L to R):	Expression profile-based classification:	Invasion:	Necrosis:	Grade:	BAC features:	total RNA	Total RNA was extracted using the RNeasy kit (Qiagen, Valencia, CA), followed by treatment with DNase I. Double-stranded cDNA was synthesized from 250 ng of total RNA using MMLV-RT and poly dT primer incorporating the T7 promoter.	Cy5	cRNA was generated and labeled with Cy3 or Cy5 (CyDye, Amersham Pharmacia Biotech, Piscataway, NJ) using the Low RNA Fluorescent Linear Amplification kit (Agilent Technologies, Palo Alto, CA).	9606	Total RNA from 20 lung cell lines representing all major histological types of lung cancers, labeled with Cyanine-3 (green).	Homo sapiens	n/a	total RNA	Total RNA was extracted using the RNeasy kit (Qiagen, Valencia, CA), followed by treatment with DNase I. Double-stranded cDNA was synthesized from 250 ng of total RNA using MMLV-RT and poly dT primer incorporating the T7 promoter.	Cy3	cRNA was generated and labeled with Cy3 or Cy5 (CyDye, Amersham Pharmacia Biotech, Piscataway, NJ) using the Low RNA Fluorescent Linear Amplification kit (Agilent Technologies, Palo Alto, CA).	9606	Cy5-sample cRNA and Cy3-common reference cRNA were hybridized to a custom Agilent oligonucleotide microarray, containing a total of 21,619 spots corresponding to 18,175 unique genes, followed by confocal laser scanning (Agilent Technologies).	Scanned on an Agilent G2565AA scanner.	Images were quantified using Agilent Feature Extraction Software (version A.7.5).	n/a	LOWESS normalized, background subtracted VALUE data obtained from log10 of processed Red signal/processed Green signal. Agilent software was used.
GSM303097	Patient 008 with large-cell carcinoma	GSM303097	Public on Apr 01 2009	Jul 02 2008	Jul 02 2008	RNA	2	Primary lung tumor	Homo sapiens	Annotation: LA008	Position in Figure 1 (L to R): 38	Age: 64	Sex: F	Histology: LA	Smoking (BI): 0	pTNM: T3N0M0	pStage: IIB	Status: Dead	Survival (days): 297	Evidence of relapse: Y	Site of relapse: Brain	EGFR status: Wt	K-ras Status: Wt	p53 Status: Mut	Gefitinib treatment:	Position in Figure 2 (L to R):	Expression profile-based classification:	Invasion:	Necrosis:	Grade:	BAC features:	total RNA	Total RNA was extracted using the RNeasy kit (Qiagen, Valencia, CA), followed by treatment with DNase I. Double-stranded cDNA was synthesized from 250 ng of total RNA using MMLV-RT and poly dT primer incorporating the T7 promoter.	Cy5	cRNA was generated and labeled with Cy3 or Cy5 (CyDye, Amersham Pharmacia Biotech, Piscataway, NJ) using the Low RNA Fluorescent Linear Amplification kit (Agilent Technologies, Palo Alto, CA).	9606	Total RNA from 20 lung cell lines representing all major histological types of lung cancers, labeled with Cyanine-3 (green).	Homo sapiens	n/a	total RNA	Total RNA was extracted using the RNeasy kit (Qiagen, Valencia, CA), followed by treatment with DNase I. Double-stranded cDNA was synthesized from 250 ng of total RNA using MMLV-RT and poly dT primer incorporating the T7 promoter.	Cy3	cRNA was generated and labeled with Cy3 or Cy5 (CyDye, Amersham Pharmacia Biotech, Piscataway, NJ) using the Low RNA Fluorescent Linear Amplification kit (Agilent Technologies, Palo Alto, CA).	9606	Cy5-sample cRNA and Cy3-common reference cRNA were hybridized to a custom Agilent oligonucleotide microarray, containing a total of 21,619 spots corresponding to 18,175 unique genes, followed by confocal laser scanning (Agilent Technologies).	Scanned on an Agilent G2565AA scanner.	Images were quantified using Agilent Feature Extraction Software (version A.7.5).	n/a	LOWESS normalized, background subtracted VALUE data obtained from log10 of processed Red signal/processed Green signal. Agilent software was used.
GSM303098	Patient 009 with large-cell carcinoma	GSM303098	Public on Apr 01 2009	Jul 02 2008	Jul 02 2008	RNA	2	Primary lung tumor	Homo sapiens	Annotation: LA009	Position in Figure 1 (L to R): 36	Age: 68	Sex: M	Histology: LA	Smoking (BI): 1325	pTNM: T3N0M0	pStage: IIB	Status: Dead	Survival (days): 127	Evidence of relapse: Y	Site of relapse: PM	EGFR status: Wt	K-ras Status: Wt	p53 Status: Wt	Gefitinib treatment:	Position in Figure 2 (L to R):	Expression profile-based classification:	Invasion:	Necrosis:	Grade:	BAC features:	total RNA	Total RNA was extracted using the RNeasy kit (Qiagen, Valencia, CA), followed by treatment with DNase I. Double-stranded cDNA was synthesized from 250 ng of total RNA using MMLV-RT and poly dT primer incorporating the T7 promoter.	Cy5	cRNA was generated and labeled with Cy3 or Cy5 (CyDye, Amersham Pharmacia Biotech, Piscataway, NJ) using the Low RNA Fluorescent Linear Amplification kit (Agilent Technologies, Palo Alto, CA).	9606	Total RNA from 20 lung cell lines representing all major histological types of lung cancers, labeled with Cyanine-3 (green).	Homo sapiens	n/a	total RNA	Total RNA was extracted using the RNeasy kit (Qiagen, Valencia, CA), followed by treatment with DNase I. Double-stranded cDNA was synthesized from 250 ng of total RNA using MMLV-RT and poly dT primer incorporating the T7 promoter.	Cy3	cRNA was generated and labeled with Cy3 or Cy5 (CyDye, Amersham Pharmacia Biotech, Piscataway, NJ) using the Low RNA Fluorescent Linear Amplification kit (Agilent Technologies, Palo Alto, CA).	9606	Cy5-sample cRNA and Cy3-common reference cRNA were hybridized to a custom Agilent oligonucleotide microarray, containing a total of 21,619 spots corresponding to 18,175 unique genes, followed by confocal laser scanning (Agilent Technologies).	Scanned on an Agilent G2565AA scanner.	Images were quantified using Agilent Feature Extraction Software (version A.7.5).	n/a	LOWESS normalized, background subtracted VALUE data obtained from log10 of processed Red signal/processed Green signal. Agilent software was used.
GSM303099	Patient 010 with large-cell carcinoma	GSM303099	Public on Apr 01 2009	Jul 02 2008	Jul 02 2008	RNA	2	Primary lung tumor	Homo sapiens	Annotation: LA010	Position in Figure 1 (L to R): 37	Age: 41	Sex: M	Histology: LA	Smoking (BI): 690	pTNM: T3N0M0	pStage: IIB	Status: Alive	Survival (days): 2712	Evidence of relapse: N	Site of relapse:	EGFR status: Wt	K-ras Status: Wt	p53 Status: Mut	Gefitinib treatment:	Position in Figure 2 (L to R):	Expression profile-based classification:	Invasion:	Necrosis:	Grade:	BAC features:	total RNA	Total RNA was extracted using the RNeasy kit (Qiagen, Valencia, CA), followed by treatment with DNase I. Double-stranded cDNA was synthesized from 250 ng of total RNA using MMLV-RT and poly dT primer incorporating the T7 promoter.	Cy5	cRNA was generated and labeled with Cy3 or Cy5 (CyDye, Amersham Pharmacia Biotech, Piscataway, NJ) using the Low RNA Fluorescent Linear Amplification kit (Agilent Technologies, Palo Alto, CA).	9606	Total RNA from 20 lung cell lines representing all major histological types of lung cancers, labeled with Cyanine-3 (green).	Homo sapiens	n/a	total RNA	Total RNA was extracted using the RNeasy kit (Qiagen, Valencia, CA), followed by treatment with DNase I. Double-stranded cDNA was synthesized from 250 ng of total RNA using MMLV-RT and poly dT primer incorporating the T7 promoter.	Cy3	cRNA was generated and labeled with Cy3 or Cy5 (CyDye, Amersham Pharmacia Biotech, Piscataway, NJ) using the Low RNA Fluorescent Linear Amplification kit (Agilent Technologies, Palo Alto, CA).	9606	Cy5-sample cRNA and Cy3-common reference cRNA were hybridized to a custom Agilent oligonucleotide microarray, containing a total of 21,619 spots corresponding to 18,175 unique genes, followed by confocal laser scanning (Agilent Technologies).	Scanned on an Agilent G2565AA scanner.	Images were quantified using Agilent Feature Extraction Software (version A.7.5).	n/a	LOWESS normalized, background subtracted VALUE data obtained from log10 of processed Red signal/processed Green signal. Agilent software was used.
GSM303100	Patient 011 with large-cell carcinoma	GSM303100	Public on Apr 01 2009	Jul 02 2008	Jul 02 2008	RNA	2	Primary lung tumor	Homo sapiens	Annotation: LA011	Position in Figure 1 (L to R): 48	Age: 43	Sex: M	Histology: LA	Smoking (BI): 460	pTNM: T2N0M0	pStage: IB	Status: Alive	Survival (days): 2681	Evidence of relapse: N	Site of relapse:	EGFR status: Wt	K-ras Status: Wt	p53 Status: Mut	Gefitinib treatment:	Position in Figure 2 (L to R):	Expression profile-based classification:	Invasion:	Necrosis:	Grade:	BAC features:	total RNA	Total RNA was extracted using the RNeasy kit (Qiagen, Valencia, CA), followed by treatment with DNase I. Double-stranded cDNA was synthesized from 250 ng of total RNA using MMLV-RT and poly dT primer incorporating the T7 promoter.	Cy5	cRNA was generated and labeled with Cy3 or Cy5 (CyDye, Amersham Pharmacia Biotech, Piscataway, NJ) using the Low RNA Fluorescent Linear Amplification kit (Agilent Technologies, Palo Alto, CA).	9606	Total RNA from 20 lung cell lines representing all major histological types of lung cancers, labeled with Cyanine-3 (green).	Homo sapiens	n/a	total RNA	Total RNA was extracted using the RNeasy kit (Qiagen, Valencia, CA), followed by treatment with DNase I. Double-stranded cDNA was synthesized from 250 ng of total RNA using MMLV-RT and poly dT primer incorporating the T7 promoter.	Cy3	cRNA was generated and labeled with Cy3 or Cy5 (CyDye, Amersham Pharmacia Biotech, Piscataway, NJ) using the Low RNA Fluorescent Linear Amplification kit (Agilent Technologies, Palo Alto, CA).	9606	Cy5-sample cRNA and Cy3-common reference cRNA were hybridized to a custom Agilent oligonucleotide microarray, containing a total of 21,619 spots corresponding to 18,175 unique genes, followed by confocal laser scanning (Agilent Technologies).	Scanned on an Agilent G2565AA scanner.	Images were quantified using Agilent Feature Extraction Software (version A.7.5).	n/a	LOWESS normalized, background subtracted VALUE data obtained from log10 of processed Red signal/processed Green signal. Agilent software was used.
GSM303101	Patient 012 with large-cell carcinoma	GSM303101	Public on Apr 01 2009	Jul 02 2008	Jul 02 2008	RNA	2	Primary lung tumor	Homo sapiens	Annotation: LA012	Position in Figure 1 (L to R): 47	Age: 60	Sex: M	Histology: LA	Smoking (BI): 1200	pTNM: T2N2M0	pStage: IIIA	Status: Dead	Survival (days): 134	Evidence of relapse: Y	Site of relapse: PM, Local rec.	EGFR status: Wt	K-ras Status: Wt	p53 Status: Mut	Gefitinib treatment:	Position in Figure 2 (L to R):	Expression profile-based classification:	Invasion:	Necrosis:	Grade:	BAC features:	total RNA	Total RNA was extracted using the RNeasy kit (Qiagen, Valencia, CA), followed by treatment with DNase I. Double-stranded cDNA was synthesized from 250 ng of total RNA using MMLV-RT and poly dT primer incorporating the T7 promoter.	Cy5	cRNA was generated and labeled with Cy3 or Cy5 (CyDye, Amersham Pharmacia Biotech, Piscataway, NJ) using the Low RNA Fluorescent Linear Amplification kit (Agilent Technologies, Palo Alto, CA).	9606	Total RNA from 20 lung cell lines representing all major histological types of lung cancers, labeled with Cyanine-3 (green).	Homo sapiens	n/a	total RNA	Total RNA was extracted using the RNeasy kit (Qiagen, Valencia, CA), followed by treatment with DNase I. Double-stranded cDNA was synthesized from 250 ng of total RNA using MMLV-RT and poly dT primer incorporating the T7 promoter.	Cy3	cRNA was generated and labeled with Cy3 or Cy5 (CyDye, Amersham Pharmacia Biotech, Piscataway, NJ) using the Low RNA Fluorescent Linear Amplification kit (Agilent Technologies, Palo Alto, CA).	9606	Cy5-sample cRNA and Cy3-common reference cRNA were hybridized to a custom Agilent oligonucleotide microarray, containing a total of 21,619 spots corresponding to 18,175 unique genes, followed by confocal laser scanning (Agilent Technologies).	Scanned on an Agilent G2565AA scanner.	Images were quantified using Agilent Feature Extraction Software (version A.7.5).	n/a	LOWESS normalized, background subtracted VALUE data obtained from log10 of processed Red signal/processed Green signal. Agilent software was used.
GSM303102	Patient 013 with large-cell carcinoma	GSM303102	Public on Apr 01 2009	Jul 02 2008	Jul 02 2008	RNA	2	Primary lung tumor	Homo sapiens	Annotation: LA013	Position in Figure 1 (L to R): 88	Age: 72	Sex: M	Histology: LA	Smoking (BI): 400	pTNM: T2N1M0	pStage: IIB	Status: Dead	Survival (days): 1454	Evidence of relapse: N	Site of relapse:	EGFR status: Wt	K-ras Status: Wt	p53 Status: Wt	Gefitinib treatment:	Position in Figure 2 (L to R):	Expression profile-based classification:	Invasion:	Necrosis:	Grade:	BAC features:	total RNA	Total RNA was extracted using the RNeasy kit (Qiagen, Valencia, CA), followed by treatment with DNase I. Double-stranded cDNA was synthesized from 250 ng of total RNA using MMLV-RT and poly dT primer incorporating the T7 promoter.	Cy5	cRNA was generated and labeled with Cy3 or Cy5 (CyDye, Amersham Pharmacia Biotech, Piscataway, NJ) using the Low RNA Fluorescent Linear Amplification kit (Agilent Technologies, Palo Alto, CA).	9606	Total RNA from 20 lung cell lines representing all major histological types of lung cancers, labeled with Cyanine-3 (green).	Homo sapiens	n/a	total RNA	Total RNA was extracted using the RNeasy kit (Qiagen, Valencia, CA), followed by treatment with DNase I. Double-stranded cDNA was synthesized from 250 ng of total RNA using MMLV-RT and poly dT primer incorporating the T7 promoter.	Cy3	cRNA was generated and labeled with Cy3 or Cy5 (CyDye, Amersham Pharmacia Biotech, Piscataway, NJ) using the Low RNA Fluorescent Linear Amplification kit (Agilent Technologies, Palo Alto, CA).	9606	Cy5-sample cRNA and Cy3-common reference cRNA were hybridized to a custom Agilent oligonucleotide microarray, containing a total of 21,619 spots corresponding to 18,175 unique genes, followed by confocal laser scanning (Agilent Technologies).	Scanned on an Agilent G2565AA scanner.	Images were quantified using Agilent Feature Extraction Software (version A.7.5).	n/a	LOWESS normalized, background subtracted VALUE data obtained from log10 of processed Red signal/processed Green signal. Agilent software was used.
GSM303103	Patient 014 with large-cell carcinoma	GSM303103	Public on Apr 01 2009	Jul 02 2008	Jul 02 2008	RNA	2	Primary lung tumor	Homo sapiens	Annotation: LA014	Position in Figure 1 (L to R): 105	Age: 56	Sex: F	Histology: LA	Smoking (BI): 0	pTNM: T2N1M0	pStage: IIB	Status: Alive	Survival (days): 2688	Evidence of relapse: Y	Site of relapse: Brain	EGFR status: Mut	K-ras Status: Wt	p53 Status: Mut	Gefitinib treatment:	Position in Figure 2 (L to R):	Expression profile-based classification:	Invasion:	Necrosis:	Grade:	BAC features:	total RNA	Total RNA was extracted using the RNeasy kit (Qiagen, Valencia, CA), followed by treatment with DNase I. Double-stranded cDNA was synthesized from 250 ng of total RNA using MMLV-RT and poly dT primer incorporating the T7 promoter.	Cy5	cRNA was generated and labeled with Cy3 or Cy5 (CyDye, Amersham Pharmacia Biotech, Piscataway, NJ) using the Low RNA Fluorescent Linear Amplification kit (Agilent Technologies, Palo Alto, CA).	9606	Total RNA from 20 lung cell lines representing all major histological types of lung cancers, labeled with Cyanine-3 (green).	Homo sapiens	n/a	total RNA	Total RNA was extracted using the RNeasy kit (Qiagen, Valencia, CA), followed by treatment with DNase I. Double-stranded cDNA was synthesized from 250 ng of total RNA using MMLV-RT and poly dT primer incorporating the T7 promoter.	Cy3	cRNA was generated and labeled with Cy3 or Cy5 (CyDye, Amersham Pharmacia Biotech, Piscataway, NJ) using the Low RNA Fluorescent Linear Amplification kit (Agilent Technologies, Palo Alto, CA).	9606	Cy5-sample cRNA and Cy3-common reference cRNA were hybridized to a custom Agilent oligonucleotide microarray, containing a total of 21,619 spots corresponding to 18,175 unique genes, followed by confocal laser scanning (Agilent Technologies).	Scanned on an Agilent G2565AA scanner.	Images were quantified using Agilent Feature Extraction Software (version A.7.5).	n/a	LOWESS normalized, background subtracted VALUE data obtained from log10 of processed Red signal/processed Green signal. Agilent software was used.
GSM303104	Patient 015 with large-cell carcinoma	GSM303104	Public on Apr 01 2009	Jul 02 2008	Jul 02 2008	RNA	2	Primary lung tumor	Homo sapiens	Annotation: LA015	Position in Figure 1 (L to R): 45	Age: 52	Sex: M	Histology: LA	Smoking (BI): 1750	pTNM: T2N0M0	pStage: IB	Status: Alive	Survival (days): 2521	Evidence of relapse: N	Site of relapse:	EGFR status: Wt	K-ras Status: Wt	p53 Status: Wt	Gefitinib treatment:	Position in Figure 2 (L to R):	Expression profile-based classification:	Invasion:	Necrosis:	Grade:	BAC features:	total RNA	Total RNA was extracted using the RNeasy kit (Qiagen, Valencia, CA), followed by treatment with DNase I. Double-stranded cDNA was synthesized from 250 ng of total RNA using MMLV-RT and poly dT primer incorporating the T7 promoter.	Cy5	cRNA was generated and labeled with Cy3 or Cy5 (CyDye, Amersham Pharmacia Biotech, Piscataway, NJ) using the Low RNA Fluorescent Linear Amplification kit (Agilent Technologies, Palo Alto, CA).	9606	Total RNA from 20 lung cell lines representing all major histological types of lung cancers, labeled with Cyanine-3 (green).	Homo sapiens	n/a	total RNA	Total RNA was extracted using the RNeasy kit (Qiagen, Valencia, CA), followed by treatment with DNase I. Double-stranded cDNA was synthesized from 250 ng of total RNA using MMLV-RT and poly dT primer incorporating the T7 promoter.	Cy3	cRNA was generated and labeled with Cy3 or Cy5 (CyDye, Amersham Pharmacia Biotech, Piscataway, NJ) using the Low RNA Fluorescent Linear Amplification kit (Agilent Technologies, Palo Alto, CA).	9606	Cy5-sample cRNA and Cy3-common reference cRNA were hybridized to a custom Agilent oligonucleotide microarray, containing a total of 21,619 spots corresponding to 18,175 unique genes, followed by confocal laser scanning (Agilent Technologies).	Scanned on an Agilent G2565AA scanner.	Images were quantified using Agilent Feature Extraction Software (version A.7.5).	n/a	LOWESS normalized, background subtracted VALUE data obtained from log10 of processed Red signal/processed Green signal. Agilent software was used.
GSM303105	Patient 016 with large-cell carcinoma	GSM303105	Public on Apr 01 2009	Jul 02 2008	Jul 02 2008	RNA	2	Primary lung tumor	Homo sapiens	Annotation: LA016	Position in Figure 1 (L to R): 132	Age: 46	Sex: M	Histology: LA	Smoking (BI): 720	pTNM: T1N2M0	pStage: IIIA	Status: Dead	Survival (days): 374	Evidence of relapse: Y	Site of relapse: PM	EGFR status: Wt	K-ras Status: Mut	p53 Status: Wt	Gefitinib treatment:	Position in Figure 2 (L to R):	Expression profile-based classification:	Invasion:	Necrosis:	Grade:	BAC features:	total RNA	Total RNA was extracted using the RNeasy kit (Qiagen, Valencia, CA), followed by treatment with DNase I. Double-stranded cDNA was synthesized from 250 ng of total RNA using MMLV-RT and poly dT primer incorporating the T7 promoter.	Cy5	cRNA was generated and labeled with Cy3 or Cy5 (CyDye, Amersham Pharmacia Biotech, Piscataway, NJ) using the Low RNA Fluorescent Linear Amplification kit (Agilent Technologies, Palo Alto, CA).	9606	Total RNA from 20 lung cell lines representing all major histological types of lung cancers, labeled with Cyanine-3 (green).	Homo sapiens	n/a	total RNA	Total RNA was extracted using the RNeasy kit (Qiagen, Valencia, CA), followed by treatment with DNase I. Double-stranded cDNA was synthesized from 250 ng of total RNA using MMLV-RT and poly dT primer incorporating the T7 promoter.	Cy3	cRNA was generated and labeled with Cy3 or Cy5 (CyDye, Amersham Pharmacia Biotech, Piscataway, NJ) using the Low RNA Fluorescent Linear Amplification kit (Agilent Technologies, Palo Alto, CA).	9606	Cy5-sample cRNA and Cy3-common reference cRNA were hybridized to a custom Agilent oligonucleotide microarray, containing a total of 21,619 spots corresponding to 18,175 unique genes, followed by confocal laser scanning (Agilent Technologies).	Scanned on an Agilent G2565AA scanner.	Images were quantified using Agilent Feature Extraction Software (version A.7.5).	n/a	LOWESS normalized, background subtracted VALUE data obtained from log10 of processed Red signal/processed Green signal. Agilent software was used.
GSM303106	Patient 017 with large-cell carcinoma	GSM303106	Public on Apr 01 2009	Jul 02 2008	Jul 02 2008	RNA	2	Primary lung tumor	Homo sapiens	Annotation: LA017	Position in Figure 1 (L to R): 42	Age: 71	Sex: M	Histology: LA	Smoking (BI): 660	pTNM: T2N0M0	pStage: IB	Status: Alive	Survival (days): 2634	Evidence of relapse: N	Site of relapse:	EGFR status: Wt	K-ras Status: Wt	p53 Status: Mut	Gefitinib treatment:	Position in Figure 2 (L to R):	Expression profile-based classification:	Invasion:	Necrosis:	Grade:	BAC features:	total RNA	Total RNA was extracted using the RNeasy kit (Qiagen, Valencia, CA), followed by treatment with DNase I. Double-stranded cDNA was synthesized from 250 ng of total RNA using MMLV-RT and poly dT primer incorporating the T7 promoter.	Cy5	cRNA was generated and labeled with Cy3 or Cy5 (CyDye, Amersham Pharmacia Biotech, Piscataway, NJ) using the Low RNA Fluorescent Linear Amplification kit (Agilent Technologies, Palo Alto, CA).	9606	Total RNA from 20 lung cell lines representing all major histological types of lung cancers, labeled with Cyanine-3 (green).	Homo sapiens	n/a	total RNA	Total RNA was extracted using the RNeasy kit (Qiagen, Valencia, CA), followed by treatment with DNase I. Double-stranded cDNA was synthesized from 250 ng of total RNA using MMLV-RT and poly dT primer incorporating the T7 promoter.	Cy3	cRNA was generated and labeled with Cy3 or Cy5 (CyDye, Amersham Pharmacia Biotech, Piscataway, NJ) using the Low RNA Fluorescent Linear Amplification kit (Agilent Technologies, Palo Alto, CA).	9606	Cy5-sample cRNA and Cy3-common reference cRNA were hybridized to a custom Agilent oligonucleotide microarray, containing a total of 21,619 spots corresponding to 18,175 unique genes, followed by confocal laser scanning (Agilent Technologies).	Scanned on an Agilent G2565AA scanner.	Images were quantified using Agilent Feature Extraction Software (version A.7.5).	n/a	LOWESS normalized, background subtracted VALUE data obtained from log10 of processed Red signal/processed Green signal. Agilent software was used.
GSM303107	Patient 018 with large-cell carcinoma	GSM303107	Public on Apr 01 2009	Jul 02 2008	Jul 02 2008	RNA	2	Primary lung tumor	Homo sapiens	Annotation: LA018	Position in Figure 1 (L to R): 52	Age: 77	Sex: M	Histology: LA	Smoking (BI): 400	pTNM: T2N0M0	pStage: IB	Status: Alive	Survival (days): 2353	Evidence of relapse: N	Site of relapse:	EGFR status: Wt	K-ras Status: Wt	p53 Status: Mut	Gefitinib treatment:	Position in Figure 2 (L to R):	Expression profile-based classification:	Invasion:	Necrosis:	Grade:	BAC features:	total RNA	Total RNA was extracted using the RNeasy kit (Qiagen, Valencia, CA), followed by treatment with DNase I. Double-stranded cDNA was synthesized from 250 ng of total RNA using MMLV-RT and poly dT primer incorporating the T7 promoter.	Cy5	cRNA was generated and labeled with Cy3 or Cy5 (CyDye, Amersham Pharmacia Biotech, Piscataway, NJ) using the Low RNA Fluorescent Linear Amplification kit (Agilent Technologies, Palo Alto, CA).	9606	Total RNA from 20 lung cell lines representing all major histological types of lung cancers, labeled with Cyanine-3 (green).	Homo sapiens	n/a	total RNA	Total RNA was extracted using the RNeasy kit (Qiagen, Valencia, CA), followed by treatment with DNase I. Double-stranded cDNA was synthesized from 250 ng of total RNA using MMLV-RT and poly dT primer incorporating the T7 promoter.	Cy3	cRNA was generated and labeled with Cy3 or Cy5 (CyDye, Amersham Pharmacia Biotech, Piscataway, NJ) using the Low RNA Fluorescent Linear Amplification kit (Agilent Technologies, Palo Alto, CA).	9606	Cy5-sample cRNA and Cy3-common reference cRNA were hybridized to a custom Agilent oligonucleotide microarray, containing a total of 21,619 spots corresponding to 18,175 unique genes, followed by confocal laser scanning (Agilent Technologies).	Scanned on an Agilent G2565AA scanner.	Images were quantified using Agilent Feature Extraction Software (version A.7.5).	n/a	LOWESS normalized, background subtracted VALUE data obtained from log10 of processed Red signal/processed Green signal. Agilent software was used.
GSM303108	Patient 001 with large cell neuroendocrine carcinoma	GSM303108	Public on Apr 01 2009	Jul 02 2008	Jul 02 2008	RNA	2	Primary lung tumor	Homo sapiens	Annotation: LCNEC001	Position in Figure 1 (L to R): 97	Age: 71	Sex: M	Histology: LCNEC	Smoking (BI): 980	pTNM: T4N0M0	pStage: IIIB	Status: Dead	Survival (days): 229	Evidence of relapse: Y	Site of relapse: Brain	EGFR status: Wt	K-ras Status: Mut	p53 Status: Mut	Gefitinib treatment:	Position in Figure 2 (L to R):	Expression profile-based classification:	Invasion:	Necrosis:	Grade:	BAC features:	total RNA	Total RNA was extracted using the RNeasy kit (Qiagen, Valencia, CA), followed by treatment with DNase I. Double-stranded cDNA was synthesized from 250 ng of total RNA using MMLV-RT and poly dT primer incorporating the T7 promoter.	Cy5	cRNA was generated and labeled with Cy3 or Cy5 (CyDye, Amersham Pharmacia Biotech, Piscataway, NJ) using the Low RNA Fluorescent Linear Amplification kit (Agilent Technologies, Palo Alto, CA).	9606	Total RNA from 20 lung cell lines representing all major histological types of lung cancers, labeled with Cyanine-3 (green).	Homo sapiens	n/a	total RNA	Total RNA was extracted using the RNeasy kit (Qiagen, Valencia, CA), followed by treatment with DNase I. Double-stranded cDNA was synthesized from 250 ng of total RNA using MMLV-RT and poly dT primer incorporating the T7 promoter.	Cy3	cRNA was generated and labeled with Cy3 or Cy5 (CyDye, Amersham Pharmacia Biotech, Piscataway, NJ) using the Low RNA Fluorescent Linear Amplification kit (Agilent Technologies, Palo Alto, CA).	9606	Cy5-sample cRNA and Cy3-common reference cRNA were hybridized to a custom Agilent oligonucleotide microarray, containing a total of 21,619 spots corresponding to 18,175 unique genes, followed by confocal laser scanning (Agilent Technologies).	Scanned on an Agilent G2565AA scanner.	Images were quantified using Agilent Feature Extraction Software (version A.7.5).	n/a	LOWESS normalized, background subtracted VALUE data obtained from log10 of processed Red signal/processed Green signal. Agilent software was used.
GSM303109	Patient 002 with large cell neuroendocrine carcinoma	GSM303109	Public on Apr 01 2009	Jul 02 2008	Jul 02 2008	RNA	2	Primary lung tumor	Homo sapiens	Annotation: LCNEC002	Position in Figure 1 (L to R): 43	Age: 69	Sex: M	Histology: LCNEC	Smoking (BI): 940	pTNM: T2N0M0	pStage: IB	Status: Dead	Survival (days): 790	Evidence of relapse: Y	Site of relapse: LN (mediastinal)	EGFR status: Wt	K-ras Status: Wt	p53 Status: Mut	Gefitinib treatment:	Position in Figure 2 (L to R):	Expression profile-based classification:	Invasion:	Necrosis:	Grade:	BAC features:	total RNA	Total RNA was extracted using the RNeasy kit (Qiagen, Valencia, CA), followed by treatment with DNase I. Double-stranded cDNA was synthesized from 250 ng of total RNA using MMLV-RT and poly dT primer incorporating the T7 promoter.	Cy5	cRNA was generated and labeled with Cy3 or Cy5 (CyDye, Amersham Pharmacia Biotech, Piscataway, NJ) using the Low RNA Fluorescent Linear Amplification kit (Agilent Technologies, Palo Alto, CA).	9606	Total RNA from 20 lung cell lines representing all major histological types of lung cancers, labeled with Cyanine-3 (green).	Homo sapiens	n/a	total RNA	Total RNA was extracted using the RNeasy kit (Qiagen, Valencia, CA), followed by treatment with DNase I. Double-stranded cDNA was synthesized from 250 ng of total RNA using MMLV-RT and poly dT primer incorporating the T7 promoter.	Cy3	cRNA was generated and labeled with Cy3 or Cy5 (CyDye, Amersham Pharmacia Biotech, Piscataway, NJ) using the Low RNA Fluorescent Linear Amplification kit (Agilent Technologies, Palo Alto, CA).	9606	Cy5-sample cRNA and Cy3-common reference cRNA were hybridized to a custom Agilent oligonucleotide microarray, containing a total of 21,619 spots corresponding to 18,175 unique genes, followed by confocal laser scanning (Agilent Technologies).	Scanned on an Agilent G2565AA scanner.	Images were quantified using Agilent Feature Extraction Software (version A.7.5).	n/a	LOWESS normalized, background subtracted VALUE data obtained from log10 of processed Red signal/processed Green signal. Agilent software was used.
GSM303110	Patient 001 with squamous cell carcinoma	GSM303110	Public on Apr 01 2009	Jul 02 2008	Jul 02 2008	RNA	2	Primary lung tumor	Homo sapiens	Annotation: SQ001	Position in Figure 1 (L to R): 55	Age: 74	Sex: F	Histology: SQ	Smoking (BI): 0	pTNM: T2N0M0	pStage: IB	Status: Alive	Survival (days): 3429	Evidence of relapse: N	Site of relapse:	EGFR status: Wt	K-ras Status: Wt	p53 Status: Wt	Gefitinib treatment:	Position in Figure 2 (L to R):	Expression profile-based classification:	Invasion:	Necrosis:	Grade:	BAC features:	total RNA	Total RNA was extracted using the RNeasy kit (Qiagen, Valencia, CA), followed by treatment with DNase I. Double-stranded cDNA was synthesized from 250 ng of total RNA using MMLV-RT and poly dT primer incorporating the T7 promoter.	Cy5	cRNA was generated and labeled with Cy3 or Cy5 (CyDye, Amersham Pharmacia Biotech, Piscataway, NJ) using the Low RNA Fluorescent Linear Amplification kit (Agilent Technologies, Palo Alto, CA).	9606	Total RNA from 20 lung cell lines representing all major histological types of lung cancers, labeled with Cyanine-3 (green).	Homo sapiens	n/a	total RNA	Total RNA was extracted using the RNeasy kit (Qiagen, Valencia, CA), followed by treatment with DNase I. Double-stranded cDNA was synthesized from 250 ng of total RNA using MMLV-RT and poly dT primer incorporating the T7 promoter.	Cy3	cRNA was generated and labeled with Cy3 or Cy5 (CyDye, Amersham Pharmacia Biotech, Piscataway, NJ) using the Low RNA Fluorescent Linear Amplification kit (Agilent Technologies, Palo Alto, CA).	9606	Cy5-sample cRNA and Cy3-common reference cRNA were hybridized to a custom Agilent oligonucleotide microarray, containing a total of 21,619 spots corresponding to 18,175 unique genes, followed by confocal laser scanning (Agilent Technologies).	Scanned on an Agilent G2565AA scanner.	Images were quantified using Agilent Feature Extraction Software (version A.7.5).	n/a	LOWESS normalized, background subtracted VALUE data obtained from log10 of processed Red signal/processed Green signal. Agilent software was used.
GSM303111	Patient 002 with squamous cell carcinoma	GSM303111	Public on Apr 01 2009	Jul 02 2008	Jul 02 2008	RNA	2	Primary lung tumor	Homo sapiens	Annotation: SQ002	Position in Figure 1 (L to R): 1	Age: 61	Sex: M	Histology: SQ	Smoking (BI): 1050	pTNM: T3N0M0	pStage: IIB	Status: Alive	Survival (days): 3596	Evidence of relapse: N	Site of relapse:	EGFR status: Wt	K-ras Status: Wt	p53 Status: Wt	Gefitinib treatment:	Position in Figure 2 (L to R):	Expression profile-based classification:	Invasion:	Necrosis:	Grade:	BAC features:	total RNA	Total RNA was extracted using the RNeasy kit (Qiagen, Valencia, CA), followed by treatment with DNase I. Double-stranded cDNA was synthesized from 250 ng of total RNA using MMLV-RT and poly dT primer incorporating the T7 promoter.	Cy5	cRNA was generated and labeled with Cy3 or Cy5 (CyDye, Amersham Pharmacia Biotech, Piscataway, NJ) using the Low RNA Fluorescent Linear Amplification kit (Agilent Technologies, Palo Alto, CA).	9606	Total RNA from 20 lung cell lines representing all major histological types of lung cancers, labeled with Cyanine-3 (green).	Homo sapiens	n/a	total RNA	Total RNA was extracted using the RNeasy kit (Qiagen, Valencia, CA), followed by treatment with DNase I. Double-stranded cDNA was synthesized from 250 ng of total RNA using MMLV-RT and poly dT primer incorporating the T7 promoter.	Cy3	cRNA was generated and labeled with Cy3 or Cy5 (CyDye, Amersham Pharmacia Biotech, Piscataway, NJ) using the Low RNA Fluorescent Linear Amplification kit (Agilent Technologies, Palo Alto, CA).	9606	Cy5-sample cRNA and Cy3-common reference cRNA were hybridized to a custom Agilent oligonucleotide microarray, containing a total of 21,619 spots corresponding to 18,175 unique genes, followed by confocal laser scanning (Agilent Technologies).	Scanned on an Agilent G2565AA scanner.	Images were quantified using Agilent Feature Extraction Software (version A.7.5).	n/a	LOWESS normalized, background subtracted VALUE data obtained from log10 of processed Red signal/processed Green signal. Agilent software was used.
GSM303112	Patient 003 with squamous cell carcinoma	GSM303112	Public on Apr 01 2009	Jul 02 2008	Jul 02 2008	RNA	2	Primary lung tumor	Homo sapiens	Annotation: SQ003	Position in Figure 1 (L to R): 29	Age: 63	Sex: M	Histology: SQ	Smoking (BI): 1610	pTNM: T2N2M0	pStage: IIIA	Status: Dead	Survival (days): 220	Evidence of relapse: Y	Site of relapse: PM	EGFR status: Wt	K-ras Status: Wt	p53 Status: Mut	Gefitinib treatment:	Position in Figure 2 (L to R):	Expression profile-based classification:	Invasion:	Necrosis:	Grade:	BAC features:	total RNA	Total RNA was extracted using the RNeasy kit (Qiagen, Valencia, CA), followed by treatment with DNase I. Double-stranded cDNA was synthesized from 250 ng of total RNA using MMLV-RT and poly dT primer incorporating the T7 promoter.	Cy5	cRNA was generated and labeled with Cy3 or Cy5 (CyDye, Amersham Pharmacia Biotech, Piscataway, NJ) using the Low RNA Fluorescent Linear Amplification kit (Agilent Technologies, Palo Alto, CA).	9606	Total RNA from 20 lung cell lines representing all major histological types of lung cancers, labeled with Cyanine-3 (green).	Homo sapiens	n/a	total RNA	Total RNA was extracted using the RNeasy kit (Qiagen, Valencia, CA), followed by treatment with DNase I. Double-stranded cDNA was synthesized from 250 ng of total RNA using MMLV-RT and poly dT primer incorporating the T7 promoter.	Cy3	cRNA was generated and labeled with Cy3 or Cy5 (CyDye, Amersham Pharmacia Biotech, Piscataway, NJ) using the Low RNA Fluorescent Linear Amplification kit (Agilent Technologies, Palo Alto, CA).	9606	Cy5-sample cRNA and Cy3-common reference cRNA were hybridized to a custom Agilent oligonucleotide microarray, containing a total of 21,619 spots corresponding to 18,175 unique genes, followed by confocal laser scanning (Agilent Technologies).	Scanned on an Agilent G2565AA scanner.	Images were quantified using Agilent Feature Extraction Software (version A.7.5).	n/a	LOWESS normalized, background subtracted VALUE data obtained from log10 of processed Red signal/processed Green signal. Agilent software was used.
GSM303113	Patient 004 with squamous cell carcinoma	GSM303113	Public on Apr 01 2009	Jul 02 2008	Jul 02 2008	RNA	2	Primary lung tumor	Homo sapiens	Annotation: SQ004	Position in Figure 1 (L to R): 7	Age: 55	Sex: M	Histology: SQ	Smoking (BI): 2800	pTNM: T2N0M0	pStage: IB	Status: Dead	Survival (days): 1565	Evidence of relapse: Y	Site of relapse: PM, brain	EGFR status: Wt	K-ras Status: Wt	p53 Status: Wt	Gefitinib treatment:	Position in Figure 2 (L to R):	Expression profile-based classification:	Invasion:	Necrosis:	Grade:	BAC features:	total RNA	Total RNA was extracted using the RNeasy kit (Qiagen, Valencia, CA), followed by treatment with DNase I. Double-stranded cDNA was synthesized from 250 ng of total RNA using MMLV-RT and poly dT primer incorporating the T7 promoter.	Cy5	cRNA was generated and labeled with Cy3 or Cy5 (CyDye, Amersham Pharmacia Biotech, Piscataway, NJ) using the Low RNA Fluorescent Linear Amplification kit (Agilent Technologies, Palo Alto, CA).	9606	Total RNA from 20 lung cell lines representing all major histological types of lung cancers, labeled with Cyanine-3 (green).	Homo sapiens	n/a	total RNA	Total RNA was extracted using the RNeasy kit (Qiagen, Valencia, CA), followed by treatment with DNase I. Double-stranded cDNA was synthesized from 250 ng of total RNA using MMLV-RT and poly dT primer incorporating the T7 promoter.	Cy3	cRNA was generated and labeled with Cy3 or Cy5 (CyDye, Amersham Pharmacia Biotech, Piscataway, NJ) using the Low RNA Fluorescent Linear Amplification kit (Agilent Technologies, Palo Alto, CA).	9606	Cy5-sample cRNA and Cy3-common reference cRNA were hybridized to a custom Agilent oligonucleotide microarray, containing a total of 21,619 spots corresponding to 18,175 unique genes, followed by confocal laser scanning (Agilent Technologies).	Scanned on an Agilent G2565AA scanner.	Images were quantified using Agilent Feature Extraction Software (version A.7.5).	n/a	LOWESS normalized, background subtracted VALUE data obtained from log10 of processed Red signal/processed Green signal. Agilent software was used.
GSM303114	Patient 005 with squamous cell carcinoma	GSM303114	Public on Apr 01 2009	Jul 02 2008	Jul 02 2008	RNA	2	Primary lung tumor	Homo sapiens	Annotation: SQ005	Position in Figure 1 (L to R): 6	Age: 75	Sex: M	Histology: SQ	Smoking (BI): 1920	pTNM: T2N0M0	pStage: IB	Status: Dead	Survival (days): 2196	Evidence of relapse: N	Site of relapse:	EGFR status: Wt	K-ras Status: Wt	p53 Status: Mut	Gefitinib treatment:	Position in Figure 2 (L to R):	Expression profile-based classification:	Invasion:	Necrosis:	Grade:	BAC features:	total RNA	Total RNA was extracted using the RNeasy kit (Qiagen, Valencia, CA), followed by treatment with DNase I. Double-stranded cDNA was synthesized from 250 ng of total RNA using MMLV-RT and poly dT primer incorporating the T7 promoter.	Cy5	cRNA was generated and labeled with Cy3 or Cy5 (CyDye, Amersham Pharmacia Biotech, Piscataway, NJ) using the Low RNA Fluorescent Linear Amplification kit (Agilent Technologies, Palo Alto, CA).	9606	Total RNA from 20 lung cell lines representing all major histological types of lung cancers, labeled with Cyanine-3 (green).	Homo sapiens	n/a	total RNA	Total RNA was extracted using the RNeasy kit (Qiagen, Valencia, CA), followed by treatment with DNase I. Double-stranded cDNA was synthesized from 250 ng of total RNA using MMLV-RT and poly dT primer incorporating the T7 promoter.	Cy3	cRNA was generated and labeled with Cy3 or Cy5 (CyDye, Amersham Pharmacia Biotech, Piscataway, NJ) using the Low RNA Fluorescent Linear Amplification kit (Agilent Technologies, Palo Alto, CA).	9606	Cy5-sample cRNA and Cy3-common reference cRNA were hybridized to a custom Agilent oligonucleotide microarray, containing a total of 21,619 spots corresponding to 18,175 unique genes, followed by confocal laser scanning (Agilent Technologies).	Scanned on an Agilent G2565AA scanner.	Images were quantified using Agilent Feature Extraction Software (version A.7.5).	n/a	LOWESS normalized, background subtracted VALUE data obtained from log10 of processed Red signal/processed Green signal. Agilent software was used.
GSM303115	Patient 006 with squamous cell carcinoma	GSM303115	Public on Apr 01 2009	Jul 02 2008	Jul 02 2008	RNA	2	Primary lung tumor	Homo sapiens	Annotation: SQ006	Position in Figure 1 (L to R): 28	Age: 65	Sex: M	Histology: SQ	Smoking (BI): 1350	pTNM: T1N0M0	pStage: IA	Status: Alive	Survival (days): 2818	Evidence of relapse: N	Site of relapse:	EGFR status: Wt	K-ras Status: Wt	p53 Status: Wt	Gefitinib treatment:	Position in Figure 2 (L to R):	Expression profile-based classification:	Invasion:	Necrosis:	Grade:	BAC features:	total RNA	Total RNA was extracted using the RNeasy kit (Qiagen, Valencia, CA), followed by treatment with DNase I. Double-stranded cDNA was synthesized from 250 ng of total RNA using MMLV-RT and poly dT primer incorporating the T7 promoter.	Cy5	cRNA was generated and labeled with Cy3 or Cy5 (CyDye, Amersham Pharmacia Biotech, Piscataway, NJ) using the Low RNA Fluorescent Linear Amplification kit (Agilent Technologies, Palo Alto, CA).	9606	Total RNA from 20 lung cell lines representing all major histological types of lung cancers, labeled with Cyanine-3 (green).	Homo sapiens	n/a	total RNA	Total RNA was extracted using the RNeasy kit (Qiagen, Valencia, CA), followed by treatment with DNase I. Double-stranded cDNA was synthesized from 250 ng of total RNA using MMLV-RT and poly dT primer incorporating the T7 promoter.	Cy3	cRNA was generated and labeled with Cy3 or Cy5 (CyDye, Amersham Pharmacia Biotech, Piscataway, NJ) using the Low RNA Fluorescent Linear Amplification kit (Agilent Technologies, Palo Alto, CA).	9606	Cy5-sample cRNA and Cy3-common reference cRNA were hybridized to a custom Agilent oligonucleotide microarray, containing a total of 21,619 spots corresponding to 18,175 unique genes, followed by confocal laser scanning (Agilent Technologies).	Scanned on an Agilent G2565AA scanner.	Images were quantified using Agilent Feature Extraction Software (version A.7.5).	n/a	LOWESS normalized, background subtracted VALUE data obtained from log10 of processed Red signal/processed Green signal. Agilent software was used.
GSM303116	Patient 007 with squamous cell carcinoma	GSM303116	Public on Apr 01 2009	Jul 02 2008	Jul 02 2008	RNA	2	Primary lung tumor	Homo sapiens	Annotation: SQ007	Position in Figure 1 (L to R): 18	Age: 61	Sex: M	Histology: SQ	Smoking (BI): 800	pTNM: T2N1M0	pStage: IIB	Status: Alive	Survival (days): 3282	Evidence of relapse: N	Site of relapse:	EGFR status: Wt	K-ras Status: Wt	p53 Status: Wt	Gefitinib treatment:	Position in Figure 2 (L to R):	Expression profile-based classification:	Invasion:	Necrosis:	Grade:	BAC features:	total RNA	Total RNA was extracted using the RNeasy kit (Qiagen, Valencia, CA), followed by treatment with DNase I. Double-stranded cDNA was synthesized from 250 ng of total RNA using MMLV-RT and poly dT primer incorporating the T7 promoter.	Cy5	cRNA was generated and labeled with Cy3 or Cy5 (CyDye, Amersham Pharmacia Biotech, Piscataway, NJ) using the Low RNA Fluorescent Linear Amplification kit (Agilent Technologies, Palo Alto, CA).	9606	Total RNA from 20 lung cell lines representing all major histological types of lung cancers, labeled with Cyanine-3 (green).	Homo sapiens	n/a	total RNA	Total RNA was extracted using the RNeasy kit (Qiagen, Valencia, CA), followed by treatment with DNase I. Double-stranded cDNA was synthesized from 250 ng of total RNA using MMLV-RT and poly dT primer incorporating the T7 promoter.	Cy3	cRNA was generated and labeled with Cy3 or Cy5 (CyDye, Amersham Pharmacia Biotech, Piscataway, NJ) using the Low RNA Fluorescent Linear Amplification kit (Agilent Technologies, Palo Alto, CA).	9606	Cy5-sample cRNA and Cy3-common reference cRNA were hybridized to a custom Agilent oligonucleotide microarray, containing a total of 21,619 spots corresponding to 18,175 unique genes, followed by confocal laser scanning (Agilent Technologies).	Scanned on an Agilent G2565AA scanner.	Images were quantified using Agilent Feature Extraction Software (version A.7.5).	n/a	LOWESS normalized, background subtracted VALUE data obtained from log10 of processed Red signal/processed Green signal. Agilent software was used.
GSM303117	Patient 008 with squamous cell carcinoma	GSM303117	Public on Apr 01 2009	Jul 02 2008	Jul 02 2008	RNA	2	Primary lung tumor	Homo sapiens	Annotation: SQ008	Position in Figure 1 (L to R): 27	Age: 58	Sex: M	Histology: SQ	Smoking (BI): 760	pTNM: T2N2M0	pStage: IIIA	Status: Alive	Survival (days): 3238	Evidence of relapse: Y	Site of relapse: PM	EGFR status: Wt	K-ras Status: Wt	p53 Status: Mut	Gefitinib treatment:	Position in Figure 2 (L to R):	Expression profile-based classification:	Invasion:	Necrosis:	Grade:	BAC features:	total RNA	Total RNA was extracted using the RNeasy kit (Qiagen, Valencia, CA), followed by treatment with DNase I. Double-stranded cDNA was synthesized from 250 ng of total RNA using MMLV-RT and poly dT primer incorporating the T7 promoter.	Cy5	cRNA was generated and labeled with Cy3 or Cy5 (CyDye, Amersham Pharmacia Biotech, Piscataway, NJ) using the Low RNA Fluorescent Linear Amplification kit (Agilent Technologies, Palo Alto, CA).	9606	Total RNA from 20 lung cell lines representing all major histological types of lung cancers, labeled with Cyanine-3 (green).	Homo sapiens	n/a	total RNA	Total RNA was extracted using the RNeasy kit (Qiagen, Valencia, CA), followed by treatment with DNase I. Double-stranded cDNA was synthesized from 250 ng of total RNA using MMLV-RT and poly dT primer incorporating the T7 promoter.	Cy3	cRNA was generated and labeled with Cy3 or Cy5 (CyDye, Amersham Pharmacia Biotech, Piscataway, NJ) using the Low RNA Fluorescent Linear Amplification kit (Agilent Technologies, Palo Alto, CA).	9606	Cy5-sample cRNA and Cy3-common reference cRNA were hybridized to a custom Agilent oligonucleotide microarray, containing a total of 21,619 spots corresponding to 18,175 unique genes, followed by confocal laser scanning (Agilent Technologies).	Scanned on an Agilent G2565AA scanner.	Images were quantified using Agilent Feature Extraction Software (version A.7.5).	n/a	LOWESS normalized, background subtracted VALUE data obtained from log10 of processed Red signal/processed Green signal. Agilent software was used.
GSM303118	Patient 009 with squamous cell carcinoma	GSM303118	Public on Apr 01 2009	Jul 02 2008	Jul 02 2008	RNA	2	Primary lung tumor	Homo sapiens	Annotation: SQ009	Position in Figure 1 (L to R): 12	Age: 75	Sex: M	Histology: SQ	Smoking (BI): 275	pTNM: T2N0M0	pStage: IB	Status: Dead	Survival (days): 764	Evidence of relapse: Y	Site of relapse: Liver	EGFR status: Wt	K-ras Status: Wt	p53 Status: Mut	Gefitinib treatment:	Position in Figure 2 (L to R):	Expression profile-based classification:	Invasion:	Necrosis:	Grade:	BAC features:	total RNA	Total RNA was extracted using the RNeasy kit (Qiagen, Valencia, CA), followed by treatment with DNase I. Double-stranded cDNA was synthesized from 250 ng of total RNA using MMLV-RT and poly dT primer incorporating the T7 promoter.	Cy5	cRNA was generated and labeled with Cy3 or Cy5 (CyDye, Amersham Pharmacia Biotech, Piscataway, NJ) using the Low RNA Fluorescent Linear Amplification kit (Agilent Technologies, Palo Alto, CA).	9606	Total RNA from 20 lung cell lines representing all major histological types of lung cancers, labeled with Cyanine-3 (green).	Homo sapiens	n/a	total RNA	Total RNA was extracted using the RNeasy kit (Qiagen, Valencia, CA), followed by treatment with DNase I. Double-stranded cDNA was synthesized from 250 ng of total RNA using MMLV-RT and poly dT primer incorporating the T7 promoter.	Cy3	cRNA was generated and labeled with Cy3 or Cy5 (CyDye, Amersham Pharmacia Biotech, Piscataway, NJ) using the Low RNA Fluorescent Linear Amplification kit (Agilent Technologies, Palo Alto, CA).	9606	Cy5-sample cRNA and Cy3-common reference cRNA were hybridized to a custom Agilent oligonucleotide microarray, containing a total of 21,619 spots corresponding to 18,175 unique genes, followed by confocal laser scanning (Agilent Technologies).	Scanned on an Agilent G2565AA scanner.	Images were quantified using Agilent Feature Extraction Software (version A.7.5).	n/a	LOWESS normalized, background subtracted VALUE data obtained from log10 of processed Red signal/processed Green signal. Agilent software was used.
GSM303119	Patient 010 with squamous cell carcinoma	GSM303119	Public on Apr 01 2009	Jul 02 2008	Jul 02 2008	RNA	2	Primary lung tumor	Homo sapiens	Annotation: SQ010	Position in Figure 1 (L to R): 32	Age: 62	Sex: M	Histology: SQ	Smoking (BI): 1470	pTNM: T1N0M0	pStage: IA	Status: Alive	Survival (days): 2998	Evidence of relapse: Y	Site of relapse: PM	EGFR status: Wt	K-ras Status: Wt	p53 Status: Mut	Gefitinib treatment:	Position in Figure 2 (L to R):	Expression profile-based classification:	Invasion:	Necrosis:	Grade:	BAC features:	total RNA	Total RNA was extracted using the RNeasy kit (Qiagen, Valencia, CA), followed by treatment with DNase I. Double-stranded cDNA was synthesized from 250 ng of total RNA using MMLV-RT and poly dT primer incorporating the T7 promoter.	Cy5	cRNA was generated and labeled with Cy3 or Cy5 (CyDye, Amersham Pharmacia Biotech, Piscataway, NJ) using the Low RNA Fluorescent Linear Amplification kit (Agilent Technologies, Palo Alto, CA).	9606	Total RNA from 20 lung cell lines representing all major histological types of lung cancers, labeled with Cyanine-3 (green).	Homo sapiens	n/a	total RNA	Total RNA was extracted using the RNeasy kit (Qiagen, Valencia, CA), followed by treatment with DNase I. Double-stranded cDNA was synthesized from 250 ng of total RNA using MMLV-RT and poly dT primer incorporating the T7 promoter.	Cy3	cRNA was generated and labeled with Cy3 or Cy5 (CyDye, Amersham Pharmacia Biotech, Piscataway, NJ) using the Low RNA Fluorescent Linear Amplification kit (Agilent Technologies, Palo Alto, CA).	9606	Cy5-sample cRNA and Cy3-common reference cRNA were hybridized to a custom Agilent oligonucleotide microarray, containing a total of 21,619 spots corresponding to 18,175 unique genes, followed by confocal laser scanning (Agilent Technologies).	Scanned on an Agilent G2565AA scanner.	Images were quantified using Agilent Feature Extraction Software (version A.7.5).	n/a	LOWESS normalized, background subtracted VALUE data obtained from log10 of processed Red signal/processed Green signal. Agilent software was used.
GSM303120	Patient 011 with squamous cell carcinoma	GSM303120	Public on Apr 01 2009	Jul 02 2008	Jul 02 2008	RNA	2	Primary lung tumor	Homo sapiens	Annotation: SQ011	Position in Figure 1 (L to R): 54	Age: 57	Sex: M	Histology: SQ	Smoking (BI): 3360	pTNM: T3N1M0	pStage: IIIA	Status: Dead	Survival (days): 1554	Evidence of relapse: Y	Site of relapse: LN (mediastinal)	EGFR status: Wt	K-ras Status: Wt	p53 Status: Mut	Gefitinib treatment:	Position in Figure 2 (L to R):	Expression profile-based classification:	Invasion:	Necrosis:	Grade:	BAC features:	total RNA	Total RNA was extracted using the RNeasy kit (Qiagen, Valencia, CA), followed by treatment with DNase I. Double-stranded cDNA was synthesized from 250 ng of total RNA using MMLV-RT and poly dT primer incorporating the T7 promoter.	Cy5	cRNA was generated and labeled with Cy3 or Cy5 (CyDye, Amersham Pharmacia Biotech, Piscataway, NJ) using the Low RNA Fluorescent Linear Amplification kit (Agilent Technologies, Palo Alto, CA).	9606	Total RNA from 20 lung cell lines representing all major histological types of lung cancers, labeled with Cyanine-3 (green).	Homo sapiens	n/a	total RNA	Total RNA was extracted using the RNeasy kit (Qiagen, Valencia, CA), followed by treatment with DNase I. Double-stranded cDNA was synthesized from 250 ng of total RNA using MMLV-RT and poly dT primer incorporating the T7 promoter.	Cy3	cRNA was generated and labeled with Cy3 or Cy5 (CyDye, Amersham Pharmacia Biotech, Piscataway, NJ) using the Low RNA Fluorescent Linear Amplification kit (Agilent Technologies, Palo Alto, CA).	9606	Cy5-sample cRNA and Cy3-common reference cRNA were hybridized to a custom Agilent oligonucleotide microarray, containing a total of 21,619 spots corresponding to 18,175 unique genes, followed by confocal laser scanning (Agilent Technologies).	Scanned on an Agilent G2565AA scanner.	Images were quantified using Agilent Feature Extraction Software (version A.7.5).	n/a	LOWESS normalized, background subtracted VALUE data obtained from log10 of processed Red signal/processed Green signal. Agilent software was used.
GSM303121	Patient 012 with squamous cell carcinoma	GSM303121	Public on Apr 01 2009	Jul 02 2008	Jul 02 2008	RNA	2	Primary lung tumor	Homo sapiens	Annotation: SQ012	Position in Figure 1 (L to R): 17	Age: 59	Sex: M	Histology: SQ	Smoking (BI): 1050	pTNM: T3N1M0	pStage: IIIA	Status: Dead	Survival (days): 232	Evidence of relapse: Y	Site of relapse: Bone	EGFR status: Wt	K-ras Status: Wt	p53 Status: Mut	Gefitinib treatment:	Position in Figure 2 (L to R):	Expression profile-based classification:	Invasion:	Necrosis:	Grade:	BAC features:	total RNA	Total RNA was extracted using the RNeasy kit (Qiagen, Valencia, CA), followed by treatment with DNase I. Double-stranded cDNA was synthesized from 250 ng of total RNA using MMLV-RT and poly dT primer incorporating the T7 promoter.	Cy5	cRNA was generated and labeled with Cy3 or Cy5 (CyDye, Amersham Pharmacia Biotech, Piscataway, NJ) using the Low RNA Fluorescent Linear Amplification kit (Agilent Technologies, Palo Alto, CA).	9606	Total RNA from 20 lung cell lines representing all major histological types of lung cancers, labeled with Cyanine-3 (green).	Homo sapiens	n/a	total RNA	Total RNA was extracted using the RNeasy kit (Qiagen, Valencia, CA), followed by treatment with DNase I. Double-stranded cDNA was synthesized from 250 ng of total RNA using MMLV-RT and poly dT primer incorporating the T7 promoter.	Cy3	cRNA was generated and labeled with Cy3 or Cy5 (CyDye, Amersham Pharmacia Biotech, Piscataway, NJ) using the Low RNA Fluorescent Linear Amplification kit (Agilent Technologies, Palo Alto, CA).	9606	Cy5-sample cRNA and Cy3-common reference cRNA were hybridized to a custom Agilent oligonucleotide microarray, containing a total of 21,619 spots corresponding to 18,175 unique genes, followed by confocal laser scanning (Agilent Technologies).	Scanned on an Agilent G2565AA scanner.	Images were quantified using Agilent Feature Extraction Software (version A.7.5).	n/a	LOWESS normalized, background subtracted VALUE data obtained from log10 of processed Red signal/processed Green signal. Agilent software was used.
GSM303122	Patient 013 with squamous cell carcinoma	GSM303122	Public on Apr 01 2009	Jul 02 2008	Jul 02 2008	RNA	2	Primary lung tumor	Homo sapiens	Annotation: SQ013	Position in Figure 1 (L to R): 13	Age: 63	Sex: M	Histology: SQ	Smoking (BI): 1680	pTNM: T2N1M0	pStage: IIB	Status: Alive	Survival (days): 2823	Evidence of relapse: N	Site of relapse:	EGFR status: Wt	K-ras Status: Wt	p53 Status: Mut	Gefitinib treatment:	Position in Figure 2 (L to R):	Expression profile-based classification:	Invasion:	Necrosis:	Grade:	BAC features:	total RNA	Total RNA was extracted using the RNeasy kit (Qiagen, Valencia, CA), followed by treatment with DNase I. Double-stranded cDNA was synthesized from 250 ng of total RNA using MMLV-RT and poly dT primer incorporating the T7 promoter.	Cy5	cRNA was generated and labeled with Cy3 or Cy5 (CyDye, Amersham Pharmacia Biotech, Piscataway, NJ) using the Low RNA Fluorescent Linear Amplification kit (Agilent Technologies, Palo Alto, CA).	9606	Total RNA from 20 lung cell lines representing all major histological types of lung cancers, labeled with Cyanine-3 (green).	Homo sapiens	n/a	total RNA	Total RNA was extracted using the RNeasy kit (Qiagen, Valencia, CA), followed by treatment with DNase I. Double-stranded cDNA was synthesized from 250 ng of total RNA using MMLV-RT and poly dT primer incorporating the T7 promoter.	Cy3	cRNA was generated and labeled with Cy3 or Cy5 (CyDye, Amersham Pharmacia Biotech, Piscataway, NJ) using the Low RNA Fluorescent Linear Amplification kit (Agilent Technologies, Palo Alto, CA).	9606	Cy5-sample cRNA and Cy3-common reference cRNA were hybridized to a custom Agilent oligonucleotide microarray, containing a total of 21,619 spots corresponding to 18,175 unique genes, followed by confocal laser scanning (Agilent Technologies).	Scanned on an Agilent G2565AA scanner.	Images were quantified using Agilent Feature Extraction Software (version A.7.5).	n/a	LOWESS normalized, background subtracted VALUE data obtained from log10 of processed Red signal/processed Green signal. Agilent software was used.
GSM303123	Patient 014 with squamous cell carcinoma	GSM303123	Public on Apr 01 2009	Jul 02 2008	Jul 02 2008	RNA	2	Primary lung tumor	Homo sapiens	Annotation: SQ014	Position in Figure 1 (L to R): 19	Age: 58	Sex: M	Histology: SQ	Smoking (BI): 2960	pTNM: T2N1M0	pStage: IIB	Status: Alive	Survival (days): 2888	Evidence of relapse: Y	Site of relapse: Local rec	EGFR status: Wt	K-ras Status: Wt	p53 Status: Wt	Gefitinib treatment:	Position in Figure 2 (L to R):	Expression profile-based classification:	Invasion:	Necrosis:	Grade:	BAC features:	total RNA	Total RNA was extracted using the RNeasy kit (Qiagen, Valencia, CA), followed by treatment with DNase I. Double-stranded cDNA was synthesized from 250 ng of total RNA using MMLV-RT and poly dT primer incorporating the T7 promoter.	Cy5	cRNA was generated and labeled with Cy3 or Cy5 (CyDye, Amersham Pharmacia Biotech, Piscataway, NJ) using the Low RNA Fluorescent Linear Amplification kit (Agilent Technologies, Palo Alto, CA).	9606	Total RNA from 20 lung cell lines representing all major histological types of lung cancers, labeled with Cyanine-3 (green).	Homo sapiens	n/a	total RNA	Total RNA was extracted using the RNeasy kit (Qiagen, Valencia, CA), followed by treatment with DNase I. Double-stranded cDNA was synthesized from 250 ng of total RNA using MMLV-RT and poly dT primer incorporating the T7 promoter.	Cy3	cRNA was generated and labeled with Cy3 or Cy5 (CyDye, Amersham Pharmacia Biotech, Piscataway, NJ) using the Low RNA Fluorescent Linear Amplification kit (Agilent Technologies, Palo Alto, CA).	9606	Cy5-sample cRNA and Cy3-common reference cRNA were hybridized to a custom Agilent oligonucleotide microarray, containing a total of 21,619 spots corresponding to 18,175 unique genes, followed by confocal laser scanning (Agilent Technologies).	Scanned on an Agilent G2565AA scanner.	Images were quantified using Agilent Feature Extraction Software (version A.7.5).	n/a	LOWESS normalized, background subtracted VALUE data obtained from log10 of processed Red signal/processed Green signal. Agilent software was used.
GSM303124	Patient 015 with squamous cell carcinoma	GSM303124	Public on Apr 01 2009	Jul 02 2008	Jul 02 2008	RNA	2	Primary lung tumor	Homo sapiens	Annotation: SQ015	Position in Figure 1 (L to R): 31	Age: 67	Sex: M	Histology: SQ	Smoking (BI): 740	pTNM: T2N2M0	pStage: IIIA	Status: Dead	Survival (days): 933	Evidence of relapse: Y	Site of relapse: LN (mediastinal)	EGFR status: Wt	K-ras Status: Wt	p53 Status: Mut	Gefitinib treatment:	Position in Figure 2 (L to R):	Expression profile-based classification:	Invasion:	Necrosis:	Grade:	BAC features:	total RNA	Total RNA was extracted using the RNeasy kit (Qiagen, Valencia, CA), followed by treatment with DNase I. Double-stranded cDNA was synthesized from 250 ng of total RNA using MMLV-RT and poly dT primer incorporating the T7 promoter.	Cy5	cRNA was generated and labeled with Cy3 or Cy5 (CyDye, Amersham Pharmacia Biotech, Piscataway, NJ) using the Low RNA Fluorescent Linear Amplification kit (Agilent Technologies, Palo Alto, CA).	9606	Total RNA from 20 lung cell lines representing all major histological types of lung cancers, labeled with Cyanine-3 (green).	Homo sapiens	n/a	total RNA	Total RNA was extracted using the RNeasy kit (Qiagen, Valencia, CA), followed by treatment with DNase I. Double-stranded cDNA was synthesized from 250 ng of total RNA using MMLV-RT and poly dT primer incorporating the T7 promoter.	Cy3	cRNA was generated and labeled with Cy3 or Cy5 (CyDye, Amersham Pharmacia Biotech, Piscataway, NJ) using the Low RNA Fluorescent Linear Amplification kit (Agilent Technologies, Palo Alto, CA).	9606	Cy5-sample cRNA and Cy3-common reference cRNA were hybridized to a custom Agilent oligonucleotide microarray, containing a total of 21,619 spots corresponding to 18,175 unique genes, followed by confocal laser scanning (Agilent Technologies).	Scanned on an Agilent G2565AA scanner.	Images were quantified using Agilent Feature Extraction Software (version A.7.5).	n/a	LOWESS normalized, background subtracted VALUE data obtained from log10 of processed Red signal/processed Green signal. Agilent software was used.
GSM303125	Patient 016 with squamous cell carcinoma	GSM303125	Public on Apr 01 2009	Jul 02 2008	Jul 02 2008	RNA	2	Primary lung tumor	Homo sapiens	Annotation: SQ016	Position in Figure 1 (L to R): 30	Age: 63	Sex: M	Histology: SQ	Smoking (BI): 860	pTNM: T4N1M0	pStage: IIIB	Status: Dead	Survival (days): 445	Evidence of relapse: Y	Site of relapse: Bone, liver	EGFR status: Wt	K-ras Status: Wt	p53 Status: Wt	Gefitinib treatment:	Position in Figure 2 (L to R):	Expression profile-based classification:	Invasion:	Necrosis:	Grade:	BAC features:	total RNA	Total RNA was extracted using the RNeasy kit (Qiagen, Valencia, CA), followed by treatment with DNase I. Double-stranded cDNA was synthesized from 250 ng of total RNA using MMLV-RT and poly dT primer incorporating the T7 promoter.	Cy5	cRNA was generated and labeled with Cy3 or Cy5 (CyDye, Amersham Pharmacia Biotech, Piscataway, NJ) using the Low RNA Fluorescent Linear Amplification kit (Agilent Technologies, Palo Alto, CA).	9606	Total RNA from 20 lung cell lines representing all major histological types of lung cancers, labeled with Cyanine-3 (green).	Homo sapiens	n/a	total RNA	Total RNA was extracted using the RNeasy kit (Qiagen, Valencia, CA), followed by treatment with DNase I. Double-stranded cDNA was synthesized from 250 ng of total RNA using MMLV-RT and poly dT primer incorporating the T7 promoter.	Cy3	cRNA was generated and labeled with Cy3 or Cy5 (CyDye, Amersham Pharmacia Biotech, Piscataway, NJ) using the Low RNA Fluorescent Linear Amplification kit (Agilent Technologies, Palo Alto, CA).	9606	Cy5-sample cRNA and Cy3-common reference cRNA were hybridized to a custom Agilent oligonucleotide microarray, containing a total of 21,619 spots corresponding to 18,175 unique genes, followed by confocal laser scanning (Agilent Technologies).	Scanned on an Agilent G2565AA scanner.	Images were quantified using Agilent Feature Extraction Software (version A.7.5).	n/a	LOWESS normalized, background subtracted VALUE data obtained from log10 of processed Red signal/processed Green signal. Agilent software was used.
GSM303126	Patient 017 with squamous cell carcinoma	GSM303126	Public on Apr 01 2009	Jul 02 2008	Jul 02 2008	RNA	2	Primary lung tumor	Homo sapiens	Annotation: SQ017	Position in Figure 1 (L to R): 14	Age: 55	Sex: M	Histology: SQ	Smoking (BI): 1800	pTNM: T3N1M0	pStage: IIIA	Status: Alive	Survival (days): 2910	Evidence of relapse: N	Site of relapse:	EGFR status: Wt	K-ras Status: Wt	p53 Status: Mut	Gefitinib treatment:	Position in Figure 2 (L to R):	Expression profile-based classification:	Invasion:	Necrosis:	Grade:	BAC features:	total RNA	Total RNA was extracted using the RNeasy kit (Qiagen, Valencia, CA), followed by treatment with DNase I. Double-stranded cDNA was synthesized from 250 ng of total RNA using MMLV-RT and poly dT primer incorporating the T7 promoter.	Cy5	cRNA was generated and labeled with Cy3 or Cy5 (CyDye, Amersham Pharmacia Biotech, Piscataway, NJ) using the Low RNA Fluorescent Linear Amplification kit (Agilent Technologies, Palo Alto, CA).	9606	Total RNA from 20 lung cell lines representing all major histological types of lung cancers, labeled with Cyanine-3 (green).	Homo sapiens	n/a	total RNA	Total RNA was extracted using the RNeasy kit (Qiagen, Valencia, CA), followed by treatment with DNase I. Double-stranded cDNA was synthesized from 250 ng of total RNA using MMLV-RT and poly dT primer incorporating the T7 promoter.	Cy3	cRNA was generated and labeled with Cy3 or Cy5 (CyDye, Amersham Pharmacia Biotech, Piscataway, NJ) using the Low RNA Fluorescent Linear Amplification kit (Agilent Technologies, Palo Alto, CA).	9606	Cy5-sample cRNA and Cy3-common reference cRNA were hybridized to a custom Agilent oligonucleotide microarray, containing a total of 21,619 spots corresponding to 18,175 unique genes, followed by confocal laser scanning (Agilent Technologies).	Scanned on an Agilent G2565AA scanner.	Images were quantified using Agilent Feature Extraction Software (version A.7.5).	n/a	LOWESS normalized, background subtracted VALUE data obtained from log10 of processed Red signal/processed Green signal. Agilent software was used.
GSM303127	Patient 018 with squamous cell carcinoma	GSM303127	Public on Apr 01 2009	Jul 02 2008	Jul 02 2008	RNA	2	Primary lung tumor	Homo sapiens	Annotation: SQ018	Position in Figure 1 (L to R): 15	Age: 58	Sex: M	Histology: SQ	Smoking (BI): 1600	pTNM: T2N0M0	pStage: IB	Status: Alive	Survival (days): 2886	Evidence of relapse: N	Site of relapse:	EGFR status: Wt	K-ras Status: Wt	p53 Status: Wt	Gefitinib treatment:	Position in Figure 2 (L to R):	Expression profile-based classification:	Invasion:	Necrosis:	Grade:	BAC features:	total RNA	Total RNA was extracted using the RNeasy kit (Qiagen, Valencia, CA), followed by treatment with DNase I. Double-stranded cDNA was synthesized from 250 ng of total RNA using MMLV-RT and poly dT primer incorporating the T7 promoter.	Cy5	cRNA was generated and labeled with Cy3 or Cy5 (CyDye, Amersham Pharmacia Biotech, Piscataway, NJ) using the Low RNA Fluorescent Linear Amplification kit (Agilent Technologies, Palo Alto, CA).	9606	Total RNA from 20 lung cell lines representing all major histological types of lung cancers, labeled with Cyanine-3 (green).	Homo sapiens	n/a	total RNA	Total RNA was extracted using the RNeasy kit (Qiagen, Valencia, CA), followed by treatment with DNase I. Double-stranded cDNA was synthesized from 250 ng of total RNA using MMLV-RT and poly dT primer incorporating the T7 promoter.	Cy3	cRNA was generated and labeled with Cy3 or Cy5 (CyDye, Amersham Pharmacia Biotech, Piscataway, NJ) using the Low RNA Fluorescent Linear Amplification kit (Agilent Technologies, Palo Alto, CA).	9606	Cy5-sample cRNA and Cy3-common reference cRNA were hybridized to a custom Agilent oligonucleotide microarray, containing a total of 21,619 spots corresponding to 18,175 unique genes, followed by confocal laser scanning (Agilent Technologies).	Scanned on an Agilent G2565AA scanner.	Images were quantified using Agilent Feature Extraction Software (version A.7.5).	n/a	LOWESS normalized, background subtracted VALUE data obtained from log10 of processed Red signal/processed Green signal. Agilent software was used.
GSM303128	Patient 019 with squamous cell carcinoma	GSM303128	Public on Apr 01 2009	Jul 02 2008	Jul 02 2008	RNA	2	Primary lung tumor	Homo sapiens	Annotation: SQ019	Position in Figure 1 (L to R): 16	Age: 47	Sex: M	Histology: SQ	Smoking (BI): 1080	pTNM: T1N0M0	pStage: IA	Status: Alive	Survival (days): 2718	Evidence of relapse: N	Site of relapse:	EGFR status: Wt	K-ras Status: Wt	p53 Status: Mut	Gefitinib treatment:	Position in Figure 2 (L to R):	Expression profile-based classification:	Invasion:	Necrosis:	Grade:	BAC features:	total RNA	Total RNA was extracted using the RNeasy kit (Qiagen, Valencia, CA), followed by treatment with DNase I. Double-stranded cDNA was synthesized from 250 ng of total RNA using MMLV-RT and poly dT primer incorporating the T7 promoter.	Cy5	cRNA was generated and labeled with Cy3 or Cy5 (CyDye, Amersham Pharmacia Biotech, Piscataway, NJ) using the Low RNA Fluorescent Linear Amplification kit (Agilent Technologies, Palo Alto, CA).	9606	Total RNA from 20 lung cell lines representing all major histological types of lung cancers, labeled with Cyanine-3 (green).	Homo sapiens	n/a	total RNA	Total RNA was extracted using the RNeasy kit (Qiagen, Valencia, CA), followed by treatment with DNase I. Double-stranded cDNA was synthesized from 250 ng of total RNA using MMLV-RT and poly dT primer incorporating the T7 promoter.	Cy3	cRNA was generated and labeled with Cy3 or Cy5 (CyDye, Amersham Pharmacia Biotech, Piscataway, NJ) using the Low RNA Fluorescent Linear Amplification kit (Agilent Technologies, Palo Alto, CA).	9606	Cy5-sample cRNA and Cy3-common reference cRNA were hybridized to a custom Agilent oligonucleotide microarray, containing a total of 21,619 spots corresponding to 18,175 unique genes, followed by confocal laser scanning (Agilent Technologies).	Scanned on an Agilent G2565AA scanner.	Images were quantified using Agilent Feature Extraction Software (version A.7.5).	n/a	LOWESS normalized, background subtracted VALUE data obtained from log10 of processed Red signal/processed Green signal. Agilent software was used.
GSM303129	Patient 020 with squamous cell carcinoma	GSM303129	Public on Apr 01 2009	Jul 02 2008	Jul 02 2008	RNA	2	Primary lung tumor	Homo sapiens	Annotation: SQ020	Position in Figure 1 (L to R): 26	Age: 46	Sex: F	Histology: SQ	Smoking (BI): 650	pTNM: T2N0M0	pStage: IB	Status: Dead	Survival (days): 888	Evidence of relapse: Y	Site of relapse: Kidney	EGFR status: Wt	K-ras Status: Wt	p53 Status: Mut	Gefitinib treatment:	Position in Figure 2 (L to R):	Expression profile-based classification:	Invasion:	Necrosis:	Grade:	BAC features:	total RNA	Total RNA was extracted using the RNeasy kit (Qiagen, Valencia, CA), followed by treatment with DNase I. Double-stranded cDNA was synthesized from 250 ng of total RNA using MMLV-RT and poly dT primer incorporating the T7 promoter.	Cy5	cRNA was generated and labeled with Cy3 or Cy5 (CyDye, Amersham Pharmacia Biotech, Piscataway, NJ) using the Low RNA Fluorescent Linear Amplification kit (Agilent Technologies, Palo Alto, CA).	9606	Total RNA from 20 lung cell lines representing all major histological types of lung cancers, labeled with Cyanine-3 (green).	Homo sapiens	n/a	total RNA	Total RNA was extracted using the RNeasy kit (Qiagen, Valencia, CA), followed by treatment with DNase I. Double-stranded cDNA was synthesized from 250 ng of total RNA using MMLV-RT and poly dT primer incorporating the T7 promoter.	Cy3	cRNA was generated and labeled with Cy3 or Cy5 (CyDye, Amersham Pharmacia Biotech, Piscataway, NJ) using the Low RNA Fluorescent Linear Amplification kit (Agilent Technologies, Palo Alto, CA).	9606	Cy5-sample cRNA and Cy3-common reference cRNA were hybridized to a custom Agilent oligonucleotide microarray, containing a total of 21,619 spots corresponding to 18,175 unique genes, followed by confocal laser scanning (Agilent Technologies).	Scanned on an Agilent G2565AA scanner.	Images were quantified using Agilent Feature Extraction Software (version A.7.5).	n/a	LOWESS normalized, background subtracted VALUE data obtained from log10 of processed Red signal/processed Green signal. Agilent software was used.
GSM303130	Patient 021 with squamous cell carcinoma	GSM303130	Public on Apr 01 2009	Jul 02 2008	Jul 02 2008	RNA	2	Primary lung tumor	Homo sapiens	Annotation: SQ021	Position in Figure 1 (L to R): 10	Age: 70	Sex: M	Histology: SQ	Smoking (BI): 1500	pTNM: T2N0M0	pStage: IB	Status: Alive	Survival (days): 2705	Evidence of relapse: N	Site of relapse:	EGFR status: Wt	K-ras Status: Wt	p53 Status: Wt	Gefitinib treatment:	Position in Figure 2 (L to R):	Expression profile-based classification:	Invasion:	Necrosis:	Grade:	BAC features:	total RNA	Total RNA was extracted using the RNeasy kit (Qiagen, Valencia, CA), followed by treatment with DNase I. Double-stranded cDNA was synthesized from 250 ng of total RNA using MMLV-RT and poly dT primer incorporating the T7 promoter.	Cy5	cRNA was generated and labeled with Cy3 or Cy5 (CyDye, Amersham Pharmacia Biotech, Piscataway, NJ) using the Low RNA Fluorescent Linear Amplification kit (Agilent Technologies, Palo Alto, CA).	9606	Total RNA from 20 lung cell lines representing all major histological types of lung cancers, labeled with Cyanine-3 (green).	Homo sapiens	n/a	total RNA	Total RNA was extracted using the RNeasy kit (Qiagen, Valencia, CA), followed by treatment with DNase I. Double-stranded cDNA was synthesized from 250 ng of total RNA using MMLV-RT and poly dT primer incorporating the T7 promoter.	Cy3	cRNA was generated and labeled with Cy3 or Cy5 (CyDye, Amersham Pharmacia Biotech, Piscataway, NJ) using the Low RNA Fluorescent Linear Amplification kit (Agilent Technologies, Palo Alto, CA).	9606	Cy5-sample cRNA and Cy3-common reference cRNA were hybridized to a custom Agilent oligonucleotide microarray, containing a total of 21,619 spots corresponding to 18,175 unique genes, followed by confocal laser scanning (Agilent Technologies).	Scanned on an Agilent G2565AA scanner.	Images were quantified using Agilent Feature Extraction Software (version A.7.5).	n/a	LOWESS normalized, background subtracted VALUE data obtained from log10 of processed Red signal/processed Green signal. Agilent software was used.
GSM303131	Patient 022 with squamous cell carcinoma	GSM303131	Public on Apr 01 2009	Jul 02 2008	Jul 02 2008	RNA	2	Primary lung tumor	Homo sapiens	Annotation: SQ022	Position in Figure 1 (L to R): 3	Age: 72	Sex: M	Histology: SQ	Smoking (BI): 940	pTNM: T1N0M0	pStage: IA	Status: Dead	Survival (days): 2546	Evidence of relapse: Y	Site of relapse: PM	EGFR status: Wt	K-ras Status: Wt	p53 Status: Mut	Gefitinib treatment:	Position in Figure 2 (L to R):	Expression profile-based classification:	Invasion:	Necrosis:	Grade:	BAC features:	total RNA	Total RNA was extracted using the RNeasy kit (Qiagen, Valencia, CA), followed by treatment with DNase I. Double-stranded cDNA was synthesized from 250 ng of total RNA using MMLV-RT and poly dT primer incorporating the T7 promoter.	Cy5	cRNA was generated and labeled with Cy3 or Cy5 (CyDye, Amersham Pharmacia Biotech, Piscataway, NJ) using the Low RNA Fluorescent Linear Amplification kit (Agilent Technologies, Palo Alto, CA).	9606	Total RNA from 20 lung cell lines representing all major histological types of lung cancers, labeled with Cyanine-3 (green).	Homo sapiens	n/a	total RNA	Total RNA was extracted using the RNeasy kit (Qiagen, Valencia, CA), followed by treatment with DNase I. Double-stranded cDNA was synthesized from 250 ng of total RNA using MMLV-RT and poly dT primer incorporating the T7 promoter.	Cy3	cRNA was generated and labeled with Cy3 or Cy5 (CyDye, Amersham Pharmacia Biotech, Piscataway, NJ) using the Low RNA Fluorescent Linear Amplification kit (Agilent Technologies, Palo Alto, CA).	9606	Cy5-sample cRNA and Cy3-common reference cRNA were hybridized to a custom Agilent oligonucleotide microarray, containing a total of 21,619 spots corresponding to 18,175 unique genes, followed by confocal laser scanning (Agilent Technologies).	Scanned on an Agilent G2565AA scanner.	Images were quantified using Agilent Feature Extraction Software (version A.7.5).	n/a	LOWESS normalized, background subtracted VALUE data obtained from log10 of processed Red signal/processed Green signal. Agilent software was used.
GSM303132	Patient 023 with squamous cell carcinoma	GSM303132	Public on Apr 01 2009	Jul 02 2008	Jul 02 2008	RNA	2	Primary lung tumor	Homo sapiens	Annotation: SQ023	Position in Figure 1 (L to R): 20	Age: 64	Sex: M	Histology: SQ	Smoking (BI): 600	pTNM: T3N0M0	pStage: IIB	Status: Dead	Survival (days): 1463	Evidence of relapse: Y	Site of relapse: Local rec	EGFR status: Wt	K-ras Status: Wt	p53 Status: Wt	Gefitinib treatment:	Position in Figure 2 (L to R):	Expression profile-based classification:	Invasion:	Necrosis:	Grade:	BAC features:	total RNA	Total RNA was extracted using the RNeasy kit (Qiagen, Valencia, CA), followed by treatment with DNase I. Double-stranded cDNA was synthesized from 250 ng of total RNA using MMLV-RT and poly dT primer incorporating the T7 promoter.	Cy5	cRNA was generated and labeled with Cy3 or Cy5 (CyDye, Amersham Pharmacia Biotech, Piscataway, NJ) using the Low RNA Fluorescent Linear Amplification kit (Agilent Technologies, Palo Alto, CA).	9606	Total RNA from 20 lung cell lines representing all major histological types of lung cancers, labeled with Cyanine-3 (green).	Homo sapiens	n/a	total RNA	Total RNA was extracted using the RNeasy kit (Qiagen, Valencia, CA), followed by treatment with DNase I. Double-stranded cDNA was synthesized from 250 ng of total RNA using MMLV-RT and poly dT primer incorporating the T7 promoter.	Cy3	cRNA was generated and labeled with Cy3 or Cy5 (CyDye, Amersham Pharmacia Biotech, Piscataway, NJ) using the Low RNA Fluorescent Linear Amplification kit (Agilent Technologies, Palo Alto, CA).	9606	Cy5-sample cRNA and Cy3-common reference cRNA were hybridized to a custom Agilent oligonucleotide microarray, containing a total of 21,619 spots corresponding to 18,175 unique genes, followed by confocal laser scanning (Agilent Technologies).	Scanned on an Agilent G2565AA scanner.	Images were quantified using Agilent Feature Extraction Software (version A.7.5).	n/a	LOWESS normalized, background subtracted VALUE data obtained from log10 of processed Red signal/processed Green signal. Agilent software was used.
GSM303133	Patient 024 with squamous cell carcinoma	GSM303133	Public on Apr 01 2009	Jul 02 2008	Jul 02 2008	RNA	2	Primary lung tumor	Homo sapiens	Annotation: SQ024	Position in Figure 1 (L to R): 21	Age: 77	Sex: M	Histology: SQ	Smoking (BI): 940	pTNM: T2N2M0	pStage: IIIA	Status: Dead	Survival (days): 139	Evidence of relapse: Y	Site of relapse: Brain, local rec.	EGFR status: Wt	K-ras Status: Wt	p53 Status: Wt	Gefitinib treatment:	Position in Figure 2 (L to R):	Expression profile-based classification:	Invasion:	Necrosis:	Grade:	BAC features:	total RNA	Total RNA was extracted using the RNeasy kit (Qiagen, Valencia, CA), followed by treatment with DNase I. Double-stranded cDNA was synthesized from 250 ng of total RNA using MMLV-RT and poly dT primer incorporating the T7 promoter.	Cy5	cRNA was generated and labeled with Cy3 or Cy5 (CyDye, Amersham Pharmacia Biotech, Piscataway, NJ) using the Low RNA Fluorescent Linear Amplification kit (Agilent Technologies, Palo Alto, CA).	9606	Total RNA from 20 lung cell lines representing all major histological types of lung cancers, labeled with Cyanine-3 (green).	Homo sapiens	n/a	total RNA	Total RNA was extracted using the RNeasy kit (Qiagen, Valencia, CA), followed by treatment with DNase I. Double-stranded cDNA was synthesized from 250 ng of total RNA using MMLV-RT and poly dT primer incorporating the T7 promoter.	Cy3	cRNA was generated and labeled with Cy3 or Cy5 (CyDye, Amersham Pharmacia Biotech, Piscataway, NJ) using the Low RNA Fluorescent Linear Amplification kit (Agilent Technologies, Palo Alto, CA).	9606	Cy5-sample cRNA and Cy3-common reference cRNA were hybridized to a custom Agilent oligonucleotide microarray, containing a total of 21,619 spots corresponding to 18,175 unique genes, followed by confocal laser scanning (Agilent Technologies).	Scanned on an Agilent G2565AA scanner.	Images were quantified using Agilent Feature Extraction Software (version A.7.5).	n/a	LOWESS normalized, background subtracted VALUE data obtained from log10 of processed Red signal/processed Green signal. Agilent software was used.
GSM303134	Patient 025 with squamous cell carcinoma	GSM303134	Public on Apr 01 2009	Jul 02 2008	Jul 02 2008	RNA	2	Primary lung tumor	Homo sapiens	Annotation: SQ025	Position in Figure 1 (L to R): 87	Age: 75	Sex: M	Histology: SQ	Smoking (BI): 940	pTNM: T2N0M0	pStage: IB	Status: Alive	Survival (days): 2513	Evidence of relapse: N	Site of relapse:	EGFR status: Wt	K-ras Status: Wt	p53 Status: Wt	Gefitinib treatment:	Position in Figure 2 (L to R):	Expression profile-based classification:	Invasion:	Necrosis:	Grade:	BAC features:	total RNA	Total RNA was extracted using the RNeasy kit (Qiagen, Valencia, CA), followed by treatment with DNase I. Double-stranded cDNA was synthesized from 250 ng of total RNA using MMLV-RT and poly dT primer incorporating the T7 promoter.	Cy5	cRNA was generated and labeled with Cy3 or Cy5 (CyDye, Amersham Pharmacia Biotech, Piscataway, NJ) using the Low RNA Fluorescent Linear Amplification kit (Agilent Technologies, Palo Alto, CA).	9606	Total RNA from 20 lung cell lines representing all major histological types of lung cancers, labeled with Cyanine-3 (green).	Homo sapiens	n/a	total RNA	Total RNA was extracted using the RNeasy kit (Qiagen, Valencia, CA), followed by treatment with DNase I. Double-stranded cDNA was synthesized from 250 ng of total RNA using MMLV-RT and poly dT primer incorporating the T7 promoter.	Cy3	cRNA was generated and labeled with Cy3 or Cy5 (CyDye, Amersham Pharmacia Biotech, Piscataway, NJ) using the Low RNA Fluorescent Linear Amplification kit (Agilent Technologies, Palo Alto, CA).	9606	Cy5-sample cRNA and Cy3-common reference cRNA were hybridized to a custom Agilent oligonucleotide microarray, containing a total of 21,619 spots corresponding to 18,175 unique genes, followed by confocal laser scanning (Agilent Technologies).	Scanned on an Agilent G2565AA scanner.	Images were quantified using Agilent Feature Extraction Software (version A.7.5).	n/a	LOWESS normalized, background subtracted VALUE data obtained from log10 of processed Red signal/processed Green signal. Agilent software was used.
GSM303135	Patient 026 with squamous cell carcinoma	GSM303135	Public on Apr 01 2009	Jul 02 2008	Jul 02 2008	RNA	2	Primary lung tumor	Homo sapiens	Annotation: SQ026	Position in Figure 1 (L to R): 8	Age: 69	Sex: M	Histology: SQ	Smoking (BI): 2700	pTNM: T4N1M0	pStage: IIIB	Status: Dead	Survival (days): 2528	Evidence of relapse: Y	Site of relapse: PM	EGFR status: Wt	K-ras Status: Wt	p53 Status: Mut	Gefitinib treatment:	Position in Figure 2 (L to R):	Expression profile-based classification:	Invasion:	Necrosis:	Grade:	BAC features:	total RNA	Total RNA was extracted using the RNeasy kit (Qiagen, Valencia, CA), followed by treatment with DNase I. Double-stranded cDNA was synthesized from 250 ng of total RNA using MMLV-RT and poly dT primer incorporating the T7 promoter.	Cy5	cRNA was generated and labeled with Cy3 or Cy5 (CyDye, Amersham Pharmacia Biotech, Piscataway, NJ) using the Low RNA Fluorescent Linear Amplification kit (Agilent Technologies, Palo Alto, CA).	9606	Total RNA from 20 lung cell lines representing all major histological types of lung cancers, labeled with Cyanine-3 (green).	Homo sapiens	n/a	total RNA	Total RNA was extracted using the RNeasy kit (Qiagen, Valencia, CA), followed by treatment with DNase I. Double-stranded cDNA was synthesized from 250 ng of total RNA using MMLV-RT and poly dT primer incorporating the T7 promoter.	Cy3	cRNA was generated and labeled with Cy3 or Cy5 (CyDye, Amersham Pharmacia Biotech, Piscataway, NJ) using the Low RNA Fluorescent Linear Amplification kit (Agilent Technologies, Palo Alto, CA).	9606	Cy5-sample cRNA and Cy3-common reference cRNA were hybridized to a custom Agilent oligonucleotide microarray, containing a total of 21,619 spots corresponding to 18,175 unique genes, followed by confocal laser scanning (Agilent Technologies).	Scanned on an Agilent G2565AA scanner.	Images were quantified using Agilent Feature Extraction Software (version A.7.5).	n/a	LOWESS normalized, background subtracted VALUE data obtained from log10 of processed Red signal/processed Green signal. Agilent software was used.
GSM303136	Patient 027 with squamous cell carcinoma	GSM303136	Public on Apr 01 2009	Jul 02 2008	Jul 02 2008	RNA	2	Primary lung tumor	Homo sapiens	Annotation: SQ027	Position in Figure 1 (L to R): 9	Age: 72	Sex: M	Histology: SQ	Smoking (BI): 4050	pTNM: T2N0M0	pStage: IB	Status: Dead	Survival (days): 25	Evidence of relapse: N	Site of relapse:	EGFR status: Wt	K-ras Status: Wt	p53 Status: Mut	Gefitinib treatment:	Position in Figure 2 (L to R):	Expression profile-based classification:	Invasion:	Necrosis:	Grade:	BAC features:	total RNA	Total RNA was extracted using the RNeasy kit (Qiagen, Valencia, CA), followed by treatment with DNase I. Double-stranded cDNA was synthesized from 250 ng of total RNA using MMLV-RT and poly dT primer incorporating the T7 promoter.	Cy5	cRNA was generated and labeled with Cy3 or Cy5 (CyDye, Amersham Pharmacia Biotech, Piscataway, NJ) using the Low RNA Fluorescent Linear Amplification kit (Agilent Technologies, Palo Alto, CA).	9606	Total RNA from 20 lung cell lines representing all major histological types of lung cancers, labeled with Cyanine-3 (green).	Homo sapiens	n/a	total RNA	Total RNA was extracted using the RNeasy kit (Qiagen, Valencia, CA), followed by treatment with DNase I. Double-stranded cDNA was synthesized from 250 ng of total RNA using MMLV-RT and poly dT primer incorporating the T7 promoter.	Cy3	cRNA was generated and labeled with Cy3 or Cy5 (CyDye, Amersham Pharmacia Biotech, Piscataway, NJ) using the Low RNA Fluorescent Linear Amplification kit (Agilent Technologies, Palo Alto, CA).	9606	Cy5-sample cRNA and Cy3-common reference cRNA were hybridized to a custom Agilent oligonucleotide microarray, containing a total of 21,619 spots corresponding to 18,175 unique genes, followed by confocal laser scanning (Agilent Technologies).	Scanned on an Agilent G2565AA scanner.	Images were quantified using Agilent Feature Extraction Software (version A.7.5).	n/a	LOWESS normalized, background subtracted VALUE data obtained from log10 of processed Red signal/processed Green signal. Agilent software was used.
GSM303137	Patient 028 with squamous cell carcinoma	GSM303137	Public on Apr 01 2009	Jul 02 2008	Jul 02 2008	RNA	2	Primary lung tumor	Homo sapiens	Annotation: SQ028	Position in Figure 1 (L to R): 23	Age: 68	Sex: M	Histology: SQ	Smoking (BI): 960	pTNM: T2N2M0	pStage: IIIA	Status: Dead	Survival (days): 25	Evidence of relapse: N	Site of relapse:	EGFR status: Wt	K-ras Status: Wt	p53 Status: Mut	Gefitinib treatment:	Position in Figure 2 (L to R):	Expression profile-based classification:	Invasion:	Necrosis:	Grade:	BAC features:	total RNA	Total RNA was extracted using the RNeasy kit (Qiagen, Valencia, CA), followed by treatment with DNase I. Double-stranded cDNA was synthesized from 250 ng of total RNA using MMLV-RT and poly dT primer incorporating the T7 promoter.	Cy5	cRNA was generated and labeled with Cy3 or Cy5 (CyDye, Amersham Pharmacia Biotech, Piscataway, NJ) using the Low RNA Fluorescent Linear Amplification kit (Agilent Technologies, Palo Alto, CA).	9606	Total RNA from 20 lung cell lines representing all major histological types of lung cancers, labeled with Cyanine-3 (green).	Homo sapiens	n/a	total RNA	Total RNA was extracted using the RNeasy kit (Qiagen, Valencia, CA), followed by treatment with DNase I. Double-stranded cDNA was synthesized from 250 ng of total RNA using MMLV-RT and poly dT primer incorporating the T7 promoter.	Cy3	cRNA was generated and labeled with Cy3 or Cy5 (CyDye, Amersham Pharmacia Biotech, Piscataway, NJ) using the Low RNA Fluorescent Linear Amplification kit (Agilent Technologies, Palo Alto, CA).	9606	Cy5-sample cRNA and Cy3-common reference cRNA were hybridized to a custom Agilent oligonucleotide microarray, containing a total of 21,619 spots corresponding to 18,175 unique genes, followed by confocal laser scanning (Agilent Technologies).	Scanned on an Agilent G2565AA scanner.	Images were quantified using Agilent Feature Extraction Software (version A.7.5).	n/a	LOWESS normalized, background subtracted VALUE data obtained from log10 of processed Red signal/processed Green signal. Agilent software was used.
GSM303138	Patient 029 with squamous cell carcinoma	GSM303138	Public on Apr 01 2009	Jul 02 2008	Jul 02 2008	RNA	2	Primary lung tumor	Homo sapiens	Annotation: SQ029	Position in Figure 1 (L to R): 124	Age: 72	Sex: M	Histology: SQ	Smoking (BI): 1250	pTNM: T2N0M0	pStage: IB	Status: Alive	Survival (days): 2533	Evidence of relapse: N	Site of relapse:	EGFR status: Wt	K-ras Status: Wt	p53 Status: Wt	Gefitinib treatment:	Position in Figure 2 (L to R):	Expression profile-based classification:	Invasion:	Necrosis:	Grade:	BAC features:	total RNA	Total RNA was extracted using the RNeasy kit (Qiagen, Valencia, CA), followed by treatment with DNase I. Double-stranded cDNA was synthesized from 250 ng of total RNA using MMLV-RT and poly dT primer incorporating the T7 promoter.	Cy5	cRNA was generated and labeled with Cy3 or Cy5 (CyDye, Amersham Pharmacia Biotech, Piscataway, NJ) using the Low RNA Fluorescent Linear Amplification kit (Agilent Technologies, Palo Alto, CA).	9606	Total RNA from 20 lung cell lines representing all major histological types of lung cancers, labeled with Cyanine-3 (green).	Homo sapiens	n/a	total RNA	Total RNA was extracted using the RNeasy kit (Qiagen, Valencia, CA), followed by treatment with DNase I. Double-stranded cDNA was synthesized from 250 ng of total RNA using MMLV-RT and poly dT primer incorporating the T7 promoter.	Cy3	cRNA was generated and labeled with Cy3 or Cy5 (CyDye, Amersham Pharmacia Biotech, Piscataway, NJ) using the Low RNA Fluorescent Linear Amplification kit (Agilent Technologies, Palo Alto, CA).	9606	Cy5-sample cRNA and Cy3-common reference cRNA were hybridized to a custom Agilent oligonucleotide microarray, containing a total of 21,619 spots corresponding to 18,175 unique genes, followed by confocal laser scanning (Agilent Technologies).	Scanned on an Agilent G2565AA scanner.	Images were quantified using Agilent Feature Extraction Software (version A.7.5).	n/a	LOWESS normalized, background subtracted VALUE data obtained from log10 of processed Red signal/processed Green signal. Agilent software was used.
GSM303139	Patient 030 with squamous cell carcinoma	GSM303139	Public on Apr 01 2009	Jul 02 2008	Jul 02 2008	RNA	2	Primary lung tumor	Homo sapiens	Annotation: SQ030	Position in Figure 1 (L to R): 24	Age: 79	Sex: M	Histology: SQ	Smoking (BI): 780	pTNM: T2N0M0	pStage: IB	Status: Alive	Survival (days): 2358	Evidence of relapse: N	Site of relapse:	EGFR status: Wt	K-ras Status: Wt	p53 Status: Mut	Gefitinib treatment:	Position in Figure 2 (L to R):	Expression profile-based classification:	Invasion:	Necrosis:	Grade:	BAC features:	total RNA	Total RNA was extracted using the RNeasy kit (Qiagen, Valencia, CA), followed by treatment with DNase I. Double-stranded cDNA was synthesized from 250 ng of total RNA using MMLV-RT and poly dT primer incorporating the T7 promoter.	Cy5	cRNA was generated and labeled with Cy3 or Cy5 (CyDye, Amersham Pharmacia Biotech, Piscataway, NJ) using the Low RNA Fluorescent Linear Amplification kit (Agilent Technologies, Palo Alto, CA).	9606	Total RNA from 20 lung cell lines representing all major histological types of lung cancers, labeled with Cyanine-3 (green).	Homo sapiens	n/a	total RNA	Total RNA was extracted using the RNeasy kit (Qiagen, Valencia, CA), followed by treatment with DNase I. Double-stranded cDNA was synthesized from 250 ng of total RNA using MMLV-RT and poly dT primer incorporating the T7 promoter.	Cy3	cRNA was generated and labeled with Cy3 or Cy5 (CyDye, Amersham Pharmacia Biotech, Piscataway, NJ) using the Low RNA Fluorescent Linear Amplification kit (Agilent Technologies, Palo Alto, CA).	9606	Cy5-sample cRNA and Cy3-common reference cRNA were hybridized to a custom Agilent oligonucleotide microarray, containing a total of 21,619 spots corresponding to 18,175 unique genes, followed by confocal laser scanning (Agilent Technologies).	Scanned on an Agilent G2565AA scanner.	Images were quantified using Agilent Feature Extraction Software (version A.7.5).	n/a	LOWESS normalized, background subtracted VALUE data obtained from log10 of processed Red signal/processed Green signal. Agilent software was used.
GSM303140	Patient 031 with squamous cell carcinoma	GSM303140	Public on Apr 01 2009	Jul 02 2008	Jul 02 2008	RNA	2	Primary lung tumor	Homo sapiens	Annotation: SQ031	Position in Figure 1 (L to R): 2	Age: 76	Sex: M	Histology: SQ	Smoking (BI): 1250	pTNM: T1N0M0	pStage: IA	Status: Dead	Survival (days): 288	Evidence of relapse: Unknown	Site of relapse:	EGFR status: Wt	K-ras Status: Wt	p53 Status: Mut	Gefitinib treatment:	Position in Figure 2 (L to R):	Expression profile-based classification:	Invasion:	Necrosis:	Grade:	BAC features:	total RNA	Total RNA was extracted using the RNeasy kit (Qiagen, Valencia, CA), followed by treatment with DNase I. Double-stranded cDNA was synthesized from 250 ng of total RNA using MMLV-RT and poly dT primer incorporating the T7 promoter.	Cy5	cRNA was generated and labeled with Cy3 or Cy5 (CyDye, Amersham Pharmacia Biotech, Piscataway, NJ) using the Low RNA Fluorescent Linear Amplification kit (Agilent Technologies, Palo Alto, CA).	9606	Total RNA from 20 lung cell lines representing all major histological types of lung cancers, labeled with Cyanine-3 (green).	Homo sapiens	n/a	total RNA	Total RNA was extracted using the RNeasy kit (Qiagen, Valencia, CA), followed by treatment with DNase I. Double-stranded cDNA was synthesized from 250 ng of total RNA using MMLV-RT and poly dT primer incorporating the T7 promoter.	Cy3	cRNA was generated and labeled with Cy3 or Cy5 (CyDye, Amersham Pharmacia Biotech, Piscataway, NJ) using the Low RNA Fluorescent Linear Amplification kit (Agilent Technologies, Palo Alto, CA).	9606	Cy5-sample cRNA and Cy3-common reference cRNA were hybridized to a custom Agilent oligonucleotide microarray, containing a total of 21,619 spots corresponding to 18,175 unique genes, followed by confocal laser scanning (Agilent Technologies).	Scanned on an Agilent G2565AA scanner.	Images were quantified using Agilent Feature Extraction Software (version A.7.5).	n/a	LOWESS normalized, background subtracted VALUE data obtained from log10 of processed Red signal/processed Green signal. Agilent software was used.
GSM303141	Patient 032 with squamous cell carcinoma	GSM303141	Public on Apr 01 2009	Jul 02 2008	Jul 02 2008	RNA	2	Primary lung tumor	Homo sapiens	Annotation: SQ032	Position in Figure 1 (L to R): 4	Age: 73	Sex: M	Histology: SQ	Smoking (BI): 1060	pTNM: T2N2M0	pStage: IIIA	Status: Dead	Survival (days): 1862	Evidence of relapse: Y	Site of relapse: Local rec	EGFR status: Wt	K-ras Status: Wt	p53 Status: Wt	Gefitinib treatment: Y	Position in Figure 2 (L to R):	Expression profile-based classification:	Invasion:	Necrosis:	Grade:	BAC features:	total RNA	Total RNA was extracted using the RNeasy kit (Qiagen, Valencia, CA), followed by treatment with DNase I. Double-stranded cDNA was synthesized from 250 ng of total RNA using MMLV-RT and poly dT primer incorporating the T7 promoter.	Cy5	cRNA was generated and labeled with Cy3 or Cy5 (CyDye, Amersham Pharmacia Biotech, Piscataway, NJ) using the Low RNA Fluorescent Linear Amplification kit (Agilent Technologies, Palo Alto, CA).	9606	Total RNA from 20 lung cell lines representing all major histological types of lung cancers, labeled with Cyanine-3 (green).	Homo sapiens	n/a	total RNA	Total RNA was extracted using the RNeasy kit (Qiagen, Valencia, CA), followed by treatment with DNase I. Double-stranded cDNA was synthesized from 250 ng of total RNA using MMLV-RT and poly dT primer incorporating the T7 promoter.	Cy3	cRNA was generated and labeled with Cy3 or Cy5 (CyDye, Amersham Pharmacia Biotech, Piscataway, NJ) using the Low RNA Fluorescent Linear Amplification kit (Agilent Technologies, Palo Alto, CA).	9606	Cy5-sample cRNA and Cy3-common reference cRNA were hybridized to a custom Agilent oligonucleotide microarray, containing a total of 21,619 spots corresponding to 18,175 unique genes, followed by confocal laser scanning (Agilent Technologies).	Scanned on an Agilent G2565AA scanner.	Images were quantified using Agilent Feature Extraction Software (version A.7.5).	n/a	LOWESS normalized, background subtracted VALUE data obtained from log10 of processed Red signal/processed Green signal. Agilent software was used.
GSM303142	Patient 033 with squamous cell carcinoma	GSM303142	Public on Apr 01 2009	Jul 02 2008	Jul 02 2008	RNA	2	Primary lung tumor	Homo sapiens	Annotation: SQ033	Position in Figure 1 (L to R): 25	Age: 72	Sex: M	Histology: SQ	Smoking (BI): 1000	pTNM: T2N0M0	pStage: IB	Status: Dead	Survival (days): 683	Evidence of relapse: Y	Site of relapse: LN (mediastinal)	EGFR status: Wt	K-ras Status: Wt	p53 Status: Mut	Gefitinib treatment:	Position in Figure 2 (L to R):	Expression profile-based classification:	Invasion:	Necrosis:	Grade:	BAC features:	total RNA	Total RNA was extracted using the RNeasy kit (Qiagen, Valencia, CA), followed by treatment with DNase I. Double-stranded cDNA was synthesized from 250 ng of total RNA using MMLV-RT and poly dT primer incorporating the T7 promoter.	Cy5	cRNA was generated and labeled with Cy3 or Cy5 (CyDye, Amersham Pharmacia Biotech, Piscataway, NJ) using the Low RNA Fluorescent Linear Amplification kit (Agilent Technologies, Palo Alto, CA).	9606	Total RNA from 20 lung cell lines representing all major histological types of lung cancers, labeled with Cyanine-3 (green).	Homo sapiens	n/a	total RNA	Total RNA was extracted using the RNeasy kit (Qiagen, Valencia, CA), followed by treatment with DNase I. Double-stranded cDNA was synthesized from 250 ng of total RNA using MMLV-RT and poly dT primer incorporating the T7 promoter.	Cy3	cRNA was generated and labeled with Cy3 or Cy5 (CyDye, Amersham Pharmacia Biotech, Piscataway, NJ) using the Low RNA Fluorescent Linear Amplification kit (Agilent Technologies, Palo Alto, CA).	9606	Cy5-sample cRNA and Cy3-common reference cRNA were hybridized to a custom Agilent oligonucleotide microarray, containing a total of 21,619 spots corresponding to 18,175 unique genes, followed by confocal laser scanning (Agilent Technologies).	Scanned on an Agilent G2565AA scanner.	Images were quantified using Agilent Feature Extraction Software (version A.7.5).	n/a	LOWESS normalized, background subtracted VALUE data obtained from log10 of processed Red signal/processed Green signal. Agilent software was used.
GSM303143	Patient 034 with squamous cell carcinoma	GSM303143	Public on Apr 01 2009	Jul 02 2008	Jul 02 2008	RNA	2	Primary lung tumor	Homo sapiens	Annotation: SQ034	Position in Figure 1 (L to R): 115	Age: 56	Sex: M	Histology: SQ	Smoking (BI): 1440	pTNM: T2N2M0	pStage: IIIA	Status: Dead	Survival (days): 683	Evidence of relapse: Y	Site of relapse: Kidney	EGFR status: Wt	K-ras Status: Wt	p53 Status: Mut	Gefitinib treatment:	Position in Figure 2 (L to R):	Expression profile-based classification:	Invasion:	Necrosis:	Grade:	BAC features:	total RNA	Total RNA was extracted using the RNeasy kit (Qiagen, Valencia, CA), followed by treatment with DNase I. Double-stranded cDNA was synthesized from 250 ng of total RNA using MMLV-RT and poly dT primer incorporating the T7 promoter.	Cy5	cRNA was generated and labeled with Cy3 or Cy5 (CyDye, Amersham Pharmacia Biotech, Piscataway, NJ) using the Low RNA Fluorescent Linear Amplification kit (Agilent Technologies, Palo Alto, CA).	9606	Total RNA from 20 lung cell lines representing all major histological types of lung cancers, labeled with Cyanine-3 (green).	Homo sapiens	n/a	total RNA	Total RNA was extracted using the RNeasy kit (Qiagen, Valencia, CA), followed by treatment with DNase I. Double-stranded cDNA was synthesized from 250 ng of total RNA using MMLV-RT and poly dT primer incorporating the T7 promoter.	Cy3	cRNA was generated and labeled with Cy3 or Cy5 (CyDye, Amersham Pharmacia Biotech, Piscataway, NJ) using the Low RNA Fluorescent Linear Amplification kit (Agilent Technologies, Palo Alto, CA).	9606	Cy5-sample cRNA and Cy3-common reference cRNA were hybridized to a custom Agilent oligonucleotide microarray, containing a total of 21,619 spots corresponding to 18,175 unique genes, followed by confocal laser scanning (Agilent Technologies).	Scanned on an Agilent G2565AA scanner.	Images were quantified using Agilent Feature Extraction Software (version A.7.5).	n/a	LOWESS normalized, background subtracted VALUE data obtained from log10 of processed Red signal/processed Green signal. Agilent software was used.
GSM303144	Patient 035 with squamous cell carcinoma	GSM303144	Public on Apr 01 2009	Jul 02 2008	Jul 02 2008	RNA	2	Primary lung tumor	Homo sapiens	Annotation: SQ035	Position in Figure 1 (L to R): 22	Age: 73	Sex: M	Histology: SQ	Smoking (BI): 1060	pTNM: T2N2M0	pStage: IIIA	Status: Dead	Survival (days): 795	Evidence of relapse: Y	Site of relapse: LN (mediastinal)	EGFR status: Wt	K-ras Status: Wt	p53 Status: Mut	Gefitinib treatment:	Position in Figure 2 (L to R):	Expression profile-based classification:	Invasion:	Necrosis:	Grade:	BAC features:	total RNA	Total RNA was extracted using the RNeasy kit (Qiagen, Valencia, CA), followed by treatment with DNase I. Double-stranded cDNA was synthesized from 250 ng of total RNA using MMLV-RT and poly dT primer incorporating the T7 promoter.	Cy5	cRNA was generated and labeled with Cy3 or Cy5 (CyDye, Amersham Pharmacia Biotech, Piscataway, NJ) using the Low RNA Fluorescent Linear Amplification kit (Agilent Technologies, Palo Alto, CA).	9606	Total RNA from 20 lung cell lines representing all major histological types of lung cancers, labeled with Cyanine-3 (green).	Homo sapiens	n/a	total RNA	Total RNA was extracted using the RNeasy kit (Qiagen, Valencia, CA), followed by treatment with DNase I. Double-stranded cDNA was synthesized from 250 ng of total RNA using MMLV-RT and poly dT primer incorporating the T7 promoter.	Cy3	cRNA was generated and labeled with Cy3 or Cy5 (CyDye, Amersham Pharmacia Biotech, Piscataway, NJ) using the Low RNA Fluorescent Linear Amplification kit (Agilent Technologies, Palo Alto, CA).	9606	Cy5-sample cRNA and Cy3-common reference cRNA were hybridized to a custom Agilent oligonucleotide microarray, containing a total of 21,619 spots corresponding to 18,175 unique genes, followed by confocal laser scanning (Agilent Technologies).	Scanned on an Agilent G2565AA scanner.	Images were quantified using Agilent Feature Extraction Software (version A.7.5).	n/a	LOWESS normalized, background subtracted VALUE data obtained from log10 of processed Red signal/processed Green signal. Agilent software was used.
[truncated: 34 more columns]
