# Supplementary material for: Significance of macrophage infiltration in the prognosis of lung adenocarcinoma patients evaluated by scRNA and bulkRNA analysis
Source: Front Immunol. 2022 Oct 12;13:1028440. doi: 10.3389/fimmu.2022.1028440 (PMC9597471; doi:10.3389/fimmu.2022.1028440)
Supplement: Supplementary file 1 [file DataSheet_1.zip › SupplementaryTable1_ GSE19188_clin.txt]

title	geo_accession	status	submission_date	last_update_date	type	channel_count	source_name_ch1	organism_ch1	characteristics_ch1	characteristics_ch1.1	characteristics_ch1.2	characteristics_ch1.3	characteristics_ch1.4	molecule_ch1	extract_protocol_ch1	label_ch1	label_protocol_ch1	taxid_ch1	hyb_protocol	scan_protocol	description	data_processing	platform_id	contact_name	contact_email	contact_phone	contact_fax	contact_department	contact_institute	contact_address	contact_city	contact_zip/postal_code	contact_country	contact_web_link	supplementary_file	data_row_count	relation	relation.1	cell type:ch1	gender:ch1	overall survival:ch1	status:ch1	tissue type:ch1	OS	OS.time
GSM475656	NSCLC EMC TB0069tu	GSM475656	Public on May 07 2010	Nov 25 2009	Aug 28 2018	RNA	1	frozen tissue	Homo sapiens	tissue type: tumor	cell type: LCC	overall survival: 12.5	status: deceased	gender: M	total RNA	Trizol extraction of total RNA was performed according to the manufacturer's instructions.	biotin	Biotinylated cRNA were prepared according to the standard Affymetrix protocol from 6 ug total RNA (Expression Analysis Technical Manual, 2001, Affymetrix).	9606	Following fragmentation, 20 ug of cRNA were hybridized for 16 hr at 45C on GeneChip Human Genome U133 plus 2.0 array. GeneChips were washed and stained in the Affymetrix Fluidics Station Fluidics 450.	GeneChips were scanned using the Affymetrix GeneArray scanner 3000	Gene expression data from primary NSCLC	The data was normalized by Robust Multi-Array average (RMA) algorithm. Intensities of probe sets lower than 30 were reset to 30.The intensity values of individual probe sets in each sample were then displayed as the log 2 of the deviations to the calculated geometric means for that probe sets.	GPL570	Sjaak,,Philipsen	j.philipsen@erasmusmc.nl	+31-10-7044282	+31-10-7044743	Cell Biology	Erasmus MC	Dr. Molewaterplein 50	Rotterdam	3015GE	Netherlands	http://www.erasmusmc.nl/medical_genetics/	ftp://ftp.ncbi.nlm.nih.gov/geo/samples/GSM475nnn/GSM475656/suppl/GSM475656.CEL.gz	54675	Reanalyzed by: GSE60486	Reanalyzed by: GSE119087	LCC	M	12.5	deceased	tumor	1	375
GSM475679	NSCLC EMC ADC2243T	GSM475679	Public on May 07 2010	Nov 25 2009	Aug 28 2018	RNA	1	frozen tissue	Homo sapiens	tissue type: tumor	cell type: ADC	overall survival: 127	status: alive	gender: F	total RNA	Trizol extraction of total RNA was performed according to the manufacturer's instructions.	biotin	Biotinylated cRNA were prepared according to the standard Affymetrix protocol from 6 ug total RNA (Expression Analysis Technical Manual, 2001, Affymetrix).	9606	Following fragmentation, 20 ug of cRNA were hybridized for 16 hr at 45C on GeneChip Human Genome U133 plus 2.0 array. GeneChips were washed and stained in the Affymetrix Fluidics Station Fluidics 450.	GeneChips were scanned using the Affymetrix GeneArray scanner 3000	Gene expression data from primary NSCLC	The data was normalized by Robust Multi-Array average (RMA) algorithm. Intensities of probe sets lower than 30 were reset to 30.The intensity values of individual probe sets in each sample were then displayed as the log 2 of the deviations to the calculated geometric means for that probe sets.	GPL570	Sjaak,,Philipsen	j.philipsen@erasmusmc.nl	+31-10-7044282	+31-10-7044743	Cell Biology	Erasmus MC	Dr. Molewaterplein 50	Rotterdam	3015GE	Netherlands	http://www.erasmusmc.nl/medical_genetics/	ftp://ftp.ncbi.nlm.nih.gov/geo/samples/GSM475nnn/GSM475679/suppl/GSM475679.CEL.gz	54675	Reanalyzed by: GSE119087		ADC	F	127	alive	tumor	0	3810
GSM475681	NSCLC EMC ADC2246T	GSM475681	Public on May 07 2010	Nov 25 2009	Aug 28 2018	RNA	1	frozen tissue	Homo sapiens	tissue type: tumor	cell type: ADC	overall survival: 12.57	status: deceased	gender: F	total RNA	Trizol extraction of total RNA was performed according to the manufacturer's instructions.	biotin	Biotinylated cRNA were prepared according to the standard Affymetrix protocol from 6 ug total RNA (Expression Analysis Technical Manual, 2001, Affymetrix).	9606	Following fragmentation, 20 ug of cRNA were hybridized for 16 hr at 45C on GeneChip Human Genome U133 plus 2.0 array. GeneChips were washed and stained in the Affymetrix Fluidics Station Fluidics 450.	GeneChips were scanned using the Affymetrix GeneArray scanner 3000	Gene expression data from primary NSCLC	The data was normalized by Robust Multi-Array average (RMA) algorithm. Intensities of probe sets lower than 30 were reset to 30.The intensity values of individual probe sets in each sample were then displayed as the log 2 of the deviations to the calculated geometric means for that probe sets.	GPL570	Sjaak,,Philipsen	j.philipsen@erasmusmc.nl	+31-10-7044282	+31-10-7044743	Cell Biology	Erasmus MC	Dr. Molewaterplein 50	Rotterdam	3015GE	Netherlands	http://www.erasmusmc.nl/medical_genetics/	ftp://ftp.ncbi.nlm.nih.gov/geo/samples/GSM475nnn/GSM475681/suppl/GSM475681.CEL.gz	54675	Reanalyzed by: GSE119087		ADC	F	12.57	deceased	tumor	1	377.1
GSM475683	NSCLC EMC ADC2248T	GSM475683	Public on May 07 2010	Nov 25 2009	Aug 28 2018	RNA	1	frozen tissue	Homo sapiens	tissue type: tumor	cell type: ADC	overall survival: 0.67	status: deceased	gender: M	total RNA	Trizol extraction of total RNA was performed according to the manufacturer's instructions.	biotin	Biotinylated cRNA were prepared according to the standard Affymetrix protocol from 6 ug total RNA (Expression Analysis Technical Manual, 2001, Affymetrix).	9606	Following fragmentation, 20 ug of cRNA were hybridized for 16 hr at 45C on GeneChip Human Genome U133 plus 2.0 array. GeneChips were washed and stained in the Affymetrix Fluidics Station Fluidics 450.	GeneChips were scanned using the Affymetrix GeneArray scanner 3000	Gene expression data from primary NSCLC	The data was normalized by Robust Multi-Array average (RMA) algorithm. Intensities of probe sets lower than 30 were reset to 30.The intensity values of individual probe sets in each sample were then displayed as the log 2 of the deviations to the calculated geometric means for that probe sets.	GPL570	Sjaak,,Philipsen	j.philipsen@erasmusmc.nl	+31-10-7044282	+31-10-7044743	Cell Biology	Erasmus MC	Dr. Molewaterplein 50	Rotterdam	3015GE	Netherlands	http://www.erasmusmc.nl/medical_genetics/	ftp://ftp.ncbi.nlm.nih.gov/geo/samples/GSM475nnn/GSM475683/suppl/GSM475683.CEL.gz	54675	Reanalyzed by: GSE119087		ADC	M	0.67	deceased	tumor	1	20.1
GSM475685	NSCLC EMC ADC2256T	GSM475685	Public on May 07 2010	Nov 25 2009	Aug 28 2018	RNA	1	frozen tissue	Homo sapiens	tissue type: tumor	cell type: ADC	overall survival: 98.93	status: alive	gender: F	total RNA	Trizol extraction of total RNA was performed according to the manufacturer's instructions.	biotin	Biotinylated cRNA were prepared according to the standard Affymetrix protocol from 6 ug total RNA (Expression Analysis Technical Manual, 2001, Affymetrix).	9606	Following fragmentation, 20 ug of cRNA were hybridized for 16 hr at 45C on GeneChip Human Genome U133 plus 2.0 array. GeneChips were washed and stained in the Affymetrix Fluidics Station Fluidics 450.	GeneChips were scanned using the Affymetrix GeneArray scanner 3000	Gene expression data from primary NSCLC	The data was normalized by Robust Multi-Array average (RMA) algorithm. Intensities of probe sets lower than 30 were reset to 30.The intensity values of individual probe sets in each sample were then displayed as the log 2 of the deviations to the calculated geometric means for that probe sets.	GPL570	Sjaak,,Philipsen	j.philipsen@erasmusmc.nl	+31-10-7044282	+31-10-7044743	Cell Biology	Erasmus MC	Dr. Molewaterplein 50	Rotterdam	3015GE	Netherlands	http://www.erasmusmc.nl/medical_genetics/	ftp://ftp.ncbi.nlm.nih.gov/geo/samples/GSM475nnn/GSM475685/suppl/GSM475685.CEL.gz	54675	Reanalyzed by: GSE119087		ADC	F	98.93	alive	tumor	0	2967.9
GSM475687	NSCLC EMC ADC2260T	GSM475687	Public on May 07 2010	Nov 25 2009	Aug 28 2018	RNA	1	frozen tissue	Homo sapiens	tissue type: tumor	cell type: ADC	overall survival: 87.7	status: deceased	gender: F	total RNA	Trizol extraction of total RNA was performed according to the manufacturer's instructions.	biotin	Biotinylated cRNA were prepared according to the standard Affymetrix protocol from 6 ug total RNA (Expression Analysis Technical Manual, 2001, Affymetrix).	9606	Following fragmentation, 20 ug of cRNA were hybridized for 16 hr at 45C on GeneChip Human Genome U133 plus 2.0 array. GeneChips were washed and stained in the Affymetrix Fluidics Station Fluidics 450.	GeneChips were scanned using the Affymetrix GeneArray scanner 3000	Gene expression data from primary NSCLC	The data was normalized by Robust Multi-Array average (RMA) algorithm. Intensities of probe sets lower than 30 were reset to 30.The intensity values of individual probe sets in each sample were then displayed as the log 2 of the deviations to the calculated geometric means for that probe sets.	GPL570	Sjaak,,Philipsen	j.philipsen@erasmusmc.nl	+31-10-7044282	+31-10-7044743	Cell Biology	Erasmus MC	Dr. Molewaterplein 50	Rotterdam	3015GE	Netherlands	http://www.erasmusmc.nl/medical_genetics/	ftp://ftp.ncbi.nlm.nih.gov/geo/samples/GSM475nnn/GSM475687/suppl/GSM475687.CEL.gz	54675	Reanalyzed by: GSE119087		ADC	F	87.7	deceased	tumor	1	2631
GSM475689	NSCLC EMC ADC2264T	GSM475689	Public on May 07 2010	Nov 25 2009	Aug 28 2018	RNA	1	frozen tissue	Homo sapiens	tissue type: tumor	cell type: ADC	overall survival: 10.33	status: deceased	gender: M	total RNA	Trizol extraction of total RNA was performed according to the manufacturer's instructions.	biotin	Biotinylated cRNA were prepared according to the standard Affymetrix protocol from 6 ug total RNA (Expression Analysis Technical Manual, 2001, Affymetrix).	9606	Following fragmentation, 20 ug of cRNA were hybridized for 16 hr at 45C on GeneChip Human Genome U133 plus 2.0 array. GeneChips were washed and stained in the Affymetrix Fluidics Station Fluidics 450.	GeneChips were scanned using the Affymetrix GeneArray scanner 3000	Gene expression data from primary NSCLC	The data was normalized by Robust Multi-Array average (RMA) algorithm. Intensities of probe sets lower than 30 were reset to 30.The intensity values of individual probe sets in each sample were then displayed as the log 2 of the deviations to the calculated geometric means for that probe sets.	GPL570	Sjaak,,Philipsen	j.philipsen@erasmusmc.nl	+31-10-7044282	+31-10-7044743	Cell Biology	Erasmus MC	Dr. Molewaterplein 50	Rotterdam	3015GE	Netherlands	http://www.erasmusmc.nl/medical_genetics/	ftp://ftp.ncbi.nlm.nih.gov/geo/samples/GSM475nnn/GSM475689/suppl/GSM475689.CEL.gz	54675	Reanalyzed by: GSE119087		ADC	M	10.33	deceased	tumor	1	309.9
GSM475691	NSCLC EMC ADC2270T	GSM475691	Public on May 07 2010	Nov 25 2009	Aug 28 2018	RNA	1	frozen tissue	Homo sapiens	tissue type: tumor	cell type: ADC	overall survival: 4.87	status: deceased	gender: M	total RNA	Trizol extraction of total RNA was performed according to the manufacturer's instructions.	biotin	Biotinylated cRNA were prepared according to the standard Affymetrix protocol from 6 ug total RNA (Expression Analysis Technical Manual, 2001, Affymetrix).	9606	Following fragmentation, 20 ug of cRNA were hybridized for 16 hr at 45C on GeneChip Human Genome U133 plus 2.0 array. GeneChips were washed and stained in the Affymetrix Fluidics Station Fluidics 450.	GeneChips were scanned using the Affymetrix GeneArray scanner 3000	Gene expression data from primary NSCLC	The data was normalized by Robust Multi-Array average (RMA) algorithm. Intensities of probe sets lower than 30 were reset to 30.The intensity values of individual probe sets in each sample were then displayed as the log 2 of the deviations to the calculated geometric means for that probe sets.	GPL570	Sjaak,,Philipsen	j.philipsen@erasmusmc.nl	+31-10-7044282	+31-10-7044743	Cell Biology	Erasmus MC	Dr. Molewaterplein 50	Rotterdam	3015GE	Netherlands	http://www.erasmusmc.nl/medical_genetics/	ftp://ftp.ncbi.nlm.nih.gov/geo/samples/GSM475nnn/GSM475691/suppl/GSM475691.CEL.gz	54675	Reanalyzed by: GSE119087		ADC	M	4.87	deceased	tumor	1	146.1
GSM475692	NSCLC EMC ADC2272T	GSM475692	Public on May 07 2010	Nov 25 2009	Aug 28 2018	RNA	1	frozen tissue	Homo sapiens	tissue type: tumor	cell type: ADC	overall survival: 20.37	status: deceased	gender: M	total RNA	Trizol extraction of total RNA was performed according to the manufacturer's instructions.	biotin	Biotinylated cRNA were prepared according to the standard Affymetrix protocol from 6 ug total RNA (Expression Analysis Technical Manual, 2001, Affymetrix).	9606	Following fragmentation, 20 ug of cRNA were hybridized for 16 hr at 45C on GeneChip Human Genome U133 plus 2.0 array. GeneChips were washed and stained in the Affymetrix Fluidics Station Fluidics 450.	GeneChips were scanned using the Affymetrix GeneArray scanner 3000	Gene expression data from primary NSCLC	The data was normalized by Robust Multi-Array average (RMA) algorithm. Intensities of probe sets lower than 30 were reset to 30.The intensity values of individual probe sets in each sample were then displayed as the log 2 of the deviations to the calculated geometric means for that probe sets.	GPL570	Sjaak,,Philipsen	j.philipsen@erasmusmc.nl	+31-10-7044282	+31-10-7044743	Cell Biology	Erasmus MC	Dr. Molewaterplein 50	Rotterdam	3015GE	Netherlands	http://www.erasmusmc.nl/medical_genetics/	ftp://ftp.ncbi.nlm.nih.gov/geo/samples/GSM475nnn/GSM475692/suppl/GSM475692.CEL.gz	54675	Reanalyzed by: GSE119087		ADC	M	20.37	deceased	tumor	1	611.1
GSM475694	NSCLC EMC ADC2278T	GSM475694	Public on May 07 2010	Nov 25 2009	Aug 28 2018	RNA	1	frozen tissue	Homo sapiens	tissue type: tumor	cell type: SCC	overall survival: 37.63	status: deceased	gender: M	total RNA	Trizol extraction of total RNA was performed according to the manufacturer's instructions.	biotin	Biotinylated cRNA were prepared according to the standard Affymetrix protocol from 6 ug total RNA (Expression Analysis Technical Manual, 2001, Affymetrix).	9606	Following fragmentation, 20 ug of cRNA were hybridized for 16 hr at 45C on GeneChip Human Genome U133 plus 2.0 array. GeneChips were washed and stained in the Affymetrix Fluidics Station Fluidics 450.	GeneChips were scanned using the Affymetrix GeneArray scanner 3000	Gene expression data from primary NSCLC	The data was normalized by Robust Multi-Array average (RMA) algorithm. Intensities of probe sets lower than 30 were reset to 30.The intensity values of individual probe sets in each sample were then displayed as the log 2 of the deviations to the calculated geometric means for that probe sets.	GPL570	Sjaak,,Philipsen	j.philipsen@erasmusmc.nl	+31-10-7044282	+31-10-7044743	Cell Biology	Erasmus MC	Dr. Molewaterplein 50	Rotterdam	3015GE	Netherlands	http://www.erasmusmc.nl/medical_genetics/	ftp://ftp.ncbi.nlm.nih.gov/geo/samples/GSM475nnn/GSM475694/suppl/GSM475694.CEL.gz	54675	Reanalyzed by: GSE60486	Reanalyzed by: GSE119087	SCC	M	37.63	deceased	tumor	1	1128.9
GSM475696	NSCLC EMC ADC2294T	GSM475696	Public on May 07 2010	Nov 25 2009	Aug 28 2018	RNA	1	frozen tissue	Homo sapiens	tissue type: tumor	cell type: ADC	overall survival: 66.47	status: deceased	gender: M	total RNA	Trizol extraction of total RNA was performed according to the manufacturer's instructions.	biotin	Biotinylated cRNA were prepared according to the standard Affymetrix protocol from 6 ug total RNA (Expression Analysis Technical Manual, 2001, Affymetrix).	9606	Following fragmentation, 20 ug of cRNA were hybridized for 16 hr at 45C on GeneChip Human Genome U133 plus 2.0 array. GeneChips were washed and stained in the Affymetrix Fluidics Station Fluidics 450.	GeneChips were scanned using the Affymetrix GeneArray scanner 3000	Gene expression data from primary NSCLC	The data was normalized by Robust Multi-Array average (RMA) algorithm. Intensities of probe sets lower than 30 were reset to 30.The intensity values of individual probe sets in each sample were then displayed as the log 2 of the deviations to the calculated geometric means for that probe sets.	GPL570	Sjaak,,Philipsen	j.philipsen@erasmusmc.nl	+31-10-7044282	+31-10-7044743	Cell Biology	Erasmus MC	Dr. Molewaterplein 50	Rotterdam	3015GE	Netherlands	http://www.erasmusmc.nl/medical_genetics/	ftp://ftp.ncbi.nlm.nih.gov/geo/samples/GSM475nnn/GSM475696/suppl/GSM475696.CEL.gz	54675	Reanalyzed by: GSE119087		ADC	M	66.47	deceased	tumor	1	1994.1
GSM475698	NSCLC EMC ADC2296T	GSM475698	Public on May 07 2010	Nov 25 2009	Aug 28 2018	RNA	1	frozen tissue	Homo sapiens	tissue type: tumor	cell type: ADC	overall survival: 110.8	status: alive	gender: M	total RNA	Trizol extraction of total RNA was performed according to the manufacturer's instructions.	biotin	Biotinylated cRNA were prepared according to the standard Affymetrix protocol from 6 ug total RNA (Expression Analysis Technical Manual, 2001, Affymetrix).	9606	Following fragmentation, 20 ug of cRNA were hybridized for 16 hr at 45C on GeneChip Human Genome U133 plus 2.0 array. GeneChips were washed and stained in the Affymetrix Fluidics Station Fluidics 450.	GeneChips were scanned using the Affymetrix GeneArray scanner 3000	Gene expression data from primary NSCLC	The data was normalized by Robust Multi-Array average (RMA) algorithm. Intensities of probe sets lower than 30 were reset to 30.The intensity values of individual probe sets in each sample were then displayed as the log 2 of the deviations to the calculated geometric means for that probe sets.	GPL570	Sjaak,,Philipsen	j.philipsen@erasmusmc.nl	+31-10-7044282	+31-10-7044743	Cell Biology	Erasmus MC	Dr. Molewaterplein 50	Rotterdam	3015GE	Netherlands	http://www.erasmusmc.nl/medical_genetics/	ftp://ftp.ncbi.nlm.nih.gov/geo/samples/GSM475nnn/GSM475698/suppl/GSM475698.CEL.gz	54675	Reanalyzed by: GSE119087		ADC	M	110.8	alive	tumor	0	3324
GSM475700	NSCLC EMC ADC2308T	GSM475700	Public on May 07 2010	Nov 25 2009	Aug 28 2018	RNA	1	frozen tissue	Homo sapiens	tissue type: tumor	cell type: ADC	overall survival: 22.57	status: deceased	gender: F	total RNA	Trizol extraction of total RNA was performed according to the manufacturer's instructions.	biotin	Biotinylated cRNA were prepared according to the standard Affymetrix protocol from 6 ug total RNA (Expression Analysis Technical Manual, 2001, Affymetrix).	9606	Following fragmentation, 20 ug of cRNA were hybridized for 16 hr at 45C on GeneChip Human Genome U133 plus 2.0 array. GeneChips were washed and stained in the Affymetrix Fluidics Station Fluidics 450.	GeneChips were scanned using the Affymetrix GeneArray scanner 3000	Gene expression data from primary NSCLC	The data was normalized by Robust Multi-Array average (RMA) algorithm. Intensities of probe sets lower than 30 were reset to 30.The intensity values of individual probe sets in each sample were then displayed as the log 2 of the deviations to the calculated geometric means for that probe sets.	GPL570	Sjaak,,Philipsen	j.philipsen@erasmusmc.nl	+31-10-7044282	+31-10-7044743	Cell Biology	Erasmus MC	Dr. Molewaterplein 50	Rotterdam	3015GE	Netherlands	http://www.erasmusmc.nl/medical_genetics/	ftp://ftp.ncbi.nlm.nih.gov/geo/samples/GSM475nnn/GSM475700/suppl/GSM475700.CEL.gz	54675	Reanalyzed by: GSE119087		ADC	F	22.57	deceased	tumor	1	677.1
GSM475701	NSCLC EMC ADC2310T	GSM475701	Public on May 07 2010	Nov 25 2009	Aug 28 2018	RNA	1	frozen tissue	Homo sapiens	tissue type: tumor	cell type: ADC	overall survival: 103.7	status: alive	gender: F	total RNA	Trizol extraction of total RNA was performed according to the manufacturer's instructions.	biotin	Biotinylated cRNA were prepared according to the standard Affymetrix protocol from 6 ug total RNA (Expression Analysis Technical Manual, 2001, Affymetrix).	9606	Following fragmentation, 20 ug of cRNA were hybridized for 16 hr at 45C on GeneChip Human Genome U133 plus 2.0 array. GeneChips were washed and stained in the Affymetrix Fluidics Station Fluidics 450.	GeneChips were scanned using the Affymetrix GeneArray scanner 3000	Gene expression data from primary NSCLC	The data was normalized by Robust Multi-Array average (RMA) algorithm. Intensities of probe sets lower than 30 were reset to 30.The intensity values of individual probe sets in each sample were then displayed as the log 2 of the deviations to the calculated geometric means for that probe sets.	GPL570	Sjaak,,Philipsen	j.philipsen@erasmusmc.nl	+31-10-7044282	+31-10-7044743	Cell Biology	Erasmus MC	Dr. Molewaterplein 50	Rotterdam	3015GE	Netherlands	http://www.erasmusmc.nl/medical_genetics/	ftp://ftp.ncbi.nlm.nih.gov/geo/samples/GSM475nnn/GSM475701/suppl/GSM475701.CEL.gz	54675	Reanalyzed by: GSE119087		ADC	F	103.7	alive	tumor	0	3111
GSM475703	NSCLC EMC ADC2316T	GSM475703	Public on May 07 2010	Nov 25 2009	Aug 28 2018	RNA	1	frozen tissue	Homo sapiens	tissue type: tumor	cell type: ADC	overall survival: 124.83	status: alive	gender: M	total RNA	Trizol extraction of total RNA was performed according to the manufacturer's instructions.	biotin	Biotinylated cRNA were prepared according to the standard Affymetrix protocol from 6 ug total RNA (Expression Analysis Technical Manual, 2001, Affymetrix).	9606	Following fragmentation, 20 ug of cRNA were hybridized for 16 hr at 45C on GeneChip Human Genome U133 plus 2.0 array. GeneChips were washed and stained in the Affymetrix Fluidics Station Fluidics 450.	GeneChips were scanned using the Affymetrix GeneArray scanner 3000	Gene expression data from primary NSCLC	The data was normalized by Robust Multi-Array average (RMA) algorithm. Intensities of probe sets lower than 30 were reset to 30.The intensity values of individual probe sets in each sample were then displayed as the log 2 of the deviations to the calculated geometric means for that probe sets.	GPL570	Sjaak,,Philipsen	j.philipsen@erasmusmc.nl	+31-10-7044282	+31-10-7044743	Cell Biology	Erasmus MC	Dr. Molewaterplein 50	Rotterdam	3015GE	Netherlands	http://www.erasmusmc.nl/medical_genetics/	ftp://ftp.ncbi.nlm.nih.gov/geo/samples/GSM475nnn/GSM475703/suppl/GSM475703.CEL.gz	54675	Reanalyzed by: GSE119087		ADC	M	124.83	alive	tumor	0	3744.9
GSM475706	NSCLC EMC ADC2326T	GSM475706	Public on May 07 2010	Nov 25 2009	Aug 28 2018	RNA	1	frozen tissue	Homo sapiens	tissue type: tumor	cell type: ADC	overall survival: 21.3	status: deceased	gender: M	total RNA	Trizol extraction of total RNA was performed according to the manufacturer's instructions.	biotin	Biotinylated cRNA were prepared according to the standard Affymetrix protocol from 6 ug total RNA (Expression Analysis Technical Manual, 2001, Affymetrix).	9606	Following fragmentation, 20 ug of cRNA were hybridized for 16 hr at 45C on GeneChip Human Genome U133 plus 2.0 array. GeneChips were washed and stained in the Affymetrix Fluidics Station Fluidics 450.	GeneChips were scanned using the Affymetrix GeneArray scanner 3000	Gene expression data from primary NSCLC	The data was normalized by Robust Multi-Array average (RMA) algorithm. Intensities of probe sets lower than 30 were reset to 30.The intensity values of individual probe sets in each sample were then displayed as the log 2 of the deviations to the calculated geometric means for that probe sets.	GPL570	Sjaak,,Philipsen	j.philipsen@erasmusmc.nl	+31-10-7044282	+31-10-7044743	Cell Biology	Erasmus MC	Dr. Molewaterplein 50	Rotterdam	3015GE	Netherlands	http://www.erasmusmc.nl/medical_genetics/	ftp://ftp.ncbi.nlm.nih.gov/geo/samples/GSM475nnn/GSM475706/suppl/GSM475706.CEL.gz	54675	Reanalyzed by: GSE119087		ADC	M	21.3	deceased	tumor	1	639
GSM475708	NSCLC EMC ADC2340T	GSM475708	Public on May 07 2010	Nov 25 2009	Aug 28 2018	RNA	1	frozen tissue	Homo sapiens	tissue type: tumor	cell type: ADC	overall survival: 0.87	status: deceased	gender: M	total RNA	Trizol extraction of total RNA was performed according to the manufacturer's instructions.	biotin	Biotinylated cRNA were prepared according to the standard Affymetrix protocol from 6 ug total RNA (Expression Analysis Technical Manual, 2001, Affymetrix).	9606	Following fragmentation, 20 ug of cRNA were hybridized for 16 hr at 45C on GeneChip Human Genome U133 plus 2.0 array. GeneChips were washed and stained in the Affymetrix Fluidics Station Fluidics 450.	GeneChips were scanned using the Affymetrix GeneArray scanner 3000	Gene expression data from primary NSCLC	The data was normalized by Robust Multi-Array average (RMA) algorithm. Intensities of probe sets lower than 30 were reset to 30.The intensity values of individual probe sets in each sample were then displayed as the log 2 of the deviations to the calculated geometric means for that probe sets.	GPL570	Sjaak,,Philipsen	j.philipsen@erasmusmc.nl	+31-10-7044282	+31-10-7044743	Cell Biology	Erasmus MC	Dr. Molewaterplein 50	Rotterdam	3015GE	Netherlands	http://www.erasmusmc.nl/medical_genetics/	ftp://ftp.ncbi.nlm.nih.gov/geo/samples/GSM475nnn/GSM475708/suppl/GSM475708.CEL.gz	54675	Reanalyzed by: GSE119087		ADC	M	0.87	deceased	tumor	1	26.1
GSM475709	NSCLC EMC ADC2347T	GSM475709	Public on May 07 2010	Nov 25 2009	Aug 28 2018	RNA	1	frozen tissue	Homo sapiens	tissue type: tumor	cell type: ADC	overall survival: 8.27	status: deceased	gender: M	total RNA	Trizol extraction of total RNA was performed according to the manufacturer's instructions.	biotin	Biotinylated cRNA were prepared according to the standard Affymetrix protocol from 6 ug total RNA (Expression Analysis Technical Manual, 2001, Affymetrix).	9606	Following fragmentation, 20 ug of cRNA were hybridized for 16 hr at 45C on GeneChip Human Genome U133 plus 2.0 array. GeneChips were washed and stained in the Affymetrix Fluidics Station Fluidics 450.	GeneChips were scanned using the Affymetrix GeneArray scanner 3000	Gene expression data from primary NSCLC	The data was normalized by Robust Multi-Array average (RMA) algorithm. Intensities of probe sets lower than 30 were reset to 30.The intensity values of individual probe sets in each sample were then displayed as the log 2 of the deviations to the calculated geometric means for that probe sets.	GPL570	Sjaak,,Philipsen	j.philipsen@erasmusmc.nl	+31-10-7044282	+31-10-7044743	Cell Biology	Erasmus MC	Dr. Molewaterplein 50	Rotterdam	3015GE	Netherlands	http://www.erasmusmc.nl/medical_genetics/	ftp://ftp.ncbi.nlm.nih.gov/geo/samples/GSM475nnn/GSM475709/suppl/GSM475709.CEL.gz	54675	Reanalyzed by: GSE119087		ADC	M	8.27	deceased	tumor	1	248.1
GSM475710	NSCLC EMC ADC2348T	GSM475710	Public on May 07 2010	Nov 25 2009	Aug 28 2018	RNA	1	frozen tissue	Homo sapiens	tissue type: tumor	cell type: ADC	overall survival: 116.83	status: alive	gender: M	total RNA	Trizol extraction of total RNA was performed according to the manufacturer's instructions.	biotin	Biotinylated cRNA were prepared according to the standard Affymetrix protocol from 6 ug total RNA (Expression Analysis Technical Manual, 2001, Affymetrix).	9606	Following fragmentation, 20 ug of cRNA were hybridized for 16 hr at 45C on GeneChip Human Genome U133 plus 2.0 array. GeneChips were washed and stained in the Affymetrix Fluidics Station Fluidics 450.	GeneChips were scanned using the Affymetrix GeneArray scanner 3000	Gene expression data from primary NSCLC	The data was normalized by Robust Multi-Array average (RMA) algorithm. Intensities of probe sets lower than 30 were reset to 30.The intensity values of individual probe sets in each sample were then displayed as the log 2 of the deviations to the calculated geometric means for that probe sets.	GPL570	Sjaak,,Philipsen	j.philipsen@erasmusmc.nl	+31-10-7044282	+31-10-7044743	Cell Biology	Erasmus MC	Dr. Molewaterplein 50	Rotterdam	3015GE	Netherlands	http://www.erasmusmc.nl/medical_genetics/	ftp://ftp.ncbi.nlm.nih.gov/geo/samples/GSM475nnn/GSM475710/suppl/GSM475710.CEL.gz	54675	Reanalyzed by: GSE119087		ADC	M	116.83	alive	tumor	0	3504.9
GSM475712	NSCLC EMC LCC2218T	GSM475712	Public on May 07 2010	Nov 25 2009	Aug 28 2018	RNA	1	frozen tissue	Homo sapiens	tissue type: tumor	cell type: ADC	overall survival: 17.3	status: deceased	gender: M	total RNA	Trizol extraction of total RNA was performed according to the manufacturer's instructions.	biotin	Biotinylated cRNA were prepared according to the standard Affymetrix protocol from 6 ug total RNA (Expression Analysis Technical Manual, 2001, Affymetrix).	9606	Following fragmentation, 20 ug of cRNA were hybridized for 16 hr at 45C on GeneChip Human Genome U133 plus 2.0 array. GeneChips were washed and stained in the Affymetrix Fluidics Station Fluidics 450.	GeneChips were scanned using the Affymetrix GeneArray scanner 3000	Gene expression data from primary NSCLC	The data was normalized by Robust Multi-Array average (RMA) algorithm. Intensities of probe sets lower than 30 were reset to 30.The intensity values of individual probe sets in each sample were then displayed as the log 2 of the deviations to the calculated geometric means for that probe sets.	GPL570	Sjaak,,Philipsen	j.philipsen@erasmusmc.nl	+31-10-7044282	+31-10-7044743	Cell Biology	Erasmus MC	Dr. Molewaterplein 50	Rotterdam	3015GE	Netherlands	http://www.erasmusmc.nl/medical_genetics/	ftp://ftp.ncbi.nlm.nih.gov/geo/samples/GSM475nnn/GSM475712/suppl/GSM475712.CEL.gz	54675	Reanalyzed by: GSE119087		ADC	M	17.3	deceased	tumor	1	519
GSM475713	NSCLC EMC LCC2228T	GSM475713	Public on May 07 2010	Nov 25 2009	Aug 28 2018	RNA	1	frozen tissue	Homo sapiens	tissue type: tumor	cell type: SCC	overall survival: 127.17	status: alive	gender: F	total RNA	Trizol extraction of total RNA was performed according to the manufacturer's instructions.	biotin	Biotinylated cRNA were prepared according to the standard Affymetrix protocol from 6 ug total RNA (Expression Analysis Technical Manual, 2001, Affymetrix).	9606	Following fragmentation, 20 ug of cRNA were hybridized for 16 hr at 45C on GeneChip Human Genome U133 plus 2.0 array. GeneChips were washed and stained in the Affymetrix Fluidics Station Fluidics 450.	GeneChips were scanned using the Affymetrix GeneArray scanner 3000	Gene expression data from primary NSCLC	The data was normalized by Robust Multi-Array average (RMA) algorithm. Intensities of probe sets lower than 30 were reset to 30.The intensity values of individual probe sets in each sample were then displayed as the log 2 of the deviations to the calculated geometric means for that probe sets.	GPL570	Sjaak,,Philipsen	j.philipsen@erasmusmc.nl	+31-10-7044282	+31-10-7044743	Cell Biology	Erasmus MC	Dr. Molewaterplein 50	Rotterdam	3015GE	Netherlands	http://www.erasmusmc.nl/medical_genetics/	ftp://ftp.ncbi.nlm.nih.gov/geo/samples/GSM475nnn/GSM475713/suppl/GSM475713.CEL.gz	54675	Reanalyzed by: GSE119087		SCC	F	127.17	alive	tumor	0	3815.1
GSM475715	NSCLC EMC LCC2234T	GSM475715	Public on May 07 2010	Nov 25 2009	Aug 28 2018	RNA	1	frozen tissue	Homo sapiens	tissue type: tumor	cell type: ADC	overall survival: 79.87	status: deceased	gender: M	total RNA	Trizol extraction of total RNA was performed according to the manufacturer's instructions.	biotin	Biotinylated cRNA were prepared according to the standard Affymetrix protocol from 6 ug total RNA (Expression Analysis Technical Manual, 2001, Affymetrix).	9606	Following fragmentation, 20 ug of cRNA were hybridized for 16 hr at 45C on GeneChip Human Genome U133 plus 2.0 array. GeneChips were washed and stained in the Affymetrix Fluidics Station Fluidics 450.	GeneChips were scanned using the Affymetrix GeneArray scanner 3000	Gene expression data from primary NSCLC	The data was normalized by Robust Multi-Array average (RMA) algorithm. Intensities of probe sets lower than 30 were reset to 30.The intensity values of individual probe sets in each sample were then displayed as the log 2 of the deviations to the calculated geometric means for that probe sets.	GPL570	Sjaak,,Philipsen	j.philipsen@erasmusmc.nl	+31-10-7044282	+31-10-7044743	Cell Biology	Erasmus MC	Dr. Molewaterplein 50	Rotterdam	3015GE	Netherlands	http://www.erasmusmc.nl/medical_genetics/	ftp://ftp.ncbi.nlm.nih.gov/geo/samples/GSM475nnn/GSM475715/suppl/GSM475715.CEL.gz	54675	Reanalyzed by: GSE119087		ADC	M	79.87	deceased	tumor	1	2396.1
GSM475717	NSCLC EMC LCC2250T	GSM475717	Public on May 07 2010	Nov 25 2009	Aug 28 2018	RNA	1	frozen tissue	Homo sapiens	tissue type: tumor	cell type: LCC	overall survival: 79.27	status: deceased	gender: M	total RNA	Trizol extraction of total RNA was performed according to the manufacturer's instructions.	biotin	Biotinylated cRNA were prepared according to the standard Affymetrix protocol from 6 ug total RNA (Expression Analysis Technical Manual, 2001, Affymetrix).	9606	Following fragmentation, 20 ug of cRNA were hybridized for 16 hr at 45C on GeneChip Human Genome U133 plus 2.0 array. GeneChips were washed and stained in the Affymetrix Fluidics Station Fluidics 450.	GeneChips were scanned using the Affymetrix GeneArray scanner 3000	Gene expression data from primary NSCLC	The data was normalized by Robust Multi-Array average (RMA) algorithm. Intensities of probe sets lower than 30 were reset to 30.The intensity values of individual probe sets in each sample were then displayed as the log 2 of the deviations to the calculated geometric means for that probe sets.	GPL570	Sjaak,,Philipsen	j.philipsen@erasmusmc.nl	+31-10-7044282	+31-10-7044743	Cell Biology	Erasmus MC	Dr. Molewaterplein 50	Rotterdam	3015GE	Netherlands	http://www.erasmusmc.nl/medical_genetics/	ftp://ftp.ncbi.nlm.nih.gov/geo/samples/GSM475nnn/GSM475717/suppl/GSM475717.CEL.gz	54675	Reanalyzed by: GSE60486	Reanalyzed by: GSE119087	LCC	M	79.27	deceased	tumor	1	2378.1
GSM475719	NSCLC EMC LCC2282T	GSM475719	Public on May 07 2010	Nov 25 2009	Aug 28 2018	RNA	1	frozen tissue	Homo sapiens	tissue type: tumor	cell type: SCC	overall survival: 10.03	status: deceased	gender: M	total RNA	Trizol extraction of total RNA was performed according to the manufacturer's instructions.	biotin	Biotinylated cRNA were prepared according to the standard Affymetrix protocol from 6 ug total RNA (Expression Analysis Technical Manual, 2001, Affymetrix).	9606	Following fragmentation, 20 ug of cRNA were hybridized for 16 hr at 45C on GeneChip Human Genome U133 plus 2.0 array. GeneChips were washed and stained in the Affymetrix Fluidics Station Fluidics 450.	GeneChips were scanned using the Affymetrix GeneArray scanner 3000	Gene expression data from primary NSCLC	The data was normalized by Robust Multi-Array average (RMA) algorithm. Intensities of probe sets lower than 30 were reset to 30.The intensity values of individual probe sets in each sample were then displayed as the log 2 of the deviations to the calculated geometric means for that probe sets.	GPL570	Sjaak,,Philipsen	j.philipsen@erasmusmc.nl	+31-10-7044282	+31-10-7044743	Cell Biology	Erasmus MC	Dr. Molewaterplein 50	Rotterdam	3015GE	Netherlands	http://www.erasmusmc.nl/medical_genetics/	ftp://ftp.ncbi.nlm.nih.gov/geo/samples/GSM475nnn/GSM475719/suppl/GSM475719.CEL.gz	54675	Reanalyzed by: GSE119087		SCC	M	10.03	deceased	tumor	1	300.9
GSM475720	NSCLC EMC LCC2286T	GSM475720	Public on May 07 2010	Nov 25 2009	Aug 28 2018	RNA	1	frozen tissue	Homo sapiens	tissue type: tumor	cell type: LCC	overall survival: 5.5	status: deceased	gender: M	total RNA	Trizol extraction of total RNA was performed according to the manufacturer's instructions.	biotin	Biotinylated cRNA were prepared according to the standard Affymetrix protocol from 6 ug total RNA (Expression Analysis Technical Manual, 2001, Affymetrix).	9606	Following fragmentation, 20 ug of cRNA were hybridized for 16 hr at 45C on GeneChip Human Genome U133 plus 2.0 array. GeneChips were washed and stained in the Affymetrix Fluidics Station Fluidics 450.	GeneChips were scanned using the Affymetrix GeneArray scanner 3000	Gene expression data from primary NSCLC	The data was normalized by Robust Multi-Array average (RMA) algorithm. Intensities of probe sets lower than 30 were reset to 30.The intensity values of individual probe sets in each sample were then displayed as the log 2 of the deviations to the calculated geometric means for that probe sets.	GPL570	Sjaak,,Philipsen	j.philipsen@erasmusmc.nl	+31-10-7044282	+31-10-7044743	Cell Biology	Erasmus MC	Dr. Molewaterplein 50	Rotterdam	3015GE	Netherlands	http://www.erasmusmc.nl/medical_genetics/	ftp://ftp.ncbi.nlm.nih.gov/geo/samples/GSM475nnn/GSM475720/suppl/GSM475720.CEL.gz	54675	Reanalyzed by: GSE60486	Reanalyzed by: GSE119087	LCC	M	5.5	deceased	tumor	1	165
GSM475722	NSCLC EMC LCC2304T	GSM475722	Public on May 07 2010	Nov 25 2009	Aug 28 2018	RNA	1	frozen tissue	Homo sapiens	tissue type: tumor	cell type: LCC	overall survival: 17.67	status: deceased	gender: F	total RNA	Trizol extraction of total RNA was performed according to the manufacturer's instructions.	biotin	Biotinylated cRNA were prepared according to the standard Affymetrix protocol from 6 ug total RNA (Expression Analysis Technical Manual, 2001, Affymetrix).	9606	Following fragmentation, 20 ug of cRNA were hybridized for 16 hr at 45C on GeneChip Human Genome U133 plus 2.0 array. GeneChips were washed and stained in the Affymetrix Fluidics Station Fluidics 450.	GeneChips were scanned using the Affymetrix GeneArray scanner 3000	Gene expression data from primary NSCLC	The data was normalized by Robust Multi-Array average (RMA) algorithm. Intensities of probe sets lower than 30 were reset to 30.The intensity values of individual probe sets in each sample were then displayed as the log 2 of the deviations to the calculated geometric means for that probe sets.	GPL570	Sjaak,,Philipsen	j.philipsen@erasmusmc.nl	+31-10-7044282	+31-10-7044743	Cell Biology	Erasmus MC	Dr. Molewaterplein 50	Rotterdam	3015GE	Netherlands	http://www.erasmusmc.nl/medical_genetics/	ftp://ftp.ncbi.nlm.nih.gov/geo/samples/GSM475nnn/GSM475722/suppl/GSM475722.CEL.gz	54675	Reanalyzed by: GSE60486	Reanalyzed by: GSE119087	LCC	F	17.67	deceased	tumor	1	530.1
GSM475724	NSCLC EMC LCC2312T	GSM475724	Public on May 07 2010	Nov 25 2009	Aug 28 2018	RNA	1	frozen tissue	Homo sapiens	tissue type: tumor	cell type: LCC	overall survival: 51.9	status: alive	gender: F	total RNA	Trizol extraction of total RNA was performed according to the manufacturer's instructions.	biotin	Biotinylated cRNA were prepared according to the standard Affymetrix protocol from 6 ug total RNA (Expression Analysis Technical Manual, 2001, Affymetrix).	9606	Following fragmentation, 20 ug of cRNA were hybridized for 16 hr at 45C on GeneChip Human Genome U133 plus 2.0 array. GeneChips were washed and stained in the Affymetrix Fluidics Station Fluidics 450.	GeneChips were scanned using the Affymetrix GeneArray scanner 3000	Gene expression data from primary NSCLC	The data was normalized by Robust Multi-Array average (RMA) algorithm. Intensities of probe sets lower than 30 were reset to 30.The intensity values of individual probe sets in each sample were then displayed as the log 2 of the deviations to the calculated geometric means for that probe sets.	GPL570	Sjaak,,Philipsen	j.philipsen@erasmusmc.nl	+31-10-7044282	+31-10-7044743	Cell Biology	Erasmus MC	Dr. Molewaterplein 50	Rotterdam	3015GE	Netherlands	http://www.erasmusmc.nl/medical_genetics/	ftp://ftp.ncbi.nlm.nih.gov/geo/samples/GSM475nnn/GSM475724/suppl/GSM475724.CEL.gz	54675	Reanalyzed by: GSE60486	Reanalyzed by: GSE119087	LCC	F	51.9	alive	tumor	0	1557
GSM475727	NSCLC EMC LCC2349T	GSM475727	Public on May 07 2010	Nov 25 2009	Aug 28 2018	RNA	1	frozen tissue	Homo sapiens	tissue type: tumor	cell type: LCC	overall survival: 56.5	status: deceased	gender: M	total RNA	Trizol extraction of total RNA was performed according to the manufacturer's instructions.	biotin	Biotinylated cRNA were prepared according to the standard Affymetrix protocol from 6 ug total RNA (Expression Analysis Technical Manual, 2001, Affymetrix).	9606	Following fragmentation, 20 ug of cRNA were hybridized for 16 hr at 45C on GeneChip Human Genome U133 plus 2.0 array. GeneChips were washed and stained in the Affymetrix Fluidics Station Fluidics 450.	GeneChips were scanned using the Affymetrix GeneArray scanner 3000	Gene expression data from primary NSCLC	The data was normalized by Robust Multi-Array average (RMA) algorithm. Intensities of probe sets lower than 30 were reset to 30.The intensity values of individual probe sets in each sample were then displayed as the log 2 of the deviations to the calculated geometric means for that probe sets.	GPL570	Sjaak,,Philipsen	j.philipsen@erasmusmc.nl	+31-10-7044282	+31-10-7044743	Cell Biology	Erasmus MC	Dr. Molewaterplein 50	Rotterdam	3015GE	Netherlands	http://www.erasmusmc.nl/medical_genetics/	ftp://ftp.ncbi.nlm.nih.gov/geo/samples/GSM475nnn/GSM475727/suppl/GSM475727.CEL.gz	54675	Reanalyzed by: GSE60486	Reanalyzed by: GSE119087	LCC	M	56.5	deceased	tumor	1	1695
GSM475728	NSCLC EMC SCC2208T	GSM475728	Public on May 07 2010	Nov 25 2009	Aug 28 2018	RNA	1	frozen tissue	Homo sapiens	tissue type: tumor	cell type: SCC	overall survival: 15.07	status: deceased	gender: M	total RNA	Trizol extraction of total RNA was performed according to the manufacturer's instructions.	biotin	Biotinylated cRNA were prepared according to the standard Affymetrix protocol from 6 ug total RNA (Expression Analysis Technical Manual, 2001, Affymetrix).	9606	Following fragmentation, 20 ug of cRNA were hybridized for 16 hr at 45C on GeneChip Human Genome U133 plus 2.0 array. GeneChips were washed and stained in the Affymetrix Fluidics Station Fluidics 450.	GeneChips were scanned using the Affymetrix GeneArray scanner 3000	Gene expression data from primary NSCLC	The data was normalized by Robust Multi-Array average (RMA) algorithm. Intensities of probe sets lower than 30 were reset to 30.The intensity values of individual probe sets in each sample were then displayed as the log 2 of the deviations to the calculated geometric means for that probe sets.	GPL570	Sjaak,,Philipsen	j.philipsen@erasmusmc.nl	+31-10-7044282	+31-10-7044743	Cell Biology	Erasmus MC	Dr. Molewaterplein 50	Rotterdam	3015GE	Netherlands	http://www.erasmusmc.nl/medical_genetics/	ftp://ftp.ncbi.nlm.nih.gov/geo/samples/GSM475nnn/GSM475728/suppl/GSM475728.CEL.gz	54675	Reanalyzed by: GSE119087		SCC	M	15.07	deceased	tumor	1	452.1
GSM475730	NSCLC EMC SCC2214T	GSM475730	Public on May 07 2010	Nov 25 2009	Aug 28 2018	RNA	1	frozen tissue	Homo sapiens	tissue type: tumor	cell type: SCC	overall survival: 2.43	status: deceased	gender: M	total RNA	Trizol extraction of total RNA was performed according to the manufacturer's instructions.	biotin	Biotinylated cRNA were prepared according to the standard Affymetrix protocol from 6 ug total RNA (Expression Analysis Technical Manual, 2001, Affymetrix).	9606	Following fragmentation, 20 ug of cRNA were hybridized for 16 hr at 45C on GeneChip Human Genome U133 plus 2.0 array. GeneChips were washed and stained in the Affymetrix Fluidics Station Fluidics 450.	GeneChips were scanned using the Affymetrix GeneArray scanner 3000	Gene expression data from primary NSCLC	The data was normalized by Robust Multi-Array average (RMA) algorithm. Intensities of probe sets lower than 30 were reset to 30.The intensity values of individual probe sets in each sample were then displayed as the log 2 of the deviations to the calculated geometric means for that probe sets.	GPL570	Sjaak,,Philipsen	j.philipsen@erasmusmc.nl	+31-10-7044282	+31-10-7044743	Cell Biology	Erasmus MC	Dr. Molewaterplein 50	Rotterdam	3015GE	Netherlands	http://www.erasmusmc.nl/medical_genetics/	ftp://ftp.ncbi.nlm.nih.gov/geo/samples/GSM475nnn/GSM475730/suppl/GSM475730.CEL.gz	54675	Reanalyzed by: GSE119087		SCC	M	2.43	deceased	tumor	1	72.9
GSM475731	NSCLC EMC SCC2222T	GSM475731	Public on May 07 2010	Nov 25 2009	Aug 28 2018	RNA	1	frozen tissue	Homo sapiens	tissue type: tumor	cell type: SCC	overall survival: 86.27	status: deceased	gender: M	total RNA	Trizol extraction of total RNA was performed according to the manufacturer's instructions.	biotin	Biotinylated cRNA were prepared according to the standard Affymetrix protocol from 6 ug total RNA (Expression Analysis Technical Manual, 2001, Affymetrix).	9606	Following fragmentation, 20 ug of cRNA were hybridized for 16 hr at 45C on GeneChip Human Genome U133 plus 2.0 array. GeneChips were washed and stained in the Affymetrix Fluidics Station Fluidics 450.	GeneChips were scanned using the Affymetrix GeneArray scanner 3000	Gene expression data from primary NSCLC	The data was normalized by Robust Multi-Array average (RMA) algorithm. Intensities of probe sets lower than 30 were reset to 30.The intensity values of individual probe sets in each sample were then displayed as the log 2 of the deviations to the calculated geometric means for that probe sets.	GPL570	Sjaak,,Philipsen	j.philipsen@erasmusmc.nl	+31-10-7044282	+31-10-7044743	Cell Biology	Erasmus MC	Dr. Molewaterplein 50	Rotterdam	3015GE	Netherlands	http://www.erasmusmc.nl/medical_genetics/	ftp://ftp.ncbi.nlm.nih.gov/geo/samples/GSM475nnn/GSM475731/suppl/GSM475731.CEL.gz	54675	Reanalyzed by: GSE119087		SCC	M	86.27	deceased	tumor	1	2588.1
GSM475733	NSCLC EMC SCC2236T	GSM475733	Public on May 07 2010	Nov 25 2009	Aug 28 2018	RNA	1	frozen tissue	Homo sapiens	tissue type: tumor	cell type: SCC	overall survival: 51.23	status: alive	gender: M	total RNA	Trizol extraction of total RNA was performed according to the manufacturer's instructions.	biotin	Biotinylated cRNA were prepared according to the standard Affymetrix protocol from 6 ug total RNA (Expression Analysis Technical Manual, 2001, Affymetrix).	9606	Following fragmentation, 20 ug of cRNA were hybridized for 16 hr at 45C on GeneChip Human Genome U133 plus 2.0 array. GeneChips were washed and stained in the Affymetrix Fluidics Station Fluidics 450.	GeneChips were scanned using the Affymetrix GeneArray scanner 3000	Gene expression data from primary NSCLC	The data was normalized by Robust Multi-Array average (RMA) algorithm. Intensities of probe sets lower than 30 were reset to 30.The intensity values of individual probe sets in each sample were then displayed as the log 2 of the deviations to the calculated geometric means for that probe sets.	GPL570	Sjaak,,Philipsen	j.philipsen@erasmusmc.nl	+31-10-7044282	+31-10-7044743	Cell Biology	Erasmus MC	Dr. Molewaterplein 50	Rotterdam	3015GE	Netherlands	http://www.erasmusmc.nl/medical_genetics/	ftp://ftp.ncbi.nlm.nih.gov/geo/samples/GSM475nnn/GSM475733/suppl/GSM475733.CEL.gz	54675	Reanalyzed by: GSE119087		SCC	M	51.23	alive	tumor	0	1536.9
GSM475735	NSCLC EMC SCC2252T	GSM475735	Public on May 07 2010	Nov 25 2009	Aug 28 2018	RNA	1	frozen tissue	Homo sapiens	tissue type: tumor	cell type: SCC	overall survival: 27.17	status: deceased	gender: F	total RNA	Trizol extraction of total RNA was performed according to the manufacturer's instructions.	biotin	Biotinylated cRNA were prepared according to the standard Affymetrix protocol from 6 ug total RNA (Expression Analysis Technical Manual, 2001, Affymetrix).	9606	Following fragmentation, 20 ug of cRNA were hybridized for 16 hr at 45C on GeneChip Human Genome U133 plus 2.0 array. GeneChips were washed and stained in the Affymetrix Fluidics Station Fluidics 450.	GeneChips were scanned using the Affymetrix GeneArray scanner 3000	Gene expression data from primary NSCLC	The data was normalized by Robust Multi-Array average (RMA) algorithm. Intensities of probe sets lower than 30 were reset to 30.The intensity values of individual probe sets in each sample were then displayed as the log 2 of the deviations to the calculated geometric means for that probe sets.	GPL570	Sjaak,,Philipsen	j.philipsen@erasmusmc.nl	+31-10-7044282	+31-10-7044743	Cell Biology	Erasmus MC	Dr. Molewaterplein 50	Rotterdam	3015GE	Netherlands	http://www.erasmusmc.nl/medical_genetics/	ftp://ftp.ncbi.nlm.nih.gov/geo/samples/GSM475nnn/GSM475735/suppl/GSM475735.CEL.gz	54675	Reanalyzed by: GSE119087		SCC	F	27.17	deceased	tumor	1	815.1
GSM475737	NSCLC EMC SCC2262T	GSM475737	Public on May 07 2010	Nov 25 2009	Aug 28 2018	RNA	1	frozen tissue	Homo sapiens	tissue type: tumor	cell type: LCC	overall survival: 6.77	status: deceased	gender: M	total RNA	Trizol extraction of total RNA was performed according to the manufacturer's instructions.	biotin	Biotinylated cRNA were prepared according to the standard Affymetrix protocol from 6 ug total RNA (Expression Analysis Technical Manual, 2001, Affymetrix).	9606	Following fragmentation, 20 ug of cRNA were hybridized for 16 hr at 45C on GeneChip Human Genome U133 plus 2.0 array. GeneChips were washed and stained in the Affymetrix Fluidics Station Fluidics 450.	GeneChips were scanned using the Affymetrix GeneArray scanner 3000	Gene expression data from primary NSCLC	The data was normalized by Robust Multi-Array average (RMA) algorithm. Intensities of probe sets lower than 30 were reset to 30.The intensity values of individual probe sets in each sample were then displayed as the log 2 of the deviations to the calculated geometric means for that probe sets.	GPL570	Sjaak,,Philipsen	j.philipsen@erasmusmc.nl	+31-10-7044282	+31-10-7044743	Cell Biology	Erasmus MC	Dr. Molewaterplein 50	Rotterdam	3015GE	Netherlands	http://www.erasmusmc.nl/medical_genetics/	ftp://ftp.ncbi.nlm.nih.gov/geo/samples/GSM475nnn/GSM475737/suppl/GSM475737.CEL.gz	54675	Reanalyzed by: GSE60486	Reanalyzed by: GSE119087	LCC	M	6.77	deceased	tumor	1	203.1
GSM475739	NSCLC EMC SCC2266T	GSM475739	Public on May 07 2010	Nov 25 2009	Aug 28 2018	RNA	1	frozen tissue	Homo sapiens	tissue type: tumor	cell type: LCC	overall survival: 2.67	status: alive	gender: M	total RNA	Trizol extraction of total RNA was performed according to the manufacturer's instructions.	biotin	Biotinylated cRNA were prepared according to the standard Affymetrix protocol from 6 ug total RNA (Expression Analysis Technical Manual, 2001, Affymetrix).	9606	Following fragmentation, 20 ug of cRNA were hybridized for 16 hr at 45C on GeneChip Human Genome U133 plus 2.0 array. GeneChips were washed and stained in the Affymetrix Fluidics Station Fluidics 450.	GeneChips were scanned using the Affymetrix GeneArray scanner 3000	Gene expression data from primary NSCLC	The data was normalized by Robust Multi-Array average (RMA) algorithm. Intensities of probe sets lower than 30 were reset to 30.The intensity values of individual probe sets in each sample were then displayed as the log 2 of the deviations to the calculated geometric means for that probe sets.	GPL570	Sjaak,,Philipsen	j.philipsen@erasmusmc.nl	+31-10-7044282	+31-10-7044743	Cell Biology	Erasmus MC	Dr. Molewaterplein 50	Rotterdam	3015GE	Netherlands	http://www.erasmusmc.nl/medical_genetics/	ftp://ftp.ncbi.nlm.nih.gov/geo/samples/GSM475nnn/GSM475739/suppl/GSM475739.CEL.gz	54675	Reanalyzed by: GSE60486	Reanalyzed by: GSE119087	LCC	M	2.67	alive	tumor	0	80.1
GSM475741	NSCLC EMC SCC2268T	GSM475741	Public on May 07 2010	Nov 25 2009	Aug 28 2018	RNA	1	frozen tissue	Homo sapiens	tissue type: tumor	cell type: LCC	overall survival: 47.23	status: alive	gender: M	total RNA	Trizol extraction of total RNA was performed according to the manufacturer's instructions.	biotin	Biotinylated cRNA were prepared according to the standard Affymetrix protocol from 6 ug total RNA (Expression Analysis Technical Manual, 2001, Affymetrix).	9606	Following fragmentation, 20 ug of cRNA were hybridized for 16 hr at 45C on GeneChip Human Genome U133 plus 2.0 array. GeneChips were washed and stained in the Affymetrix Fluidics Station Fluidics 450.	GeneChips were scanned using the Affymetrix GeneArray scanner 3000	Gene expression data from primary NSCLC	The data was normalized by Robust Multi-Array average (RMA) algorithm. Intensities of probe sets lower than 30 were reset to 30.The intensity values of individual probe sets in each sample were then displayed as the log 2 of the deviations to the calculated geometric means for that probe sets.	GPL570	Sjaak,,Philipsen	j.philipsen@erasmusmc.nl	+31-10-7044282	+31-10-7044743	Cell Biology	Erasmus MC	Dr. Molewaterplein 50	Rotterdam	3015GE	Netherlands	http://www.erasmusmc.nl/medical_genetics/	ftp://ftp.ncbi.nlm.nih.gov/geo/samples/GSM475nnn/GSM475741/suppl/GSM475741.CEL.gz	54675	Reanalyzed by: GSE60486	Reanalyzed by: GSE119087	LCC	M	47.23	alive	tumor	0	1416.9
GSM475744	NSCLC EMC SCC2280T	GSM475744	Public on May 07 2010	Nov 25 2009	Aug 28 2018	RNA	1	frozen tissue	Homo sapiens	tissue type: tumor	cell type: SCC	overall survival: 32.77	status: alive	gender: M	total RNA	Trizol extraction of total RNA was performed according to the manufacturer's instructions.	biotin	Biotinylated cRNA were prepared according to the standard Affymetrix protocol from 6 ug total RNA (Expression Analysis Technical Manual, 2001, Affymetrix).	9606	Following fragmentation, 20 ug of cRNA were hybridized for 16 hr at 45C on GeneChip Human Genome U133 plus 2.0 array. GeneChips were washed and stained in the Affymetrix Fluidics Station Fluidics 450.	GeneChips were scanned using the Affymetrix GeneArray scanner 3000	Gene expression data from primary NSCLC	The data was normalized by Robust Multi-Array average (RMA) algorithm. Intensities of probe sets lower than 30 were reset to 30.The intensity values of individual probe sets in each sample were then displayed as the log 2 of the deviations to the calculated geometric means for that probe sets.	GPL570	Sjaak,,Philipsen	j.philipsen@erasmusmc.nl	+31-10-7044282	+31-10-7044743	Cell Biology	Erasmus MC	Dr. Molewaterplein 50	Rotterdam	3015GE	Netherlands	http://www.erasmusmc.nl/medical_genetics/	ftp://ftp.ncbi.nlm.nih.gov/geo/samples/GSM475nnn/GSM475744/suppl/GSM475744.CEL.gz	54675	Reanalyzed by: GSE119087		SCC	M	32.77	alive	tumor	0	983.1
GSM475747	NSCLC EMC SCC2288T	GSM475747	Public on May 07 2010	Nov 25 2009	Aug 28 2018	RNA	1	frozen tissue	Homo sapiens	tissue type: tumor	cell type: ADC	overall survival: 16.7	status: deceased	gender: M	total RNA	Trizol extraction of total RNA was performed according to the manufacturer's instructions.	biotin	Biotinylated cRNA were prepared according to the standard Affymetrix protocol from 6 ug total RNA (Expression Analysis Technical Manual, 2001, Affymetrix).	9606	Following fragmentation, 20 ug of cRNA were hybridized for 16 hr at 45C on GeneChip Human Genome U133 plus 2.0 array. GeneChips were washed and stained in the Affymetrix Fluidics Station Fluidics 450.	GeneChips were scanned using the Affymetrix GeneArray scanner 3000	Gene expression data from primary NSCLC	The data was normalized by Robust Multi-Array average (RMA) algorithm. Intensities of probe sets lower than 30 were reset to 30.The intensity values of individual probe sets in each sample were then displayed as the log 2 of the deviations to the calculated geometric means for that probe sets.	GPL570	Sjaak,,Philipsen	j.philipsen@erasmusmc.nl	+31-10-7044282	+31-10-7044743	Cell Biology	Erasmus MC	Dr. Molewaterplein 50	Rotterdam	3015GE	Netherlands	http://www.erasmusmc.nl/medical_genetics/	ftp://ftp.ncbi.nlm.nih.gov/geo/samples/GSM475nnn/GSM475747/suppl/GSM475747.CEL.gz	54675	Reanalyzed by: GSE119087		ADC	M	16.7	deceased	tumor	1	501
GSM475748	NSCLC EMC SCC2298T	GSM475748	Public on May 07 2010	Nov 25 2009	Aug 28 2018	RNA	1	frozen tissue	Homo sapiens	tissue type: tumor	cell type: SCC	overall survival: 110	status: alive	gender: M	total RNA	Trizol extraction of total RNA was performed according to the manufacturer's instructions.	biotin	Biotinylated cRNA were prepared according to the standard Affymetrix protocol from 6 ug total RNA (Expression Analysis Technical Manual, 2001, Affymetrix).	9606	Following fragmentation, 20 ug of cRNA were hybridized for 16 hr at 45C on GeneChip Human Genome U133 plus 2.0 array. GeneChips were washed and stained in the Affymetrix Fluidics Station Fluidics 450.	GeneChips were scanned using the Affymetrix GeneArray scanner 3000	Gene expression data from primary NSCLC	The data was normalized by Robust Multi-Array average (RMA) algorithm. Intensities of probe sets lower than 30 were reset to 30.The intensity values of individual probe sets in each sample were then displayed as the log 2 of the deviations to the calculated geometric means for that probe sets.	GPL570	Sjaak,,Philipsen	j.philipsen@erasmusmc.nl	+31-10-7044282	+31-10-7044743	Cell Biology	Erasmus MC	Dr. Molewaterplein 50	Rotterdam	3015GE	Netherlands	http://www.erasmusmc.nl/medical_genetics/	ftp://ftp.ncbi.nlm.nih.gov/geo/samples/GSM475nnn/GSM475748/suppl/GSM475748.CEL.gz	54675	Reanalyzed by: GSE119087		SCC	M	110	alive	tumor	0	3300
GSM475751	NSCLC EMC SCC2302T	GSM475751	Public on May 07 2010	Nov 25 2009	Aug 28 2018	RNA	1	frozen tissue	Homo sapiens	tissue type: tumor	cell type: SCC	overall survival: 0.07	status: deceased	gender: M	total RNA	Trizol extraction of total RNA was performed according to the manufacturer's instructions.	biotin	Biotinylated cRNA were prepared according to the standard Affymetrix protocol from 6 ug total RNA (Expression Analysis Technical Manual, 2001, Affymetrix).	9606	Following fragmentation, 20 ug of cRNA were hybridized for 16 hr at 45C on GeneChip Human Genome U133 plus 2.0 array. GeneChips were washed and stained in the Affymetrix Fluidics Station Fluidics 450.	GeneChips were scanned using the Affymetrix GeneArray scanner 3000	Gene expression data from primary NSCLC	The data was normalized by Robust Multi-Array average (RMA) algorithm. Intensities of probe sets lower than 30 were reset to 30.The intensity values of individual probe sets in each sample were then displayed as the log 2 of the deviations to the calculated geometric means for that probe sets.	GPL570	Sjaak,,Philipsen	j.philipsen@erasmusmc.nl	+31-10-7044282	+31-10-7044743	Cell Biology	Erasmus MC	Dr. Molewaterplein 50	Rotterdam	3015GE	Netherlands	http://www.erasmusmc.nl/medical_genetics/	ftp://ftp.ncbi.nlm.nih.gov/geo/samples/GSM475nnn/GSM475751/suppl/GSM475751.CEL.gz	54675	Reanalyzed by: GSE119087		SCC	M	0.07	deceased	tumor	1	2.1
GSM475753	NSCLC EMC SCC2306T	GSM475753	Public on May 07 2010	Nov 25 2009	Aug 28 2018	RNA	1	frozen tissue	Homo sapiens	tissue type: tumor	cell type: SCC	overall survival: 108.3	status: alive	gender: M	total RNA	Trizol extraction of total RNA was performed according to the manufacturer's instructions.	biotin	Biotinylated cRNA were prepared according to the standard Affymetrix protocol from 6 ug total RNA (Expression Analysis Technical Manual, 2001, Affymetrix).	9606	Following fragmentation, 20 ug of cRNA were hybridized for 16 hr at 45C on GeneChip Human Genome U133 plus 2.0 array. GeneChips were washed and stained in the Affymetrix Fluidics Station Fluidics 450.	GeneChips were scanned using the Affymetrix GeneArray scanner 3000	Gene expression data from primary NSCLC	The data was normalized by Robust Multi-Array average (RMA) algorithm. Intensities of probe sets lower than 30 were reset to 30.The intensity values of individual probe sets in each sample were then displayed as the log 2 of the deviations to the calculated geometric means for that probe sets.	GPL570	Sjaak,,Philipsen	j.philipsen@erasmusmc.nl	+31-10-7044282	+31-10-7044743	Cell Biology	Erasmus MC	Dr. Molewaterplein 50	Rotterdam	3015GE	Netherlands	http://www.erasmusmc.nl/medical_genetics/	ftp://ftp.ncbi.nlm.nih.gov/geo/samples/GSM475nnn/GSM475753/suppl/GSM475753.CEL.gz	54675	Reanalyzed by: GSE119087		SCC	M	108.3	alive	tumor	0	3249
GSM475756	NSCLC EMC SCC2318T	GSM475756	Public on May 07 2010	Nov 25 2009	Aug 28 2018	RNA	1	frozen tissue	Homo sapiens	tissue type: tumor	cell type: SCC	overall survival: 31.47	status: deceased	gender: M	total RNA	Trizol extraction of total RNA was performed according to the manufacturer's instructions.	biotin	Biotinylated cRNA were prepared according to the standard Affymetrix protocol from 6 ug total RNA (Expression Analysis Technical Manual, 2001, Affymetrix).	9606	Following fragmentation, 20 ug of cRNA were hybridized for 16 hr at 45C on GeneChip Human Genome U133 plus 2.0 array. GeneChips were washed and stained in the Affymetrix Fluidics Station Fluidics 450.	GeneChips were scanned using the Affymetrix GeneArray scanner 3000	Gene expression data from primary NSCLC	The data was normalized by Robust Multi-Array average (RMA) algorithm. Intensities of probe sets lower than 30 were reset to 30.The intensity values of individual probe sets in each sample were then displayed as the log 2 of the deviations to the calculated geometric means for that probe sets.	GPL570	Sjaak,,Philipsen	j.philipsen@erasmusmc.nl	+31-10-7044282	+31-10-7044743	Cell Biology	Erasmus MC	Dr. Molewaterplein 50	Rotterdam	3015GE	Netherlands	http://www.erasmusmc.nl/medical_genetics/	ftp://ftp.ncbi.nlm.nih.gov/geo/samples/GSM475nnn/GSM475756/suppl/GSM475756.CEL.gz	54675	Reanalyzed by: GSE119087		SCC	M	31.47	deceased	tumor	1	944.1
GSM475758	NSCLC EMC SCC2341T	GSM475758	Public on May 07 2010	Nov 25 2009	Aug 28 2018	RNA	1	frozen tissue	Homo sapiens	tissue type: tumor	cell type: SCC	overall survival: 11.43	status: deceased	gender: M	total RNA	Trizol extraction of total RNA was performed according to the manufacturer's instructions.	biotin	Biotinylated cRNA were prepared according to the standard Affymetrix protocol from 6 ug total RNA (Expression Analysis Technical Manual, 2001, Affymetrix).	9606	Following fragmentation, 20 ug of cRNA were hybridized for 16 hr at 45C on GeneChip Human Genome U133 plus 2.0 array. GeneChips were washed and stained in the Affymetrix Fluidics Station Fluidics 450.	GeneChips were scanned using the Affymetrix GeneArray scanner 3000	Gene expression data from primary NSCLC	The data was normalized by Robust Multi-Array average (RMA) algorithm. Intensities of probe sets lower than 30 were reset to 30.The intensity values of individual probe sets in each sample were then displayed as the log 2 of the deviations to the calculated geometric means for that probe sets.	GPL570	Sjaak,,Philipsen	j.philipsen@erasmusmc.nl	+31-10-7044282	+31-10-7044743	Cell Biology	Erasmus MC	Dr. Molewaterplein 50	Rotterdam	3015GE	Netherlands	http://www.erasmusmc.nl/medical_genetics/	ftp://ftp.ncbi.nlm.nih.gov/geo/samples/GSM475nnn/GSM475758/suppl/GSM475758.CEL.gz	54675	Reanalyzed by: GSE119087		SCC	M	11.43	deceased	tumor	1	342.9
GSM475759	NSCLC EMC SCC2358T	GSM475759	Public on May 07 2010	Nov 25 2009	Aug 28 2018	RNA	1	frozen tissue	Homo sapiens	tissue type: tumor	cell type: SCC	overall survival: 55.07	status: alive	gender: M	total RNA	Trizol extraction of total RNA was performed according to the manufacturer's instructions.	biotin	Biotinylated cRNA were prepared according to the standard Affymetrix protocol from 6 ug total RNA (Expression Analysis Technical Manual, 2001, Affymetrix).	9606	Following fragmentation, 20 ug of cRNA were hybridized for 16 hr at 45C on GeneChip Human Genome U133 plus 2.0 array. GeneChips were washed and stained in the Affymetrix Fluidics Station Fluidics 450.	GeneChips were scanned using the Affymetrix GeneArray scanner 3000	Gene expression data from primary NSCLC	The data was normalized by Robust Multi-Array average (RMA) algorithm. Intensities of probe sets lower than 30 were reset to 30.The intensity values of individual probe sets in each sample were then displayed as the log 2 of the deviations to the calculated geometric means for that probe sets.	GPL570	Sjaak,,Philipsen	j.philipsen@erasmusmc.nl	+31-10-7044282	+31-10-7044743	Cell Biology	Erasmus MC	Dr. Molewaterplein 50	Rotterdam	3015GE	Netherlands	http://www.erasmusmc.nl/medical_genetics/	ftp://ftp.ncbi.nlm.nih.gov/geo/samples/GSM475nnn/GSM475759/suppl/GSM475759.CEL.gz	54675	Reanalyzed by: GSE119087		SCC	M	55.07	alive	tumor	0	1652.1
GSM475760	NSCLC EMC TB0003tu	GSM475760	Public on May 07 2010	Nov 25 2009	Aug 28 2018	RNA	1	frozen tissue	Homo sapiens	tissue type: tumor	cell type: SCC	overall survival: 63.03	status: deceased	gender: M	total RNA	Trizol extraction of total RNA was performed according to the manufacturer's instructions.	biotin	Biotinylated cRNA were prepared according to the standard Affymetrix protocol from 6 ug total RNA (Expression Analysis Technical Manual, 2001, Affymetrix).	9606	Following fragmentation, 20 ug of cRNA were hybridized for 16 hr at 45C on GeneChip Human Genome U133 plus 2.0 array. GeneChips were washed and stained in the Affymetrix Fluidics Station Fluidics 450.	GeneChips were scanned using the Affymetrix GeneArray scanner 3000	Gene expression data from primary NSCLC	The data was normalized by Robust Multi-Array average (RMA) algorithm. Intensities of probe sets lower than 30 were reset to 30.The intensity values of individual probe sets in each sample were then displayed as the log 2 of the deviations to the calculated geometric means for that probe sets.	GPL570	Sjaak,,Philipsen	j.philipsen@erasmusmc.nl	+31-10-7044282	+31-10-7044743	Cell Biology	Erasmus MC	Dr. Molewaterplein 50	Rotterdam	3015GE	Netherlands	http://www.erasmusmc.nl/medical_genetics/	ftp://ftp.ncbi.nlm.nih.gov/geo/samples/GSM475nnn/GSM475760/suppl/GSM475760.CEL.gz	54675	Reanalyzed by: GSE119087		SCC	M	63.03	deceased	tumor	1	1890.9
GSM475761	NSCLC EMC TB0006tu	GSM475761	Public on May 07 2010	Nov 25 2009	Aug 28 2018	RNA	1	frozen tissue	Homo sapiens	tissue type: tumor	cell type: ADC	overall survival: 24.17	status: deceased	gender: F	total RNA	Trizol extraction of total RNA was performed according to the manufacturer's instructions.	biotin	Biotinylated cRNA were prepared according to the standard Affymetrix protocol from 6 ug total RNA (Expression Analysis Technical Manual, 2001, Affymetrix).	9606	Following fragmentation, 20 ug of cRNA were hybridized for 16 hr at 45C on GeneChip Human Genome U133 plus 2.0 array. GeneChips were washed and stained in the Affymetrix Fluidics Station Fluidics 450.	GeneChips were scanned using the Affymetrix GeneArray scanner 3000	Gene expression data from primary NSCLC	The data was normalized by Robust Multi-Array average (RMA) algorithm. Intensities of probe sets lower than 30 were reset to 30.The intensity values of individual probe sets in each sample were then displayed as the log 2 of the deviations to the calculated geometric means for that probe sets.	GPL570	Sjaak,,Philipsen	j.philipsen@erasmusmc.nl	+31-10-7044282	+31-10-7044743	Cell Biology	Erasmus MC	Dr. Molewaterplein 50	Rotterdam	3015GE	Netherlands	http://www.erasmusmc.nl/medical_genetics/	ftp://ftp.ncbi.nlm.nih.gov/geo/samples/GSM475nnn/GSM475761/suppl/GSM475761.CEL.gz	54675	Reanalyzed by: GSE119087		ADC	F	24.17	deceased	tumor	1	725.1
GSM475762	NSCLC EMC TB0007tu	GSM475762	Public on May 07 2010	Nov 25 2009	Aug 28 2018	RNA	1	frozen tissue	Homo sapiens	tissue type: tumor	cell type: SCC	overall survival: 32.07	status: deceased	gender: M	total RNA	Trizol extraction of total RNA was performed according to the manufacturer's instructions.	biotin	Biotinylated cRNA were prepared according to the standard Affymetrix protocol from 6 ug total RNA (Expression Analysis Technical Manual, 2001, Affymetrix).	9606	Following fragmentation, 20 ug of cRNA were hybridized for 16 hr at 45C on GeneChip Human Genome U133 plus 2.0 array. GeneChips were washed and stained in the Affymetrix Fluidics Station Fluidics 450.	GeneChips were scanned using the Affymetrix GeneArray scanner 3000	Gene expression data from primary NSCLC	The data was normalized by Robust Multi-Array average (RMA) algorithm. Intensities of probe sets lower than 30 were reset to 30.The intensity values of individual probe sets in each sample were then displayed as the log 2 of the deviations to the calculated geometric means for that probe sets.	GPL570	Sjaak,,Philipsen	j.philipsen@erasmusmc.nl	+31-10-7044282	+31-10-7044743	Cell Biology	Erasmus MC	Dr. Molewaterplein 50	Rotterdam	3015GE	Netherlands	http://www.erasmusmc.nl/medical_genetics/	ftp://ftp.ncbi.nlm.nih.gov/geo/samples/GSM475nnn/GSM475762/suppl/GSM475762.CEL.gz	54675	Reanalyzed by: GSE119087		SCC	M	32.07	deceased	tumor	1	962.1
GSM475763	NSCLC EMC TB0008tu	GSM475763	Public on May 07 2010	Nov 25 2009	Aug 28 2018	RNA	1	frozen tissue	Homo sapiens	tissue type: tumor	cell type: SCC	overall survival: 3.17	status: deceased	gender: M	total RNA	Trizol extraction of total RNA was performed according to the manufacturer's instructions.	biotin	Biotinylated cRNA were prepared according to the standard Affymetrix protocol from 6 ug total RNA (Expression Analysis Technical Manual, 2001, Affymetrix).	9606	Following fragmentation, 20 ug of cRNA were hybridized for 16 hr at 45C on GeneChip Human Genome U133 plus 2.0 array. GeneChips were washed and stained in the Affymetrix Fluidics Station Fluidics 450.	GeneChips were scanned using the Affymetrix GeneArray scanner 3000	Gene expression data from primary NSCLC	The data was normalized by Robust Multi-Array average (RMA) algorithm. Intensities of probe sets lower than 30 were reset to 30.The intensity values of individual probe sets in each sample were then displayed as the log 2 of the deviations to the calculated geometric means for that probe sets.	GPL570	Sjaak,,Philipsen	j.philipsen@erasmusmc.nl	+31-10-7044282	+31-10-7044743	Cell Biology	Erasmus MC	Dr. Molewaterplein 50	Rotterdam	3015GE	Netherlands	http://www.erasmusmc.nl/medical_genetics/	ftp://ftp.ncbi.nlm.nih.gov/geo/samples/GSM475nnn/GSM475763/suppl/GSM475763.CEL.gz	54675	Reanalyzed by: GSE119087		SCC	M	3.17	deceased	tumor	1	95.1
GSM475765	NSCLC EMC TB0009tu	GSM475765	Public on May 07 2010	Nov 25 2009	Aug 28 2018	RNA	1	frozen tissue	Homo sapiens	tissue type: tumor	cell type: ADC	overall survival: 46.7	status: deceased	gender: F	total RNA	Trizol extraction of total RNA was performed according to the manufacturer's instructions.	biotin	Biotinylated cRNA were prepared according to the standard Affymetrix protocol from 6 ug total RNA (Expression Analysis Technical Manual, 2001, Affymetrix).	9606	Following fragmentation, 20 ug of cRNA were hybridized for 16 hr at 45C on GeneChip Human Genome U133 plus 2.0 array. GeneChips were washed and stained in the Affymetrix Fluidics Station Fluidics 450.	GeneChips were scanned using the Affymetrix GeneArray scanner 3000	Gene expression data from primary NSCLC	The data was normalized by Robust Multi-Array average (RMA) algorithm. Intensities of probe sets lower than 30 were reset to 30.The intensity values of individual probe sets in each sample were then displayed as the log 2 of the deviations to the calculated geometric means for that probe sets.	GPL570	Sjaak,,Philipsen	j.philipsen@erasmusmc.nl	+31-10-7044282	+31-10-7044743	Cell Biology	Erasmus MC	Dr. Molewaterplein 50	Rotterdam	3015GE	Netherlands	http://www.erasmusmc.nl/medical_genetics/	ftp://ftp.ncbi.nlm.nih.gov/geo/samples/GSM475nnn/GSM475765/suppl/GSM475765.CEL.gz	54675	Reanalyzed by: GSE119087		ADC	F	46.7	deceased	tumor	1	1401
GSM475768	NSCLC EMC TB0013tu	GSM475768	Public on May 07 2010	Nov 25 2009	Aug 28 2018	RNA	1	frozen tissue	Homo sapiens	tissue type: tumor	cell type: ADC	overall survival: 2.53	status: deceased	gender: F	total RNA	Trizol extraction of total RNA was performed according to the manufacturer's instructions.	biotin	Biotinylated cRNA were prepared according to the standard Affymetrix protocol from 6 ug total RNA (Expression Analysis Technical Manual, 2001, Affymetrix).	9606	Following fragmentation, 20 ug of cRNA were hybridized for 16 hr at 45C on GeneChip Human Genome U133 plus 2.0 array. GeneChips were washed and stained in the Affymetrix Fluidics Station Fluidics 450.	GeneChips were scanned using the Affymetrix GeneArray scanner 3000	Gene expression data from primary NSCLC	The data was normalized by Robust Multi-Array average (RMA) algorithm. Intensities of probe sets lower than 30 were reset to 30.The intensity values of individual probe sets in each sample were then displayed as the log 2 of the deviations to the calculated geometric means for that probe sets.	GPL570	Sjaak,,Philipsen	j.philipsen@erasmusmc.nl	+31-10-7044282	+31-10-7044743	Cell Biology	Erasmus MC	Dr. Molewaterplein 50	Rotterdam	3015GE	Netherlands	http://www.erasmusmc.nl/medical_genetics/	ftp://ftp.ncbi.nlm.nih.gov/geo/samples/GSM475nnn/GSM475768/suppl/GSM475768.CEL.gz	54675	Reanalyzed by: GSE119087		ADC	F	2.53	deceased	tumor	1	75.9
GSM475769	NSCLC EMC TB0014tu	GSM475769	Public on May 07 2010	Nov 25 2009	Aug 28 2018	RNA	1	frozen tissue	Homo sapiens	tissue type: tumor	cell type: LCC	overall survival: 26.43	status: deceased	gender: F	total RNA	Trizol extraction of total RNA was performed according to the manufacturer's instructions.	biotin	Biotinylated cRNA were prepared according to the standard Affymetrix protocol from 6 ug total RNA (Expression Analysis Technical Manual, 2001, Affymetrix).	9606	Following fragmentation, 20 ug of cRNA were hybridized for 16 hr at 45C on GeneChip Human Genome U133 plus 2.0 array. GeneChips were washed and stained in the Affymetrix Fluidics Station Fluidics 450.	GeneChips were scanned using the Affymetrix GeneArray scanner 3000	Gene expression data from primary NSCLC	The data was normalized by Robust Multi-Array average (RMA) algorithm. Intensities of probe sets lower than 30 were reset to 30.The intensity values of individual probe sets in each sample were then displayed as the log 2 of the deviations to the calculated geometric means for that probe sets.	GPL570	Sjaak,,Philipsen	j.philipsen@erasmusmc.nl	+31-10-7044282	+31-10-7044743	Cell Biology	Erasmus MC	Dr. Molewaterplein 50	Rotterdam	3015GE	Netherlands	http://www.erasmusmc.nl/medical_genetics/	ftp://ftp.ncbi.nlm.nih.gov/geo/samples/GSM475nnn/GSM475769/suppl/GSM475769.CEL.gz	54675	Reanalyzed by: GSE60486	Reanalyzed by: GSE119087	LCC	F	26.43	deceased	tumor	1	792.9
GSM475770	NSCLC EMC TB0015tu	GSM475770	Public on May 07 2010	Nov 25 2009	Aug 28 2018	RNA	1	frozen tissue	Homo sapiens	tissue type: tumor	cell type: ADC	overall survival: 63.87	status: alive	gender: F	total RNA	Trizol extraction of total RNA was performed according to the manufacturer's instructions.	biotin	Biotinylated cRNA were prepared according to the standard Affymetrix protocol from 6 ug total RNA (Expression Analysis Technical Manual, 2001, Affymetrix).	9606	Following fragmentation, 20 ug of cRNA were hybridized for 16 hr at 45C on GeneChip Human Genome U133 plus 2.0 array. GeneChips were washed and stained in the Affymetrix Fluidics Station Fluidics 450.	GeneChips were scanned using the Affymetrix GeneArray scanner 3000	Gene expression data from primary NSCLC	The data was normalized by Robust Multi-Array average (RMA) algorithm. Intensities of probe sets lower than 30 were reset to 30.The intensity values of individual probe sets in each sample were then displayed as the log 2 of the deviations to the calculated geometric means for that probe sets.	GPL570	Sjaak,,Philipsen	j.philipsen@erasmusmc.nl	+31-10-7044282	+31-10-7044743	Cell Biology	Erasmus MC	Dr. Molewaterplein 50	Rotterdam	3015GE	Netherlands	http://www.erasmusmc.nl/medical_genetics/	ftp://ftp.ncbi.nlm.nih.gov/geo/samples/GSM475nnn/GSM475770/suppl/GSM475770.CEL.gz	54675	Reanalyzed by: GSE119087		ADC	F	63.87	alive	tumor	0	1916.1
GSM475772	NSCLC EMC TB0018tu	GSM475772	Public on May 07 2010	Nov 25 2009	Aug 28 2018	RNA	1	frozen tissue	Homo sapiens	tissue type: tumor	cell type: ADC	overall survival: 27.97	status: alive	gender: M	total RNA	Trizol extraction of total RNA was performed according to the manufacturer's instructions.	biotin	Biotinylated cRNA were prepared according to the standard Affymetrix protocol from 6 ug total RNA (Expression Analysis Technical Manual, 2001, Affymetrix).	9606	Following fragmentation, 20 ug of cRNA were hybridized for 16 hr at 45C on GeneChip Human Genome U133 plus 2.0 array. GeneChips were washed and stained in the Affymetrix Fluidics Station Fluidics 450.	GeneChips were scanned using the Affymetrix GeneArray scanner 3000	Gene expression data from primary NSCLC	The data was normalized by Robust Multi-Array average (RMA) algorithm. Intensities of probe sets lower than 30 were reset to 30.The intensity values of individual probe sets in each sample were then displayed as the log 2 of the deviations to the calculated geometric means for that probe sets.	GPL570	Sjaak,,Philipsen	j.philipsen@erasmusmc.nl	+31-10-7044282	+31-10-7044743	Cell Biology	Erasmus MC	Dr. Molewaterplein 50	Rotterdam	3015GE	Netherlands	http://www.erasmusmc.nl/medical_genetics/	ftp://ftp.ncbi.nlm.nih.gov/geo/samples/GSM475nnn/GSM475772/suppl/GSM475772.CEL.gz	54675	Reanalyzed by: GSE119087		ADC	M	27.97	alive	tumor	0	839.1
GSM475773	NSCLC EMC TB0019tu	GSM475773	Public on May 07 2010	Nov 25 2009	Aug 28 2018	RNA	1	frozen tissue	Homo sapiens	tissue type: tumor	cell type: ADC	overall survival: 89.73	status: alive	gender: F	total RNA	Trizol extraction of total RNA was performed according to the manufacturer's instructions.	biotin	Biotinylated cRNA were prepared according to the standard Affymetrix protocol from 6 ug total RNA (Expression Analysis Technical Manual, 2001, Affymetrix).	9606	Following fragmentation, 20 ug of cRNA were hybridized for 16 hr at 45C on GeneChip Human Genome U133 plus 2.0 array. GeneChips were washed and stained in the Affymetrix Fluidics Station Fluidics 450.	GeneChips were scanned using the Affymetrix GeneArray scanner 3000	Gene expression data from primary NSCLC	The data was normalized by Robust Multi-Array average (RMA) algorithm. Intensities of probe sets lower than 30 were reset to 30.The intensity values of individual probe sets in each sample were then displayed as the log 2 of the deviations to the calculated geometric means for that probe sets.	GPL570	Sjaak,,Philipsen	j.philipsen@erasmusmc.nl	+31-10-7044282	+31-10-7044743	Cell Biology	Erasmus MC	Dr. Molewaterplein 50	Rotterdam	3015GE	Netherlands	http://www.erasmusmc.nl/medical_genetics/	ftp://ftp.ncbi.nlm.nih.gov/geo/samples/GSM475nnn/GSM475773/suppl/GSM475773.CEL.gz	54675	Reanalyzed by: GSE119087		ADC	F	89.73	alive	tumor	0	2691.9
GSM475774	NSCLC EMC TB0020tu	GSM475774	Public on May 07 2010	Nov 25 2009	Aug 28 2018	RNA	1	frozen tissue	Homo sapiens	tissue type: tumor	cell type: LCC	overall survival: 29.27	status: alive	gender: F	total RNA	Trizol extraction of total RNA was performed according to the manufacturer's instructions.	biotin	Biotinylated cRNA were prepared according to the standard Affymetrix protocol from 6 ug total RNA (Expression Analysis Technical Manual, 2001, Affymetrix).	9606	Following fragmentation, 20 ug of cRNA were hybridized for 16 hr at 45C on GeneChip Human Genome U133 plus 2.0 array. GeneChips were washed and stained in the Affymetrix Fluidics Station Fluidics 450.	GeneChips were scanned using the Affymetrix GeneArray scanner 3000	Gene expression data from primary NSCLC	The data was normalized by Robust Multi-Array average (RMA) algorithm. Intensities of probe sets lower than 30 were reset to 30.The intensity values of individual probe sets in each sample were then displayed as the log 2 of the deviations to the calculated geometric means for that probe sets.	GPL570	Sjaak,,Philipsen	j.philipsen@erasmusmc.nl	+31-10-7044282	+31-10-7044743	Cell Biology	Erasmus MC	Dr. Molewaterplein 50	Rotterdam	3015GE	Netherlands	http://www.erasmusmc.nl/medical_genetics/	ftp://ftp.ncbi.nlm.nih.gov/geo/samples/GSM475nnn/GSM475774/suppl/GSM475774.CEL.gz	54675	Reanalyzed by: GSE60486	Reanalyzed by: GSE119087	LCC	F	29.27	alive	tumor	0	878.1
GSM475776	NSCLC EMC TB0022tu	GSM475776	Public on May 07 2010	Nov 25 2009	Aug 28 2018	RNA	1	frozen tissue	Homo sapiens	tissue type: tumor	cell type: LCC	overall survival: 35.73	status: alive	gender: F	total RNA	Trizol extraction of total RNA was performed according to the manufacturer's instructions.	biotin	Biotinylated cRNA were prepared according to the standard Affymetrix protocol from 6 ug total RNA (Expression Analysis Technical Manual, 2001, Affymetrix).	9606	Following fragmentation, 20 ug of cRNA were hybridized for 16 hr at 45C on GeneChip Human Genome U133 plus 2.0 array. GeneChips were washed and stained in the Affymetrix Fluidics Station Fluidics 450.	GeneChips were scanned using the Affymetrix GeneArray scanner 3000	Gene expression data from primary NSCLC	The data was normalized by Robust Multi-Array average (RMA) algorithm. Intensities of probe sets lower than 30 were reset to 30.The intensity values of individual probe sets in each sample were then displayed as the log 2 of the deviations to the calculated geometric means for that probe sets.	GPL570	Sjaak,,Philipsen	j.philipsen@erasmusmc.nl	+31-10-7044282	+31-10-7044743	Cell Biology	Erasmus MC	Dr. Molewaterplein 50	Rotterdam	3015GE	Netherlands	http://www.erasmusmc.nl/medical_genetics/	ftp://ftp.ncbi.nlm.nih.gov/geo/samples/GSM475nnn/GSM475776/suppl/GSM475776.CEL.gz	54675	Reanalyzed by: GSE60486	Reanalyzed by: GSE119087	LCC	F	35.73	alive	tumor	0	1071.9
GSM475777	NSCLC EMC TB0023tu	GSM475777	Public on May 07 2010	Nov 25 2009	Aug 28 2018	RNA	1	frozen tissue	Homo sapiens	tissue type: tumor	cell type: LCC	overall survival: 9.23	status: deceased	gender: M	total RNA	Trizol extraction of total RNA was performed according to the manufacturer's instructions.	biotin	Biotinylated cRNA were prepared according to the standard Affymetrix protocol from 6 ug total RNA (Expression Analysis Technical Manual, 2001, Affymetrix).	9606	Following fragmentation, 20 ug of cRNA were hybridized for 16 hr at 45C on GeneChip Human Genome U133 plus 2.0 array. GeneChips were washed and stained in the Affymetrix Fluidics Station Fluidics 450.	GeneChips were scanned using the Affymetrix GeneArray scanner 3000	Gene expression data from primary NSCLC	The data was normalized by Robust Multi-Array average (RMA) algorithm. Intensities of probe sets lower than 30 were reset to 30.The intensity values of individual probe sets in each sample were then displayed as the log 2 of the deviations to the calculated geometric means for that probe sets.	GPL570	Sjaak,,Philipsen	j.philipsen@erasmusmc.nl	+31-10-7044282	+31-10-7044743	Cell Biology	Erasmus MC	Dr. Molewaterplein 50	Rotterdam	3015GE	Netherlands	http://www.erasmusmc.nl/medical_genetics/	ftp://ftp.ncbi.nlm.nih.gov/geo/samples/GSM475nnn/GSM475777/suppl/GSM475777.CEL.gz	54675	Reanalyzed by: GSE60486	Reanalyzed by: GSE119087	LCC	M	9.23	deceased	tumor	1	276.9
GSM475778	NSCLC EMC TB0024tu	GSM475778	Public on May 07 2010	Nov 25 2009	Aug 28 2018	RNA	1	frozen tissue	Homo sapiens	tissue type: tumor	cell type: SCC	overall survival: 98.5	status: deceased	gender: M	total RNA	Trizol extraction of total RNA was performed according to the manufacturer's instructions.	biotin	Biotinylated cRNA were prepared according to the standard Affymetrix protocol from 6 ug total RNA (Expression Analysis Technical Manual, 2001, Affymetrix).	9606	Following fragmentation, 20 ug of cRNA were hybridized for 16 hr at 45C on GeneChip Human Genome U133 plus 2.0 array. GeneChips were washed and stained in the Affymetrix Fluidics Station Fluidics 450.	GeneChips were scanned using the Affymetrix GeneArray scanner 3000	Gene expression data from primary NSCLC	The data was normalized by Robust Multi-Array average (RMA) algorithm. Intensities of probe sets lower than 30 were reset to 30.The intensity values of individual probe sets in each sample were then displayed as the log 2 of the deviations to the calculated geometric means for that probe sets.	GPL570	Sjaak,,Philipsen	j.philipsen@erasmusmc.nl	+31-10-7044282	+31-10-7044743	Cell Biology	Erasmus MC	Dr. Molewaterplein 50	Rotterdam	3015GE	Netherlands	http://www.erasmusmc.nl/medical_genetics/	ftp://ftp.ncbi.nlm.nih.gov/geo/samples/GSM475nnn/GSM475778/suppl/GSM475778.CEL.gz	54675	Reanalyzed by: GSE119087		SCC	M	98.5	deceased	tumor	1	2955
GSM475779	NSCLC EMC TB0025tu	GSM475779	Public on May 07 2010	Nov 25 2009	Aug 28 2018	RNA	1	frozen tissue	Homo sapiens	tissue type: tumor	cell type: ADC	overall survival: 110.8	status: alive	gender: M	total RNA	Trizol extraction of total RNA was performed according to the manufacturer's instructions.	biotin	Biotinylated cRNA were prepared according to the standard Affymetrix protocol from 6 ug total RNA (Expression Analysis Technical Manual, 2001, Affymetrix).	9606	Following fragmentation, 20 ug of cRNA were hybridized for 16 hr at 45C on GeneChip Human Genome U133 plus 2.0 array. GeneChips were washed and stained in the Affymetrix Fluidics Station Fluidics 450.	GeneChips were scanned using the Affymetrix GeneArray scanner 3000	Gene expression data from primary NSCLC	The data was normalized by Robust Multi-Array average (RMA) algorithm. Intensities of probe sets lower than 30 were reset to 30.The intensity values of individual probe sets in each sample were then displayed as the log 2 of the deviations to the calculated geometric means for that probe sets.	GPL570	Sjaak,,Philipsen	j.philipsen@erasmusmc.nl	+31-10-7044282	+31-10-7044743	Cell Biology	Erasmus MC	Dr. Molewaterplein 50	Rotterdam	3015GE	Netherlands	http://www.erasmusmc.nl/medical_genetics/	ftp://ftp.ncbi.nlm.nih.gov/geo/samples/GSM475nnn/GSM475779/suppl/GSM475779.CEL.gz	54675	Reanalyzed by: GSE60486	Reanalyzed by: GSE119087	ADC	M	110.8	alive	tumor	0	3324
GSM475780	NSCLC EMC TB0027tu	GSM475780	Public on May 07 2010	Nov 25 2009	Aug 28 2018	RNA	1	frozen tissue	Homo sapiens	tissue type: tumor	cell type: ADC	overall survival: 20.53	status: deceased	gender: F	total RNA	Trizol extraction of total RNA was performed according to the manufacturer's instructions.	biotin	Biotinylated cRNA were prepared according to the standard Affymetrix protocol from 6 ug total RNA (Expression Analysis Technical Manual, 2001, Affymetrix).	9606	Following fragmentation, 20 ug of cRNA were hybridized for 16 hr at 45C on GeneChip Human Genome U133 plus 2.0 array. GeneChips were washed and stained in the Affymetrix Fluidics Station Fluidics 450.	GeneChips were scanned using the Affymetrix GeneArray scanner 3000	Gene expression data from primary NSCLC	The data was normalized by Robust Multi-Array average (RMA) algorithm. Intensities of probe sets lower than 30 were reset to 30.The intensity values of individual probe sets in each sample were then displayed as the log 2 of the deviations to the calculated geometric means for that probe sets.	GPL570	Sjaak,,Philipsen	j.philipsen@erasmusmc.nl	+31-10-7044282	+31-10-7044743	Cell Biology	Erasmus MC	Dr. Molewaterplein 50	Rotterdam	3015GE	Netherlands	http://www.erasmusmc.nl/medical_genetics/	ftp://ftp.ncbi.nlm.nih.gov/geo/samples/GSM475nnn/GSM475780/suppl/GSM475780.CEL.gz	54675	Reanalyzed by: GSE60486	Reanalyzed by: GSE119087	ADC	F	20.53	deceased	tumor	1	615.9
GSM475782	NSCLC EMC TB0030tu	GSM475782	Public on May 07 2010	Nov 25 2009	Aug 28 2018	RNA	1	frozen tissue	Homo sapiens	tissue type: tumor	cell type: SCC	overall survival: 3.97	status: deceased	gender: M	total RNA	Trizol extraction of total RNA was performed according to the manufacturer's instructions.	biotin	Biotinylated cRNA were prepared according to the standard Affymetrix protocol from 6 ug total RNA (Expression Analysis Technical Manual, 2001, Affymetrix).	9606	Following fragmentation, 20 ug of cRNA were hybridized for 16 hr at 45C on GeneChip Human Genome U133 plus 2.0 array. GeneChips were washed and stained in the Affymetrix Fluidics Station Fluidics 450.	GeneChips were scanned using the Affymetrix GeneArray scanner 3000	Gene expression data from primary NSCLC	The data was normalized by Robust Multi-Array average (RMA) algorithm. Intensities of probe sets lower than 30 were reset to 30.The intensity values of individual probe sets in each sample were then displayed as the log 2 of the deviations to the calculated geometric means for that probe sets.	GPL570	Sjaak,,Philipsen	j.philipsen@erasmusmc.nl	+31-10-7044282	+31-10-7044743	Cell Biology	Erasmus MC	Dr. Molewaterplein 50	Rotterdam	3015GE	Netherlands	http://www.erasmusmc.nl/medical_genetics/	ftp://ftp.ncbi.nlm.nih.gov/geo/samples/GSM475nnn/GSM475782/suppl/GSM475782.CEL.gz	54675	Reanalyzed by: GSE119087		SCC	M	3.97	deceased	tumor	1	119.1
GSM475784	NSCLC EMC TB0031tu	GSM475784	Public on May 07 2010	Nov 25 2009	Aug 28 2018	RNA	1	frozen tissue	Homo sapiens	tissue type: tumor	cell type: ADC	overall survival: 67.87	status: alive	gender: M	total RNA	Trizol extraction of total RNA was performed according to the manufacturer's instructions.	biotin	Biotinylated cRNA were prepared according to the standard Affymetrix protocol from 6 ug total RNA (Expression Analysis Technical Manual, 2001, Affymetrix).	9606	Following fragmentation, 20 ug of cRNA were hybridized for 16 hr at 45C on GeneChip Human Genome U133 plus 2.0 array. GeneChips were washed and stained in the Affymetrix Fluidics Station Fluidics 450.	GeneChips were scanned using the Affymetrix GeneArray scanner 3000	Gene expression data from primary NSCLC	The data was normalized by Robust Multi-Array average (RMA) algorithm. Intensities of probe sets lower than 30 were reset to 30.The intensity values of individual probe sets in each sample were then displayed as the log 2 of the deviations to the calculated geometric means for that probe sets.	GPL570	Sjaak,,Philipsen	j.philipsen@erasmusmc.nl	+31-10-7044282	+31-10-7044743	Cell Biology	Erasmus MC	Dr. Molewaterplein 50	Rotterdam	3015GE	Netherlands	http://www.erasmusmc.nl/medical_genetics/	ftp://ftp.ncbi.nlm.nih.gov/geo/samples/GSM475nnn/GSM475784/suppl/GSM475784.CEL.gz	54675	Reanalyzed by: GSE60486	Reanalyzed by: GSE119087	ADC	M	67.87	alive	tumor	0	2036.1
GSM475785	NSCLC EMC TB0032tu	GSM475785	Public on May 07 2010	Nov 25 2009	Aug 28 2018	RNA	1	frozen tissue	Homo sapiens	tissue type: tumor	cell type: LCC	overall survival: 50.53	status: alive	gender: M	total RNA	Trizol extraction of total RNA was performed according to the manufacturer's instructions.	biotin	Biotinylated cRNA were prepared according to the standard Affymetrix protocol from 6 ug total RNA (Expression Analysis Technical Manual, 2001, Affymetrix).	9606	Following fragmentation, 20 ug of cRNA were hybridized for 16 hr at 45C on GeneChip Human Genome U133 plus 2.0 array. GeneChips were washed and stained in the Affymetrix Fluidics Station Fluidics 450.	GeneChips were scanned using the Affymetrix GeneArray scanner 3000	Gene expression data from primary NSCLC	The data was normalized by Robust Multi-Array average (RMA) algorithm. Intensities of probe sets lower than 30 were reset to 30.The intensity values of individual probe sets in each sample were then displayed as the log 2 of the deviations to the calculated geometric means for that probe sets.	GPL570	Sjaak,,Philipsen	j.philipsen@erasmusmc.nl	+31-10-7044282	+31-10-7044743	Cell Biology	Erasmus MC	Dr. Molewaterplein 50	Rotterdam	3015GE	Netherlands	http://www.erasmusmc.nl/medical_genetics/	ftp://ftp.ncbi.nlm.nih.gov/geo/samples/GSM475nnn/GSM475785/suppl/GSM475785.CEL.gz	54675	Reanalyzed by: GSE60486	Reanalyzed by: GSE119087	LCC	M	50.53	alive	tumor	0	1515.9
GSM475787	NSCLC EMC TB0033tu	GSM475787	Public on May 07 2010	Nov 25 2009	Aug 28 2018	RNA	1	frozen tissue	Homo sapiens	tissue type: tumor	cell type: ADC	overall survival: 20.93	status: alive	gender: F	total RNA	Trizol extraction of total RNA was performed according to the manufacturer's instructions.	biotin	Biotinylated cRNA were prepared according to the standard Affymetrix protocol from 6 ug total RNA (Expression Analysis Technical Manual, 2001, Affymetrix).	9606	Following fragmentation, 20 ug of cRNA were hybridized for 16 hr at 45C on GeneChip Human Genome U133 plus 2.0 array. GeneChips were washed and stained in the Affymetrix Fluidics Station Fluidics 450.	GeneChips were scanned using the Affymetrix GeneArray scanner 3000	Gene expression data from primary NSCLC	The data was normalized by Robust Multi-Array average (RMA) algorithm. Intensities of probe sets lower than 30 were reset to 30.The intensity values of individual probe sets in each sample were then displayed as the log 2 of the deviations to the calculated geometric means for that probe sets.	GPL570	Sjaak,,Philipsen	j.philipsen@erasmusmc.nl	+31-10-7044282	+31-10-7044743	Cell Biology	Erasmus MC	Dr. Molewaterplein 50	Rotterdam	3015GE	Netherlands	http://www.erasmusmc.nl/medical_genetics/	ftp://ftp.ncbi.nlm.nih.gov/geo/samples/GSM475nnn/GSM475787/suppl/GSM475787.CEL.gz	54675	Reanalyzed by: GSE60486	Reanalyzed by: GSE119087	ADC	F	20.93	alive	tumor	0	627.9
GSM475788	NSCLC EMC TB0034tu	GSM475788	Public on May 07 2010	Nov 25 2009	Aug 28 2018	RNA	1	frozen tissue	Homo sapiens	tissue type: tumor	cell type: ADC	overall survival: 23.13	status: alive	gender: M	total RNA	Trizol extraction of total RNA was performed according to the manufacturer's instructions.	biotin	Biotinylated cRNA were prepared according to the standard Affymetrix protocol from 6 ug total RNA (Expression Analysis Technical Manual, 2001, Affymetrix).	9606	Following fragmentation, 20 ug of cRNA were hybridized for 16 hr at 45C on GeneChip Human Genome U133 plus 2.0 array. GeneChips were washed and stained in the Affymetrix Fluidics Station Fluidics 450.	GeneChips were scanned using the Affymetrix GeneArray scanner 3000	Gene expression data from primary NSCLC	The data was normalized by Robust Multi-Array average (RMA) algorithm. Intensities of probe sets lower than 30 were reset to 30.The intensity values of individual probe sets in each sample were then displayed as the log 2 of the deviations to the calculated geometric means for that probe sets.	GPL570	Sjaak,,Philipsen	j.philipsen@erasmusmc.nl	+31-10-7044282	+31-10-7044743	Cell Biology	Erasmus MC	Dr. Molewaterplein 50	Rotterdam	3015GE	Netherlands	http://www.erasmusmc.nl/medical_genetics/	ftp://ftp.ncbi.nlm.nih.gov/geo/samples/GSM475nnn/GSM475788/suppl/GSM475788.CEL.gz	54675	Reanalyzed by: GSE60486	Reanalyzed by: GSE119087	ADC	M	23.13	alive	tumor	0	693.9
GSM475789	NSCLC EMC TB0035tu	GSM475789	Public on May 07 2010	Nov 25 2009	Aug 28 2018	RNA	1	frozen tissue	Homo sapiens	tissue type: tumor	cell type: SCC	overall survival: 97.73	status: alive	gender: M	total RNA	Trizol extraction of total RNA was performed according to the manufacturer's instructions.	biotin	Biotinylated cRNA were prepared according to the standard Affymetrix protocol from 6 ug total RNA (Expression Analysis Technical Manual, 2001, Affymetrix).	9606	Following fragmentation, 20 ug of cRNA were hybridized for 16 hr at 45C on GeneChip Human Genome U133 plus 2.0 array. GeneChips were washed and stained in the Affymetrix Fluidics Station Fluidics 450.	GeneChips were scanned using the Affymetrix GeneArray scanner 3000	Gene expression data from primary NSCLC	The data was normalized by Robust Multi-Array average (RMA) algorithm. Intensities of probe sets lower than 30 were reset to 30.The intensity values of individual probe sets in each sample were then displayed as the log 2 of the deviations to the calculated geometric means for that probe sets.	GPL570	Sjaak,,Philipsen	j.philipsen@erasmusmc.nl	+31-10-7044282	+31-10-7044743	Cell Biology	Erasmus MC	Dr. Molewaterplein 50	Rotterdam	3015GE	Netherlands	http://www.erasmusmc.nl/medical_genetics/	ftp://ftp.ncbi.nlm.nih.gov/geo/samples/GSM475nnn/GSM475789/suppl/GSM475789.CEL.gz	54675	Reanalyzed by: GSE119087		SCC	M	97.73	alive	tumor	0	2931.9
GSM475791	NSCLC EMC TB0036tu	GSM475791	Public on May 07 2010	Nov 25 2009	Aug 28 2018	RNA	1	frozen tissue	Homo sapiens	tissue type: tumor	cell type: LCC	overall survival: 67.63	status: alive	gender: M	total RNA	Trizol extraction of total RNA was performed according to the manufacturer's instructions.	biotin	Biotinylated cRNA were prepared according to the standard Affymetrix protocol from 6 ug total RNA (Expression Analysis Technical Manual, 2001, Affymetrix).	9606	Following fragmentation, 20 ug of cRNA were hybridized for 16 hr at 45C on GeneChip Human Genome U133 plus 2.0 array. GeneChips were washed and stained in the Affymetrix Fluidics Station Fluidics 450.	GeneChips were scanned using the Affymetrix GeneArray scanner 3000	Gene expression data from primary NSCLC	The data was normalized by Robust Multi-Array average (RMA) algorithm. Intensities of probe sets lower than 30 were reset to 30.The intensity values of individual probe sets in each sample were then displayed as the log 2 of the deviations to the calculated geometric means for that probe sets.	GPL570	Sjaak,,Philipsen	j.philipsen@erasmusmc.nl	+31-10-7044282	+31-10-7044743	Cell Biology	Erasmus MC	Dr. Molewaterplein 50	Rotterdam	3015GE	Netherlands	http://www.erasmusmc.nl/medical_genetics/	ftp://ftp.ncbi.nlm.nih.gov/geo/samples/GSM475nnn/GSM475791/suppl/GSM475791.CEL.gz	54675	Reanalyzed by: GSE60486	Reanalyzed by: GSE119087	LCC	M	67.63	alive	tumor	0	2028.9
GSM475792	NSCLC EMC TB0037tu	GSM475792	Public on May 07 2010	Nov 25 2009	Aug 28 2018	RNA	1	frozen tissue	Homo sapiens	tissue type: tumor	cell type: ADC	overall survival: 20.37	status: deceased	gender: M	total RNA	Trizol extraction of total RNA was performed according to the manufacturer's instructions.	biotin	Biotinylated cRNA were prepared according to the standard Affymetrix protocol from 6 ug total RNA (Expression Analysis Technical Manual, 2001, Affymetrix).	9606	Following fragmentation, 20 ug of cRNA were hybridized for 16 hr at 45C on GeneChip Human Genome U133 plus 2.0 array. GeneChips were washed and stained in the Affymetrix Fluidics Station Fluidics 450.	GeneChips were scanned using the Affymetrix GeneArray scanner 3000	Gene expression data from primary NSCLC	The data was normalized by Robust Multi-Array average (RMA) algorithm. Intensities of probe sets lower than 30 were reset to 30.The intensity values of individual probe sets in each sample were then displayed as the log 2 of the deviations to the calculated geometric means for that probe sets.	GPL570	Sjaak,,Philipsen	j.philipsen@erasmusmc.nl	+31-10-7044282	+31-10-7044743	Cell Biology	Erasmus MC	Dr. Molewaterplein 50	Rotterdam	3015GE	Netherlands	http://www.erasmusmc.nl/medical_genetics/	ftp://ftp.ncbi.nlm.nih.gov/geo/samples/GSM475nnn/GSM475792/suppl/GSM475792.CEL.gz	54675	Reanalyzed by: GSE60486	Reanalyzed by: GSE119087	ADC	M	20.37	deceased	tumor	1	611.1
GSM475793	NSCLC EMC TB0038tu	GSM475793	Public on May 07 2010	Nov 25 2009	Aug 28 2018	RNA	1	frozen tissue	Homo sapiens	tissue type: tumor	cell type: LCC	overall survival: 78.9	status: alive	gender: M	total RNA	Trizol extraction of total RNA was performed according to the manufacturer's instructions.	biotin	Biotinylated cRNA were prepared according to the standard Affymetrix protocol from 6 ug total RNA (Expression Analysis Technical Manual, 2001, Affymetrix).	9606	Following fragmentation, 20 ug of cRNA were hybridized for 16 hr at 45C on GeneChip Human Genome U133 plus 2.0 array. GeneChips were washed and stained in the Affymetrix Fluidics Station Fluidics 450.	GeneChips were scanned using the Affymetrix GeneArray scanner 3000	Gene expression data from primary NSCLC	The data was normalized by Robust Multi-Array average (RMA) algorithm. Intensities of probe sets lower than 30 were reset to 30.The intensity values of individual probe sets in each sample were then displayed as the log 2 of the deviations to the calculated geometric means for that probe sets.	GPL570	Sjaak,,Philipsen	j.philipsen@erasmusmc.nl	+31-10-7044282	+31-10-7044743	Cell Biology	Erasmus MC	Dr. Molewaterplein 50	Rotterdam	3015GE	Netherlands	http://www.erasmusmc.nl/medical_genetics/	ftp://ftp.ncbi.nlm.nih.gov/geo/samples/GSM475nnn/GSM475793/suppl/GSM475793.CEL.gz	54675	Reanalyzed by: GSE60486	Reanalyzed by: GSE119087	LCC	M	78.9	alive	tumor	0	2367
GSM475794	NSCLC EMC TB0041tu	GSM475794	Public on May 07 2010	Nov 25 2009	Aug 28 2018	RNA	1	frozen tissue	Homo sapiens	tissue type: tumor	cell type: ADC	overall survival: 5.53	status: deceased	gender: M	total RNA	Trizol extraction of total RNA was performed according to the manufacturer's instructions.	biotin	Biotinylated cRNA were prepared according to the standard Affymetrix protocol from 6 ug total RNA (Expression Analysis Technical Manual, 2001, Affymetrix).	9606	Following fragmentation, 20 ug of cRNA were hybridized for 16 hr at 45C on GeneChip Human Genome U133 plus 2.0 array. GeneChips were washed and stained in the Affymetrix Fluidics Station Fluidics 450.	GeneChips were scanned using the Affymetrix GeneArray scanner 3000	Gene expression data from primary NSCLC	The data was normalized by Robust Multi-Array average (RMA) algorithm. Intensities of probe sets lower than 30 were reset to 30.The intensity values of individual probe sets in each sample were then displayed as the log 2 of the deviations to the calculated geometric means for that probe sets.	GPL570	Sjaak,,Philipsen	j.philipsen@erasmusmc.nl	+31-10-7044282	+31-10-7044743	Cell Biology	Erasmus MC	Dr. Molewaterplein 50	Rotterdam	3015GE	Netherlands	http://www.erasmusmc.nl/medical_genetics/	ftp://ftp.ncbi.nlm.nih.gov/geo/samples/GSM475nnn/GSM475794/suppl/GSM475794.CEL.gz	54675	Reanalyzed by: GSE60486	Reanalyzed by: GSE119087	ADC	M	5.53	deceased	tumor	1	165.9
GSM475795	NSCLC EMC TB0044tu	GSM475795	Public on May 07 2010	Nov 25 2009	Aug 28 2018	RNA	1	frozen tissue	Homo sapiens	tissue type: tumor	cell type: ADC	overall survival: 13.73	status: deceased	gender: M	total RNA	Trizol extraction of total RNA was performed according to the manufacturer's instructions.	biotin	Biotinylated cRNA were prepared according to the standard Affymetrix protocol from 6 ug total RNA (Expression Analysis Technical Manual, 2001, Affymetrix).	9606	Following fragmentation, 20 ug of cRNA were hybridized for 16 hr at 45C on GeneChip Human Genome U133 plus 2.0 array. GeneChips were washed and stained in the Affymetrix Fluidics Station Fluidics 450.	GeneChips were scanned using the Affymetrix GeneArray scanner 3000	Gene expression data from primary NSCLC	The data was normalized by Robust Multi-Array average (RMA) algorithm. Intensities of probe sets lower than 30 were reset to 30.The intensity values of individual probe sets in each sample were then displayed as the log 2 of the deviations to the calculated geometric means for that probe sets.	GPL570	Sjaak,,Philipsen	j.philipsen@erasmusmc.nl	+31-10-7044282	+31-10-7044743	Cell Biology	Erasmus MC	Dr. Molewaterplein 50	Rotterdam	3015GE	Netherlands	http://www.erasmusmc.nl/medical_genetics/	ftp://ftp.ncbi.nlm.nih.gov/geo/samples/GSM475nnn/GSM475795/suppl/GSM475795.CEL.gz	54675	Reanalyzed by: GSE60486	Reanalyzed by: GSE119087	ADC	M	13.73	deceased	tumor	1	411.9
GSM475796	NSCLC EMC TB0045tu	GSM475796	Public on May 07 2010	Nov 25 2009	Aug 28 2018	RNA	1	frozen tissue	Homo sapiens	tissue type: tumor	cell type: ADC	overall survival: 124.3	status: alive	gender: M	total RNA	Trizol extraction of total RNA was performed according to the manufacturer's instructions.	biotin	Biotinylated cRNA were prepared according to the standard Affymetrix protocol from 6 ug total RNA (Expression Analysis Technical Manual, 2001, Affymetrix).	9606	Following fragmentation, 20 ug of cRNA were hybridized for 16 hr at 45C on GeneChip Human Genome U133 plus 2.0 array. GeneChips were washed and stained in the Affymetrix Fluidics Station Fluidics 450.	GeneChips were scanned using the Affymetrix GeneArray scanner 3000	Gene expression data from primary NSCLC	The data was normalized by Robust Multi-Array average (RMA) algorithm. Intensities of probe sets lower than 30 were reset to 30.The intensity values of individual probe sets in each sample were then displayed as the log 2 of the deviations to the calculated geometric means for that probe sets.	GPL570	Sjaak,,Philipsen	j.philipsen@erasmusmc.nl	+31-10-7044282	+31-10-7044743	Cell Biology	Erasmus MC	Dr. Molewaterplein 50	Rotterdam	3015GE	Netherlands	http://www.erasmusmc.nl/medical_genetics/	ftp://ftp.ncbi.nlm.nih.gov/geo/samples/GSM475nnn/GSM475796/suppl/GSM475796.CEL.gz	54675	Reanalyzed by: GSE60486	Reanalyzed by: GSE119087	ADC	M	124.3	alive	tumor	0	3729
GSM475797	NSCLC EMC TB0047tu	GSM475797	Public on May 07 2010	Nov 25 2009	Aug 28 2018	RNA	1	frozen tissue	Homo sapiens	tissue type: tumor	cell type: ADC	overall survival: 89.03	status: alive	gender: F	total RNA	Trizol extraction of total RNA was performed according to the manufacturer's instructions.	biotin	Biotinylated cRNA were prepared according to the standard Affymetrix protocol from 6 ug total RNA (Expression Analysis Technical Manual, 2001, Affymetrix).	9606	Following fragmentation, 20 ug of cRNA were hybridized for 16 hr at 45C on GeneChip Human Genome U133 plus 2.0 array. GeneChips were washed and stained in the Affymetrix Fluidics Station Fluidics 450.	GeneChips were scanned using the Affymetrix GeneArray scanner 3000	Gene expression data from primary NSCLC	The data was normalized by Robust Multi-Array average (RMA) algorithm. Intensities of probe sets lower than 30 were reset to 30.The intensity values of individual probe sets in each sample were then displayed as the log 2 of the deviations to the calculated geometric means for that probe sets.	GPL570	Sjaak,,Philipsen	j.philipsen@erasmusmc.nl	+31-10-7044282	+31-10-7044743	Cell Biology	Erasmus MC	Dr. Molewaterplein 50	Rotterdam	3015GE	Netherlands	http://www.erasmusmc.nl/medical_genetics/	ftp://ftp.ncbi.nlm.nih.gov/geo/samples/GSM475nnn/GSM475797/suppl/GSM475797.CEL.gz	54675	Reanalyzed by: GSE60486	Reanalyzed by: GSE119087	ADC	F	89.03	alive	tumor	0	2670.9
GSM475799	NSCLC EMC TB0052tu	GSM475799	Public on May 07 2010	Nov 25 2009	Aug 28 2018	RNA	1	frozen tissue	Homo sapiens	tissue type: tumor	cell type: ADC	overall survival: 78.63	status: alive	gender: F	total RNA	Trizol extraction of total RNA was performed according to the manufacturer's instructions.	biotin	Biotinylated cRNA were prepared according to the standard Affymetrix protocol from 6 ug total RNA (Expression Analysis Technical Manual, 2001, Affymetrix).	9606	Following fragmentation, 20 ug of cRNA were hybridized for 16 hr at 45C on GeneChip Human Genome U133 plus 2.0 array. GeneChips were washed and stained in the Affymetrix Fluidics Station Fluidics 450.	GeneChips were scanned using the Affymetrix GeneArray scanner 3000	Gene expression data from primary NSCLC	The data was normalized by Robust Multi-Array average (RMA) algorithm. Intensities of probe sets lower than 30 were reset to 30.The intensity values of individual probe sets in each sample were then displayed as the log 2 of the deviations to the calculated geometric means for that probe sets.	GPL570	Sjaak,,Philipsen	j.philipsen@erasmusmc.nl	+31-10-7044282	+31-10-7044743	Cell Biology	Erasmus MC	Dr. Molewaterplein 50	Rotterdam	3015GE	Netherlands	http://www.erasmusmc.nl/medical_genetics/	ftp://ftp.ncbi.nlm.nih.gov/geo/samples/GSM475nnn/GSM475799/suppl/GSM475799.CEL.gz	54675	Reanalyzed by: GSE60486	Reanalyzed by: GSE119087	ADC	F	78.63	alive	tumor	0	2358.9
GSM475801	NSCLC EMC TB0058tu	GSM475801	Public on May 07 2010	Nov 25 2009	Aug 28 2018	RNA	1	frozen tissue	Homo sapiens	tissue type: tumor	cell type: SCC	overall survival: 1.13	status: deceased	gender: M	total RNA	Trizol extraction of total RNA was performed according to the manufacturer's instructions.	biotin	Biotinylated cRNA were prepared according to the standard Affymetrix protocol from 6 ug total RNA (Expression Analysis Technical Manual, 2001, Affymetrix).	9606	Following fragmentation, 20 ug of cRNA were hybridized for 16 hr at 45C on GeneChip Human Genome U133 plus 2.0 array. GeneChips were washed and stained in the Affymetrix Fluidics Station Fluidics 450.	GeneChips were scanned using the Affymetrix GeneArray scanner 3000	Gene expression data from primary NSCLC	The data was normalized by Robust Multi-Array average (RMA) algorithm. Intensities of probe sets lower than 30 were reset to 30.The intensity values of individual probe sets in each sample were then displayed as the log 2 of the deviations to the calculated geometric means for that probe sets.	GPL570	Sjaak,,Philipsen	j.philipsen@erasmusmc.nl	+31-10-7044282	+31-10-7044743	Cell Biology	Erasmus MC	Dr. Molewaterplein 50	Rotterdam	3015GE	Netherlands	http://www.erasmusmc.nl/medical_genetics/	ftp://ftp.ncbi.nlm.nih.gov/geo/samples/GSM475nnn/GSM475801/suppl/GSM475801.CEL.gz	54675	Reanalyzed by: GSE119087		SCC	M	1.13	deceased	tumor	1	33.9
GSM475802	NSCLC EMC TB0060tu	GSM475802	Public on May 07 2010	Nov 25 2009	Aug 28 2018	RNA	1	frozen tissue	Homo sapiens	tissue type: tumor	cell type: LCC	overall survival: 9.47	status: deceased	gender: M	total RNA	Trizol extraction of total RNA was performed according to the manufacturer's instructions.	biotin	Biotinylated cRNA were prepared according to the standard Affymetrix protocol from 6 ug total RNA (Expression Analysis Technical Manual, 2001, Affymetrix).	9606	Following fragmentation, 20 ug of cRNA were hybridized for 16 hr at 45C on GeneChip Human Genome U133 plus 2.0 array. GeneChips were washed and stained in the Affymetrix Fluidics Station Fluidics 450.	GeneChips were scanned using the Affymetrix GeneArray scanner 3000	Gene expression data from primary NSCLC	The data was normalized by Robust Multi-Array average (RMA) algorithm. Intensities of probe sets lower than 30 were reset to 30.The intensity values of individual probe sets in each sample were then displayed as the log 2 of the deviations to the calculated geometric means for that probe sets.	GPL570	Sjaak,,Philipsen	j.philipsen@erasmusmc.nl	+31-10-7044282	+31-10-7044743	Cell Biology	Erasmus MC	Dr. Molewaterplein 50	Rotterdam	3015GE	Netherlands	http://www.erasmusmc.nl/medical_genetics/	ftp://ftp.ncbi.nlm.nih.gov/geo/samples/GSM475nnn/GSM475802/suppl/GSM475802.CEL.gz	54675	Reanalyzed by: GSE60486	Reanalyzed by: GSE119087	LCC	M	9.47	deceased	tumor	1	284.1
GSM475803	NSCLC EMC TB0062tu	GSM475803	Public on May 07 2010	Nov 25 2009	Aug 28 2018	RNA	1	frozen tissue	Homo sapiens	tissue type: tumor	cell type: ADC	overall survival: 60.73	status: deceased	gender: M	total RNA	Trizol extraction of total RNA was performed according to the manufacturer's instructions.	biotin	Biotinylated cRNA were prepared according to the standard Affymetrix protocol from 6 ug total RNA (Expression Analysis Technical Manual, 2001, Affymetrix).	9606	Following fragmentation, 20 ug of cRNA were hybridized for 16 hr at 45C on GeneChip Human Genome U133 plus 2.0 array. GeneChips were washed and stained in the Affymetrix Fluidics Station Fluidics 450.	GeneChips were scanned using the Affymetrix GeneArray scanner 3000	Gene expression data from primary NSCLC	The data was normalized by Robust Multi-Array average (RMA) algorithm. Intensities of probe sets lower than 30 were reset to 30.The intensity values of individual probe sets in each sample were then displayed as the log 2 of the deviations to the calculated geometric means for that probe sets.	GPL570	Sjaak,,Philipsen	j.philipsen@erasmusmc.nl	+31-10-7044282	+31-10-7044743	Cell Biology	Erasmus MC	Dr. Molewaterplein 50	Rotterdam	3015GE	Netherlands	http://www.erasmusmc.nl/medical_genetics/	ftp://ftp.ncbi.nlm.nih.gov/geo/samples/GSM475nnn/GSM475803/suppl/GSM475803.CEL.gz	54675	Reanalyzed by: GSE60486	Reanalyzed by: GSE119087	ADC	M	60.73	deceased	tumor	1	1821.9
GSM475804	NSCLC EMC TB0063tu	GSM475804	Public on May 07 2010	Nov 25 2009	Aug 28 2018	RNA	1	frozen tissue	Homo sapiens	tissue type: tumor	cell type: SCC	overall survival: 19.17	status: deceased	gender: M	total RNA	Trizol extraction of total RNA was performed according to the manufacturer's instructions.	biotin	Biotinylated cRNA were prepared according to the standard Affymetrix protocol from 6 ug total RNA (Expression Analysis Technical Manual, 2001, Affymetrix).	9606	Following fragmentation, 20 ug of cRNA were hybridized for 16 hr at 45C on GeneChip Human Genome U133 plus 2.0 array. GeneChips were washed and stained in the Affymetrix Fluidics Station Fluidics 450.	GeneChips were scanned using the Affymetrix GeneArray scanner 3000	Gene expression data from primary NSCLC	The data was normalized by Robust Multi-Array average (RMA) algorithm. Intensities of probe sets lower than 30 were reset to 30.The intensity values of individual probe sets in each sample were then displayed as the log 2 of the deviations to the calculated geometric means for that probe sets.	GPL570	Sjaak,,Philipsen	j.philipsen@erasmusmc.nl	+31-10-7044282	+31-10-7044743	Cell Biology	Erasmus MC	Dr. Molewaterplein 50	Rotterdam	3015GE	Netherlands	http://www.erasmusmc.nl/medical_genetics/	ftp://ftp.ncbi.nlm.nih.gov/geo/samples/GSM475nnn/GSM475804/suppl/GSM475804.CEL.gz	54675	Reanalyzed by: GSE119087		SCC	M	19.17	deceased	tumor	1	575.1
GSM475805	NSCLC EMC TB0064tu	GSM475805	Public on May 07 2010	Nov 25 2009	Aug 18 2014	RNA	1	frozen tissue	Homo sapiens	tissue type: tumor	cell type: LCC	overall survival: 94.57	status: alive	gender: F	total RNA	Trizol extraction of total RNA was performed according to the manufacturer's instructions.	biotin	Biotinylated cRNA were prepared according to the standard Affymetrix protocol from 6 ug total RNA (Expression Analysis Technical Manual, 2001, Affymetrix).	9606	Following fragmentation, 20 ug of cRNA were hybridized for 16 hr at 45C on GeneChip Human Genome U133 plus 2.0 array. GeneChips were washed and stained in the Affymetrix Fluidics Station Fluidics 450.	GeneChips were scanned using the Affymetrix GeneArray scanner 3000	Gene expression data from primary NSCLC	The data was normalized by Robust Multi-Array average (RMA) algorithm. Intensities of probe sets lower than 30 were reset to 30.The intensity values of individual probe sets in each sample were then displayed as the log 2 of the deviations to the calculated geometric means for that probe sets.	GPL570	Sjaak,,Philipsen	j.philipsen@erasmusmc.nl	+31-10-7044282	+31-10-7044743	Cell Biology	Erasmus MC	Dr. Molewaterplein 50	Rotterdam	3015GE	Netherlands	http://www.erasmusmc.nl/medical_genetics/	ftp://ftp.ncbi.nlm.nih.gov/geo/samples/GSM475nnn/GSM475805/suppl/GSM475805.CEL.gz	54675	Reanalyzed by: GSE60486		LCC	F	94.57	alive	tumor	0	2837.1
GSM475806	NSCLC EMC TB0066tu	GSM475806	Public on May 07 2010	Nov 25 2009	Aug 28 2018	RNA	1	frozen tissue	Homo sapiens	tissue type: tumor	cell type: SCC	overall survival: 80.03	status: deceased	gender: M	total RNA	Trizol extraction of total RNA was performed according to the manufacturer's instructions.	biotin	Biotinylated cRNA were prepared according to the standard Affymetrix protocol from 6 ug total RNA (Expression Analysis Technical Manual, 2001, Affymetrix).	9606	Following fragmentation, 20 ug of cRNA were hybridized for 16 hr at 45C on GeneChip Human Genome U133 plus 2.0 array. GeneChips were washed and stained in the Affymetrix Fluidics Station Fluidics 450.	GeneChips were scanned using the Affymetrix GeneArray scanner 3000	Gene expression data from primary NSCLC	The data was normalized by Robust Multi-Array average (RMA) algorithm. Intensities of probe sets lower than 30 were reset to 30.The intensity values of individual probe sets in each sample were then displayed as the log 2 of the deviations to the calculated geometric means for that probe sets.	GPL570	Sjaak,,Philipsen	j.philipsen@erasmusmc.nl	+31-10-7044282	+31-10-7044743	Cell Biology	Erasmus MC	Dr. Molewaterplein 50	Rotterdam	3015GE	Netherlands	http://www.erasmusmc.nl/medical_genetics/	ftp://ftp.ncbi.nlm.nih.gov/geo/samples/GSM475nnn/GSM475806/suppl/GSM475806.CEL.gz	54675	Reanalyzed by: GSE119087		SCC	M	80.03	deceased	tumor	1	2400.9
GSM475808	NSCLC EMC TB0067tu	GSM475808	Public on May 07 2010	Nov 25 2009	Aug 28 2018	RNA	1	frozen tissue	Homo sapiens	tissue type: tumor	cell type: ADC	overall survival: 2.5	status: deceased	gender: M	total RNA	Trizol extraction of total RNA was performed according to the manufacturer's instructions.	biotin	Biotinylated cRNA were prepared according to the standard Affymetrix protocol from 6 ug total RNA (Expression Analysis Technical Manual, 2001, Affymetrix).	9606	Following fragmentation, 20 ug of cRNA were hybridized for 16 hr at 45C on GeneChip Human Genome U133 plus 2.0 array. GeneChips were washed and stained in the Affymetrix Fluidics Station Fluidics 450.	GeneChips were scanned using the Affymetrix GeneArray scanner 3000	Gene expression data from primary NSCLC	The data was normalized by Robust Multi-Array average (RMA) algorithm. Intensities of probe sets lower than 30 were reset to 30.The intensity values of individual probe sets in each sample were then displayed as the log 2 of the deviations to the calculated geometric means for that probe sets.	GPL570	Sjaak,,Philipsen	j.philipsen@erasmusmc.nl	+31-10-7044282	+31-10-7044743	Cell Biology	Erasmus MC	Dr. Molewaterplein 50	Rotterdam	3015GE	Netherlands	http://www.erasmusmc.nl/medical_genetics/	ftp://ftp.ncbi.nlm.nih.gov/geo/samples/GSM475nnn/GSM475808/suppl/GSM475808.CEL.gz	54675	Reanalyzed by: GSE60486	Reanalyzed by: GSE119087	ADC	M	2.5	deceased	tumor	1	75
GSM475810	NSCLC EMC TB0068tu	GSM475810	Public on May 07 2010	Nov 25 2009	Aug 28 2018	RNA	1	frozen tissue	Homo sapiens	tissue type: tumor	cell type: ADC	overall survival: 7.13	status: deceased	gender: M	total RNA	Trizol extraction of total RNA was performed according to the manufacturer's instructions.	biotin	Biotinylated cRNA were prepared according to the standard Affymetrix protocol from 6 ug total RNA (Expression Analysis Technical Manual, 2001, Affymetrix).	9606	Following fragmentation, 20 ug of cRNA were hybridized for 16 hr at 45C on GeneChip Human Genome U133 plus 2.0 array. GeneChips were washed and stained in the Affymetrix Fluidics Station Fluidics 450.	GeneChips were scanned using the Affymetrix GeneArray scanner 3000	Gene expression data from primary NSCLC	The data was normalized by Robust Multi-Array average (RMA) algorithm. Intensities of probe sets lower than 30 were reset to 30.The intensity values of individual probe sets in each sample were then displayed as the log 2 of the deviations to the calculated geometric means for that probe sets.	GPL570	Sjaak,,Philipsen	j.philipsen@erasmusmc.nl	+31-10-7044282	+31-10-7044743	Cell Biology	Erasmus MC	Dr. Molewaterplein 50	Rotterdam	3015GE	Netherlands	http://www.erasmusmc.nl/medical_genetics/	ftp://ftp.ncbi.nlm.nih.gov/geo/samples/GSM475nnn/GSM475810/suppl/GSM475810.CEL.gz	54675	Reanalyzed by: GSE60486	Reanalyzed by: GSE119087	ADC	M	7.13	deceased	tumor	1	213.9
