# Supplementary material for: Significance of macrophage infiltration in the prognosis of lung adenocarcinoma patients evaluated by scRNA and bulkRNA analysis
Source: Front Immunol. 2022 Oct 12;13:1028440. doi: 10.3389/fimmu.2022.1028440 (PMC9597471; doi:10.3389/fimmu.2022.1028440)
Supplement: Supplementary file 1 [file DataSheet_1.zip › SupplementaryTable1_ GSE26939_clin.txt]

title	geo_accession	status	submission_date	last_update_date	type	channel_count	source_name_ch1	organism_ch1	characteristics_ch1	characteristics_ch1.1	characteristics_ch1.2	characteristics_ch1.3	characteristics_ch1.4	characteristics_ch1.5	characteristics_ch1.6	characteristics_ch1.7	characteristics_ch1.8	characteristics_ch1.9	characteristics_ch1.10	characteristics_ch1.11	characteristics_ch1.12	characteristics_ch1.13	characteristics_ch1.14	characteristics_ch1.15	characteristics_ch1.16	characteristics_ch1.17	treatment_protocol_ch1	growth_protocol_ch1	molecule_ch1	extract_protocol_ch1	label_ch1	label_protocol_ch1	taxid_ch1	source_name_ch2	organism_ch2	characteristics_ch2	treatment_protocol_ch2	growth_protocol_ch2	molecule_ch2	extract_protocol_ch2	label_ch2	label_protocol_ch2	taxid_ch2	hyb_protocol	scan_protocol	description	data_processing	platform_id	contact_name
GSM663284	tumor 1 [EXPID10496]	GSM663284	Public on May 17 2012	Jan 28 2011	May 17 2012	RNA	2	lung adenocarcinoma tumor RNA	Homo sapiens	subtype: magnoid	age (90=greater than or equal to 90): 68	Sex: M	smoking_status(0=nonsmoker,1=smoker): Smoker	pack_years: 30	Stage: IA	grade: 3	tumor_percent: 100	marked_lymphocytes: 0	adenosquamous_content (0='no', 1='yes'): 0	bronchioloalveolar_content (0='no', 1='yes'): 0	survival_months: 43.6632443531828	survival_status(0='alive',1='dead'): 1	egfr (0='wt',1='mutated'): 0	kras (0='wt',1='mutated'): 0	tp53 (0='wt',1='mutated'): 1	stk11 (0='wt',1='mutated'): 1		Not applicable	Not applicable	total RNA	Total RNA was extracted using RNeasy kit from Qiagen following manufacturer's instructions. These total RNA samples were run on an Agilent Bioanalyzer 2100 (Agilent Technologies, Inc) to ensure RNA quality.	Cy5	The total RNA labeling and hybridization protocol used is described in the Agilent low RNA input linear amplification kit (http://www.chem.agilent.com/Scripts/PDS.asp?lPage=10003 ), with the following two changes: 1) a Qiagen PCR purification kit was used to clean up the cRNA instead of the LiCl precipitation, and 2) all regents volumes were reduced by one half.	9606	Stratagene Human Universal Reference	Homo sapiens	reference: Stratagene Human Universal Reference that contained 1/10 added MCF7 and ME16C RNAs	Not applicable	Not applicable	total RNA	Total RNA was extracted using RNeasy kit from Qiagen following manufacturer's instructions. These total RNA samples were run on an Agilent Bioanalyzer 2100 (Agilent Technologies, Inc) to ensure RNA quality.	Cy3	The total RNA labeling and hybridization protocol used is described in the Agilent low RNA input linear amplification kit (http://www.chem.agilent.com/Scripts/PDS.asp?lPage=10003 ), with the following two changes: 1) a Qiagen PCR purification kit was used to clean up the cRNA instead of the LiCl precipitation, and 2) all regents volumes were reduced by one half.	9606	Microarrays were hybridized in an Robbins Scientific hybridization oven with 850ng of labeled Cy3 Reference and 850ng of Cy5 experimental samples using the Agilent hybridization kit as described by the manufacturer. The arrays were incubated overnight and then washed once for 10 minutes in 2X SSC and 0.0005% triton X-102, twice for 5 minutes in 0.1XSSC, and then immersed into Agilent Stabilizatio…	Microarrays were scanned with Agilent Scanner and intensity was recorded using Agilent Feature Extraction Software.	tumor 1	Agilent feature extraction output was processed by normexp background correction and loess normalization using Bioconductor library limma.	GPL9053
GSM663285	tumor 2 [EXPID10500]	GSM663285	Public on May 17 2012	Jan 28 2011	May 17 2012	RNA	2	lung adenocarcinoma tumor RNA	Homo sapiens	subtype: squamoid	age (90=greater than or equal to 90): 68	Sex: M	smoking_status(0=nonsmoker,1=smoker): Smoker	pack_years: 100	grade: 3	tumor_percent: 100	marked_lymphocytes: 0	adenosquamous_content (0='no', 1='yes'): 0	bronchioloalveolar_content (0='no', 1='yes'): 0	survival_months: 17.9712525667351	survival_status(0='alive',1='dead'): 1							Not applicable	Not applicable	total RNA	Total RNA was extracted using RNeasy kit from Qiagen following manufacturer's instructions. These total RNA samples were run on an Agilent Bioanalyzer 2100 (Agilent Technologies, Inc) to ensure RNA quality.	Cy5	The total RNA labeling and hybridization protocol used is described in the Agilent low RNA input linear amplification kit (http://www.chem.agilent.com/Scripts/PDS.asp?lPage=10003 ), with the following two changes: 1) a Qiagen PCR purification kit was used to clean up the cRNA instead of the LiCl precipitation, and 2) all regents volumes were reduced by one half.	9606	Stratagene Human Universal Reference	Homo sapiens	reference: Stratagene Human Universal Reference that contained 1/10 added MCF7 and ME16C RNAs	Not applicable	Not applicable	total RNA	Total RNA was extracted using RNeasy kit from Qiagen following manufacturer's instructions. These total RNA samples were run on an Agilent Bioanalyzer 2100 (Agilent Technologies, Inc) to ensure RNA quality.	Cy3	The total RNA labeling and hybridization protocol used is described in the Agilent low RNA input linear amplification kit (http://www.chem.agilent.com/Scripts/PDS.asp?lPage=10003 ), with the following two changes: 1) a Qiagen PCR purification kit was used to clean up the cRNA instead of the LiCl precipitation, and 2) all regents volumes were reduced by one half.	9606	Microarrays were hybridized in an Robbins Scientific hybridization oven with 850ng of labeled Cy3 Reference and 850ng of Cy5 experimental samples using the Agilent hybridization kit as described by the manufacturer. The arrays were incubated overnight and then washed once for 10 minutes in 2X SSC and 0.0005% triton X-102, twice for 5 minutes in 0.1XSSC, and then immersed into Agilent Stabilizatio…	Microarrays were scanned with Agilent Scanner and intensity was recorded using Agilent Feature Extraction Software.	tumor 2	Agilent feature extraction output was processed by normexp background correction and loess normalization using Bioconductor library limma.	GPL9053
GSM663286	tumor 3 [EXPID10504]	GSM663286	Public on May 17 2012	Jan 28 2011	May 17 2012	RNA	2	lung adenocarcinoma tumor RNA	Homo sapiens	subtype: magnoid	age (90=greater than or equal to 90): 55	Sex: M	smoking_status(0=nonsmoker,1=smoker): Smoker	pack_years: 80	Stage: IA	grade: 3	tumor_percent: 100	marked_lymphocytes: 0	adenosquamous_content (0='no', 1='yes'): 0	bronchioloalveolar_content (0='no', 1='yes'): 0	survival_months: 5.3223819301848	survival_status(0='alive',1='dead'): 0	egfr (0='wt',1='mutated'): 0	kras (0='wt',1='mutated'): 0	tp53 (0='wt',1='mutated'): 0	stk11 (0='wt',1='mutated'): 0		Not applicable	Not applicable	total RNA	Total RNA was extracted using RNeasy kit from Qiagen following manufacturer's instructions. These total RNA samples were run on an Agilent Bioanalyzer 2100 (Agilent Technologies, Inc) to ensure RNA quality.	Cy5	The total RNA labeling and hybridization protocol used is described in the Agilent low RNA input linear amplification kit (http://www.chem.agilent.com/Scripts/PDS.asp?lPage=10003 ), with the following two changes: 1) a Qiagen PCR purification kit was used to clean up the cRNA instead of the LiCl precipitation, and 2) all regents volumes were reduced by one half.	9606	Stratagene Human Universal Reference	Homo sapiens	reference: Stratagene Human Universal Reference that contained 1/10 added MCF7 and ME16C RNAs	Not applicable	Not applicable	total RNA	Total RNA was extracted using RNeasy kit from Qiagen following manufacturer's instructions. These total RNA samples were run on an Agilent Bioanalyzer 2100 (Agilent Technologies, Inc) to ensure RNA quality.	Cy3	The total RNA labeling and hybridization protocol used is described in the Agilent low RNA input linear amplification kit (http://www.chem.agilent.com/Scripts/PDS.asp?lPage=10003 ), with the following two changes: 1) a Qiagen PCR purification kit was used to clean up the cRNA instead of the LiCl precipitation, and 2) all regents volumes were reduced by one half.	9606	Microarrays were hybridized in an Robbins Scientific hybridization oven with 850ng of labeled Cy3 Reference and 850ng of Cy5 experimental samples using the Agilent hybridization kit as described by the manufacturer. The arrays were incubated overnight and then washed once for 10 minutes in 2X SSC and 0.0005% triton X-102, twice for 5 minutes in 0.1XSSC, and then immersed into Agilent Stabilizatio…	Microarrays were scanned with Agilent Scanner and intensity was recorded using Agilent Feature Extraction Software.	tumor 3	Agilent feature extraction output was processed by normexp background correction and loess normalization using Bioconductor library limma.	GPL9053
GSM663287	tumor 4 [EXPID10505]	GSM663287	Public on May 17 2012	Jan 28 2011	May 17 2012	RNA	2	lung adenocarcinoma tumor RNA	Homo sapiens	subtype: bronchioid	age (90=greater than or equal to 90): 79	Sex: F	smoking_status(0=nonsmoker,1=smoker): Smoker	pack_years: 80	Stage: IA	grade: 2	tumor_percent: 100	marked_lymphocytes: 0	adenosquamous_content (0='no', 1='yes'): 0	bronchioloalveolar_content (0='no', 1='yes'): 0	survival_months: 12.5831622176591	survival_status(0='alive',1='dead'): 1	egfr (0='wt',1='mutated'): 0	kras (0='wt',1='mutated'): 0	tp53 (0='wt',1='mutated'): 0	stk11 (0='wt',1='mutated'): 0		Not applicable	Not applicable	total RNA	Total RNA was extracted using RNeasy kit from Qiagen following manufacturer's instructions. These total RNA samples were run on an Agilent Bioanalyzer 2100 (Agilent Technologies, Inc) to ensure RNA quality.	Cy5	The total RNA labeling and hybridization protocol used is described in the Agilent low RNA input linear amplification kit (http://www.chem.agilent.com/Scripts/PDS.asp?lPage=10003 ), with the following two changes: 1) a Qiagen PCR purification kit was used to clean up the cRNA instead of the LiCl precipitation, and 2) all regents volumes were reduced by one half.	9606	Stratagene Human Universal Reference	Homo sapiens	reference: Stratagene Human Universal Reference that contained 1/10 added MCF7 and ME16C RNAs	Not applicable	Not applicable	total RNA	Total RNA was extracted using RNeasy kit from Qiagen following manufacturer's instructions. These total RNA samples were run on an Agilent Bioanalyzer 2100 (Agilent Technologies, Inc) to ensure RNA quality.	Cy3	The total RNA labeling and hybridization protocol used is described in the Agilent low RNA input linear amplification kit (http://www.chem.agilent.com/Scripts/PDS.asp?lPage=10003 ), with the following two changes: 1) a Qiagen PCR purification kit was used to clean up the cRNA instead of the LiCl precipitation, and 2) all regents volumes were reduced by one half.	9606	Microarrays were hybridized in an Robbins Scientific hybridization oven with 850ng of labeled Cy3 Reference and 850ng of Cy5 experimental samples using the Agilent hybridization kit as described by the manufacturer. The arrays were incubated overnight and then washed once for 10 minutes in 2X SSC and 0.0005% triton X-102, twice for 5 minutes in 0.1XSSC, and then immersed into Agilent Stabilizatio…	Microarrays were scanned with Agilent Scanner and intensity was recorded using Agilent Feature Extraction Software.	tumor 4	Agilent feature extraction output was processed by normexp background correction and loess normalization using Bioconductor library limma.	GPL9053
GSM663288	tumor 5 [EXPID10509]	GSM663288	Public on May 17 2012	Jan 28 2011	May 17 2012	RNA	2	lung adenocarcinoma tumor RNA	Homo sapiens	subtype: magnoid	age (90=greater than or equal to 90): 75	Sex: F	smoking_status(0=nonsmoker,1=smoker): Smoker	Stage: IB	grade: 3	tumor_percent: 100	marked_lymphocytes: 1	adenosquamous_content (0='no', 1='yes'): 0	bronchioloalveolar_content (0='no', 1='yes'): 0	survival_months: 7.42505133470226	survival_status(0='alive',1='dead'): 1	egfr (0='wt',1='mutated'): 0	kras (0='wt',1='mutated'): 0	tp53 (0='wt',1='mutated'): 1	stk11 (0='wt',1='mutated'): 1			Not applicable	Not applicable	total RNA	Total RNA was extracted using RNeasy kit from Qiagen following manufacturer's instructions. These total RNA samples were run on an Agilent Bioanalyzer 2100 (Agilent Technologies, Inc) to ensure RNA quality.	Cy5	The total RNA labeling and hybridization protocol used is described in the Agilent low RNA input linear amplification kit (http://www.chem.agilent.com/Scripts/PDS.asp?lPage=10003 ), with the following two changes: 1) a Qiagen PCR purification kit was used to clean up the cRNA instead of the LiCl precipitation, and 2) all regents volumes were reduced by one half.	9606	Stratagene Human Universal Reference	Homo sapiens	reference: Stratagene Human Universal Reference that contained 1/10 added MCF7 and ME16C RNAs	Not applicable	Not applicable	total RNA	Total RNA was extracted using RNeasy kit from Qiagen following manufacturer's instructions. These total RNA samples were run on an Agilent Bioanalyzer 2100 (Agilent Technologies, Inc) to ensure RNA quality.	Cy3	The total RNA labeling and hybridization protocol used is described in the Agilent low RNA input linear amplification kit (http://www.chem.agilent.com/Scripts/PDS.asp?lPage=10003 ), with the following two changes: 1) a Qiagen PCR purification kit was used to clean up the cRNA instead of the LiCl precipitation, and 2) all regents volumes were reduced by one half.	9606	Microarrays were hybridized in an Robbins Scientific hybridization oven with 850ng of labeled Cy3 Reference and 850ng of Cy5 experimental samples using the Agilent hybridization kit as described by the manufacturer. The arrays were incubated overnight and then washed once for 10 minutes in 2X SSC and 0.0005% triton X-102, twice for 5 minutes in 0.1XSSC, and then immersed into Agilent Stabilizatio…	Microarrays were scanned with Agilent Scanner and intensity was recorded using Agilent Feature Extraction Software.	tumor 5	Agilent feature extraction output was processed by normexp background correction and loess normalization using Bioconductor library limma.	GPL9053
GSM663289	tumor 6 [EXPID10510]	GSM663289	Public on May 17 2012	Jan 28 2011	May 17 2012	RNA	2	lung adenocarcinoma tumor RNA	Homo sapiens	subtype: squamoid	age (90=greater than or equal to 90): 69	Sex: M	smoking_status(0=nonsmoker,1=smoker): Smoker	pack_years: 43.75	Stage: IIIA	grade: 3	tumor_percent: 60	marked_lymphocytes: 0	adenosquamous_content (0='no', 1='yes'): 0	bronchioloalveolar_content (0='no', 1='yes'): 0	survival_months: 13.864476386037	survival_status(0='alive',1='dead'): 1	egfr (0='wt',1='mutated'): 0	kras (0='wt',1='mutated'): 1	tp53 (0='wt',1='mutated'): 1	stk11 (0='wt',1='mutated'): 0		Not applicable	Not applicable	total RNA	Total RNA was extracted using RNeasy kit from Qiagen following manufacturer's instructions. These total RNA samples were run on an Agilent Bioanalyzer 2100 (Agilent Technologies, Inc) to ensure RNA quality.	Cy5	The total RNA labeling and hybridization protocol used is described in the Agilent low RNA input linear amplification kit (http://www.chem.agilent.com/Scripts/PDS.asp?lPage=10003 ), with the following two changes: 1) a Qiagen PCR purification kit was used to clean up the cRNA instead of the LiCl precipitation, and 2) all regents volumes were reduced by one half.	9606	Stratagene Human Universal Reference	Homo sapiens	reference: Stratagene Human Universal Reference that contained 1/10 added MCF7 and ME16C RNAs	Not applicable	Not applicable	total RNA	Total RNA was extracted using RNeasy kit from Qiagen following manufacturer's instructions. These total RNA samples were run on an Agilent Bioanalyzer 2100 (Agilent Technologies, Inc) to ensure RNA quality.	Cy3	The total RNA labeling and hybridization protocol used is described in the Agilent low RNA input linear amplification kit (http://www.chem.agilent.com/Scripts/PDS.asp?lPage=10003 ), with the following two changes: 1) a Qiagen PCR purification kit was used to clean up the cRNA instead of the LiCl precipitation, and 2) all regents volumes were reduced by one half.	9606	Microarrays were hybridized in an Robbins Scientific hybridization oven with 850ng of labeled Cy3 Reference and 850ng of Cy5 experimental samples using the Agilent hybridization kit as described by the manufacturer. The arrays were incubated overnight and then washed once for 10 minutes in 2X SSC and 0.0005% triton X-102, twice for 5 minutes in 0.1XSSC, and then immersed into Agilent Stabilizatio…	Microarrays were scanned with Agilent Scanner and intensity was recorded using Agilent Feature Extraction Software.	tumor 6	Agilent feature extraction output was processed by normexp background correction and loess normalization using Bioconductor library limma.	GPL9053
GSM663290	tumor 7 [EXPID10513]	GSM663290	Public on May 17 2012	Jan 28 2011	May 17 2012	RNA	2	lung adenocarcinoma tumor RNA	Homo sapiens	subtype: bronchioid	age (90=greater than or equal to 90): 50	Sex: M	smoking_status(0=nonsmoker,1=smoker): NeverSmoker	pack_years: 0	Stage: IB	grade: 1	tumor_percent: 90	marked_lymphocytes: 0	adenosquamous_content (0='no', 1='yes'): 0	bronchioloalveolar_content (0='no', 1='yes'): 0	survival_months: 17.8398357289528	survival_status(0='alive',1='dead'): 0	egfr (0='wt',1='mutated'): 0	kras (0='wt',1='mutated'): 1	tp53 (0='wt',1='mutated'): 0	stk11 (0='wt',1='mutated'): 0		Not applicable	Not applicable	total RNA	Total RNA was extracted using RNeasy kit from Qiagen following manufacturer's instructions. These total RNA samples were run on an Agilent Bioanalyzer 2100 (Agilent Technologies, Inc) to ensure RNA quality.	Cy5	The total RNA labeling and hybridization protocol used is described in the Agilent low RNA input linear amplification kit (http://www.chem.agilent.com/Scripts/PDS.asp?lPage=10003 ), with the following two changes: 1) a Qiagen PCR purification kit was used to clean up the cRNA instead of the LiCl precipitation, and 2) all regents volumes were reduced by one half.	9606	Stratagene Human Universal Reference	Homo sapiens	reference: Stratagene Human Universal Reference that contained 1/10 added MCF7 and ME16C RNAs	Not applicable	Not applicable	total RNA	Total RNA was extracted using RNeasy kit from Qiagen following manufacturer's instructions. These total RNA samples were run on an Agilent Bioanalyzer 2100 (Agilent Technologies, Inc) to ensure RNA quality.	Cy3	The total RNA labeling and hybridization protocol used is described in the Agilent low RNA input linear amplification kit (http://www.chem.agilent.com/Scripts/PDS.asp?lPage=10003 ), with the following two changes: 1) a Qiagen PCR purification kit was used to clean up the cRNA instead of the LiCl precipitation, and 2) all regents volumes were reduced by one half.	9606	Microarrays were hybridized in an Robbins Scientific hybridization oven with 850ng of labeled Cy3 Reference and 850ng of Cy5 experimental samples using the Agilent hybridization kit as described by the manufacturer. The arrays were incubated overnight and then washed once for 10 minutes in 2X SSC and 0.0005% triton X-102, twice for 5 minutes in 0.1XSSC, and then immersed into Agilent Stabilizatio…	Microarrays were scanned with Agilent Scanner and intensity was recorded using Agilent Feature Extraction Software.	tumor 7	Agilent feature extraction output was processed by normexp background correction and loess normalization using Bioconductor library limma.	GPL9053
GSM663291	tumor 8 [EXPID10517]	GSM663291	Public on May 17 2012	Jan 28 2011	May 17 2012	RNA	2	lung adenocarcinoma tumor RNA	Homo sapiens	subtype: bronchioid	age (90=greater than or equal to 90): 74	Sex: F	smoking_status(0=nonsmoker,1=smoker): Smoker	pack_years: 13	Stage: IA	grade: 3	tumor_percent: 5	marked_lymphocytes: 0	fibrosis_percent: 80	adenosquamous_content (0='no', 1='yes'): 0	bronchioloalveolar_content (0='no', 1='yes'): 0	survival_months: 78.1273100616016	survival_status(0='alive',1='dead'): 0	egfr (0='wt',1='mutated'): 0	kras (0='wt',1='mutated'): 0	tp53 (0='wt',1='mutated'): 0	stk11 (0='wt',1='mutated'): 0	Not applicable	Not applicable	total RNA	Total RNA was extracted using RNeasy kit from Qiagen following manufacturer's instructions. These total RNA samples were run on an Agilent Bioanalyzer 2100 (Agilent Technologies, Inc) to ensure RNA quality.	Cy5	The total RNA labeling and hybridization protocol used is described in the Agilent low RNA input linear amplification kit (http://www.chem.agilent.com/Scripts/PDS.asp?lPage=10003 ), with the following two changes: 1) a Qiagen PCR purification kit was used to clean up the cRNA instead of the LiCl precipitation, and 2) all regents volumes were reduced by one half.	9606	Stratagene Human Universal Reference	Homo sapiens	reference: Stratagene Human Universal Reference that contained 1/10 added MCF7 and ME16C RNAs	Not applicable	Not applicable	total RNA	Total RNA was extracted using RNeasy kit from Qiagen following manufacturer's instructions. These total RNA samples were run on an Agilent Bioanalyzer 2100 (Agilent Technologies, Inc) to ensure RNA quality.	Cy3	The total RNA labeling and hybridization protocol used is described in the Agilent low RNA input linear amplification kit (http://www.chem.agilent.com/Scripts/PDS.asp?lPage=10003 ), with the following two changes: 1) a Qiagen PCR purification kit was used to clean up the cRNA instead of the LiCl precipitation, and 2) all regents volumes were reduced by one half.	9606	Microarrays were hybridized in an Robbins Scientific hybridization oven with 850ng of labeled Cy3 Reference and 850ng of Cy5 experimental samples using the Agilent hybridization kit as described by the manufacturer. The arrays were incubated overnight and then washed once for 10 minutes in 2X SSC and 0.0005% triton X-102, twice for 5 minutes in 0.1XSSC, and then immersed into Agilent Stabilizatio…	Microarrays were scanned with Agilent Scanner and intensity was recorded using Agilent Feature Extraction Software.	tumor 8	Agilent feature extraction output was processed by normexp background correction and loess normalization using Bioconductor library limma.	GPL9053
GSM663292	tumor 9 [EXPID10519]	GSM663292	Public on May 17 2012	Jan 28 2011	May 17 2012	RNA	2	lung adenocarcinoma tumor RNA	Homo sapiens	subtype: bronchioid	age (90=greater than or equal to 90): 53	sex: F	smoking_status(0=nonsmoker,1=smoker): Smoker	pack_years: 18	stage: IIIA	grade: 3	tumor_percent: 100	marked_lymphocytes: 0	adenosquamous_content (0='no', 1='yes'): 0	bronchioloalveolar_content (0='no', 1='yes'): 0	survival_months: 49.7084188911704	survival_status(0='alive',1='dead'): 1	egfr (0='wt',1='mutated'): 1	kras (0='wt',1='mutated'): 0	tp53 (0='wt',1='mutated'): 0	stk11 (0='wt',1='mutated'): 0		Not applicable	Not applicable	total RNA	Total RNA was extracted using RNeasy kit from Qiagen following manufacturer's instructions. These total RNA samples were run on an Agilent Bioanalyzer 2100 (Agilent Technologies, Inc) to ensure RNA quality.	Cy5	The total RNA labeling and hybridization protocol used is described in the Agilent low RNA input linear amplification kit (http://www.chem.agilent.com/Scripts/PDS.asp?lPage=10003 ), with the following two changes: 1) a Qiagen PCR purification kit was used to clean up the cRNA instead of the LiCl precipitation, and 2) all regents volumes were reduced by one half.	9606	Stratagene Human Universal Reference	Homo sapiens	reference: Stratagene Human Universal Reference that contained 1/10 added MCF7 and ME16C RNAs	Not applicable	Not applicable	total RNA	Total RNA was extracted using RNeasy kit from Qiagen following manufacturer's instructions. These total RNA samples were run on an Agilent Bioanalyzer 2100 (Agilent Technologies, Inc) to ensure RNA quality.	Cy3	The total RNA labeling and hybridization protocol used is described in the Agilent low RNA input linear amplification kit (http://www.chem.agilent.com/Scripts/PDS.asp?lPage=10003 ), with the following two changes: 1) a Qiagen PCR purification kit was used to clean up the cRNA instead of the LiCl precipitation, and 2) all regents volumes were reduced by one half.	9606	Microarrays were hybridized in an Robbins Scientific hybridization oven with 850ng of labeled Cy3 Reference and 850ng of Cy5 experimental samples using the Agilent hybridization kit as described by the manufacturer. The arrays were incubated overnight and then washed once for 10 minutes in 2X SSC and 0.0005% triton X-102, twice for 5 minutes in 0.1XSSC, and then immersed into Agilent Stabilizatio…	Microarrays were scanned with Agilent Scanner and intensity was recorded using Agilent Feature Extraction Software.	tumor 9	Agilent feature extraction output was processed by normexp background correction and loess normalization using Bioconductor library limma.	GPL9053
GSM663293	tumor 10 [EXPID10523]	GSM663293	Public on May 17 2012	Jan 28 2011	May 17 2012	RNA	2	lung adenocarcinoma tumor RNA	Homo sapiens	subtype: bronchioid	age (90=greater than or equal to 90): 66	sex: F	smoking_status(0=nonsmoker,1=smoker): NeverSmoker	pack_years: 0	stage: IIB	grade: 2	tumor_percent: 100	marked_lymphocytes: 0	fibrosis_percent: 5	adenosquamous_content (0='no', 1='yes'): 0	bronchioloalveolar_content (0='no', 1='yes'): 0	survival_months: 49.0184804928131	survival_status(0='alive',1='dead'): 1	egfr (0='wt',1='mutated'): 1	kras (0='wt',1='mutated'): 0	tp53 (0='wt',1='mutated'): 0	stk11 (0='wt',1='mutated'): 0	Not applicable	Not applicable	total RNA	Total RNA was extracted using RNeasy kit from Qiagen following manufacturer's instructions. These total RNA samples were run on an Agilent Bioanalyzer 2100 (Agilent Technologies, Inc) to ensure RNA quality.	Cy5	The total RNA labeling and hybridization protocol used is described in the Agilent low RNA input linear amplification kit (http://www.chem.agilent.com/Scripts/PDS.asp?lPage=10003 ), with the following two changes: 1) a Qiagen PCR purification kit was used to clean up the cRNA instead of the LiCl precipitation, and 2) all regents volumes were reduced by one half.	9606	Stratagene Human Universal Reference	Homo sapiens	reference: Stratagene Human Universal Reference that contained 1/10 added MCF7 and ME16C RNAs	Not applicable	Not applicable	total RNA	Total RNA was extracted using RNeasy kit from Qiagen following manufacturer's instructions. These total RNA samples were run on an Agilent Bioanalyzer 2100 (Agilent Technologies, Inc) to ensure RNA quality.	Cy3	The total RNA labeling and hybridization protocol used is described in the Agilent low RNA input linear amplification kit (http://www.chem.agilent.com/Scripts/PDS.asp?lPage=10003 ), with the following two changes: 1) a Qiagen PCR purification kit was used to clean up the cRNA instead of the LiCl precipitation, and 2) all regents volumes were reduced by one half.	9606	Microarrays were hybridized in an Robbins Scientific hybridization oven with 850ng of labeled Cy3 Reference and 850ng of Cy5 experimental samples using the Agilent hybridization kit as described by the manufacturer. The arrays were incubated overnight and then washed once for 10 minutes in 2X SSC and 0.0005% triton X-102, twice for 5 minutes in 0.1XSSC, and then immersed into Agilent Stabilizatio…	Microarrays were scanned with Agilent Scanner and intensity was recorded using Agilent Feature Extraction Software.	tumor 10	Agilent feature extraction output was processed by normexp background correction and loess normalization using Bioconductor library limma.	GPL9053
GSM663294	tumor 11 [EXPID10524]	GSM663294	Public on May 17 2012	Jan 28 2011	May 17 2012	RNA	2	lung adenocarcinoma tumor RNA	Homo sapiens	subtype: bronchioid	age (90=greater than or equal to 90): 56	Sex: M	smoking_status(0=nonsmoker,1=smoker): Smoker	pack_years: 80	Stage: IIA	grade: 3	tumor_percent: 80	marked_lymphocytes: 0	adenosquamous_content (0='no', 1='yes'): 0	bronchioloalveolar_content (0='no', 1='yes'): 0	survival_months: 3.5482546201232	survival_status(0='alive',1='dead'): 0	egfr (0='wt',1='mutated'): 0	kras (0='wt',1='mutated'): 1	tp53 (0='wt',1='mutated'): 0	stk11 (0='wt',1='mutated'): 0		Not applicable	Not applicable	total RNA	Total RNA was extracted using RNeasy kit from Qiagen following manufacturer's instructions. These total RNA samples were run on an Agilent Bioanalyzer 2100 (Agilent Technologies, Inc) to ensure RNA quality.	Cy5	The total RNA labeling and hybridization protocol used is described in the Agilent low RNA input linear amplification kit (http://www.chem.agilent.com/Scripts/PDS.asp?lPage=10003 ), with the following two changes: 1) a Qiagen PCR purification kit was used to clean up the cRNA instead of the LiCl precipitation, and 2) all regents volumes were reduced by one half.	9606	Stratagene Human Universal Reference	Homo sapiens	reference: Stratagene Human Universal Reference that contained 1/10 added MCF7 and ME16C RNAs	Not applicable	Not applicable	total RNA	Total RNA was extracted using RNeasy kit from Qiagen following manufacturer's instructions. These total RNA samples were run on an Agilent Bioanalyzer 2100 (Agilent Technologies, Inc) to ensure RNA quality.	Cy3	The total RNA labeling and hybridization protocol used is described in the Agilent low RNA input linear amplification kit (http://www.chem.agilent.com/Scripts/PDS.asp?lPage=10003 ), with the following two changes: 1) a Qiagen PCR purification kit was used to clean up the cRNA instead of the LiCl precipitation, and 2) all regents volumes were reduced by one half.	9606	Microarrays were hybridized in an Robbins Scientific hybridization oven with 850ng of labeled Cy3 Reference and 850ng of Cy5 experimental samples using the Agilent hybridization kit as described by the manufacturer. The arrays were incubated overnight and then washed once for 10 minutes in 2X SSC and 0.0005% triton X-102, twice for 5 minutes in 0.1XSSC, and then immersed into Agilent Stabilizatio…	Microarrays were scanned with Agilent Scanner and intensity was recorded using Agilent Feature Extraction Software.	tumor 11	Agilent feature extraction output was processed by normexp background correction and loess normalization using Bioconductor library limma.	GPL9053
GSM663295	tumor 12 [EXPID10528]	GSM663295	Public on May 17 2012	Jan 28 2011	May 17 2012	RNA	2	lung adenocarcinoma tumor RNA	Homo sapiens	subtype: bronchioid	age (90=greater than or equal to 90): 69	Sex: F	smoking_status(0=nonsmoker,1=smoker): Smoker	Stage: IB	tumor_percent: 100	marked_lymphocytes: 0	fibrosis_percent: 2	adenosquamous_content (0='no', 1='yes'): 0	bronchioloalveolar_content (0='no', 1='yes'): 1	survival_months: 59.9917864476386	survival_status(0='alive',1='dead'): 0	egfr (0='wt',1='mutated'): 0	kras (0='wt',1='mutated'): 0	tp53 (0='wt',1='mutated'): 0	stk11 (0='wt',1='mutated'): 0			Not applicable	Not applicable	total RNA	Total RNA was extracted using RNeasy kit from Qiagen following manufacturer's instructions. These total RNA samples were run on an Agilent Bioanalyzer 2100 (Agilent Technologies, Inc) to ensure RNA quality.	Cy5	The total RNA labeling and hybridization protocol used is described in the Agilent low RNA input linear amplification kit (http://www.chem.agilent.com/Scripts/PDS.asp?lPage=10003 ), with the following two changes: 1) a Qiagen PCR purification kit was used to clean up the cRNA instead of the LiCl precipitation, and 2) all regents volumes were reduced by one half.	9606	Stratagene Human Universal Reference	Homo sapiens	reference: Stratagene Human Universal Reference that contained 1/10 added MCF7 and ME16C RNAs	Not applicable	Not applicable	total RNA	Total RNA was extracted using RNeasy kit from Qiagen following manufacturer's instructions. These total RNA samples were run on an Agilent Bioanalyzer 2100 (Agilent Technologies, Inc) to ensure RNA quality.	Cy3	The total RNA labeling and hybridization protocol used is described in the Agilent low RNA input linear amplification kit (http://www.chem.agilent.com/Scripts/PDS.asp?lPage=10003 ), with the following two changes: 1) a Qiagen PCR purification kit was used to clean up the cRNA instead of the LiCl precipitation, and 2) all regents volumes were reduced by one half.	9606	Microarrays were hybridized in an Robbins Scientific hybridization oven with 850ng of labeled Cy3 Reference and 850ng of Cy5 experimental samples using the Agilent hybridization kit as described by the manufacturer. The arrays were incubated overnight and then washed once for 10 minutes in 2X SSC and 0.0005% triton X-102, twice for 5 minutes in 0.1XSSC, and then immersed into Agilent Stabilizatio…	Microarrays were scanned with Agilent Scanner and intensity was recorded using Agilent Feature Extraction Software.	tumor 12	Agilent feature extraction output was processed by normexp background correction and loess normalization using Bioconductor library limma.	GPL9053
GSM663296	tumor 13 [EXPID10535]	GSM663296	Public on May 17 2012	Jan 28 2011	May 17 2012	RNA	2	lung adenocarcinoma tumor RNA	Homo sapiens	subtype: bronchioid	age (90=greater than or equal to 90): 77	Sex: M	smoking_status(0=nonsmoker,1=smoker): Smoker	pack_years: 30	Stage: IA	grade: 1	tumor_percent: 70	marked_lymphocytes: 0	adenosquamous_content (0='no', 1='yes'): 0	bronchioloalveolar_content (0='no', 1='yes'): 1	survival_months: 40.2464065708419	survival_status(0='alive',1='dead'): 1	egfr (0='wt',1='mutated'): 0	kras (0='wt',1='mutated'): 0	tp53 (0='wt',1='mutated'): 0	stk11 (0='wt',1='mutated'): 0		Not applicable	Not applicable	total RNA	Total RNA was extracted using RNeasy kit from Qiagen following manufacturer's instructions. These total RNA samples were run on an Agilent Bioanalyzer 2100 (Agilent Technologies, Inc) to ensure RNA quality.	Cy5	The total RNA labeling and hybridization protocol used is described in the Agilent low RNA input linear amplification kit (http://www.chem.agilent.com/Scripts/PDS.asp?lPage=10003 ), with the following two changes: 1) a Qiagen PCR purification kit was used to clean up the cRNA instead of the LiCl precipitation, and 2) all regents volumes were reduced by one half.	9606	Stratagene Human Universal Reference	Homo sapiens	reference: Stratagene Human Universal Reference that contained 1/10 added MCF7 and ME16C RNAs	Not applicable	Not applicable	total RNA	Total RNA was extracted using RNeasy kit from Qiagen following manufacturer's instructions. These total RNA samples were run on an Agilent Bioanalyzer 2100 (Agilent Technologies, Inc) to ensure RNA quality.	Cy3	The total RNA labeling and hybridization protocol used is described in the Agilent low RNA input linear amplification kit (http://www.chem.agilent.com/Scripts/PDS.asp?lPage=10003 ), with the following two changes: 1) a Qiagen PCR purification kit was used to clean up the cRNA instead of the LiCl precipitation, and 2) all regents volumes were reduced by one half.	9606	Microarrays were hybridized in an Robbins Scientific hybridization oven with 850ng of labeled Cy3 Reference and 850ng of Cy5 experimental samples using the Agilent hybridization kit as described by the manufacturer. The arrays were incubated overnight and then washed once for 10 minutes in 2X SSC and 0.0005% triton X-102, twice for 5 minutes in 0.1XSSC, and then immersed into Agilent Stabilizatio…	Microarrays were scanned with Agilent Scanner and intensity was recorded using Agilent Feature Extraction Software.	tumor 13	Agilent feature extraction output was processed by normexp background correction and loess normalization using Bioconductor library limma.	GPL9053
GSM663297	tumor 14 [EXPID10536]	GSM663297	Public on May 17 2012	Jan 28 2011	May 17 2012	RNA	2	lung adenocarcinoma tumor RNA	Homo sapiens	subtype: squamoid	age (90=greater than or equal to 90): 60	Sex: M	smoking_status(0=nonsmoker,1=smoker): Smoker	Stage: IIB	grade: 3	tumor_percent: 100	marked_lymphocytes: 0	adenosquamous_content (0='no', 1='yes'): 1	bronchioloalveolar_content (0='no', 1='yes'): 0	survival_months: 3.87679671457906	survival_status(0='alive',1='dead'): 0	egfr (0='wt',1='mutated'): 0	kras (0='wt',1='mutated'): 0	tp53 (0='wt',1='mutated'): 0	stk11 (0='wt',1='mutated'): 0			Not applicable	Not applicable	total RNA	Total RNA was extracted using RNeasy kit from Qiagen following manufacturer's instructions. These total RNA samples were run on an Agilent Bioanalyzer 2100 (Agilent Technologies, Inc) to ensure RNA quality.	Cy5	The total RNA labeling and hybridization protocol used is described in the Agilent low RNA input linear amplification kit (http://www.chem.agilent.com/Scripts/PDS.asp?lPage=10003 ), with the following two changes: 1) a Qiagen PCR purification kit was used to clean up the cRNA instead of the LiCl precipitation, and 2) all regents volumes were reduced by one half.	9606	Stratagene Human Universal Reference	Homo sapiens	reference: Stratagene Human Universal Reference that contained 1/10 added MCF7 and ME16C RNAs	Not applicable	Not applicable	total RNA	Total RNA was extracted using RNeasy kit from Qiagen following manufacturer's instructions. These total RNA samples were run on an Agilent Bioanalyzer 2100 (Agilent Technologies, Inc) to ensure RNA quality.	Cy3	The total RNA labeling and hybridization protocol used is described in the Agilent low RNA input linear amplification kit (http://www.chem.agilent.com/Scripts/PDS.asp?lPage=10003 ), with the following two changes: 1) a Qiagen PCR purification kit was used to clean up the cRNA instead of the LiCl precipitation, and 2) all regents volumes were reduced by one half.	9606	Microarrays were hybridized in an Robbins Scientific hybridization oven with 850ng of labeled Cy3 Reference and 850ng of Cy5 experimental samples using the Agilent hybridization kit as described by the manufacturer. The arrays were incubated overnight and then washed once for 10 minutes in 2X SSC and 0.0005% triton X-102, twice for 5 minutes in 0.1XSSC, and then immersed into Agilent Stabilizatio…	Microarrays were scanned with Agilent Scanner and intensity was recorded using Agilent Feature Extraction Software.	tumor 14	Agilent feature extraction output was processed by normexp background correction and loess normalization using Bioconductor library limma.	GPL9053
GSM663298	tumor 15 [EXPID10539]	GSM663298	Public on May 17 2012	Jan 28 2011	May 17 2012	RNA	2	lung adenocarcinoma tumor RNA	Homo sapiens	subtype: bronchioid	age (90=greater than or equal to 90): 73	Sex: F	smoking_status(0=nonsmoker,1=smoker): Smoker	pack_years: 52	Stage: IA	grade: 2	tumor_percent: 50	marked_lymphocytes: 0	adenosquamous_content (0='no', 1='yes'): 0	bronchioloalveolar_content (0='no', 1='yes'): 1	survival_months: 23.0308008213552	survival_status(0='alive',1='dead'): 0	egfr (0='wt',1='mutated'): 0	kras (0='wt',1='mutated'): 0	tp53 (0='wt',1='mutated'): 0	stk11 (0='wt',1='mutated'): 0		Not applicable	Not applicable	total RNA	Total RNA was extracted using RNeasy kit from Qiagen following manufacturer's instructions. These total RNA samples were run on an Agilent Bioanalyzer 2100 (Agilent Technologies, Inc) to ensure RNA quality.	Cy5	The total RNA labeling and hybridization protocol used is described in the Agilent low RNA input linear amplification kit (http://www.chem.agilent.com/Scripts/PDS.asp?lPage=10003 ), with the following two changes: 1) a Qiagen PCR purification kit was used to clean up the cRNA instead of the LiCl precipitation, and 2) all regents volumes were reduced by one half.	9606	Stratagene Human Universal Reference	Homo sapiens	reference: Stratagene Human Universal Reference that contained 1/10 added MCF7 and ME16C RNAs	Not applicable	Not applicable	total RNA	Total RNA was extracted using RNeasy kit from Qiagen following manufacturer's instructions. These total RNA samples were run on an Agilent Bioanalyzer 2100 (Agilent Technologies, Inc) to ensure RNA quality.	Cy3	The total RNA labeling and hybridization protocol used is described in the Agilent low RNA input linear amplification kit (http://www.chem.agilent.com/Scripts/PDS.asp?lPage=10003 ), with the following two changes: 1) a Qiagen PCR purification kit was used to clean up the cRNA instead of the LiCl precipitation, and 2) all regents volumes were reduced by one half.	9606	Microarrays were hybridized in an Robbins Scientific hybridization oven with 850ng of labeled Cy3 Reference and 850ng of Cy5 experimental samples using the Agilent hybridization kit as described by the manufacturer. The arrays were incubated overnight and then washed once for 10 minutes in 2X SSC and 0.0005% triton X-102, twice for 5 minutes in 0.1XSSC, and then immersed into Agilent Stabilizatio…	Microarrays were scanned with Agilent Scanner and intensity was recorded using Agilent Feature Extraction Software.	tumor 15	Agilent feature extraction output was processed by normexp background correction and loess normalization using Bioconductor library limma.	GPL9053
GSM663299	tumor 16 [EXPID10540]	GSM663299	Public on May 17 2012	Jan 28 2011	May 17 2012	RNA	2	lung adenocarcinoma tumor RNA	Homo sapiens	subtype: bronchioid	age (90=greater than or equal to 90): 51	Sex: F	smoking_status(0=nonsmoker,1=smoker): NeverSmoker	pack_years: 0	Stage: IA	tumor_percent: 100	marked_lymphocytes: 0	adenosquamous_content (0='no', 1='yes'): 0	bronchioloalveolar_content (0='no', 1='yes'): 1	survival_months: 20.2053388090349	survival_status(0='alive',1='dead'): 0	egfr (0='wt',1='mutated'): 0	kras (0='wt',1='mutated'): 0	tp53 (0='wt',1='mutated'): 0	stk11 (0='wt',1='mutated'): 0			Not applicable	Not applicable	total RNA	Total RNA was extracted using RNeasy kit from Qiagen following manufacturer's instructions. These total RNA samples were run on an Agilent Bioanalyzer 2100 (Agilent Technologies, Inc) to ensure RNA quality.	Cy5	The total RNA labeling and hybridization protocol used is described in the Agilent low RNA input linear amplification kit (http://www.chem.agilent.com/Scripts/PDS.asp?lPage=10003 ), with the following two changes: 1) a Qiagen PCR purification kit was used to clean up the cRNA instead of the LiCl precipitation, and 2) all regents volumes were reduced by one half.	9606	Stratagene Human Universal Reference	Homo sapiens	reference: Stratagene Human Universal Reference that contained 1/10 added MCF7 and ME16C RNAs	Not applicable	Not applicable	total RNA	Total RNA was extracted using RNeasy kit from Qiagen following manufacturer's instructions. These total RNA samples were run on an Agilent Bioanalyzer 2100 (Agilent Technologies, Inc) to ensure RNA quality.	Cy3	The total RNA labeling and hybridization protocol used is described in the Agilent low RNA input linear amplification kit (http://www.chem.agilent.com/Scripts/PDS.asp?lPage=10003 ), with the following two changes: 1) a Qiagen PCR purification kit was used to clean up the cRNA instead of the LiCl precipitation, and 2) all regents volumes were reduced by one half.	9606	Microarrays were hybridized in an Robbins Scientific hybridization oven with 850ng of labeled Cy3 Reference and 850ng of Cy5 experimental samples using the Agilent hybridization kit as described by the manufacturer. The arrays were incubated overnight and then washed once for 10 minutes in 2X SSC and 0.0005% triton X-102, twice for 5 minutes in 0.1XSSC, and then immersed into Agilent Stabilizatio…	Microarrays were scanned with Agilent Scanner and intensity was recorded using Agilent Feature Extraction Software.	tumor 16	Agilent feature extraction output was processed by normexp background correction and loess normalization using Bioconductor library limma.	GPL9053
GSM663300	tumor 17 [EXPID10542]	GSM663300	Public on May 17 2012	Jan 28 2011	May 17 2012	RNA	2	lung adenocarcinoma tumor RNA	Homo sapiens	subtype: bronchioid	age (90=greater than or equal to 90): 41	Sex: F	smoking_status(0=nonsmoker,1=smoker): Smoker	pack_years: 6	Stage: IV	grade: 2	tumor_percent: 30	marked_lymphocytes: 0	adenosquamous_content (0='no', 1='yes'): 0	bronchioloalveolar_content (0='no', 1='yes'): 0	survival_months: 27.2032854209446	survival_status(0='alive',1='dead'): 1	egfr (0='wt',1='mutated'): 0	kras (0='wt',1='mutated'): 0	tp53 (0='wt',1='mutated'): 0	stk11 (0='wt',1='mutated'): 0		Not applicable	Not applicable	total RNA	Total RNA was extracted using RNeasy kit from Qiagen following manufacturer's instructions. These total RNA samples were run on an Agilent Bioanalyzer 2100 (Agilent Technologies, Inc) to ensure RNA quality.	Cy5	The total RNA labeling and hybridization protocol used is described in the Agilent low RNA input linear amplification kit (http://www.chem.agilent.com/Scripts/PDS.asp?lPage=10003 ), with the following two changes: 1) a Qiagen PCR purification kit was used to clean up the cRNA instead of the LiCl precipitation, and 2) all regents volumes were reduced by one half.	9606	Stratagene Human Universal Reference	Homo sapiens	reference: Stratagene Human Universal Reference that contained 1/10 added MCF7 and ME16C RNAs	Not applicable	Not applicable	total RNA	Total RNA was extracted using RNeasy kit from Qiagen following manufacturer's instructions. These total RNA samples were run on an Agilent Bioanalyzer 2100 (Agilent Technologies, Inc) to ensure RNA quality.	Cy3	The total RNA labeling and hybridization protocol used is described in the Agilent low RNA input linear amplification kit (http://www.chem.agilent.com/Scripts/PDS.asp?lPage=10003 ), with the following two changes: 1) a Qiagen PCR purification kit was used to clean up the cRNA instead of the LiCl precipitation, and 2) all regents volumes were reduced by one half.	9606	Microarrays were hybridized in an Robbins Scientific hybridization oven with 850ng of labeled Cy3 Reference and 850ng of Cy5 experimental samples using the Agilent hybridization kit as described by the manufacturer. The arrays were incubated overnight and then washed once for 10 minutes in 2X SSC and 0.0005% triton X-102, twice for 5 minutes in 0.1XSSC, and then immersed into Agilent Stabilizatio…	Microarrays were scanned with Agilent Scanner and intensity was recorded using Agilent Feature Extraction Software.	tumor 17	Agilent feature extraction output was processed by normexp background correction and loess normalization using Bioconductor library limma.	GPL9053
GSM663301	tumor 18 [EXPID10545]	GSM663301	Public on May 17 2012	Jan 28 2011	May 17 2012	RNA	2	lung adenocarcinoma tumor RNA	Homo sapiens	subtype: squamoid	age (90=greater than or equal to 90): 66	Sex: M	smoking_status(0=nonsmoker,1=smoker): Smoker	pack_years: 30	Stage: IIB	grade: 3	tumor_percent: 80	marked_lymphocytes: 0	adenosquamous_content (0='no', 1='yes'): 0	bronchioloalveolar_content (0='no', 1='yes'): 0	survival_months: 10.9075975359343	survival_status(0='alive',1='dead'): 1	egfr (0='wt',1='mutated'): 0	kras (0='wt',1='mutated'): 0	tp53 (0='wt',1='mutated'): 0	stk11 (0='wt',1='mutated'): 0		Not applicable	Not applicable	total RNA	Total RNA was extracted using RNeasy kit from Qiagen following manufacturer's instructions. These total RNA samples were run on an Agilent Bioanalyzer 2100 (Agilent Technologies, Inc) to ensure RNA quality.	Cy5	The total RNA labeling and hybridization protocol used is described in the Agilent low RNA input linear amplification kit (http://www.chem.agilent.com/Scripts/PDS.asp?lPage=10003 ), with the following two changes: 1) a Qiagen PCR purification kit was used to clean up the cRNA instead of the LiCl precipitation, and 2) all regents volumes were reduced by one half.	9606	Stratagene Human Universal Reference	Homo sapiens	reference: Stratagene Human Universal Reference that contained 1/10 added MCF7 and ME16C RNAs	Not applicable	Not applicable	total RNA	Total RNA was extracted using RNeasy kit from Qiagen following manufacturer's instructions. These total RNA samples were run on an Agilent Bioanalyzer 2100 (Agilent Technologies, Inc) to ensure RNA quality.	Cy3	The total RNA labeling and hybridization protocol used is described in the Agilent low RNA input linear amplification kit (http://www.chem.agilent.com/Scripts/PDS.asp?lPage=10003 ), with the following two changes: 1) a Qiagen PCR purification kit was used to clean up the cRNA instead of the LiCl precipitation, and 2) all regents volumes were reduced by one half.	9606	Microarrays were hybridized in an Robbins Scientific hybridization oven with 850ng of labeled Cy3 Reference and 850ng of Cy5 experimental samples using the Agilent hybridization kit as described by the manufacturer. The arrays were incubated overnight and then washed once for 10 minutes in 2X SSC and 0.0005% triton X-102, twice for 5 minutes in 0.1XSSC, and then immersed into Agilent Stabilizatio…	Microarrays were scanned with Agilent Scanner and intensity was recorded using Agilent Feature Extraction Software.	tumor 18	Agilent feature extraction output was processed by normexp background correction and loess normalization using Bioconductor library limma.	GPL9053
GSM663302	tumor 19 [EXPID10551]	GSM663302	Public on May 17 2012	Jan 28 2011	May 17 2012	RNA	2	lung adenocarcinoma tumor RNA	Homo sapiens	subtype: bronchioid	age (90=greater than or equal to 90): 54	Sex: F	smoking_status(0=nonsmoker,1=smoker): Smoker	Stage: IA	grade: 1	tumor_percent: 80	marked_lymphocytes: 0	adenosquamous_content (0='no', 1='yes'): 0	bronchioloalveolar_content (0='no', 1='yes'): 0	survival_months: 8.93634496919918	survival_status(0='alive',1='dead'): 1	egfr (0='wt',1='mutated'): 0	kras (0='wt',1='mutated'): 0	tp53 (0='wt',1='mutated'): 0	stk11 (0='wt',1='mutated'): 0			Not applicable	Not applicable	total RNA	Total RNA was extracted using RNeasy kit from Qiagen following manufacturer's instructions. These total RNA samples were run on an Agilent Bioanalyzer 2100 (Agilent Technologies, Inc) to ensure RNA quality.	Cy5	The total RNA labeling and hybridization protocol used is described in the Agilent low RNA input linear amplification kit (http://www.chem.agilent.com/Scripts/PDS.asp?lPage=10003 ), with the following two changes: 1) a Qiagen PCR purification kit was used to clean up the cRNA instead of the LiCl precipitation, and 2) all regents volumes were reduced by one half.	9606	Stratagene Human Universal Reference	Homo sapiens	reference: Stratagene Human Universal Reference that contained 1/10 added MCF7 and ME16C RNAs	Not applicable	Not applicable	total RNA	Total RNA was extracted using RNeasy kit from Qiagen following manufacturer's instructions. These total RNA samples were run on an Agilent Bioanalyzer 2100 (Agilent Technologies, Inc) to ensure RNA quality.	Cy3	The total RNA labeling and hybridization protocol used is described in the Agilent low RNA input linear amplification kit (http://www.chem.agilent.com/Scripts/PDS.asp?lPage=10003 ), with the following two changes: 1) a Qiagen PCR purification kit was used to clean up the cRNA instead of the LiCl precipitation, and 2) all regents volumes were reduced by one half.	9606	Microarrays were hybridized in an Robbins Scientific hybridization oven with 850ng of labeled Cy3 Reference and 850ng of Cy5 experimental samples using the Agilent hybridization kit as described by the manufacturer. The arrays were incubated overnight and then washed once for 10 minutes in 2X SSC and 0.0005% triton X-102, twice for 5 minutes in 0.1XSSC, and then immersed into Agilent Stabilizatio…	Microarrays were scanned with Agilent Scanner and intensity was recorded using Agilent Feature Extraction Software.	tumor 19	Agilent feature extraction output was processed by normexp background correction and loess normalization using Bioconductor library limma.	GPL9053
GSM663303	tumor 20 [EXPID10552]	GSM663303	Public on May 17 2012	Jan 28 2011	May 17 2012	RNA	2	lung adenocarcinoma tumor RNA	Homo sapiens	subtype: magnoid	age (90=greater than or equal to 90): 66	Sex: F	smoking_status(0=nonsmoker,1=smoker): Smoker	grade: 2	tumor_percent: 90	marked_lymphocytes: 0	adenosquamous_content (0='no', 1='yes'): 0	bronchioloalveolar_content (0='no', 1='yes'): 0	survival_months: 26.0533880903491	survival_status(0='alive',1='dead'): 1	egfr (0='wt',1='mutated'): 0	kras (0='wt',1='mutated'): 1	tp53 (0='wt',1='mutated'): 0	stk11 (0='wt',1='mutated'): 0				Not applicable	Not applicable	total RNA	Total RNA was extracted using RNeasy kit from Qiagen following manufacturer's instructions. These total RNA samples were run on an Agilent Bioanalyzer 2100 (Agilent Technologies, Inc) to ensure RNA quality.	Cy5	The total RNA labeling and hybridization protocol used is described in the Agilent low RNA input linear amplification kit (http://www.chem.agilent.com/Scripts/PDS.asp?lPage=10003 ), with the following two changes: 1) a Qiagen PCR purification kit was used to clean up the cRNA instead of the LiCl precipitation, and 2) all regents volumes were reduced by one half.	9606	Stratagene Human Universal Reference	Homo sapiens	reference: Stratagene Human Universal Reference that contained 1/10 added MCF7 and ME16C RNAs	Not applicable	Not applicable	total RNA	Total RNA was extracted using RNeasy kit from Qiagen following manufacturer's instructions. These total RNA samples were run on an Agilent Bioanalyzer 2100 (Agilent Technologies, Inc) to ensure RNA quality.	Cy3	The total RNA labeling and hybridization protocol used is described in the Agilent low RNA input linear amplification kit (http://www.chem.agilent.com/Scripts/PDS.asp?lPage=10003 ), with the following two changes: 1) a Qiagen PCR purification kit was used to clean up the cRNA instead of the LiCl precipitation, and 2) all regents volumes were reduced by one half.	9606	Microarrays were hybridized in an Robbins Scientific hybridization oven with 850ng of labeled Cy3 Reference and 850ng of Cy5 experimental samples using the Agilent hybridization kit as described by the manufacturer. The arrays were incubated overnight and then washed once for 10 minutes in 2X SSC and 0.0005% triton X-102, twice for 5 minutes in 0.1XSSC, and then immersed into Agilent Stabilizatio…	Microarrays were scanned with Agilent Scanner and intensity was recorded using Agilent Feature Extraction Software.	tumor 20	Agilent feature extraction output was processed by normexp background correction and loess normalization using Bioconductor library limma.	GPL9053
GSM663304	tumor 21 [EXPID10553]	GSM663304	Public on May 17 2012	Jan 28 2011	May 17 2012	RNA	2	lung adenocarcinoma tumor RNA	Homo sapiens	subtype: magnoid	age (90=greater than or equal to 90): 70	Sex: F	smoking_status(0=nonsmoker,1=smoker): Smoker	pack_years: 100	Stage: IA	grade: 3	tumor_percent: 100	marked_lymphocytes: 0	adenosquamous_content (0='no', 1='yes'): 0	bronchioloalveolar_content (0='no', 1='yes'): 0	survival_months: 1.97125256673511	survival_status(0='alive',1='dead'): 1	egfr (0='wt',1='mutated'): 0	kras (0='wt',1='mutated'): 1	tp53 (0='wt',1='mutated'): 1	stk11 (0='wt',1='mutated'): 0		Not applicable	Not applicable	total RNA	Total RNA was extracted using RNeasy kit from Qiagen following manufacturer's instructions. These total RNA samples were run on an Agilent Bioanalyzer 2100 (Agilent Technologies, Inc) to ensure RNA quality.	Cy5	The total RNA labeling and hybridization protocol used is described in the Agilent low RNA input linear amplification kit (http://www.chem.agilent.com/Scripts/PDS.asp?lPage=10003 ), with the following two changes: 1) a Qiagen PCR purification kit was used to clean up the cRNA instead of the LiCl precipitation, and 2) all regents volumes were reduced by one half.	9606	Stratagene Human Universal Reference	Homo sapiens	reference: Stratagene Human Universal Reference that contained 1/10 added MCF7 and ME16C RNAs	Not applicable	Not applicable	total RNA	Total RNA was extracted using RNeasy kit from Qiagen following manufacturer's instructions. These total RNA samples were run on an Agilent Bioanalyzer 2100 (Agilent Technologies, Inc) to ensure RNA quality.	Cy3	The total RNA labeling and hybridization protocol used is described in the Agilent low RNA input linear amplification kit (http://www.chem.agilent.com/Scripts/PDS.asp?lPage=10003 ), with the following two changes: 1) a Qiagen PCR purification kit was used to clean up the cRNA instead of the LiCl precipitation, and 2) all regents volumes were reduced by one half.	9606	Microarrays were hybridized in an Robbins Scientific hybridization oven with 850ng of labeled Cy3 Reference and 850ng of Cy5 experimental samples using the Agilent hybridization kit as described by the manufacturer. The arrays were incubated overnight and then washed once for 10 minutes in 2X SSC and 0.0005% triton X-102, twice for 5 minutes in 0.1XSSC, and then immersed into Agilent Stabilizatio…	Microarrays were scanned with Agilent Scanner and intensity was recorded using Agilent Feature Extraction Software.	tumor 21	Agilent feature extraction output was processed by normexp background correction and loess normalization using Bioconductor library limma.	GPL9053
GSM663305	tumor 22 [EXPID10557]	GSM663305	Public on May 17 2012	Jan 28 2011	May 17 2012	RNA	2	lung adenocarcinoma tumor RNA	Homo sapiens	subtype: magnoid	age (90=greater than or equal to 90): 75	sex: F	smoking_status(0=nonsmoker,1=smoker): NeverSmoker	pack_years: 0	stage: IB	grade: 2	tumor_percent: 100	marked_lymphocytes: 0	fibrosis_percent: 10	adenosquamous_content (0='no', 1='yes'): 0	bronchioloalveolar_content (0='no', 1='yes'): 0	survival_months: 14.0616016427105	survival_status(0='alive',1='dead'): 1	egfr (0='wt',1='mutated'): 1	kras (0='wt',1='mutated'): 0	tp53 (0='wt',1='mutated'): 0	stk11 (0='wt',1='mutated'): 0	Not applicable	Not applicable	total RNA	Total RNA was extracted using RNeasy kit from Qiagen following manufacturer's instructions. These total RNA samples were run on an Agilent Bioanalyzer 2100 (Agilent Technologies, Inc) to ensure RNA quality.	Cy5	The total RNA labeling and hybridization protocol used is described in the Agilent low RNA input linear amplification kit (http://www.chem.agilent.com/Scripts/PDS.asp?lPage=10003 ), with the following two changes: 1) a Qiagen PCR purification kit was used to clean up the cRNA instead of the LiCl precipitation, and 2) all regents volumes were reduced by one half.	9606	Stratagene Human Universal Reference	Homo sapiens	reference: Stratagene Human Universal Reference that contained 1/10 added MCF7 and ME16C RNAs	Not applicable	Not applicable	total RNA	Total RNA was extracted using RNeasy kit from Qiagen following manufacturer's instructions. These total RNA samples were run on an Agilent Bioanalyzer 2100 (Agilent Technologies, Inc) to ensure RNA quality.	Cy3	The total RNA labeling and hybridization protocol used is described in the Agilent low RNA input linear amplification kit (http://www.chem.agilent.com/Scripts/PDS.asp?lPage=10003 ), with the following two changes: 1) a Qiagen PCR purification kit was used to clean up the cRNA instead of the LiCl precipitation, and 2) all regents volumes were reduced by one half.	9606	Microarrays were hybridized in an Robbins Scientific hybridization oven with 850ng of labeled Cy3 Reference and 850ng of Cy5 experimental samples using the Agilent hybridization kit as described by the manufacturer. The arrays were incubated overnight and then washed once for 10 minutes in 2X SSC and 0.0005% triton X-102, twice for 5 minutes in 0.1XSSC, and then immersed into Agilent Stabilizatio…	Microarrays were scanned with Agilent Scanner and intensity was recorded using Agilent Feature Extraction Software.	tumor 22	Agilent feature extraction output was processed by normexp background correction and loess normalization using Bioconductor library limma.	GPL9053
GSM663306	tumor 23 [EXPID10559]	GSM663306	Public on May 17 2012	Jan 28 2011	May 17 2012	RNA	2	lung adenocarcinoma tumor RNA	Homo sapiens	subtype: magnoid	age (90=greater than or equal to 90): 57	Sex: F	smoking_status(0=nonsmoker,1=smoker): Smoker	pack_years: 33	Stage: IIIA	grade: 3	tumor_percent: 100	marked_lymphocytes: 0	adenosquamous_content (0='no', 1='yes'): 0	bronchioloalveolar_content (0='no', 1='yes'): 0	survival_months: 156.05749486653	survival_status(0='alive',1='dead'): 0	egfr (0='wt',1='mutated'): 0	kras (0='wt',1='mutated'): 1	tp53 (0='wt',1='mutated'): 1	stk11 (0='wt',1='mutated'): 0		Not applicable	Not applicable	total RNA	Total RNA was extracted using RNeasy kit from Qiagen following manufacturer's instructions. These total RNA samples were run on an Agilent Bioanalyzer 2100 (Agilent Technologies, Inc) to ensure RNA quality.	Cy5	The total RNA labeling and hybridization protocol used is described in the Agilent low RNA input linear amplification kit (http://www.chem.agilent.com/Scripts/PDS.asp?lPage=10003 ), with the following two changes: 1) a Qiagen PCR purification kit was used to clean up the cRNA instead of the LiCl precipitation, and 2) all regents volumes were reduced by one half.	9606	Stratagene Human Universal Reference	Homo sapiens	reference: Stratagene Human Universal Reference that contained 1/10 added MCF7 and ME16C RNAs	Not applicable	Not applicable	total RNA	Total RNA was extracted using RNeasy kit from Qiagen following manufacturer's instructions. These total RNA samples were run on an Agilent Bioanalyzer 2100 (Agilent Technologies, Inc) to ensure RNA quality.	Cy3	The total RNA labeling and hybridization protocol used is described in the Agilent low RNA input linear amplification kit (http://www.chem.agilent.com/Scripts/PDS.asp?lPage=10003 ), with the following two changes: 1) a Qiagen PCR purification kit was used to clean up the cRNA instead of the LiCl precipitation, and 2) all regents volumes were reduced by one half.	9606	Microarrays were hybridized in an Robbins Scientific hybridization oven with 850ng of labeled Cy3 Reference and 850ng of Cy5 experimental samples using the Agilent hybridization kit as described by the manufacturer. The arrays were incubated overnight and then washed once for 10 minutes in 2X SSC and 0.0005% triton X-102, twice for 5 minutes in 0.1XSSC, and then immersed into Agilent Stabilizatio…	Microarrays were scanned with Agilent Scanner and intensity was recorded using Agilent Feature Extraction Software.	tumor 23	Agilent feature extraction output was processed by normexp background correction and loess normalization using Bioconductor library limma.	GPL9053
GSM663307	tumor 24 [EXPID10560]	GSM663307	Public on May 17 2012	Jan 28 2011	May 17 2012	RNA	2	lung adenocarcinoma tumor RNA	Homo sapiens	subtype: bronchioid	age (90=greater than or equal to 90): 46	Sex: M	smoking_status(0=nonsmoker,1=smoker): Smoker	pack_years: 120	Stage: IA	grade: 3	tumor_percent: 90	marked_lymphocytes: 0	adenosquamous_content (0='no', 1='yes'): 0	bronchioloalveolar_content (0='no', 1='yes'): 0	survival_months: 39.917864476386	survival_status(0='alive',1='dead'): 1	egfr (0='wt',1='mutated'): 0	kras (0='wt',1='mutated'): 0	tp53 (0='wt',1='mutated'): 0	stk11 (0='wt',1='mutated'): 0		Not applicable	Not applicable	total RNA	Total RNA was extracted using RNeasy kit from Qiagen following manufacturer's instructions. These total RNA samples were run on an Agilent Bioanalyzer 2100 (Agilent Technologies, Inc) to ensure RNA quality.	Cy5	The total RNA labeling and hybridization protocol used is described in the Agilent low RNA input linear amplification kit (http://www.chem.agilent.com/Scripts/PDS.asp?lPage=10003 ), with the following two changes: 1) a Qiagen PCR purification kit was used to clean up the cRNA instead of the LiCl precipitation, and 2) all regents volumes were reduced by one half.	9606	Stratagene Human Universal Reference	Homo sapiens	reference: Stratagene Human Universal Reference that contained 1/10 added MCF7 and ME16C RNAs	Not applicable	Not applicable	total RNA	Total RNA was extracted using RNeasy kit from Qiagen following manufacturer's instructions. These total RNA samples were run on an Agilent Bioanalyzer 2100 (Agilent Technologies, Inc) to ensure RNA quality.	Cy3	The total RNA labeling and hybridization protocol used is described in the Agilent low RNA input linear amplification kit (http://www.chem.agilent.com/Scripts/PDS.asp?lPage=10003 ), with the following two changes: 1) a Qiagen PCR purification kit was used to clean up the cRNA instead of the LiCl precipitation, and 2) all regents volumes were reduced by one half.	9606	Microarrays were hybridized in an Robbins Scientific hybridization oven with 850ng of labeled Cy3 Reference and 850ng of Cy5 experimental samples using the Agilent hybridization kit as described by the manufacturer. The arrays were incubated overnight and then washed once for 10 minutes in 2X SSC and 0.0005% triton X-102, twice for 5 minutes in 0.1XSSC, and then immersed into Agilent Stabilizatio…	Microarrays were scanned with Agilent Scanner and intensity was recorded using Agilent Feature Extraction Software.	tumor 24	Agilent feature extraction output was processed by normexp background correction and loess normalization using Bioconductor library limma.	GPL9053
GSM663308	tumor 25 [EXPID10561]	GSM663308	Public on May 17 2012	Jan 28 2011	May 17 2012	RNA	2	lung adenocarcinoma tumor RNA	Homo sapiens	subtype: squamoid	age (90=greater than or equal to 90): 75	Sex: F	smoking_status(0=nonsmoker,1=smoker): Smoker	pack_years: 36	Stage: IIB	grade: 3	tumor_percent: 100	marked_lymphocytes: 0	fibrosis_percent: 80	adenosquamous_content (0='no', 1='yes'): 0	bronchioloalveolar_content (0='no', 1='yes'): 0	survival_months: 38.570841889117	survival_status(0='alive',1='dead'): 1	egfr (0='wt',1='mutated'): 0	kras (0='wt',1='mutated'): 0	tp53 (0='wt',1='mutated'): 0	stk11 (0='wt',1='mutated'): 0	Not applicable	Not applicable	total RNA	Total RNA was extracted using RNeasy kit from Qiagen following manufacturer's instructions. These total RNA samples were run on an Agilent Bioanalyzer 2100 (Agilent Technologies, Inc) to ensure RNA quality.	Cy5	The total RNA labeling and hybridization protocol used is described in the Agilent low RNA input linear amplification kit (http://www.chem.agilent.com/Scripts/PDS.asp?lPage=10003 ), with the following two changes: 1) a Qiagen PCR purification kit was used to clean up the cRNA instead of the LiCl precipitation, and 2) all regents volumes were reduced by one half.	9606	Stratagene Human Universal Reference	Homo sapiens	reference: Stratagene Human Universal Reference that contained 1/10 added MCF7 and ME16C RNAs	Not applicable	Not applicable	total RNA	Total RNA was extracted using RNeasy kit from Qiagen following manufacturer's instructions. These total RNA samples were run on an Agilent Bioanalyzer 2100 (Agilent Technologies, Inc) to ensure RNA quality.	Cy3	The total RNA labeling and hybridization protocol used is described in the Agilent low RNA input linear amplification kit (http://www.chem.agilent.com/Scripts/PDS.asp?lPage=10003 ), with the following two changes: 1) a Qiagen PCR purification kit was used to clean up the cRNA instead of the LiCl precipitation, and 2) all regents volumes were reduced by one half.	9606	Microarrays were hybridized in an Robbins Scientific hybridization oven with 850ng of labeled Cy3 Reference and 850ng of Cy5 experimental samples using the Agilent hybridization kit as described by the manufacturer. The arrays were incubated overnight and then washed once for 10 minutes in 2X SSC and 0.0005% triton X-102, twice for 5 minutes in 0.1XSSC, and then immersed into Agilent Stabilizatio…	Microarrays were scanned with Agilent Scanner and intensity was recorded using Agilent Feature Extraction Software.	tumor 25	Agilent feature extraction output was processed by normexp background correction and loess normalization using Bioconductor library limma.	GPL9053
GSM663309	tumor 26 [EXPID10563]	GSM663309	Public on May 17 2012	Jan 28 2011	May 17 2012	RNA	2	lung adenocarcinoma tumor RNA	Homo sapiens	subtype: magnoid	age (90=greater than or equal to 90): 72	Sex: F	smoking_status(0=nonsmoker,1=smoker): Smoker	pack_years: 40	Stage: IB	grade: 3	tumor_percent: 100	marked_lymphocytes: 0	adenosquamous_content (0='no', 1='yes'): 0	bronchioloalveolar_content (0='no', 1='yes'): 0	survival_months: 11.6303901437372	survival_status(0='alive',1='dead'): 1	egfr (0='wt',1='mutated'): 0	kras (0='wt',1='mutated'): 0	tp53 (0='wt',1='mutated'): 0	stk11 (0='wt',1='mutated'): 0		Not applicable	Not applicable	total RNA	Total RNA was extracted using RNeasy kit from Qiagen following manufacturer's instructions. These total RNA samples were run on an Agilent Bioanalyzer 2100 (Agilent Technologies, Inc) to ensure RNA quality.	Cy5	The total RNA labeling and hybridization protocol used is described in the Agilent low RNA input linear amplification kit (http://www.chem.agilent.com/Scripts/PDS.asp?lPage=10003 ), with the following two changes: 1) a Qiagen PCR purification kit was used to clean up the cRNA instead of the LiCl precipitation, and 2) all regents volumes were reduced by one half.	9606	Stratagene Human Universal Reference	Homo sapiens	reference: Stratagene Human Universal Reference that contained 1/10 added MCF7 and ME16C RNAs	Not applicable	Not applicable	total RNA	Total RNA was extracted using RNeasy kit from Qiagen following manufacturer's instructions. These total RNA samples were run on an Agilent Bioanalyzer 2100 (Agilent Technologies, Inc) to ensure RNA quality.	Cy3	The total RNA labeling and hybridization protocol used is described in the Agilent low RNA input linear amplification kit (http://www.chem.agilent.com/Scripts/PDS.asp?lPage=10003 ), with the following two changes: 1) a Qiagen PCR purification kit was used to clean up the cRNA instead of the LiCl precipitation, and 2) all regents volumes were reduced by one half.	9606	Microarrays were hybridized in an Robbins Scientific hybridization oven with 850ng of labeled Cy3 Reference and 850ng of Cy5 experimental samples using the Agilent hybridization kit as described by the manufacturer. The arrays were incubated overnight and then washed once for 10 minutes in 2X SSC and 0.0005% triton X-102, twice for 5 minutes in 0.1XSSC, and then immersed into Agilent Stabilizatio…	Microarrays were scanned with Agilent Scanner and intensity was recorded using Agilent Feature Extraction Software.	tumor 26	Agilent feature extraction output was processed by normexp background correction and loess normalization using Bioconductor library limma.	GPL9053
GSM663310	tumor 27 [EXPID10564]	GSM663310	Public on May 17 2012	Jan 28 2011	May 17 2012	RNA	2	lung adenocarcinoma tumor RNA	Homo sapiens	subtype: squamoid	age (90=greater than or equal to 90): 77	Sex: F	smoking_status(0=nonsmoker,1=smoker): Smoker	pack_years: 15	Stage: IA	grade: 2	tumor_percent: 95	marked_lymphocytes: 0	adenosquamous_content (0='no', 1='yes'): 0	bronchioloalveolar_content (0='no', 1='yes'): 0	survival_months: 140.254620123203	survival_status(0='alive',1='dead'): 0	egfr (0='wt',1='mutated'): 0	kras (0='wt',1='mutated'): 0	tp53 (0='wt',1='mutated'): 0	stk11 (0='wt',1='mutated'): 0		Not applicable	Not applicable	total RNA	Total RNA was extracted using RNeasy kit from Qiagen following manufacturer's instructions. These total RNA samples were run on an Agilent Bioanalyzer 2100 (Agilent Technologies, Inc) to ensure RNA quality.	Cy5	The total RNA labeling and hybridization protocol used is described in the Agilent low RNA input linear amplification kit (http://www.chem.agilent.com/Scripts/PDS.asp?lPage=10003 ), with the following two changes: 1) a Qiagen PCR purification kit was used to clean up the cRNA instead of the LiCl precipitation, and 2) all regents volumes were reduced by one half.	9606	Stratagene Human Universal Reference	Homo sapiens	reference: Stratagene Human Universal Reference that contained 1/10 added MCF7 and ME16C RNAs	Not applicable	Not applicable	total RNA	Total RNA was extracted using RNeasy kit from Qiagen following manufacturer's instructions. These total RNA samples were run on an Agilent Bioanalyzer 2100 (Agilent Technologies, Inc) to ensure RNA quality.	Cy3	The total RNA labeling and hybridization protocol used is described in the Agilent low RNA input linear amplification kit (http://www.chem.agilent.com/Scripts/PDS.asp?lPage=10003 ), with the following two changes: 1) a Qiagen PCR purification kit was used to clean up the cRNA instead of the LiCl precipitation, and 2) all regents volumes were reduced by one half.	9606	Microarrays were hybridized in an Robbins Scientific hybridization oven with 850ng of labeled Cy3 Reference and 850ng of Cy5 experimental samples using the Agilent hybridization kit as described by the manufacturer. The arrays were incubated overnight and then washed once for 10 minutes in 2X SSC and 0.0005% triton X-102, twice for 5 minutes in 0.1XSSC, and then immersed into Agilent Stabilizatio…	Microarrays were scanned with Agilent Scanner and intensity was recorded using Agilent Feature Extraction Software.	tumor 27	Agilent feature extraction output was processed by normexp background correction and loess normalization using Bioconductor library limma.	GPL9053
GSM663311	tumor 28 [EXPID10566]	GSM663311	Public on May 17 2012	Jan 28 2011	May 17 2012	RNA	2	lung adenocarcinoma tumor RNA	Homo sapiens	subtype: magnoid	age (90=greater than or equal to 90): 69	sex: M	smoking_status(0=nonsmoker,1=smoker): Smoker	pack_years: 100	stage: IIB	grade: 2	tumor_percent: 90	marked_lymphocytes: 0	adenosquamous_content (0='no', 1='yes'): 0	bronchioloalveolar_content (0='no', 1='yes'): 0	survival_months: 93.3388090349076	survival_status(0='alive',1='dead'): 1	egfr (0='wt',1='mutated'): 0	kras (0='wt',1='mutated'): 0	tp53 (0='wt',1='mutated'): 1	stk11 (0='wt',1='mutated'): 0		Not applicable	Not applicable	total RNA	Total RNA was extracted using RNeasy kit from Qiagen following manufacturer's instructions. These total RNA samples were run on an Agilent Bioanalyzer 2100 (Agilent Technologies, Inc) to ensure RNA quality.	Cy5	The total RNA labeling and hybridization protocol used is described in the Agilent low RNA input linear amplification kit (http://www.chem.agilent.com/Scripts/PDS.asp?lPage=10003 ), with the following two changes: 1) a Qiagen PCR purification kit was used to clean up the cRNA instead of the LiCl precipitation, and 2) all regents volumes were reduced by one half.	9606	Stratagene Human Universal Reference	Homo sapiens	reference: Stratagene Human Universal Reference that contained 1/10 added MCF7 and ME16C RNAs	Not applicable	Not applicable	total RNA	Total RNA was extracted using RNeasy kit from Qiagen following manufacturer's instructions. These total RNA samples were run on an Agilent Bioanalyzer 2100 (Agilent Technologies, Inc) to ensure RNA quality.	Cy3	The total RNA labeling and hybridization protocol used is described in the Agilent low RNA input linear amplification kit (http://www.chem.agilent.com/Scripts/PDS.asp?lPage=10003 ), with the following two changes: 1) a Qiagen PCR purification kit was used to clean up the cRNA instead of the LiCl precipitation, and 2) all regents volumes were reduced by one half.	9606	Microarrays were hybridized in an Robbins Scientific hybridization oven with 850ng of labeled Cy3 Reference and 850ng of Cy5 experimental samples using the Agilent hybridization kit as described by the manufacturer. The arrays were incubated overnight and then washed once for 10 minutes in 2X SSC and 0.0005% triton X-102, twice for 5 minutes in 0.1XSSC, and then immersed into Agilent Stabilizatio…	Microarrays were scanned with Agilent Scanner and intensity was recorded using Agilent Feature Extraction Software.	tumor 28	Agilent feature extraction output was processed by normexp background correction and loess normalization using Bioconductor library limma.	GPL9053
GSM663312	tumor 29 [EXPID10567]	GSM663312	Public on May 17 2012	Jan 28 2011	May 17 2012	RNA	2	lung adenocarcinoma tumor RNA	Homo sapiens	subtype: bronchioid	age (90=greater than or equal to 90): 65	Sex: M	smoking_status(0=nonsmoker,1=smoker): Smoker	pack_years: 60	Stage: IIIA	tumor_percent: 95	marked_lymphocytes: 1	adenosquamous_content (0='no', 1='yes'): 0	bronchioloalveolar_content (0='no', 1='yes'): 0	survival_months: 40.7392197125257	survival_status(0='alive',1='dead'): 1	egfr (0='wt',1='mutated'): 0	kras (0='wt',1='mutated'): 0	tp53 (0='wt',1='mutated'): 0	stk11 (0='wt',1='mutated'): 0			Not applicable	Not applicable	total RNA	Total RNA was extracted using RNeasy kit from Qiagen following manufacturer's instructions. These total RNA samples were run on an Agilent Bioanalyzer 2100 (Agilent Technologies, Inc) to ensure RNA quality.	Cy5	The total RNA labeling and hybridization protocol used is described in the Agilent low RNA input linear amplification kit (http://www.chem.agilent.com/Scripts/PDS.asp?lPage=10003 ), with the following two changes: 1) a Qiagen PCR purification kit was used to clean up the cRNA instead of the LiCl precipitation, and 2) all regents volumes were reduced by one half.	9606	Stratagene Human Universal Reference	Homo sapiens	reference: Stratagene Human Universal Reference that contained 1/10 added MCF7 and ME16C RNAs	Not applicable	Not applicable	total RNA	Total RNA was extracted using RNeasy kit from Qiagen following manufacturer's instructions. These total RNA samples were run on an Agilent Bioanalyzer 2100 (Agilent Technologies, Inc) to ensure RNA quality.	Cy3	The total RNA labeling and hybridization protocol used is described in the Agilent low RNA input linear amplification kit (http://www.chem.agilent.com/Scripts/PDS.asp?lPage=10003 ), with the following two changes: 1) a Qiagen PCR purification kit was used to clean up the cRNA instead of the LiCl precipitation, and 2) all regents volumes were reduced by one half.	9606	Microarrays were hybridized in an Robbins Scientific hybridization oven with 850ng of labeled Cy3 Reference and 850ng of Cy5 experimental samples using the Agilent hybridization kit as described by the manufacturer. The arrays were incubated overnight and then washed once for 10 minutes in 2X SSC and 0.0005% triton X-102, twice for 5 minutes in 0.1XSSC, and then immersed into Agilent Stabilizatio…	Microarrays were scanned with Agilent Scanner and intensity was recorded using Agilent Feature Extraction Software.	tumor 29	Agilent feature extraction output was processed by normexp background correction and loess normalization using Bioconductor library limma.	GPL9053
GSM663313	tumor 30 [EXPID10569]	GSM663313	Public on May 17 2012	Jan 28 2011	May 17 2012	RNA	2	lung adenocarcinoma tumor RNA	Homo sapiens	subtype: bronchioid	age (90=greater than or equal to 90): 90	Sex: F	smoking_status(0=nonsmoker,1=smoker): NeverSmoker	pack_years: 0	Stage: IIB	grade: 2	tumor_percent: 0	marked_lymphocytes: 0	adenosquamous_content (0='no', 1='yes'): 0	bronchioloalveolar_content (0='no', 1='yes'): 0	survival_months: 14.5544147843943	survival_status(0='alive',1='dead'): 1	egfr (0='wt',1='mutated'): 0	kras (0='wt',1='mutated'): 0	tp53 (0='wt',1='mutated'): 0	stk11 (0='wt',1='mutated'): 0		Not applicable	Not applicable	total RNA	Total RNA was extracted using RNeasy kit from Qiagen following manufacturer's instructions. These total RNA samples were run on an Agilent Bioanalyzer 2100 (Agilent Technologies, Inc) to ensure RNA quality.	Cy5	The total RNA labeling and hybridization protocol used is described in the Agilent low RNA input linear amplification kit (http://www.chem.agilent.com/Scripts/PDS.asp?lPage=10003 ), with the following two changes: 1) a Qiagen PCR purification kit was used to clean up the cRNA instead of the LiCl precipitation, and 2) all regents volumes were reduced by one half.	9606	Stratagene Human Universal Reference	Homo sapiens	reference: Stratagene Human Universal Reference that contained 1/10 added MCF7 and ME16C RNAs	Not applicable	Not applicable	total RNA	Total RNA was extracted using RNeasy kit from Qiagen following manufacturer's instructions. These total RNA samples were run on an Agilent Bioanalyzer 2100 (Agilent Technologies, Inc) to ensure RNA quality.	Cy3	The total RNA labeling and hybridization protocol used is described in the Agilent low RNA input linear amplification kit (http://www.chem.agilent.com/Scripts/PDS.asp?lPage=10003 ), with the following two changes: 1) a Qiagen PCR purification kit was used to clean up the cRNA instead of the LiCl precipitation, and 2) all regents volumes were reduced by one half.	9606	Microarrays were hybridized in an Robbins Scientific hybridization oven with 850ng of labeled Cy3 Reference and 850ng of Cy5 experimental samples using the Agilent hybridization kit as described by the manufacturer. The arrays were incubated overnight and then washed once for 10 minutes in 2X SSC and 0.0005% triton X-102, twice for 5 minutes in 0.1XSSC, and then immersed into Agilent Stabilizatio…	Microarrays were scanned with Agilent Scanner and intensity was recorded using Agilent Feature Extraction Software.	tumor 30	Agilent feature extraction output was processed by normexp background correction and loess normalization using Bioconductor library limma.	GPL9053
GSM663314	tumor 31 [EXPID10572]	GSM663314	Public on May 17 2012	Jan 28 2011	May 17 2012	RNA	2	lung adenocarcinoma tumor RNA	Homo sapiens	subtype: magnoid	age (90=greater than or equal to 90): 63	Sex: M	smoking_status(0=nonsmoker,1=smoker): Smoker	pack_years: 57	Stage: IA	grade: 2	tumor_percent: 100	marked_lymphocytes: 0	adenosquamous_content (0='no', 1='yes'): 0	bronchioloalveolar_content (0='no', 1='yes'): 0	survival_months: 44.0574948665298	survival_status(0='alive',1='dead'): 1	egfr (0='wt',1='mutated'): 0	kras (0='wt',1='mutated'): 0	tp53 (0='wt',1='mutated'): 1	stk11 (0='wt',1='mutated'): 0		Not applicable	Not applicable	total RNA	Total RNA was extracted using RNeasy kit from Qiagen following manufacturer's instructions. These total RNA samples were run on an Agilent Bioanalyzer 2100 (Agilent Technologies, Inc) to ensure RNA quality.	Cy5	The total RNA labeling and hybridization protocol used is described in the Agilent low RNA input linear amplification kit (http://www.chem.agilent.com/Scripts/PDS.asp?lPage=10003 ), with the following two changes: 1) a Qiagen PCR purification kit was used to clean up the cRNA instead of the LiCl precipitation, and 2) all regents volumes were reduced by one half.	9606	Stratagene Human Universal Reference	Homo sapiens	reference: Stratagene Human Universal Reference that contained 1/10 added MCF7 and ME16C RNAs	Not applicable	Not applicable	total RNA	Total RNA was extracted using RNeasy kit from Qiagen following manufacturer's instructions. These total RNA samples were run on an Agilent Bioanalyzer 2100 (Agilent Technologies, Inc) to ensure RNA quality.	Cy3	The total RNA labeling and hybridization protocol used is described in the Agilent low RNA input linear amplification kit (http://www.chem.agilent.com/Scripts/PDS.asp?lPage=10003 ), with the following two changes: 1) a Qiagen PCR purification kit was used to clean up the cRNA instead of the LiCl precipitation, and 2) all regents volumes were reduced by one half.	9606	Microarrays were hybridized in an Robbins Scientific hybridization oven with 850ng of labeled Cy3 Reference and 850ng of Cy5 experimental samples using the Agilent hybridization kit as described by the manufacturer. The arrays were incubated overnight and then washed once for 10 minutes in 2X SSC and 0.0005% triton X-102, twice for 5 minutes in 0.1XSSC, and then immersed into Agilent Stabilizatio…	Microarrays were scanned with Agilent Scanner and intensity was recorded using Agilent Feature Extraction Software.	tumor 31	Agilent feature extraction output was processed by normexp background correction and loess normalization using Bioconductor library limma.	GPL9053
GSM663315	tumor 32 [EXPID10574]	GSM663315	Public on May 17 2012	Jan 28 2011	May 17 2012	RNA	2	lung adenocarcinoma tumor RNA	Homo sapiens	subtype: squamoid	age (90=greater than or equal to 90): 65	Sex: M	smoking_status(0=nonsmoker,1=smoker): Smoker	Stage: IIIA	grade: 2	tumor_percent: 100	marked_lymphocytes: 0	adenosquamous_content (0='no', 1='yes'): 0	bronchioloalveolar_content (0='no', 1='yes'): 0	survival_months: 17.1827515400411	survival_status(0='alive',1='dead'): 1	egfr (0='wt',1='mutated'): 0	kras (0='wt',1='mutated'): 1	tp53 (0='wt',1='mutated'): 0	stk11 (0='wt',1='mutated'): 0			Not applicable	Not applicable	total RNA	Total RNA was extracted using RNeasy kit from Qiagen following manufacturer's instructions. These total RNA samples were run on an Agilent Bioanalyzer 2100 (Agilent Technologies, Inc) to ensure RNA quality.	Cy5	The total RNA labeling and hybridization protocol used is described in the Agilent low RNA input linear amplification kit (http://www.chem.agilent.com/Scripts/PDS.asp?lPage=10003 ), with the following two changes: 1) a Qiagen PCR purification kit was used to clean up the cRNA instead of the LiCl precipitation, and 2) all regents volumes were reduced by one half.	9606	Stratagene Human Universal Reference	Homo sapiens	reference: Stratagene Human Universal Reference that contained 1/10 added MCF7 and ME16C RNAs	Not applicable	Not applicable	total RNA	Total RNA was extracted using RNeasy kit from Qiagen following manufacturer's instructions. These total RNA samples were run on an Agilent Bioanalyzer 2100 (Agilent Technologies, Inc) to ensure RNA quality.	Cy3	The total RNA labeling and hybridization protocol used is described in the Agilent low RNA input linear amplification kit (http://www.chem.agilent.com/Scripts/PDS.asp?lPage=10003 ), with the following two changes: 1) a Qiagen PCR purification kit was used to clean up the cRNA instead of the LiCl precipitation, and 2) all regents volumes were reduced by one half.	9606	Microarrays were hybridized in an Robbins Scientific hybridization oven with 850ng of labeled Cy3 Reference and 850ng of Cy5 experimental samples using the Agilent hybridization kit as described by the manufacturer. The arrays were incubated overnight and then washed once for 10 minutes in 2X SSC and 0.0005% triton X-102, twice for 5 minutes in 0.1XSSC, and then immersed into Agilent Stabilizatio…	Microarrays were scanned with Agilent Scanner and intensity was recorded using Agilent Feature Extraction Software.	tumor 32	Agilent feature extraction output was processed by normexp background correction and loess normalization using Bioconductor library limma.	GPL9053
GSM663316	tumor 33 [EXPID10576]	GSM663316	Public on May 17 2012	Jan 28 2011	May 17 2012	RNA	2	lung adenocarcinoma tumor RNA	Homo sapiens	subtype: bronchioid	age (90=greater than or equal to 90): 56	Sex: F	smoking_status(0=nonsmoker,1=smoker): Smoker	pack_years: 10	Stage: IB	tumor_percent: 80	marked_lymphocytes: 0	adenosquamous_content (0='no', 1='yes'): 0	bronchioloalveolar_content (0='no', 1='yes'): 0	survival_months: 85.1252566735113	survival_status(0='alive',1='dead'): 1	egfr (0='wt',1='mutated'): 0	kras (0='wt',1='mutated'): 0	tp53 (0='wt',1='mutated'): 0	stk11 (0='wt',1='mutated'): 0			Not applicable	Not applicable	total RNA	Total RNA was extracted using RNeasy kit from Qiagen following manufacturer's instructions. These total RNA samples were run on an Agilent Bioanalyzer 2100 (Agilent Technologies, Inc) to ensure RNA quality.	Cy5	The total RNA labeling and hybridization protocol used is described in the Agilent low RNA input linear amplification kit (http://www.chem.agilent.com/Scripts/PDS.asp?lPage=10003 ), with the following two changes: 1) a Qiagen PCR purification kit was used to clean up the cRNA instead of the LiCl precipitation, and 2) all regents volumes were reduced by one half.	9606	Stratagene Human Universal Reference	Homo sapiens	reference: Stratagene Human Universal Reference that contained 1/10 added MCF7 and ME16C RNAs	Not applicable	Not applicable	total RNA	Total RNA was extracted using RNeasy kit from Qiagen following manufacturer's instructions. These total RNA samples were run on an Agilent Bioanalyzer 2100 (Agilent Technologies, Inc) to ensure RNA quality.	Cy3	The total RNA labeling and hybridization protocol used is described in the Agilent low RNA input linear amplification kit (http://www.chem.agilent.com/Scripts/PDS.asp?lPage=10003 ), with the following two changes: 1) a Qiagen PCR purification kit was used to clean up the cRNA instead of the LiCl precipitation, and 2) all regents volumes were reduced by one half.	9606	Microarrays were hybridized in an Robbins Scientific hybridization oven with 850ng of labeled Cy3 Reference and 850ng of Cy5 experimental samples using the Agilent hybridization kit as described by the manufacturer. The arrays were incubated overnight and then washed once for 10 minutes in 2X SSC and 0.0005% triton X-102, twice for 5 minutes in 0.1XSSC, and then immersed into Agilent Stabilizatio…	Microarrays were scanned with Agilent Scanner and intensity was recorded using Agilent Feature Extraction Software.	tumor 33	Agilent feature extraction output was processed by normexp background correction and loess normalization using Bioconductor library limma.	GPL9053
GSM663317	tumor 34 [EXPID10580]	GSM663317	Public on May 17 2012	Jan 28 2011	May 17 2012	RNA	2	lung adenocarcinoma tumor RNA	Homo sapiens	subtype: squamoid	age (90=greater than or equal to 90): 66	Sex: M	smoking_status(0=nonsmoker,1=smoker): Smoker	pack_years: 30	Stage: IA	grade: 3	tumor_percent: 70	marked_lymphocytes: 1	adenosquamous_content (0='no', 1='yes'): 0	bronchioloalveolar_content (0='no', 1='yes'): 0	survival_months: 15.9671457905544	survival_status(0='alive',1='dead'): 1	egfr (0='wt',1='mutated'): 0	kras (0='wt',1='mutated'): 0	tp53 (0='wt',1='mutated'): 0	stk11 (0='wt',1='mutated'): 0		Not applicable	Not applicable	total RNA	Total RNA was extracted using RNeasy kit from Qiagen following manufacturer's instructions. These total RNA samples were run on an Agilent Bioanalyzer 2100 (Agilent Technologies, Inc) to ensure RNA quality.	Cy5	The total RNA labeling and hybridization protocol used is described in the Agilent low RNA input linear amplification kit (http://www.chem.agilent.com/Scripts/PDS.asp?lPage=10003 ), with the following two changes: 1) a Qiagen PCR purification kit was used to clean up the cRNA instead of the LiCl precipitation, and 2) all regents volumes were reduced by one half.	9606	Stratagene Human Universal Reference	Homo sapiens	reference: Stratagene Human Universal Reference that contained 1/10 added MCF7 and ME16C RNAs	Not applicable	Not applicable	total RNA	Total RNA was extracted using RNeasy kit from Qiagen following manufacturer's instructions. These total RNA samples were run on an Agilent Bioanalyzer 2100 (Agilent Technologies, Inc) to ensure RNA quality.	Cy3	The total RNA labeling and hybridization protocol used is described in the Agilent low RNA input linear amplification kit (http://www.chem.agilent.com/Scripts/PDS.asp?lPage=10003 ), with the following two changes: 1) a Qiagen PCR purification kit was used to clean up the cRNA instead of the LiCl precipitation, and 2) all regents volumes were reduced by one half.	9606	Microarrays were hybridized in an Robbins Scientific hybridization oven with 850ng of labeled Cy3 Reference and 850ng of Cy5 experimental samples using the Agilent hybridization kit as described by the manufacturer. The arrays were incubated overnight and then washed once for 10 minutes in 2X SSC and 0.0005% triton X-102, twice for 5 minutes in 0.1XSSC, and then immersed into Agilent Stabilizatio…	Microarrays were scanned with Agilent Scanner and intensity was recorded using Agilent Feature Extraction Software.	tumor 34	Agilent feature extraction output was processed by normexp background correction and loess normalization using Bioconductor library limma.	GPL9053
GSM663318	tumor 35 [EXPID10581]	GSM663318	Public on May 17 2012	Jan 28 2011	May 17 2012	RNA	2	lung adenocarcinoma tumor RNA	Homo sapiens	subtype: magnoid	age (90=greater than or equal to 90): 66	Sex: F	smoking_status(0=nonsmoker,1=smoker): Smoker	pack_years: 45	Stage: IB	grade: 3	tumor_percent: 100	marked_lymphocytes: 0	adenosquamous_content (0='no', 1='yes'): 0	bronchioloalveolar_content (0='no', 1='yes'): 0	survival_months: 86.0451745379877	survival_status(0='alive',1='dead'): 1	egfr (0='wt',1='mutated'): 0	kras (0='wt',1='mutated'): 0	tp53 (0='wt',1='mutated'): 0	stk11 (0='wt',1='mutated'): 0		Not applicable	Not applicable	total RNA	Total RNA was extracted using RNeasy kit from Qiagen following manufacturer's instructions. These total RNA samples were run on an Agilent Bioanalyzer 2100 (Agilent Technologies, Inc) to ensure RNA quality.	Cy5	The total RNA labeling and hybridization protocol used is described in the Agilent low RNA input linear amplification kit (http://www.chem.agilent.com/Scripts/PDS.asp?lPage=10003 ), with the following two changes: 1) a Qiagen PCR purification kit was used to clean up the cRNA instead of the LiCl precipitation, and 2) all regents volumes were reduced by one half.	9606	Stratagene Human Universal Reference	Homo sapiens	reference: Stratagene Human Universal Reference that contained 1/10 added MCF7 and ME16C RNAs	Not applicable	Not applicable	total RNA	Total RNA was extracted using RNeasy kit from Qiagen following manufacturer's instructions. These total RNA samples were run on an Agilent Bioanalyzer 2100 (Agilent Technologies, Inc) to ensure RNA quality.	Cy3	The total RNA labeling and hybridization protocol used is described in the Agilent low RNA input linear amplification kit (http://www.chem.agilent.com/Scripts/PDS.asp?lPage=10003 ), with the following two changes: 1) a Qiagen PCR purification kit was used to clean up the cRNA instead of the LiCl precipitation, and 2) all regents volumes were reduced by one half.	9606	Microarrays were hybridized in an Robbins Scientific hybridization oven with 850ng of labeled Cy3 Reference and 850ng of Cy5 experimental samples using the Agilent hybridization kit as described by the manufacturer. The arrays were incubated overnight and then washed once for 10 minutes in 2X SSC and 0.0005% triton X-102, twice for 5 minutes in 0.1XSSC, and then immersed into Agilent Stabilizatio…	Microarrays were scanned with Agilent Scanner and intensity was recorded using Agilent Feature Extraction Software.	tumor 35	Agilent feature extraction output was processed by normexp background correction and loess normalization using Bioconductor library limma.	GPL9053
GSM663319	tumor 36 [EXPID10583]	GSM663319	Public on May 17 2012	Jan 28 2011	May 17 2012	RNA	2	lung adenocarcinoma tumor RNA	Homo sapiens	subtype: magnoid	age (90=greater than or equal to 90): 48	Sex: F	smoking_status(0=nonsmoker,1=smoker): Smoker	pack_years: 70	Stage: IIIA	grade: 3	tumor_percent: 100	marked_lymphocytes: 0	adenosquamous_content (0='no', 1='yes'): 0	bronchioloalveolar_content (0='no', 1='yes'): 0	survival_months: 70.0451745379877	survival_status(0='alive',1='dead'): 1	egfr (0='wt',1='mutated'): 0	kras (0='wt',1='mutated'): 1	tp53 (0='wt',1='mutated'): 1	stk11 (0='wt',1='mutated'): 0		Not applicable	Not applicable	total RNA	Total RNA was extracted using RNeasy kit from Qiagen following manufacturer's instructions. These total RNA samples were run on an Agilent Bioanalyzer 2100 (Agilent Technologies, Inc) to ensure RNA quality.	Cy5	The total RNA labeling and hybridization protocol used is described in the Agilent low RNA input linear amplification kit (http://www.chem.agilent.com/Scripts/PDS.asp?lPage=10003 ), with the following two changes: 1) a Qiagen PCR purification kit was used to clean up the cRNA instead of the LiCl precipitation, and 2) all regents volumes were reduced by one half.	9606	Stratagene Human Universal Reference	Homo sapiens	reference: Stratagene Human Universal Reference that contained 1/10 added MCF7 and ME16C RNAs	Not applicable	Not applicable	total RNA	Total RNA was extracted using RNeasy kit from Qiagen following manufacturer's instructions. These total RNA samples were run on an Agilent Bioanalyzer 2100 (Agilent Technologies, Inc) to ensure RNA quality.	Cy3	The total RNA labeling and hybridization protocol used is described in the Agilent low RNA input linear amplification kit (http://www.chem.agilent.com/Scripts/PDS.asp?lPage=10003 ), with the following two changes: 1) a Qiagen PCR purification kit was used to clean up the cRNA instead of the LiCl precipitation, and 2) all regents volumes were reduced by one half.	9606	Microarrays were hybridized in an Robbins Scientific hybridization oven with 850ng of labeled Cy3 Reference and 850ng of Cy5 experimental samples using the Agilent hybridization kit as described by the manufacturer. The arrays were incubated overnight and then washed once for 10 minutes in 2X SSC and 0.0005% triton X-102, twice for 5 minutes in 0.1XSSC, and then immersed into Agilent Stabilizatio…	Microarrays were scanned with Agilent Scanner and intensity was recorded using Agilent Feature Extraction Software.	tumor 36	Agilent feature extraction output was processed by normexp background correction and loess normalization using Bioconductor library limma.	GPL9053
GSM663320	tumor 37 [EXPID10584]	GSM663320	Public on May 17 2012	Jan 28 2011	May 17 2012	RNA	2	lung adenocarcinoma tumor RNA	Homo sapiens	subtype: magnoid	age (90=greater than or equal to 90): 74	Sex: M	smoking_status(0=nonsmoker,1=smoker): Smoker	pack_years: 56	grade: 2	tumor_percent: 100	marked_lymphocytes: 0	adenosquamous_content (0='no', 1='yes'): 0	bronchioloalveolar_content (0='no', 1='yes'): 0	survival_months: 7.29363449691992	survival_status(0='alive',1='dead'): 1	egfr (0='wt',1='mutated'): 0	kras (0='wt',1='mutated'): 1	tp53 (0='wt',1='mutated'): 0	stk11 (0='wt',1='mutated'): 0			Not applicable	Not applicable	total RNA	Total RNA was extracted using RNeasy kit from Qiagen following manufacturer's instructions. These total RNA samples were run on an Agilent Bioanalyzer 2100 (Agilent Technologies, Inc) to ensure RNA quality.	Cy5	The total RNA labeling and hybridization protocol used is described in the Agilent low RNA input linear amplification kit (http://www.chem.agilent.com/Scripts/PDS.asp?lPage=10003 ), with the following two changes: 1) a Qiagen PCR purification kit was used to clean up the cRNA instead of the LiCl precipitation, and 2) all regents volumes were reduced by one half.	9606	Stratagene Human Universal Reference	Homo sapiens	reference: Stratagene Human Universal Reference that contained 1/10 added MCF7 and ME16C RNAs	Not applicable	Not applicable	total RNA	Total RNA was extracted using RNeasy kit from Qiagen following manufacturer's instructions. These total RNA samples were run on an Agilent Bioanalyzer 2100 (Agilent Technologies, Inc) to ensure RNA quality.	Cy3	The total RNA labeling and hybridization protocol used is described in the Agilent low RNA input linear amplification kit (http://www.chem.agilent.com/Scripts/PDS.asp?lPage=10003 ), with the following two changes: 1) a Qiagen PCR purification kit was used to clean up the cRNA instead of the LiCl precipitation, and 2) all regents volumes were reduced by one half.	9606	Microarrays were hybridized in an Robbins Scientific hybridization oven with 850ng of labeled Cy3 Reference and 850ng of Cy5 experimental samples using the Agilent hybridization kit as described by the manufacturer. The arrays were incubated overnight and then washed once for 10 minutes in 2X SSC and 0.0005% triton X-102, twice for 5 minutes in 0.1XSSC, and then immersed into Agilent Stabilizatio…	Microarrays were scanned with Agilent Scanner and intensity was recorded using Agilent Feature Extraction Software.	tumor 37	Agilent feature extraction output was processed by normexp background correction and loess normalization using Bioconductor library limma.	GPL9053
GSM663321	tumor 38 [EXPID10585]	GSM663321	Public on May 17 2012	Jan 28 2011	May 17 2012	RNA	2	lung adenocarcinoma tumor RNA	Homo sapiens	subtype: squamoid	age (90=greater than or equal to 90): 52	Sex: M	smoking_status(0=nonsmoker,1=smoker): Smoker	pack_years: 30	Stage: IIB	grade: 3	tumor_percent: 90	marked_lymphocytes: 0	adenosquamous_content (0='no', 1='yes'): 0	bronchioloalveolar_content (0='no', 1='yes'): 0	survival_months: 21.0266940451745	survival_status(0='alive',1='dead'): 1	egfr (0='wt',1='mutated'): 0	kras (0='wt',1='mutated'): 0	tp53 (0='wt',1='mutated'): 0	stk11 (0='wt',1='mutated'): 0		Not applicable	Not applicable	total RNA	Total RNA was extracted using RNeasy kit from Qiagen following manufacturer's instructions. These total RNA samples were run on an Agilent Bioanalyzer 2100 (Agilent Technologies, Inc) to ensure RNA quality.	Cy5	The total RNA labeling and hybridization protocol used is described in the Agilent low RNA input linear amplification kit (http://www.chem.agilent.com/Scripts/PDS.asp?lPage=10003 ), with the following two changes: 1) a Qiagen PCR purification kit was used to clean up the cRNA instead of the LiCl precipitation, and 2) all regents volumes were reduced by one half.	9606	Stratagene Human Universal Reference	Homo sapiens	reference: Stratagene Human Universal Reference that contained 1/10 added MCF7 and ME16C RNAs	Not applicable	Not applicable	total RNA	Total RNA was extracted using RNeasy kit from Qiagen following manufacturer's instructions. These total RNA samples were run on an Agilent Bioanalyzer 2100 (Agilent Technologies, Inc) to ensure RNA quality.	Cy3	The total RNA labeling and hybridization protocol used is described in the Agilent low RNA input linear amplification kit (http://www.chem.agilent.com/Scripts/PDS.asp?lPage=10003 ), with the following two changes: 1) a Qiagen PCR purification kit was used to clean up the cRNA instead of the LiCl precipitation, and 2) all regents volumes were reduced by one half.	9606	Microarrays were hybridized in an Robbins Scientific hybridization oven with 850ng of labeled Cy3 Reference and 850ng of Cy5 experimental samples using the Agilent hybridization kit as described by the manufacturer. The arrays were incubated overnight and then washed once for 10 minutes in 2X SSC and 0.0005% triton X-102, twice for 5 minutes in 0.1XSSC, and then immersed into Agilent Stabilizatio…	Microarrays were scanned with Agilent Scanner and intensity was recorded using Agilent Feature Extraction Software.	tumor 38	Agilent feature extraction output was processed by normexp background correction and loess normalization using Bioconductor library limma.	GPL9053
GSM663322	tumor 39 [EXPID10587]	GSM663322	Public on May 17 2012	Jan 28 2011	May 17 2012	RNA	2	lung adenocarcinoma tumor RNA	Homo sapiens	subtype: bronchioid	age (90=greater than or equal to 90): 61	Sex: M	smoking_status(0=nonsmoker,1=smoker): Smoker	pack_years: 75	Stage: IB	grade: 2	tumor_percent: 100	marked_lymphocytes: 0	adenosquamous_content (0='no', 1='yes'): 0	bronchioloalveolar_content (0='no', 1='yes'): 0	survival_months: 27.0390143737166	survival_status(0='alive',1='dead'): 1	egfr (0='wt',1='mutated'): 0	kras (0='wt',1='mutated'): 0	tp53 (0='wt',1='mutated'): 1	stk11 (0='wt',1='mutated'): 0		Not applicable	Not applicable	total RNA	Total RNA was extracted using RNeasy kit from Qiagen following manufacturer's instructions. These total RNA samples were run on an Agilent Bioanalyzer 2100 (Agilent Technologies, Inc) to ensure RNA quality.	Cy5	The total RNA labeling and hybridization protocol used is described in the Agilent low RNA input linear amplification kit (http://www.chem.agilent.com/Scripts/PDS.asp?lPage=10003 ), with the following two changes: 1) a Qiagen PCR purification kit was used to clean up the cRNA instead of the LiCl precipitation, and 2) all regents volumes were reduced by one half.	9606	Stratagene Human Universal Reference	Homo sapiens	reference: Stratagene Human Universal Reference that contained 1/10 added MCF7 and ME16C RNAs	Not applicable	Not applicable	total RNA	Total RNA was extracted using RNeasy kit from Qiagen following manufacturer's instructions. These total RNA samples were run on an Agilent Bioanalyzer 2100 (Agilent Technologies, Inc) to ensure RNA quality.	Cy3	The total RNA labeling and hybridization protocol used is described in the Agilent low RNA input linear amplification kit (http://www.chem.agilent.com/Scripts/PDS.asp?lPage=10003 ), with the following two changes: 1) a Qiagen PCR purification kit was used to clean up the cRNA instead of the LiCl precipitation, and 2) all regents volumes were reduced by one half.	9606	Microarrays were hybridized in an Robbins Scientific hybridization oven with 850ng of labeled Cy3 Reference and 850ng of Cy5 experimental samples using the Agilent hybridization kit as described by the manufacturer. The arrays were incubated overnight and then washed once for 10 minutes in 2X SSC and 0.0005% triton X-102, twice for 5 minutes in 0.1XSSC, and then immersed into Agilent Stabilizatio…	Microarrays were scanned with Agilent Scanner and intensity was recorded using Agilent Feature Extraction Software.	tumor 39	Agilent feature extraction output was processed by normexp background correction and loess normalization using Bioconductor library limma.	GPL9053
GSM663323	tumor 40 [EXPID10588]	GSM663323	Public on May 17 2012	Jan 28 2011	May 17 2012	RNA	2	lung adenocarcinoma tumor RNA	Homo sapiens	subtype: bronchioid	age (90=greater than or equal to 90): 64	sex: F	smoking_status(0=nonsmoker,1=smoker): NeverSmoker	pack_years: 0	stage: IIIA	grade: 2	tumor_percent: 100	marked_lymphocytes: 0	adenosquamous_content (0='no', 1='yes'): 0	bronchioloalveolar_content (0='no', 1='yes'): 0	survival_months: 32.9856262833676	survival_status(0='alive',1='dead'): 0	egfr (0='wt',1='mutated'): 1	kras (0='wt',1='mutated'): 0	tp53 (0='wt',1='mutated'): 1	stk11 (0='wt',1='mutated'): 0		Not applicable	Not applicable	total RNA	Total RNA was extracted using RNeasy kit from Qiagen following manufacturer's instructions. These total RNA samples were run on an Agilent Bioanalyzer 2100 (Agilent Technologies, Inc) to ensure RNA quality.	Cy5	The total RNA labeling and hybridization protocol used is described in the Agilent low RNA input linear amplification kit (http://www.chem.agilent.com/Scripts/PDS.asp?lPage=10003 ), with the following two changes: 1) a Qiagen PCR purification kit was used to clean up the cRNA instead of the LiCl precipitation, and 2) all regents volumes were reduced by one half.	9606	Stratagene Human Universal Reference	Homo sapiens	reference: Stratagene Human Universal Reference that contained 1/10 added MCF7 and ME16C RNAs	Not applicable	Not applicable	total RNA	Total RNA was extracted using RNeasy kit from Qiagen following manufacturer's instructions. These total RNA samples were run on an Agilent Bioanalyzer 2100 (Agilent Technologies, Inc) to ensure RNA quality.	Cy3	The total RNA labeling and hybridization protocol used is described in the Agilent low RNA input linear amplification kit (http://www.chem.agilent.com/Scripts/PDS.asp?lPage=10003 ), with the following two changes: 1) a Qiagen PCR purification kit was used to clean up the cRNA instead of the LiCl precipitation, and 2) all regents volumes were reduced by one half.	9606	Microarrays were hybridized in an Robbins Scientific hybridization oven with 850ng of labeled Cy3 Reference and 850ng of Cy5 experimental samples using the Agilent hybridization kit as described by the manufacturer. The arrays were incubated overnight and then washed once for 10 minutes in 2X SSC and 0.0005% triton X-102, twice for 5 minutes in 0.1XSSC, and then immersed into Agilent Stabilizatio…	Microarrays were scanned with Agilent Scanner and intensity was recorded using Agilent Feature Extraction Software.	tumor 40	Agilent feature extraction output was processed by normexp background correction and loess normalization using Bioconductor library limma.	GPL9053
GSM663324	tumor 41 [EXPID10589]	GSM663324	Public on May 17 2012	Jan 28 2011	May 17 2012	RNA	2	lung adenocarcinoma tumor RNA	Homo sapiens	subtype: magnoid	age (90=greater than or equal to 90): 59	Sex: M	smoking_status(0=nonsmoker,1=smoker): Smoker	Stage: IB	grade: 1	tumor_percent: 98	marked_lymphocytes: 0	adenosquamous_content (0='no', 1='yes'): 0	bronchioloalveolar_content (0='no', 1='yes'): 0	survival_months: 102.143737166324	survival_status(0='alive',1='dead'): 0	egfr (0='wt',1='mutated'): 0	kras (0='wt',1='mutated'): 0	tp53 (0='wt',1='mutated'): 1	stk11 (0='wt',1='mutated'): 1			Not applicable	Not applicable	total RNA	Total RNA was extracted using RNeasy kit from Qiagen following manufacturer's instructions. These total RNA samples were run on an Agilent Bioanalyzer 2100 (Agilent Technologies, Inc) to ensure RNA quality.	Cy5	The total RNA labeling and hybridization protocol used is described in the Agilent low RNA input linear amplification kit (http://www.chem.agilent.com/Scripts/PDS.asp?lPage=10003 ), with the following two changes: 1) a Qiagen PCR purification kit was used to clean up the cRNA instead of the LiCl precipitation, and 2) all regents volumes were reduced by one half.	9606	Stratagene Human Universal Reference	Homo sapiens	reference: Stratagene Human Universal Reference that contained 1/10 added MCF7 and ME16C RNAs	Not applicable	Not applicable	total RNA	Total RNA was extracted using RNeasy kit from Qiagen following manufacturer's instructions. These total RNA samples were run on an Agilent Bioanalyzer 2100 (Agilent Technologies, Inc) to ensure RNA quality.	Cy3	The total RNA labeling and hybridization protocol used is described in the Agilent low RNA input linear amplification kit (http://www.chem.agilent.com/Scripts/PDS.asp?lPage=10003 ), with the following two changes: 1) a Qiagen PCR purification kit was used to clean up the cRNA instead of the LiCl precipitation, and 2) all regents volumes were reduced by one half.	9606	Microarrays were hybridized in an Robbins Scientific hybridization oven with 850ng of labeled Cy3 Reference and 850ng of Cy5 experimental samples using the Agilent hybridization kit as described by the manufacturer. The arrays were incubated overnight and then washed once for 10 minutes in 2X SSC and 0.0005% triton X-102, twice for 5 minutes in 0.1XSSC, and then immersed into Agilent Stabilizatio…	Microarrays were scanned with Agilent Scanner and intensity was recorded using Agilent Feature Extraction Software.	tumor 41	Agilent feature extraction output was processed by normexp background correction and loess normalization using Bioconductor library limma.	GPL9053
GSM663325	tumor 42 [EXPID10590]	GSM663325	Public on May 17 2012	Jan 28 2011	May 17 2012	RNA	2	lung adenocarcinoma tumor RNA	Homo sapiens	subtype: bronchioid	age (90=greater than or equal to 90): 53	Sex: F	smoking_status(0=nonsmoker,1=smoker): Smoker	pack_years: 40	Stage: IIA	grade: 2	tumor_percent: 95	marked_lymphocytes: 0	adenosquamous_content (0='no', 1='yes'): 0	bronchioloalveolar_content (0='no', 1='yes'): 0	survival_months: 65.2813141683778	survival_status(0='alive',1='dead'): 0	egfr (0='wt',1='mutated'): 0	kras (0='wt',1='mutated'): 0	tp53 (0='wt',1='mutated'): 0	stk11 (0='wt',1='mutated'): 0		Not applicable	Not applicable	total RNA	Total RNA was extracted using RNeasy kit from Qiagen following manufacturer's instructions. These total RNA samples were run on an Agilent Bioanalyzer 2100 (Agilent Technologies, Inc) to ensure RNA quality.	Cy5	The total RNA labeling and hybridization protocol used is described in the Agilent low RNA input linear amplification kit (http://www.chem.agilent.com/Scripts/PDS.asp?lPage=10003 ), with the following two changes: 1) a Qiagen PCR purification kit was used to clean up the cRNA instead of the LiCl precipitation, and 2) all regents volumes were reduced by one half.	9606	Stratagene Human Universal Reference	Homo sapiens	reference: Stratagene Human Universal Reference that contained 1/10 added MCF7 and ME16C RNAs	Not applicable	Not applicable	total RNA	Total RNA was extracted using RNeasy kit from Qiagen following manufacturer's instructions. These total RNA samples were run on an Agilent Bioanalyzer 2100 (Agilent Technologies, Inc) to ensure RNA quality.	Cy3	The total RNA labeling and hybridization protocol used is described in the Agilent low RNA input linear amplification kit (http://www.chem.agilent.com/Scripts/PDS.asp?lPage=10003 ), with the following two changes: 1) a Qiagen PCR purification kit was used to clean up the cRNA instead of the LiCl precipitation, and 2) all regents volumes were reduced by one half.	9606	Microarrays were hybridized in an Robbins Scientific hybridization oven with 850ng of labeled Cy3 Reference and 850ng of Cy5 experimental samples using the Agilent hybridization kit as described by the manufacturer. The arrays were incubated overnight and then washed once for 10 minutes in 2X SSC and 0.0005% triton X-102, twice for 5 minutes in 0.1XSSC, and then immersed into Agilent Stabilizatio…	Microarrays were scanned with Agilent Scanner and intensity was recorded using Agilent Feature Extraction Software.	tumor 42	Agilent feature extraction output was processed by normexp background correction and loess normalization using Bioconductor library limma.	GPL9053
GSM663326	tumor 43 [EXPID10591]	GSM663326	Public on May 17 2012	Jan 28 2011	May 17 2012	RNA	2	lung adenocarcinoma tumor RNA	Homo sapiens	subtype: bronchioid	age (90=greater than or equal to 90): 51	Sex: M	smoking_status(0=nonsmoker,1=smoker): Smoker	pack_years: 40	Stage: IIA	grade: 2	tumor_percent: 95	marked_lymphocytes: 1	adenosquamous_content (0='no', 1='yes'): 0	bronchioloalveolar_content (0='no', 1='yes'): 0	survival_months: 33.4455852156057	survival_status(0='alive',1='dead'): 1	egfr (0='wt',1='mutated'): 0	kras (0='wt',1='mutated'): 0	tp53 (0='wt',1='mutated'): 0	stk11 (0='wt',1='mutated'): 0		Not applicable	Not applicable	total RNA	Total RNA was extracted using RNeasy kit from Qiagen following manufacturer's instructions. These total RNA samples were run on an Agilent Bioanalyzer 2100 (Agilent Technologies, Inc) to ensure RNA quality.	Cy5	The total RNA labeling and hybridization protocol used is described in the Agilent low RNA input linear amplification kit (http://www.chem.agilent.com/Scripts/PDS.asp?lPage=10003 ), with the following two changes: 1) a Qiagen PCR purification kit was used to clean up the cRNA instead of the LiCl precipitation, and 2) all regents volumes were reduced by one half.	9606	Stratagene Human Universal Reference	Homo sapiens	reference: Stratagene Human Universal Reference that contained 1/10 added MCF7 and ME16C RNAs	Not applicable	Not applicable	total RNA	Total RNA was extracted using RNeasy kit from Qiagen following manufacturer's instructions. These total RNA samples were run on an Agilent Bioanalyzer 2100 (Agilent Technologies, Inc) to ensure RNA quality.	Cy3	The total RNA labeling and hybridization protocol used is described in the Agilent low RNA input linear amplification kit (http://www.chem.agilent.com/Scripts/PDS.asp?lPage=10003 ), with the following two changes: 1) a Qiagen PCR purification kit was used to clean up the cRNA instead of the LiCl precipitation, and 2) all regents volumes were reduced by one half.	9606	Microarrays were hybridized in an Robbins Scientific hybridization oven with 850ng of labeled Cy3 Reference and 850ng of Cy5 experimental samples using the Agilent hybridization kit as described by the manufacturer. The arrays were incubated overnight and then washed once for 10 minutes in 2X SSC and 0.0005% triton X-102, twice for 5 minutes in 0.1XSSC, and then immersed into Agilent Stabilizatio…	Microarrays were scanned with Agilent Scanner and intensity was recorded using Agilent Feature Extraction Software.	tumor 43	Agilent feature extraction output was processed by normexp background correction and loess normalization using Bioconductor library limma.	GPL9053
GSM663327	tumor 44 [EXPID18948]	GSM663327	Public on May 17 2012	Jan 28 2011	May 17 2012	RNA	2	lung adenocarcinoma tumor RNA	Homo sapiens	subtype: magnoid	age (90=greater than or equal to 90): 65	Sex: F	smoking_status(0=nonsmoker,1=smoker): Smoker	pack_years: 100	Stage: IA	grade: 2	marked_lymphocytes: 0	adenosquamous_content (0='no', 1='yes'): 0	bronchioloalveolar_content (0='no', 1='yes'): 0	survival_months: 29.9301848049281	survival_status(0='alive',1='dead'): 0	egfr (0='wt',1='mutated'): 0	kras (0='wt',1='mutated'): 0	tp53 (0='wt',1='mutated'): 1	stk11 (0='wt',1='mutated'): 0			Not applicable	Not applicable	total RNA	Total RNA was extracted using RNeasy kit from Qiagen following manufacturer's instructions. These total RNA samples were run on an Agilent Bioanalyzer 2100 (Agilent Technologies, Inc) to ensure RNA quality.	Cy5	The total RNA labeling and hybridization protocol used is described in the Agilent low RNA input linear amplification kit (http://www.chem.agilent.com/Scripts/PDS.asp?lPage=10003 ), with the following two changes: 1) a Qiagen PCR purification kit was used to clean up the cRNA instead of the LiCl precipitation, and 2) all regents volumes were reduced by one half.	9606	Stratagene Human Universal Reference	Homo sapiens	reference: Stratagene Human Universal Reference that contained 1/10 added MCF7 and ME16C RNAs	Not applicable	Not applicable	total RNA	Total RNA was extracted using RNeasy kit from Qiagen following manufacturer's instructions. These total RNA samples were run on an Agilent Bioanalyzer 2100 (Agilent Technologies, Inc) to ensure RNA quality.	Cy3	The total RNA labeling and hybridization protocol used is described in the Agilent low RNA input linear amplification kit (http://www.chem.agilent.com/Scripts/PDS.asp?lPage=10003 ), with the following two changes: 1) a Qiagen PCR purification kit was used to clean up the cRNA instead of the LiCl precipitation, and 2) all regents volumes were reduced by one half.	9606	Microarrays were hybridized in an Robbins Scientific hybridization oven with 850ng of labeled Cy3 Reference and 850ng of Cy5 experimental samples using the Agilent hybridization kit as described by the manufacturer. The arrays were incubated overnight and then washed once for 10 minutes in 2X SSC and 0.0005% triton X-102, twice for 5 minutes in 0.1XSSC, and then immersed into Agilent Stabilizatio…	Microarrays were scanned with Agilent Scanner and intensity was recorded using Agilent Feature Extraction Software.	tumor 44	Agilent feature extraction output was processed by normexp background correction and loess normalization using Bioconductor library limma.	GPL9053
GSM663328	tumor 45 [EXPID18949]	GSM663328	Public on May 17 2012	Jan 28 2011	May 17 2012	RNA	2	lung adenocarcinoma tumor RNA	Homo sapiens	subtype: squamoid	age (90=greater than or equal to 90): 52	Sex: F	smoking_status(0=nonsmoker,1=smoker): Smoker	pack_years: 45	Stage: IIIA	grade: 3	marked_lymphocytes: 0	adenosquamous_content (0='no', 1='yes'): 0	bronchioloalveolar_content (0='no', 1='yes'): 0	survival_months: 15.6714579055441	survival_status(0='alive',1='dead'): 0	egfr (0='wt',1='mutated'): 0	kras (0='wt',1='mutated'): 0	tp53 (0='wt',1='mutated'): 1	stk11 (0='wt',1='mutated'): 0			Not applicable	Not applicable	total RNA	Total RNA was extracted using RNeasy kit from Qiagen following manufacturer's instructions. These total RNA samples were run on an Agilent Bioanalyzer 2100 (Agilent Technologies, Inc) to ensure RNA quality.	Cy5	The total RNA labeling and hybridization protocol used is described in the Agilent low RNA input linear amplification kit (http://www.chem.agilent.com/Scripts/PDS.asp?lPage=10003 ), with the following two changes: 1) a Qiagen PCR purification kit was used to clean up the cRNA instead of the LiCl precipitation, and 2) all regents volumes were reduced by one half.	9606	Stratagene Human Universal Reference	Homo sapiens	reference: Stratagene Human Universal Reference that contained 1/10 added MCF7 and ME16C RNAs	Not applicable	Not applicable	total RNA	Total RNA was extracted using RNeasy kit from Qiagen following manufacturer's instructions. These total RNA samples were run on an Agilent Bioanalyzer 2100 (Agilent Technologies, Inc) to ensure RNA quality.	Cy3	The total RNA labeling and hybridization protocol used is described in the Agilent low RNA input linear amplification kit (http://www.chem.agilent.com/Scripts/PDS.asp?lPage=10003 ), with the following two changes: 1) a Qiagen PCR purification kit was used to clean up the cRNA instead of the LiCl precipitation, and 2) all regents volumes were reduced by one half.	9606	Microarrays were hybridized in an Robbins Scientific hybridization oven with 850ng of labeled Cy3 Reference and 850ng of Cy5 experimental samples using the Agilent hybridization kit as described by the manufacturer. The arrays were incubated overnight and then washed once for 10 minutes in 2X SSC and 0.0005% triton X-102, twice for 5 minutes in 0.1XSSC, and then immersed into Agilent Stabilizatio…	Microarrays were scanned with Agilent Scanner and intensity was recorded using Agilent Feature Extraction Software.	tumor 45	Agilent feature extraction output was processed by normexp background correction and loess normalization using Bioconductor library limma.	GPL9053
GSM663329	tumor 46 [EXPID18950]	GSM663329	Public on May 17 2012	Jan 28 2011	May 17 2012	RNA	2	lung adenocarcinoma tumor RNA	Homo sapiens	subtype: magnoid	age (90=greater than or equal to 90): 57	Sex: M	smoking_status(0=nonsmoker,1=smoker): Smoker	pack_years: 20	Stage: IB	grade: 1	marked_lymphocytes: 0	adenosquamous_content (0='no', 1='yes'): 0	bronchioloalveolar_content (0='no', 1='yes'): 0	survival_months: 25.5605749486653	survival_status(0='alive',1='dead'): 0	egfr (0='wt',1='mutated'): 0	kras (0='wt',1='mutated'): 0	tp53 (0='wt',1='mutated'): 0	stk11 (0='wt',1='mutated'): 0			Not applicable	Not applicable	total RNA	Total RNA was extracted using RNeasy kit from Qiagen following manufacturer's instructions. These total RNA samples were run on an Agilent Bioanalyzer 2100 (Agilent Technologies, Inc) to ensure RNA quality.	Cy5	The total RNA labeling and hybridization protocol used is described in the Agilent low RNA input linear amplification kit (http://www.chem.agilent.com/Scripts/PDS.asp?lPage=10003 ), with the following two changes: 1) a Qiagen PCR purification kit was used to clean up the cRNA instead of the LiCl precipitation, and 2) all regents volumes were reduced by one half.	9606	Stratagene Human Universal Reference	Homo sapiens	reference: Stratagene Human Universal Reference that contained 1/10 added MCF7 and ME16C RNAs	Not applicable	Not applicable	total RNA	Total RNA was extracted using RNeasy kit from Qiagen following manufacturer's instructions. These total RNA samples were run on an Agilent Bioanalyzer 2100 (Agilent Technologies, Inc) to ensure RNA quality.	Cy3	The total RNA labeling and hybridization protocol used is described in the Agilent low RNA input linear amplification kit (http://www.chem.agilent.com/Scripts/PDS.asp?lPage=10003 ), with the following two changes: 1) a Qiagen PCR purification kit was used to clean up the cRNA instead of the LiCl precipitation, and 2) all regents volumes were reduced by one half.	9606	Microarrays were hybridized in an Robbins Scientific hybridization oven with 850ng of labeled Cy3 Reference and 850ng of Cy5 experimental samples using the Agilent hybridization kit as described by the manufacturer. The arrays were incubated overnight and then washed once for 10 minutes in 2X SSC and 0.0005% triton X-102, twice for 5 minutes in 0.1XSSC, and then immersed into Agilent Stabilizatio…	Microarrays were scanned with Agilent Scanner and intensity was recorded using Agilent Feature Extraction Software.	tumor 46	Agilent feature extraction output was processed by normexp background correction and loess normalization using Bioconductor library limma.	GPL9053
GSM663330	tumor 47 [EXPID18952]	GSM663330	Public on May 17 2012	Jan 28 2011	May 17 2012	RNA	2	lung adenocarcinoma tumor RNA	Homo sapiens	subtype: magnoid	age (90=greater than or equal to 90): 78	Sex: M	smoking_status(0=nonsmoker,1=smoker): Smoker	Stage: IA	grade: 2	marked_lymphocytes: 0	adenosquamous_content (0='no', 1='yes'): 0	bronchioloalveolar_content (0='no', 1='yes'): 0	survival_months: 1.41273100616016	survival_status(0='alive',1='dead'): 0	egfr (0='wt',1='mutated'): 0	kras (0='wt',1='mutated'): 0	tp53 (0='wt',1='mutated'): 1	stk11 (0='wt',1='mutated'): 1				Not applicable	Not applicable	total RNA	Total RNA was extracted using RNeasy kit from Qiagen following manufacturer's instructions. These total RNA samples were run on an Agilent Bioanalyzer 2100 (Agilent Technologies, Inc) to ensure RNA quality.	Cy5	The total RNA labeling and hybridization protocol used is described in the Agilent low RNA input linear amplification kit (http://www.chem.agilent.com/Scripts/PDS.asp?lPage=10003 ), with the following two changes: 1) a Qiagen PCR purification kit was used to clean up the cRNA instead of the LiCl precipitation, and 2) all regents volumes were reduced by one half.	9606	Stratagene Human Universal Reference	Homo sapiens	reference: Stratagene Human Universal Reference that contained 1/10 added MCF7 and ME16C RNAs	Not applicable	Not applicable	total RNA	Total RNA was extracted using RNeasy kit from Qiagen following manufacturer's instructions. These total RNA samples were run on an Agilent Bioanalyzer 2100 (Agilent Technologies, Inc) to ensure RNA quality.	Cy3	The total RNA labeling and hybridization protocol used is described in the Agilent low RNA input linear amplification kit (http://www.chem.agilent.com/Scripts/PDS.asp?lPage=10003 ), with the following two changes: 1) a Qiagen PCR purification kit was used to clean up the cRNA instead of the LiCl precipitation, and 2) all regents volumes were reduced by one half.	9606	Microarrays were hybridized in an Robbins Scientific hybridization oven with 850ng of labeled Cy3 Reference and 850ng of Cy5 experimental samples using the Agilent hybridization kit as described by the manufacturer. The arrays were incubated overnight and then washed once for 10 minutes in 2X SSC and 0.0005% triton X-102, twice for 5 minutes in 0.1XSSC, and then immersed into Agilent Stabilizatio…	Microarrays were scanned with Agilent Scanner and intensity was recorded using Agilent Feature Extraction Software.	tumor 47	Agilent feature extraction output was processed by normexp background correction and loess normalization using Bioconductor library limma.	GPL9053
GSM663331	tumor 48 [EXPID18953]	GSM663331	Public on May 17 2012	Jan 28 2011	May 17 2012	RNA	2	lung adenocarcinoma tumor RNA	Homo sapiens	subtype: squamoid	age (90=greater than or equal to 90): 65	Sex: M	smoking_status(0=nonsmoker,1=smoker): Smoker	pack_years: 60	grade: 3	marked_lymphocytes: 0	adenosquamous_content (0='no', 1='yes'): 0	bronchioloalveolar_content (0='no', 1='yes'): 0	survival_months: 15.4743326488706	survival_status(0='alive',1='dead'): 0	egfr (0='wt',1='mutated'): 0	kras (0='wt',1='mutated'): 0	tp53 (0='wt',1='mutated'): 0	stk11 (0='wt',1='mutated'): 0				Not applicable	Not applicable	total RNA	Total RNA was extracted using RNeasy kit from Qiagen following manufacturer's instructions. These total RNA samples were run on an Agilent Bioanalyzer 2100 (Agilent Technologies, Inc) to ensure RNA quality.	Cy5	The total RNA labeling and hybridization protocol used is described in the Agilent low RNA input linear amplification kit (http://www.chem.agilent.com/Scripts/PDS.asp?lPage=10003 ), with the following two changes: 1) a Qiagen PCR purification kit was used to clean up the cRNA instead of the LiCl precipitation, and 2) all regents volumes were reduced by one half.	9606	Stratagene Human Universal Reference	Homo sapiens	reference: Stratagene Human Universal Reference that contained 1/10 added MCF7 and ME16C RNAs	Not applicable	Not applicable	total RNA	Total RNA was extracted using RNeasy kit from Qiagen following manufacturer's instructions. These total RNA samples were run on an Agilent Bioanalyzer 2100 (Agilent Technologies, Inc) to ensure RNA quality.	Cy3	The total RNA labeling and hybridization protocol used is described in the Agilent low RNA input linear amplification kit (http://www.chem.agilent.com/Scripts/PDS.asp?lPage=10003 ), with the following two changes: 1) a Qiagen PCR purification kit was used to clean up the cRNA instead of the LiCl precipitation, and 2) all regents volumes were reduced by one half.	9606	Microarrays were hybridized in an Robbins Scientific hybridization oven with 850ng of labeled Cy3 Reference and 850ng of Cy5 experimental samples using the Agilent hybridization kit as described by the manufacturer. The arrays were incubated overnight and then washed once for 10 minutes in 2X SSC and 0.0005% triton X-102, twice for 5 minutes in 0.1XSSC, and then immersed into Agilent Stabilizatio…	Microarrays were scanned with Agilent Scanner and intensity was recorded using Agilent Feature Extraction Software.	tumor 48	Agilent feature extraction output was processed by normexp background correction and loess normalization using Bioconductor library limma.	GPL9053
GSM663332	tumor 49 [EXPID18954]	GSM663332	Public on May 17 2012	Jan 28 2011	May 17 2012	RNA	2	lung adenocarcinoma tumor RNA	Homo sapiens	subtype: bronchioid	age (90=greater than or equal to 90): 85	Sex: F	smoking_status(0=nonsmoker,1=smoker): NeverSmoker	pack_years: 0	grade: 2	marked_lymphocytes: 0	adenosquamous_content (0='no', 1='yes'): 0	bronchioloalveolar_content (0='no', 1='yes'): 0	survival_months: 13.1745379876797	survival_status(0='alive',1='dead'): 1	egfr (0='wt',1='mutated'): 0	kras (0='wt',1='mutated'): 0	tp53 (0='wt',1='mutated'): 0	stk11 (0='wt',1='mutated'): 0				Not applicable	Not applicable	total RNA	Total RNA was extracted using RNeasy kit from Qiagen following manufacturer's instructions. These total RNA samples were run on an Agilent Bioanalyzer 2100 (Agilent Technologies, Inc) to ensure RNA quality.	Cy5	The total RNA labeling and hybridization protocol used is described in the Agilent low RNA input linear amplification kit (http://www.chem.agilent.com/Scripts/PDS.asp?lPage=10003 ), with the following two changes: 1) a Qiagen PCR purification kit was used to clean up the cRNA instead of the LiCl precipitation, and 2) all regents volumes were reduced by one half.	9606	Stratagene Human Universal Reference	Homo sapiens	reference: Stratagene Human Universal Reference that contained 1/10 added MCF7 and ME16C RNAs	Not applicable	Not applicable	total RNA	Total RNA was extracted using RNeasy kit from Qiagen following manufacturer's instructions. These total RNA samples were run on an Agilent Bioanalyzer 2100 (Agilent Technologies, Inc) to ensure RNA quality.	Cy3	The total RNA labeling and hybridization protocol used is described in the Agilent low RNA input linear amplification kit (http://www.chem.agilent.com/Scripts/PDS.asp?lPage=10003 ), with the following two changes: 1) a Qiagen PCR purification kit was used to clean up the cRNA instead of the LiCl precipitation, and 2) all regents volumes were reduced by one half.	9606	Microarrays were hybridized in an Robbins Scientific hybridization oven with 850ng of labeled Cy3 Reference and 850ng of Cy5 experimental samples using the Agilent hybridization kit as described by the manufacturer. The arrays were incubated overnight and then washed once for 10 minutes in 2X SSC and 0.0005% triton X-102, twice for 5 minutes in 0.1XSSC, and then immersed into Agilent Stabilizatio…	Microarrays were scanned with Agilent Scanner and intensity was recorded using Agilent Feature Extraction Software.	tumor 49	Agilent feature extraction output was processed by normexp background correction and loess normalization using Bioconductor library limma.	GPL9053
GSM663333	tumor 50 [EXPID18956]	GSM663333	Public on May 17 2012	Jan 28 2011	May 17 2012	RNA	2	lung adenocarcinoma tumor RNA	Homo sapiens	subtype: squamoid	age (90=greater than or equal to 90): 45	Sex: F	smoking_status(0=nonsmoker,1=smoker): Smoker	pack_years: 33	Stage: IIIA	grade: 2	marked_lymphocytes: 0	adenosquamous_content (0='no', 1='yes'): 0	bronchioloalveolar_content (0='no', 1='yes'): 0	survival_months: 27.3347022587269	survival_status(0='alive',1='dead'): 0	egfr (0='wt',1='mutated'): 0	kras (0='wt',1='mutated'): 0	tp53 (0='wt',1='mutated'): 0	stk11 (0='wt',1='mutated'): 0			Not applicable	Not applicable	total RNA	Total RNA was extracted using RNeasy kit from Qiagen following manufacturer's instructions. These total RNA samples were run on an Agilent Bioanalyzer 2100 (Agilent Technologies, Inc) to ensure RNA quality.	Cy5	The total RNA labeling and hybridization protocol used is described in the Agilent low RNA input linear amplification kit (http://www.chem.agilent.com/Scripts/PDS.asp?lPage=10003 ), with the following two changes: 1) a Qiagen PCR purification kit was used to clean up the cRNA instead of the LiCl precipitation, and 2) all regents volumes were reduced by one half.	9606	Stratagene Human Universal Reference	Homo sapiens	reference: Stratagene Human Universal Reference that contained 1/10 added MCF7 and ME16C RNAs	Not applicable	Not applicable	total RNA	Total RNA was extracted using RNeasy kit from Qiagen following manufacturer's instructions. These total RNA samples were run on an Agilent Bioanalyzer 2100 (Agilent Technologies, Inc) to ensure RNA quality.	Cy3	The total RNA labeling and hybridization protocol used is described in the Agilent low RNA input linear amplification kit (http://www.chem.agilent.com/Scripts/PDS.asp?lPage=10003 ), with the following two changes: 1) a Qiagen PCR purification kit was used to clean up the cRNA instead of the LiCl precipitation, and 2) all regents volumes were reduced by one half.	9606	Microarrays were hybridized in an Robbins Scientific hybridization oven with 850ng of labeled Cy3 Reference and 850ng of Cy5 experimental samples using the Agilent hybridization kit as described by the manufacturer. The arrays were incubated overnight and then washed once for 10 minutes in 2X SSC and 0.0005% triton X-102, twice for 5 minutes in 0.1XSSC, and then immersed into Agilent Stabilizatio…	Microarrays were scanned with Agilent Scanner and intensity was recorded using Agilent Feature Extraction Software.	tumor 50	Agilent feature extraction output was processed by normexp background correction and loess normalization using Bioconductor library limma.	GPL9053
GSM663334	tumor 51 [EXPID20264]	GSM663334	Public on May 17 2012	Jan 28 2011	May 17 2012	RNA	2	lung adenocarcinoma tumor RNA	Homo sapiens	subtype: bronchioid	age (90=greater than or equal to 90): 80	Sex: M	smoking_status(0=nonsmoker,1=smoker): Smoker	Stage: IB	grade: 2	tumor_percent: 90	marked_lymphocytes: 0	adenosquamous_content (0='no', 1='yes'): 0	bronchioloalveolar_content (0='no', 1='yes'): 0	survival_months: 2.62833675564682	survival_status(0='alive',1='dead'): 0	egfr (0='wt',1='mutated'): 1	kras (0='wt',1='mutated'): 0	stk11 (0='wt',1='mutated'): 0				Not applicable	Not applicable	total RNA	Total RNA was extracted using RNeasy kit from Qiagen following manufacturer's instructions. These total RNA samples were run on an Agilent Bioanalyzer 2100 (Agilent Technologies, Inc) to ensure RNA quality.	Cy5	The total RNA labeling and hybridization protocol used is described in the Agilent low RNA input linear amplification kit (http://www.chem.agilent.com/Scripts/PDS.asp?lPage=10003 ), with the following two changes: 1) a Qiagen PCR purification kit was used to clean up the cRNA instead of the LiCl precipitation, and 2) all regents volumes were reduced by one half.	9606	Stratagene Human Universal Reference	Homo sapiens	reference: Stratagene Human Universal Reference that contained 1/10 added MCF7 and ME16C RNAs	Not applicable	Not applicable	total RNA	Total RNA was extracted using RNeasy kit from Qiagen following manufacturer's instructions. These total RNA samples were run on an Agilent Bioanalyzer 2100 (Agilent Technologies, Inc) to ensure RNA quality.	Cy3	The total RNA labeling and hybridization protocol used is described in the Agilent low RNA input linear amplification kit (http://www.chem.agilent.com/Scripts/PDS.asp?lPage=10003 ), with the following two changes: 1) a Qiagen PCR purification kit was used to clean up the cRNA instead of the LiCl precipitation, and 2) all regents volumes were reduced by one half.	9606	Microarrays were hybridized in an Robbins Scientific hybridization oven with 850ng of labeled Cy3 Reference and 850ng of Cy5 experimental samples using the Agilent hybridization kit as described by the manufacturer. The arrays were incubated overnight and then washed once for 10 minutes in 2X SSC and 0.0005% triton X-102, twice for 5 minutes in 0.1XSSC, and then immersed into Agilent Stabilizatio…	Microarrays were scanned with Agilent Scanner and intensity was recorded using Agilent Feature Extraction Software.	tumor 51	Agilent feature extraction output was processed by normexp background correction and loess normalization using Bioconductor library limma.	GPL9053
GSM663335	tumor 52 [EXPID7176]	GSM663335	Public on May 17 2012	Jan 28 2011	May 17 2012	RNA	2	lung adenocarcinoma tumor RNA	Homo sapiens	subtype: magnoid	age (90=greater than or equal to 90): 70	Sex: M	smoking_status(0=nonsmoker,1=smoker): Smoker	pack_years: 36	Stage: IA	grade: 3	tumor_percent: 50	marked_lymphocytes: 0	fibrosis_percent: 10	adenosquamous_content (0='no', 1='yes'): 1	bronchioloalveolar_content (0='no', 1='yes'): 0	survival_months: 41.8562628336756	survival_status(0='alive',1='dead'): 1	kras (0='wt',1='mutated'): 0	tp53 (0='wt',1='mutated'): 1			Not applicable	Not applicable	total RNA	Total RNA was extracted using RNeasy kit from Qiagen following manufacturer's instructions. These total RNA samples were run on an Agilent Bioanalyzer 2100 (Agilent Technologies, Inc) to ensure RNA quality.	Cy5	The total RNA labeling and hybridization protocol used is described in the Agilent low RNA input linear amplification kit (http://www.chem.agilent.com/Scripts/PDS.asp?lPage=10003 ), with the following two changes: 1) a Qiagen PCR purification kit was used to clean up the cRNA instead of the LiCl precipitation, and 2) all regents volumes were reduced by one half.	9606	Stratagene Human Universal Reference	Homo sapiens	reference: Stratagene Human Universal Reference that contained 1/10 added MCF7 and ME16C RNAs	Not applicable	Not applicable	total RNA	Total RNA was extracted using RNeasy kit from Qiagen following manufacturer's instructions. These total RNA samples were run on an Agilent Bioanalyzer 2100 (Agilent Technologies, Inc) to ensure RNA quality.	Cy3	The total RNA labeling and hybridization protocol used is described in the Agilent low RNA input linear amplification kit (http://www.chem.agilent.com/Scripts/PDS.asp?lPage=10003 ), with the following two changes: 1) a Qiagen PCR purification kit was used to clean up the cRNA instead of the LiCl precipitation, and 2) all regents volumes were reduced by one half.	9606	Microarrays were hybridized in an Robbins Scientific hybridization oven with 850ng of labeled Cy3 Reference and 850ng of Cy5 experimental samples using the Agilent hybridization kit as described by the manufacturer. The arrays were incubated overnight and then washed once for 10 minutes in 2X SSC and 0.0005% triton X-102, twice for 5 minutes in 0.1XSSC, and then immersed into Agilent Stabilizatio…	Microarrays were scanned with Agilent Scanner and intensity was recorded using Agilent Feature Extraction Software.	tumor 52	Agilent feature extraction output was processed by normexp background correction and loess normalization using Bioconductor library limma.	GPL9053
GSM663336	tumor 53 [EXPID7178]	GSM663336	Public on May 17 2012	Jan 28 2011	May 17 2012	RNA	2	lung adenocarcinoma tumor RNA	Homo sapiens	subtype: squamoid	age (90=greater than or equal to 90): 49	Sex: M	smoking_status(0=nonsmoker,1=smoker): Smoker	grade: 2	tumor_percent: 80	marked_lymphocytes: 1	fibrosis_percent: 0	adenosquamous_content (0='no', 1='yes'): 0	bronchioloalveolar_content (0='no', 1='yes'): 0	survival_months: 37.4866529774127	survival_status(0='alive',1='dead'): 1	kras (0='wt',1='mutated'): 0	tp53 (0='wt',1='mutated'): 0					Not applicable	Not applicable	total RNA	Total RNA was extracted using RNeasy kit from Qiagen following manufacturer's instructions. These total RNA samples were run on an Agilent Bioanalyzer 2100 (Agilent Technologies, Inc) to ensure RNA quality.	Cy5	The total RNA labeling and hybridization protocol used is described in the Agilent low RNA input linear amplification kit (http://www.chem.agilent.com/Scripts/PDS.asp?lPage=10003 ), with the following two changes: 1) a Qiagen PCR purification kit was used to clean up the cRNA instead of the LiCl precipitation, and 2) all regents volumes were reduced by one half.	9606	Stratagene Human Universal Reference	Homo sapiens	reference: Stratagene Human Universal Reference that contained 1/10 added MCF7 and ME16C RNAs	Not applicable	Not applicable	total RNA	Total RNA was extracted using RNeasy kit from Qiagen following manufacturer's instructions. These total RNA samples were run on an Agilent Bioanalyzer 2100 (Agilent Technologies, Inc) to ensure RNA quality.	Cy3	The total RNA labeling and hybridization protocol used is described in the Agilent low RNA input linear amplification kit (http://www.chem.agilent.com/Scripts/PDS.asp?lPage=10003 ), with the following two changes: 1) a Qiagen PCR purification kit was used to clean up the cRNA instead of the LiCl precipitation, and 2) all regents volumes were reduced by one half.	9606	Microarrays were hybridized in an Robbins Scientific hybridization oven with 850ng of labeled Cy3 Reference and 850ng of Cy5 experimental samples using the Agilent hybridization kit as described by the manufacturer. The arrays were incubated overnight and then washed once for 10 minutes in 2X SSC and 0.0005% triton X-102, twice for 5 minutes in 0.1XSSC, and then immersed into Agilent Stabilizatio…	Microarrays were scanned with Agilent Scanner and intensity was recorded using Agilent Feature Extraction Software.	tumor 53	Agilent feature extraction output was processed by normexp background correction and loess normalization using Bioconductor library limma.	GPL9053
GSM663337	tumor 54 [EXPID7179]	GSM663337	Public on May 17 2012	Jan 28 2011	May 17 2012	RNA	2	lung adenocarcinoma tumor RNA	Homo sapiens	subtype: squamoid	age (90=greater than or equal to 90): 42	Sex: F	smoking_status(0=nonsmoker,1=smoker): Smoker	pack_years: 45	Stage: IB	tumor_percent: 95	marked_lymphocytes: 1	fibrosis_percent: 5	adenosquamous_content (0='no', 1='yes'): 1	bronchioloalveolar_content (0='no', 1='yes'): 0	survival_months: 74.5462012320329	survival_status(0='alive',1='dead'): 1	kras (0='wt',1='mutated'): 1	tp53 (0='wt',1='mutated'): 0				Not applicable	Not applicable	total RNA	Total RNA was extracted using RNeasy kit from Qiagen following manufacturer's instructions. These total RNA samples were run on an Agilent Bioanalyzer 2100 (Agilent Technologies, Inc) to ensure RNA quality.	Cy5	The total RNA labeling and hybridization protocol used is described in the Agilent low RNA input linear amplification kit (http://www.chem.agilent.com/Scripts/PDS.asp?lPage=10003 ), with the following two changes: 1) a Qiagen PCR purification kit was used to clean up the cRNA instead of the LiCl precipitation, and 2) all regents volumes were reduced by one half.	9606	Stratagene Human Universal Reference	Homo sapiens	reference: Stratagene Human Universal Reference that contained 1/10 added MCF7 and ME16C RNAs	Not applicable	Not applicable	total RNA	Total RNA was extracted using RNeasy kit from Qiagen following manufacturer's instructions. These total RNA samples were run on an Agilent Bioanalyzer 2100 (Agilent Technologies, Inc) to ensure RNA quality.	Cy3	The total RNA labeling and hybridization protocol used is described in the Agilent low RNA input linear amplification kit (http://www.chem.agilent.com/Scripts/PDS.asp?lPage=10003 ), with the following two changes: 1) a Qiagen PCR purification kit was used to clean up the cRNA instead of the LiCl precipitation, and 2) all regents volumes were reduced by one half.	9606	Microarrays were hybridized in an Robbins Scientific hybridization oven with 850ng of labeled Cy3 Reference and 850ng of Cy5 experimental samples using the Agilent hybridization kit as described by the manufacturer. The arrays were incubated overnight and then washed once for 10 minutes in 2X SSC and 0.0005% triton X-102, twice for 5 minutes in 0.1XSSC, and then immersed into Agilent Stabilizatio…	Microarrays were scanned with Agilent Scanner and intensity was recorded using Agilent Feature Extraction Software.	tumor 54	Agilent feature extraction output was processed by normexp background correction and loess normalization using Bioconductor library limma.	GPL9053
GSM663338	tumor 55 [EXPID7180]	GSM663338	Public on May 17 2012	Jan 28 2011	May 17 2012	RNA	2	lung adenocarcinoma tumor RNA	Homo sapiens	subtype: magnoid	age (90=greater than or equal to 90): 53	Sex: F	smoking_status(0=nonsmoker,1=smoker): Smoker	pack_years: 20	Stage: IA	grade: 2	tumor_percent: 70	marked_lymphocytes: 1	fibrosis_percent: 0	adenosquamous_content (0='no', 1='yes'): 0	bronchioloalveolar_content (0='no', 1='yes'): 0	survival_months: 61.6673511293634	survival_status(0='alive',1='dead'): 1	egfr (0='wt',1='mutated'): 0	kras (0='wt',1='mutated'): 1	tp53 (0='wt',1='mutated'): 0	stk11 (0='wt',1='mutated'): 1	Not applicable	Not applicable	total RNA	Total RNA was extracted using RNeasy kit from Qiagen following manufacturer's instructions. These total RNA samples were run on an Agilent Bioanalyzer 2100 (Agilent Technologies, Inc) to ensure RNA quality.	Cy5	The total RNA labeling and hybridization protocol used is described in the Agilent low RNA input linear amplification kit (http://www.chem.agilent.com/Scripts/PDS.asp?lPage=10003 ), with the following two changes: 1) a Qiagen PCR purification kit was used to clean up the cRNA instead of the LiCl precipitation, and 2) all regents volumes were reduced by one half.	9606	Stratagene Human Universal Reference	Homo sapiens	reference: Stratagene Human Universal Reference that contained 1/10 added MCF7 and ME16C RNAs	Not applicable	Not applicable	total RNA	Total RNA was extracted using RNeasy kit from Qiagen following manufacturer's instructions. These total RNA samples were run on an Agilent Bioanalyzer 2100 (Agilent Technologies, Inc) to ensure RNA quality.	Cy3	The total RNA labeling and hybridization protocol used is described in the Agilent low RNA input linear amplification kit (http://www.chem.agilent.com/Scripts/PDS.asp?lPage=10003 ), with the following two changes: 1) a Qiagen PCR purification kit was used to clean up the cRNA instead of the LiCl precipitation, and 2) all regents volumes were reduced by one half.	9606	Microarrays were hybridized in an Robbins Scientific hybridization oven with 850ng of labeled Cy3 Reference and 850ng of Cy5 experimental samples using the Agilent hybridization kit as described by the manufacturer. The arrays were incubated overnight and then washed once for 10 minutes in 2X SSC and 0.0005% triton X-102, twice for 5 minutes in 0.1XSSC, and then immersed into Agilent Stabilizatio…	Microarrays were scanned with Agilent Scanner and intensity was recorded using Agilent Feature Extraction Software.	tumor 55	Agilent feature extraction output was processed by normexp background correction and loess normalization using Bioconductor library limma.	GPL9053
GSM663339	tumor 56 [EXPID7181]	GSM663339	Public on May 17 2012	Jan 28 2011	May 17 2012	RNA	2	lung adenocarcinoma tumor RNA	Homo sapiens	subtype: squamoid	age (90=greater than or equal to 90): 75	sex: F	smoking_status(0=nonsmoker,1=smoker): NeverSmoker	pack_years: 0	stage: IB	grade: 3	tumor_percent: 90	marked_lymphocytes: 0	fibrosis_percent: 0	adenosquamous_content (0='no', 1='yes'): 0	bronchioloalveolar_content (0='no', 1='yes'): 0	survival_months: 35.2525667351129	survival_status(0='alive',1='dead'): 1	kras (0='wt',1='mutated'): 0	tp53 (0='wt',1='mutated'): 1			Not applicable	Not applicable	total RNA	Total RNA was extracted using RNeasy kit from Qiagen following manufacturer's instructions. These total RNA samples were run on an Agilent Bioanalyzer 2100 (Agilent Technologies, Inc) to ensure RNA quality.	Cy5	The total RNA labeling and hybridization protocol used is described in the Agilent low RNA input linear amplification kit (http://www.chem.agilent.com/Scripts/PDS.asp?lPage=10003 ), with the following two changes: 1) a Qiagen PCR purification kit was used to clean up the cRNA instead of the LiCl precipitation, and 2) all regents volumes were reduced by one half.	9606	Stratagene Human Universal Reference	Homo sapiens	reference: Stratagene Human Universal Reference that contained 1/10 added MCF7 and ME16C RNAs	Not applicable	Not applicable	total RNA	Total RNA was extracted using RNeasy kit from Qiagen following manufacturer's instructions. These total RNA samples were run on an Agilent Bioanalyzer 2100 (Agilent Technologies, Inc) to ensure RNA quality.	Cy3	The total RNA labeling and hybridization protocol used is described in the Agilent low RNA input linear amplification kit (http://www.chem.agilent.com/Scripts/PDS.asp?lPage=10003 ), with the following two changes: 1) a Qiagen PCR purification kit was used to clean up the cRNA instead of the LiCl precipitation, and 2) all regents volumes were reduced by one half.	9606	Microarrays were hybridized in an Robbins Scientific hybridization oven with 850ng of labeled Cy3 Reference and 850ng of Cy5 experimental samples using the Agilent hybridization kit as described by the manufacturer. The arrays were incubated overnight and then washed once for 10 minutes in 2X SSC and 0.0005% triton X-102, twice for 5 minutes in 0.1XSSC, and then immersed into Agilent Stabilizatio…	Microarrays were scanned with Agilent Scanner and intensity was recorded using Agilent Feature Extraction Software.	tumor 56	Agilent feature extraction output was processed by normexp background correction and loess normalization using Bioconductor library limma.	GPL9053
GSM663340	tumor 57 [EXPID7184]	GSM663340	Public on May 17 2012	Jan 28 2011	May 17 2012	RNA	2	lung adenocarcinoma tumor RNA	Homo sapiens	subtype: bronchioid	age (90=greater than or equal to 90): 79	Sex: F	smoking_status(0=nonsmoker,1=smoker): Smoker	Stage: IB	grade: 2	tumor_percent: 60	marked_lymphocytes: 0	adenosquamous_content (0='no', 1='yes'): 0	bronchioloalveolar_content (0='no', 1='yes'): 0	survival_months: 47.5728952772074	survival_status(0='alive',1='dead'): 1	kras (0='wt',1='mutated'): 0	tp53 (0='wt',1='mutated'): 0					Not applicable	Not applicable	total RNA	Total RNA was extracted using RNeasy kit from Qiagen following manufacturer's instructions. These total RNA samples were run on an Agilent Bioanalyzer 2100 (Agilent Technologies, Inc) to ensure RNA quality.	Cy5	The total RNA labeling and hybridization protocol used is described in the Agilent low RNA input linear amplification kit (http://www.chem.agilent.com/Scripts/PDS.asp?lPage=10003 ), with the following two changes: 1) a Qiagen PCR purification kit was used to clean up the cRNA instead of the LiCl precipitation, and 2) all regents volumes were reduced by one half.	9606	Stratagene Human Universal Reference	Homo sapiens	reference: Stratagene Human Universal Reference that contained 1/10 added MCF7 and ME16C RNAs	Not applicable	Not applicable	total RNA	Total RNA was extracted using RNeasy kit from Qiagen following manufacturer's instructions. These total RNA samples were run on an Agilent Bioanalyzer 2100 (Agilent Technologies, Inc) to ensure RNA quality.	Cy3	The total RNA labeling and hybridization protocol used is described in the Agilent low RNA input linear amplification kit (http://www.chem.agilent.com/Scripts/PDS.asp?lPage=10003 ), with the following two changes: 1) a Qiagen PCR purification kit was used to clean up the cRNA instead of the LiCl precipitation, and 2) all regents volumes were reduced by one half.	9606	Microarrays were hybridized in an Robbins Scientific hybridization oven with 850ng of labeled Cy3 Reference and 850ng of Cy5 experimental samples using the Agilent hybridization kit as described by the manufacturer. The arrays were incubated overnight and then washed once for 10 minutes in 2X SSC and 0.0005% triton X-102, twice for 5 minutes in 0.1XSSC, and then immersed into Agilent Stabilizatio…	Microarrays were scanned with Agilent Scanner and intensity was recorded using Agilent Feature Extraction Software.	tumor 57	Agilent feature extraction output was processed by normexp background correction and loess normalization using Bioconductor library limma.	GPL9053
GSM663341	tumor 58 [EXPID7188]	GSM663341	Public on May 17 2012	Jan 28 2011	May 17 2012	RNA	2	lung adenocarcinoma tumor RNA	Homo sapiens	subtype: magnoid	age (90=greater than or equal to 90): 74	Sex: M	smoking_status(0=nonsmoker,1=smoker): Smoker	pack_years: 50	Stage: IB	grade: 2	tumor_percent: 60	marked_lymphocytes: 0	adenosquamous_content (0='no', 1='yes'): 0	bronchioloalveolar_content (0='no', 1='yes'): 0	survival_months: 61.6016427104723	survival_status(0='alive',1='dead'): 1	egfr (0='wt',1='mutated'): 0	kras (0='wt',1='mutated'): 1	tp53 (0='wt',1='mutated'): 1	stk11 (0='wt',1='mutated'): 0		Not applicable	Not applicable	total RNA	Total RNA was extracted using RNeasy kit from Qiagen following manufacturer's instructions. These total RNA samples were run on an Agilent Bioanalyzer 2100 (Agilent Technologies, Inc) to ensure RNA quality.	Cy5	The total RNA labeling and hybridization protocol used is described in the Agilent low RNA input linear amplification kit (http://www.chem.agilent.com/Scripts/PDS.asp?lPage=10003 ), with the following two changes: 1) a Qiagen PCR purification kit was used to clean up the cRNA instead of the LiCl precipitation, and 2) all regents volumes were reduced by one half.	9606	Stratagene Human Universal Reference	Homo sapiens	reference: Stratagene Human Universal Reference that contained 1/10 added MCF7 and ME16C RNAs	Not applicable	Not applicable	total RNA	Total RNA was extracted using RNeasy kit from Qiagen following manufacturer's instructions. These total RNA samples were run on an Agilent Bioanalyzer 2100 (Agilent Technologies, Inc) to ensure RNA quality.	Cy3	The total RNA labeling and hybridization protocol used is described in the Agilent low RNA input linear amplification kit (http://www.chem.agilent.com/Scripts/PDS.asp?lPage=10003 ), with the following two changes: 1) a Qiagen PCR purification kit was used to clean up the cRNA instead of the LiCl precipitation, and 2) all regents volumes were reduced by one half.	9606	Microarrays were hybridized in an Robbins Scientific hybridization oven with 850ng of labeled Cy3 Reference and 850ng of Cy5 experimental samples using the Agilent hybridization kit as described by the manufacturer. The arrays were incubated overnight and then washed once for 10 minutes in 2X SSC and 0.0005% triton X-102, twice for 5 minutes in 0.1XSSC, and then immersed into Agilent Stabilizatio…	Microarrays were scanned with Agilent Scanner and intensity was recorded using Agilent Feature Extraction Software.	tumor 58	Agilent feature extraction output was processed by normexp background correction and loess normalization using Bioconductor library limma.	GPL9053
GSM663342	tumor 59 [EXPID7192]	GSM663342	Public on May 17 2012	Jan 28 2011	May 17 2012	RNA	2	lung adenocarcinoma tumor RNA	Homo sapiens	subtype: bronchioid	age (90=greater than or equal to 90): 43	Sex: F	smoking_status(0=nonsmoker,1=smoker): Smoker	pack_years: 50	Stage: IA	grade: 3	tumor_percent: 30	marked_lymphocytes: 1	fibrosis_percent: 0	adenosquamous_content (0='no', 1='yes'): 0	bronchioloalveolar_content (0='no', 1='yes'): 0	survival_months: 99.8439425051335	survival_status(0='alive',1='dead'): 0	kras (0='wt',1='mutated'): 0	tp53 (0='wt',1='mutated'): 0			Not applicable	Not applicable	total RNA	Total RNA was extracted using RNeasy kit from Qiagen following manufacturer's instructions. These total RNA samples were run on an Agilent Bioanalyzer 2100 (Agilent Technologies, Inc) to ensure RNA quality.	Cy5	The total RNA labeling and hybridization protocol used is described in the Agilent low RNA input linear amplification kit (http://www.chem.agilent.com/Scripts/PDS.asp?lPage=10003 ), with the following two changes: 1) a Qiagen PCR purification kit was used to clean up the cRNA instead of the LiCl precipitation, and 2) all regents volumes were reduced by one half.	9606	Stratagene Human Universal Reference	Homo sapiens	reference: Stratagene Human Universal Reference that contained 1/10 added MCF7 and ME16C RNAs	Not applicable	Not applicable	total RNA	Total RNA was extracted using RNeasy kit from Qiagen following manufacturer's instructions. These total RNA samples were run on an Agilent Bioanalyzer 2100 (Agilent Technologies, Inc) to ensure RNA quality.	Cy3	The total RNA labeling and hybridization protocol used is described in the Agilent low RNA input linear amplification kit (http://www.chem.agilent.com/Scripts/PDS.asp?lPage=10003 ), with the following two changes: 1) a Qiagen PCR purification kit was used to clean up the cRNA instead of the LiCl precipitation, and 2) all regents volumes were reduced by one half.	9606	Microarrays were hybridized in an Robbins Scientific hybridization oven with 850ng of labeled Cy3 Reference and 850ng of Cy5 experimental samples using the Agilent hybridization kit as described by the manufacturer. The arrays were incubated overnight and then washed once for 10 minutes in 2X SSC and 0.0005% triton X-102, twice for 5 minutes in 0.1XSSC, and then immersed into Agilent Stabilizatio…	Microarrays were scanned with Agilent Scanner and intensity was recorded using Agilent Feature Extraction Software.	tumor 59	Agilent feature extraction output was processed by normexp background correction and loess normalization using Bioconductor library limma.	GPL9053
GSM663343	tumor 60 [EXPID7193]	GSM663343	Public on May 17 2012	Jan 28 2011	May 17 2012	RNA	2	lung adenocarcinoma tumor RNA	Homo sapiens	subtype: magnoid	age (90=greater than or equal to 90): 74	Sex: M	smoking_status(0=nonsmoker,1=smoker): Smoker	pack_years: 50	Stage: IB	grade: 2	tumor_percent: 85	marked_lymphocytes: 0	fibrosis_percent: 10	adenosquamous_content (0='no', 1='yes'): 1	bronchioloalveolar_content (0='no', 1='yes'): 0	survival_months: 0.427104722792608	survival_status(0='alive',1='dead'): 1	kras (0='wt',1='mutated'): 0	tp53 (0='wt',1='mutated'): 1			Not applicable	Not applicable	total RNA	Total RNA was extracted using RNeasy kit from Qiagen following manufacturer's instructions. These total RNA samples were run on an Agilent Bioanalyzer 2100 (Agilent Technologies, Inc) to ensure RNA quality.	Cy5	The total RNA labeling and hybridization protocol used is described in the Agilent low RNA input linear amplification kit (http://www.chem.agilent.com/Scripts/PDS.asp?lPage=10003 ), with the following two changes: 1) a Qiagen PCR purification kit was used to clean up the cRNA instead of the LiCl precipitation, and 2) all regents volumes were reduced by one half.	9606	Stratagene Human Universal Reference	Homo sapiens	reference: Stratagene Human Universal Reference that contained 1/10 added MCF7 and ME16C RNAs	Not applicable	Not applicable	total RNA	Total RNA was extracted using RNeasy kit from Qiagen following manufacturer's instructions. These total RNA samples were run on an Agilent Bioanalyzer 2100 (Agilent Technologies, Inc) to ensure RNA quality.	Cy3	The total RNA labeling and hybridization protocol used is described in the Agilent low RNA input linear amplification kit (http://www.chem.agilent.com/Scripts/PDS.asp?lPage=10003 ), with the following two changes: 1) a Qiagen PCR purification kit was used to clean up the cRNA instead of the LiCl precipitation, and 2) all regents volumes were reduced by one half.	9606	Microarrays were hybridized in an Robbins Scientific hybridization oven with 850ng of labeled Cy3 Reference and 850ng of Cy5 experimental samples using the Agilent hybridization kit as described by the manufacturer. The arrays were incubated overnight and then washed once for 10 minutes in 2X SSC and 0.0005% triton X-102, twice for 5 minutes in 0.1XSSC, and then immersed into Agilent Stabilizatio…	Microarrays were scanned with Agilent Scanner and intensity was recorded using Agilent Feature Extraction Software.	tumor 60	Agilent feature extraction output was processed by normexp background correction and loess normalization using Bioconductor library limma.	GPL9053
GSM663344	tumor 61 [EXPID7194]	GSM663344	Public on May 17 2012	Jan 28 2011	May 17 2012	RNA	2	lung adenocarcinoma tumor RNA	Homo sapiens	subtype: magnoid	age (90=greater than or equal to 90): 66	Sex: M	smoking_status(0=nonsmoker,1=smoker): Smoker	pack_years: 40	Stage: IIIA	grade: 3	tumor_percent: 60	marked_lymphocytes: 0	fibrosis_percent: 40	adenosquamous_content (0='no', 1='yes'): 0	bronchioloalveolar_content (0='no', 1='yes'): 0	survival_months: 41.6262833675565	survival_status(0='alive',1='dead'): 1	kras (0='wt',1='mutated'): 0	tp53 (0='wt',1='mutated'): 0			Not applicable	Not applicable	total RNA	Total RNA was extracted using RNeasy kit from Qiagen following manufacturer's instructions. These total RNA samples were run on an Agilent Bioanalyzer 2100 (Agilent Technologies, Inc) to ensure RNA quality.	Cy5	The total RNA labeling and hybridization protocol used is described in the Agilent low RNA input linear amplification kit (http://www.chem.agilent.com/Scripts/PDS.asp?lPage=10003 ), with the following two changes: 1) a Qiagen PCR purification kit was used to clean up the cRNA instead of the LiCl precipitation, and 2) all regents volumes were reduced by one half.	9606	Stratagene Human Universal Reference	Homo sapiens	reference: Stratagene Human Universal Reference that contained 1/10 added MCF7 and ME16C RNAs	Not applicable	Not applicable	total RNA	Total RNA was extracted using RNeasy kit from Qiagen following manufacturer's instructions. These total RNA samples were run on an Agilent Bioanalyzer 2100 (Agilent Technologies, Inc) to ensure RNA quality.	Cy3	The total RNA labeling and hybridization protocol used is described in the Agilent low RNA input linear amplification kit (http://www.chem.agilent.com/Scripts/PDS.asp?lPage=10003 ), with the following two changes: 1) a Qiagen PCR purification kit was used to clean up the cRNA instead of the LiCl precipitation, and 2) all regents volumes were reduced by one half.	9606	Microarrays were hybridized in an Robbins Scientific hybridization oven with 850ng of labeled Cy3 Reference and 850ng of Cy5 experimental samples using the Agilent hybridization kit as described by the manufacturer. The arrays were incubated overnight and then washed once for 10 minutes in 2X SSC and 0.0005% triton X-102, twice for 5 minutes in 0.1XSSC, and then immersed into Agilent Stabilizatio…	Microarrays were scanned with Agilent Scanner and intensity was recorded using Agilent Feature Extraction Software.	tumor 61	Agilent feature extraction output was processed by normexp background correction and loess normalization using Bioconductor library limma.	GPL9053
GSM663345	tumor 62 [EXPID7199]	GSM663345	Public on May 17 2012	Jan 28 2011	May 17 2012	RNA	2	lung adenocarcinoma tumor RNA	Homo sapiens	subtype: magnoid	age (90=greater than or equal to 90): 82	sex: M	smoking_status(0=nonsmoker,1=smoker): Smoker	pack_years: 35	stage: IB	grade: 2	tumor_percent: 90	marked_lymphocytes: 0	adenosquamous_content (0='no', 1='yes'): 0	bronchioloalveolar_content (0='no', 1='yes'): 0	survival_months: 4.79671457905544	survival_status(0='alive',1='dead'): 1	egfr (0='wt',1='mutated'): 0	kras (0='wt',1='mutated'): 1	tp53 (0='wt',1='mutated'): 0	stk11 (0='wt',1='mutated'): 0		Not applicable	Not applicable	total RNA	Total RNA was extracted using RNeasy kit from Qiagen following manufacturer's instructions. These total RNA samples were run on an Agilent Bioanalyzer 2100 (Agilent Technologies, Inc) to ensure RNA quality.	Cy5	The total RNA labeling and hybridization protocol used is described in the Agilent low RNA input linear amplification kit (http://www.chem.agilent.com/Scripts/PDS.asp?lPage=10003 ), with the following two changes: 1) a Qiagen PCR purification kit was used to clean up the cRNA instead of the LiCl precipitation, and 2) all regents volumes were reduced by one half.	9606	Stratagene Human Universal Reference	Homo sapiens	reference: Stratagene Human Universal Reference that contained 1/10 added MCF7 and ME16C RNAs	Not applicable	Not applicable	total RNA	Total RNA was extracted using RNeasy kit from Qiagen following manufacturer's instructions. These total RNA samples were run on an Agilent Bioanalyzer 2100 (Agilent Technologies, Inc) to ensure RNA quality.	Cy3	The total RNA labeling and hybridization protocol used is described in the Agilent low RNA input linear amplification kit (http://www.chem.agilent.com/Scripts/PDS.asp?lPage=10003 ), with the following two changes: 1) a Qiagen PCR purification kit was used to clean up the cRNA instead of the LiCl precipitation, and 2) all regents volumes were reduced by one half.	9606	Microarrays were hybridized in an Robbins Scientific hybridization oven with 850ng of labeled Cy3 Reference and 850ng of Cy5 experimental samples using the Agilent hybridization kit as described by the manufacturer. The arrays were incubated overnight and then washed once for 10 minutes in 2X SSC and 0.0005% triton X-102, twice for 5 minutes in 0.1XSSC, and then immersed into Agilent Stabilizatio…	Microarrays were scanned with Agilent Scanner and intensity was recorded using Agilent Feature Extraction Software.	tumor 62	Agilent feature extraction output was processed by normexp background correction and loess normalization using Bioconductor library limma.	GPL9053
GSM663346	tumor 63 [EXPID7201]	GSM663346	Public on May 17 2012	Jan 28 2011	May 17 2012	RNA	2	lung adenocarcinoma tumor RNA	Homo sapiens	subtype: squamoid	age (90=greater than or equal to 90): 63	Sex: M	smoking_status(0=nonsmoker,1=smoker): Smoker	pack_years: 15	Stage: IIIA	grade: 2	tumor_percent: 90	marked_lymphocytes: 0	adenosquamous_content (0='no', 1='yes'): 0	bronchioloalveolar_content (0='no', 1='yes'): 0	survival_months: 12.6488706365503	survival_status(0='alive',1='dead'): 1	kras (0='wt',1='mutated'): 0	tp53 (0='wt',1='mutated'): 0				Not applicable	Not applicable	total RNA	Total RNA was extracted using RNeasy kit from Qiagen following manufacturer's instructions. These total RNA samples were run on an Agilent Bioanalyzer 2100 (Agilent Technologies, Inc) to ensure RNA quality.	Cy5	The total RNA labeling and hybridization protocol used is described in the Agilent low RNA input linear amplification kit (http://www.chem.agilent.com/Scripts/PDS.asp?lPage=10003 ), with the following two changes: 1) a Qiagen PCR purification kit was used to clean up the cRNA instead of the LiCl precipitation, and 2) all regents volumes were reduced by one half.	9606	Stratagene Human Universal Reference	Homo sapiens	reference: Stratagene Human Universal Reference that contained 1/10 added MCF7 and ME16C RNAs	Not applicable	Not applicable	total RNA	Total RNA was extracted using RNeasy kit from Qiagen following manufacturer's instructions. These total RNA samples were run on an Agilent Bioanalyzer 2100 (Agilent Technologies, Inc) to ensure RNA quality.	Cy3	The total RNA labeling and hybridization protocol used is described in the Agilent low RNA input linear amplification kit (http://www.chem.agilent.com/Scripts/PDS.asp?lPage=10003 ), with the following two changes: 1) a Qiagen PCR purification kit was used to clean up the cRNA instead of the LiCl precipitation, and 2) all regents volumes were reduced by one half.	9606	Microarrays were hybridized in an Robbins Scientific hybridization oven with 850ng of labeled Cy3 Reference and 850ng of Cy5 experimental samples using the Agilent hybridization kit as described by the manufacturer. The arrays were incubated overnight and then washed once for 10 minutes in 2X SSC and 0.0005% triton X-102, twice for 5 minutes in 0.1XSSC, and then immersed into Agilent Stabilizatio…	Microarrays were scanned with Agilent Scanner and intensity was recorded using Agilent Feature Extraction Software.	tumor 63	Agilent feature extraction output was processed by normexp background correction and loess normalization using Bioconductor library limma.	GPL9053
GSM663347	tumor 64 [EXPID7207]	GSM663347	Public on May 17 2012	Jan 28 2011	May 17 2012	RNA	2	lung adenocarcinoma tumor RNA	Homo sapiens	subtype: bronchioid	age (90=greater than or equal to 90): 64	Sex: M	smoking_status(0=nonsmoker,1=smoker): Smoker	pack_years: 80	Stage: IB	grade: 2	tumor_percent: 95	marked_lymphocytes: 1	fibrosis_percent: 5	adenosquamous_content (0='no', 1='yes'): 1	bronchioloalveolar_content (0='no', 1='yes'): 0	survival_months: 49.4455852156057	survival_status(0='alive',1='dead'): 1	egfr (0='wt',1='mutated'): 0	kras (0='wt',1='mutated'): 0	tp53 (0='wt',1='mutated'): 0	stk11 (0='wt',1='mutated'): 0	Not applicable	Not applicable	total RNA	Total RNA was extracted using RNeasy kit from Qiagen following manufacturer's instructions. These total RNA samples were run on an Agilent Bioanalyzer 2100 (Agilent Technologies, Inc) to ensure RNA quality.	Cy5	The total RNA labeling and hybridization protocol used is described in the Agilent low RNA input linear amplification kit (http://www.chem.agilent.com/Scripts/PDS.asp?lPage=10003 ), with the following two changes: 1) a Qiagen PCR purification kit was used to clean up the cRNA instead of the LiCl precipitation, and 2) all regents volumes were reduced by one half.	9606	Stratagene Human Universal Reference	Homo sapiens	reference: Stratagene Human Universal Reference that contained 1/10 added MCF7 and ME16C RNAs	Not applicable	Not applicable	total RNA	Total RNA was extracted using RNeasy kit from Qiagen following manufacturer's instructions. These total RNA samples were run on an Agilent Bioanalyzer 2100 (Agilent Technologies, Inc) to ensure RNA quality.	Cy3	The total RNA labeling and hybridization protocol used is described in the Agilent low RNA input linear amplification kit (http://www.chem.agilent.com/Scripts/PDS.asp?lPage=10003 ), with the following two changes: 1) a Qiagen PCR purification kit was used to clean up the cRNA instead of the LiCl precipitation, and 2) all regents volumes were reduced by one half.	9606	Microarrays were hybridized in an Robbins Scientific hybridization oven with 850ng of labeled Cy3 Reference and 850ng of Cy5 experimental samples using the Agilent hybridization kit as described by the manufacturer. The arrays were incubated overnight and then washed once for 10 minutes in 2X SSC and 0.0005% triton X-102, twice for 5 minutes in 0.1XSSC, and then immersed into Agilent Stabilizatio…	Microarrays were scanned with Agilent Scanner and intensity was recorded using Agilent Feature Extraction Software.	tumor 64	Agilent feature extraction output was processed by normexp background correction and loess normalization using Bioconductor library limma.	GPL9053
GSM663348	tumor 65 [EXPID7209]	GSM663348	Public on May 17 2012	Jan 28 2011	May 17 2012	RNA	2	lung adenocarcinoma tumor RNA	Homo sapiens	subtype: squamoid	age (90=greater than or equal to 90): 66	Sex: F	smoking_status(0=nonsmoker,1=smoker): Smoker	pack_years: 50	Stage: IB	grade: 3	tumor_percent: 95	marked_lymphocytes: 1	fibrosis_percent: 5	adenosquamous_content (0='no', 1='yes'): 0	bronchioloalveolar_content (0='no', 1='yes'): 0	survival_months: 47.5728952772074	survival_status(0='alive',1='dead'): 0	kras (0='wt',1='mutated'): 0	tp53 (0='wt',1='mutated'): 0			Not applicable	Not applicable	total RNA	Total RNA was extracted using RNeasy kit from Qiagen following manufacturer's instructions. These total RNA samples were run on an Agilent Bioanalyzer 2100 (Agilent Technologies, Inc) to ensure RNA quality.	Cy5	The total RNA labeling and hybridization protocol used is described in the Agilent low RNA input linear amplification kit (http://www.chem.agilent.com/Scripts/PDS.asp?lPage=10003 ), with the following two changes: 1) a Qiagen PCR purification kit was used to clean up the cRNA instead of the LiCl precipitation, and 2) all regents volumes were reduced by one half.	9606	Stratagene Human Universal Reference	Homo sapiens	reference: Stratagene Human Universal Reference that contained 1/10 added MCF7 and ME16C RNAs	Not applicable	Not applicable	total RNA	Total RNA was extracted using RNeasy kit from Qiagen following manufacturer's instructions. These total RNA samples were run on an Agilent Bioanalyzer 2100 (Agilent Technologies, Inc) to ensure RNA quality.	Cy3	The total RNA labeling and hybridization protocol used is described in the Agilent low RNA input linear amplification kit (http://www.chem.agilent.com/Scripts/PDS.asp?lPage=10003 ), with the following two changes: 1) a Qiagen PCR purification kit was used to clean up the cRNA instead of the LiCl precipitation, and 2) all regents volumes were reduced by one half.	9606	Microarrays were hybridized in an Robbins Scientific hybridization oven with 850ng of labeled Cy3 Reference and 850ng of Cy5 experimental samples using the Agilent hybridization kit as described by the manufacturer. The arrays were incubated overnight and then washed once for 10 minutes in 2X SSC and 0.0005% triton X-102, twice for 5 minutes in 0.1XSSC, and then immersed into Agilent Stabilizatio…	Microarrays were scanned with Agilent Scanner and intensity was recorded using Agilent Feature Extraction Software.	tumor 65	Agilent feature extraction output was processed by normexp background correction and loess normalization using Bioconductor library limma.	GPL9053
GSM663349	tumor 66 [EXPID7217]	GSM663349	Public on May 17 2012	Jan 28 2011	May 17 2012	RNA	2	lung adenocarcinoma tumor RNA	Homo sapiens	subtype: magnoid	age (90=greater than or equal to 90): 58	Sex: F	smoking_status(0=nonsmoker,1=smoker): Smoker	pack_years: 40	Stage: IB	grade: 3	tumor_percent: 95	marked_lymphocytes: 0	fibrosis_percent: 5	adenosquamous_content (0='no', 1='yes'): 0	bronchioloalveolar_content (0='no', 1='yes'): 0	survival_months: 85.2566735112936	survival_status(0='alive',1='dead'): 0	kras (0='wt',1='mutated'): 1	tp53 (0='wt',1='mutated'): 1			Not applicable	Not applicable	total RNA	Total RNA was extracted using RNeasy kit from Qiagen following manufacturer's instructions. These total RNA samples were run on an Agilent Bioanalyzer 2100 (Agilent Technologies, Inc) to ensure RNA quality.	Cy5	The total RNA labeling and hybridization protocol used is described in the Agilent low RNA input linear amplification kit (http://www.chem.agilent.com/Scripts/PDS.asp?lPage=10003 ), with the following two changes: 1) a Qiagen PCR purification kit was used to clean up the cRNA instead of the LiCl precipitation, and 2) all regents volumes were reduced by one half.	9606	Stratagene Human Universal Reference	Homo sapiens	reference: Stratagene Human Universal Reference that contained 1/10 added MCF7 and ME16C RNAs	Not applicable	Not applicable	total RNA	Total RNA was extracted using RNeasy kit from Qiagen following manufacturer's instructions. These total RNA samples were run on an Agilent Bioanalyzer 2100 (Agilent Technologies, Inc) to ensure RNA quality.	Cy3	The total RNA labeling and hybridization protocol used is described in the Agilent low RNA input linear amplification kit (http://www.chem.agilent.com/Scripts/PDS.asp?lPage=10003 ), with the following two changes: 1) a Qiagen PCR purification kit was used to clean up the cRNA instead of the LiCl precipitation, and 2) all regents volumes were reduced by one half.	9606	Microarrays were hybridized in an Robbins Scientific hybridization oven with 850ng of labeled Cy3 Reference and 850ng of Cy5 experimental samples using the Agilent hybridization kit as described by the manufacturer. The arrays were incubated overnight and then washed once for 10 minutes in 2X SSC and 0.0005% triton X-102, twice for 5 minutes in 0.1XSSC, and then immersed into Agilent Stabilizatio…	Microarrays were scanned with Agilent Scanner and intensity was recorded using Agilent Feature Extraction Software.	tumor 66	Agilent feature extraction output was processed by normexp background correction and loess normalization using Bioconductor library limma.	GPL9053
GSM663350	tumor 67 [EXPID7220]	GSM663350	Public on May 17 2012	Jan 28 2011	May 17 2012	RNA	2	lung adenocarcinoma tumor RNA	Homo sapiens	subtype: squamoid	age (90=greater than or equal to 90): 69	Sex: M	smoking_status(0=nonsmoker,1=smoker): Smoker	pack_years: 100	Stage: IIB	grade: 3	tumor_percent: 85	marked_lymphocytes: 0	fibrosis_percent: 0	adenosquamous_content (0='no', 1='yes'): 0	bronchioloalveolar_content (0='no', 1='yes'): 0	survival_months: 28.3860369609856	survival_status(0='alive',1='dead'): 1	kras (0='wt',1='mutated'): 0	tp53 (0='wt',1='mutated'): 1			Not applicable	Not applicable	total RNA	Total RNA was extracted using RNeasy kit from Qiagen following manufacturer's instructions. These total RNA samples were run on an Agilent Bioanalyzer 2100 (Agilent Technologies, Inc) to ensure RNA quality.	Cy5	The total RNA labeling and hybridization protocol used is described in the Agilent low RNA input linear amplification kit (http://www.chem.agilent.com/Scripts/PDS.asp?lPage=10003 ), with the following two changes: 1) a Qiagen PCR purification kit was used to clean up the cRNA instead of the LiCl precipitation, and 2) all regents volumes were reduced by one half.	9606	Stratagene Human Universal Reference	Homo sapiens	reference: Stratagene Human Universal Reference that contained 1/10 added MCF7 and ME16C RNAs	Not applicable	Not applicable	total RNA	Total RNA was extracted using RNeasy kit from Qiagen following manufacturer's instructions. These total RNA samples were run on an Agilent Bioanalyzer 2100 (Agilent Technologies, Inc) to ensure RNA quality.	Cy3	The total RNA labeling and hybridization protocol used is described in the Agilent low RNA input linear amplification kit (http://www.chem.agilent.com/Scripts/PDS.asp?lPage=10003 ), with the following two changes: 1) a Qiagen PCR purification kit was used to clean up the cRNA instead of the LiCl precipitation, and 2) all regents volumes were reduced by one half.	9606	Microarrays were hybridized in an Robbins Scientific hybridization oven with 850ng of labeled Cy3 Reference and 850ng of Cy5 experimental samples using the Agilent hybridization kit as described by the manufacturer. The arrays were incubated overnight and then washed once for 10 minutes in 2X SSC and 0.0005% triton X-102, twice for 5 minutes in 0.1XSSC, and then immersed into Agilent Stabilizatio…	Microarrays were scanned with Agilent Scanner and intensity was recorded using Agilent Feature Extraction Software.	tumor 67	Agilent feature extraction output was processed by normexp background correction and loess normalization using Bioconductor library limma.	GPL9053
GSM663351	tumor 68 [EXPID7222]	GSM663351	Public on May 17 2012	Jan 28 2011	May 17 2012	RNA	2	lung adenocarcinoma tumor RNA	Homo sapiens	subtype: bronchioid	age (90=greater than or equal to 90): 64	Sex: M	smoking_status(0=nonsmoker,1=smoker): Smoker	pack_years: 5	Stage: IA	grade: 2	tumor_percent: 5	marked_lymphocytes: 0	fibrosis_percent: 95	adenosquamous_content (0='no', 1='yes'): 1	bronchioloalveolar_content (0='no', 1='yes'): 0	survival_months: 48.4271047227926	survival_status(0='alive',1='dead'): 0	egfr (0='wt',1='mutated'): 0	kras (0='wt',1='mutated'): 0	tp53 (0='wt',1='mutated'): 0	stk11 (0='wt',1='mutated'): 1	Not applicable	Not applicable	total RNA	Total RNA was extracted using RNeasy kit from Qiagen following manufacturer's instructions. These total RNA samples were run on an Agilent Bioanalyzer 2100 (Agilent Technologies, Inc) to ensure RNA quality.	Cy5	The total RNA labeling and hybridization protocol used is described in the Agilent low RNA input linear amplification kit (http://www.chem.agilent.com/Scripts/PDS.asp?lPage=10003 ), with the following two changes: 1) a Qiagen PCR purification kit was used to clean up the cRNA instead of the LiCl precipitation, and 2) all regents volumes were reduced by one half.	9606	Stratagene Human Universal Reference	Homo sapiens	reference: Stratagene Human Universal Reference that contained 1/10 added MCF7 and ME16C RNAs	Not applicable	Not applicable	total RNA	Total RNA was extracted using RNeasy kit from Qiagen following manufacturer's instructions. These total RNA samples were run on an Agilent Bioanalyzer 2100 (Agilent Technologies, Inc) to ensure RNA quality.	Cy3	The total RNA labeling and hybridization protocol used is described in the Agilent low RNA input linear amplification kit (http://www.chem.agilent.com/Scripts/PDS.asp?lPage=10003 ), with the following two changes: 1) a Qiagen PCR purification kit was used to clean up the cRNA instead of the LiCl precipitation, and 2) all regents volumes were reduced by one half.	9606	Microarrays were hybridized in an Robbins Scientific hybridization oven with 850ng of labeled Cy3 Reference and 850ng of Cy5 experimental samples using the Agilent hybridization kit as described by the manufacturer. The arrays were incubated overnight and then washed once for 10 minutes in 2X SSC and 0.0005% triton X-102, twice for 5 minutes in 0.1XSSC, and then immersed into Agilent Stabilizatio…	Microarrays were scanned with Agilent Scanner and intensity was recorded using Agilent Feature Extraction Software.	tumor 68	Agilent feature extraction output was processed by normexp background correction and loess normalization using Bioconductor library limma.	GPL9053
GSM663352	tumor 69 [EXPID7230]	GSM663352	Public on May 17 2012	Jan 28 2011	May 17 2012	RNA	2	lung adenocarcinoma tumor RNA	Homo sapiens	subtype: bronchioid	age (90=greater than or equal to 90): 75	Sex: F	smoking_status(0=nonsmoker,1=smoker): Smoker	pack_years: 10	Stage: IA	grade: 2	tumor_percent: 75	marked_lymphocytes: 1	fibrosis_percent: 25	adenosquamous_content (0='no', 1='yes'): 0	bronchioloalveolar_content (0='no', 1='yes'): 0	survival_months: 56.2464065708419	survival_status(0='alive',1='dead'): 0	egfr (0='wt',1='mutated'): 0	kras (0='wt',1='mutated'): 0	tp53 (0='wt',1='mutated'): 0	stk11 (0='wt',1='mutated'): 0	Not applicable	Not applicable	total RNA	Total RNA was extracted using RNeasy kit from Qiagen following manufacturer's instructions. These total RNA samples were run on an Agilent Bioanalyzer 2100 (Agilent Technologies, Inc) to ensure RNA quality.	Cy5	The total RNA labeling and hybridization protocol used is described in the Agilent low RNA input linear amplification kit (http://www.chem.agilent.com/Scripts/PDS.asp?lPage=10003 ), with the following two changes: 1) a Qiagen PCR purification kit was used to clean up the cRNA instead of the LiCl precipitation, and 2) all regents volumes were reduced by one half.	9606	Stratagene Human Universal Reference	Homo sapiens	reference: Stratagene Human Universal Reference that contained 1/10 added MCF7 and ME16C RNAs	Not applicable	Not applicable	total RNA	Total RNA was extracted using RNeasy kit from Qiagen following manufacturer's instructions. These total RNA samples were run on an Agilent Bioanalyzer 2100 (Agilent Technologies, Inc) to ensure RNA quality.	Cy3	The total RNA labeling and hybridization protocol used is described in the Agilent low RNA input linear amplification kit (http://www.chem.agilent.com/Scripts/PDS.asp?lPage=10003 ), with the following two changes: 1) a Qiagen PCR purification kit was used to clean up the cRNA instead of the LiCl precipitation, and 2) all regents volumes were reduced by one half.	9606	Microarrays were hybridized in an Robbins Scientific hybridization oven with 850ng of labeled Cy3 Reference and 850ng of Cy5 experimental samples using the Agilent hybridization kit as described by the manufacturer. The arrays were incubated overnight and then washed once for 10 minutes in 2X SSC and 0.0005% triton X-102, twice for 5 minutes in 0.1XSSC, and then immersed into Agilent Stabilizatio…	Microarrays were scanned with Agilent Scanner and intensity was recorded using Agilent Feature Extraction Software.	tumor 69	Agilent feature extraction output was processed by normexp background correction and loess normalization using Bioconductor library limma.	GPL9053
GSM663353	tumor 70 [EXPID7231]	GSM663353	Public on May 17 2012	Jan 28 2011	May 17 2012	RNA	2	lung adenocarcinoma tumor RNA	Homo sapiens	subtype: squamoid	age (90=greater than or equal to 90): 60	Sex: F	smoking_status(0=nonsmoker,1=smoker): Smoker	pack_years: 20	Stage: IIIA	grade: 3	marked_lymphocytes: 0	adenosquamous_content (0='no', 1='yes'): 1	bronchioloalveolar_content (0='no', 1='yes'): 0	survival_months: 11.2689938398357	survival_status(0='alive',1='dead'): 1	egfr (0='wt',1='mutated'): 0	kras (0='wt',1='mutated'): 0	tp53 (0='wt',1='mutated'): 0	stk11 (0='wt',1='mutated'): 0			Not applicable	Not applicable	total RNA	Total RNA was extracted using RNeasy kit from Qiagen following manufacturer's instructions. These total RNA samples were run on an Agilent Bioanalyzer 2100 (Agilent Technologies, Inc) to ensure RNA quality.	Cy5	The total RNA labeling and hybridization protocol used is described in the Agilent low RNA input linear amplification kit (http://www.chem.agilent.com/Scripts/PDS.asp?lPage=10003 ), with the following two changes: 1) a Qiagen PCR purification kit was used to clean up the cRNA instead of the LiCl precipitation, and 2) all regents volumes were reduced by one half.	9606	Stratagene Human Universal Reference	Homo sapiens	reference: Stratagene Human Universal Reference that contained 1/10 added MCF7 and ME16C RNAs	Not applicable	Not applicable	total RNA	Total RNA was extracted using RNeasy kit from Qiagen following manufacturer's instructions. These total RNA samples were run on an Agilent Bioanalyzer 2100 (Agilent Technologies, Inc) to ensure RNA quality.	Cy3	The total RNA labeling and hybridization protocol used is described in the Agilent low RNA input linear amplification kit (http://www.chem.agilent.com/Scripts/PDS.asp?lPage=10003 ), with the following two changes: 1) a Qiagen PCR purification kit was used to clean up the cRNA instead of the LiCl precipitation, and 2) all regents volumes were reduced by one half.	9606	Microarrays were hybridized in an Robbins Scientific hybridization oven with 850ng of labeled Cy3 Reference and 850ng of Cy5 experimental samples using the Agilent hybridization kit as described by the manufacturer. The arrays were incubated overnight and then washed once for 10 minutes in 2X SSC and 0.0005% triton X-102, twice for 5 minutes in 0.1XSSC, and then immersed into Agilent Stabilizatio…	Microarrays were scanned with Agilent Scanner and intensity was recorded using Agilent Feature Extraction Software.	tumor 70	Agilent feature extraction output was processed by normexp background correction and loess normalization using Bioconductor library limma.	GPL9053
GSM663354	tumor 71 [EXPID7240]	GSM663354	Public on May 17 2012	Jan 28 2011	May 17 2012	RNA	2	lung adenocarcinoma tumor RNA	Homo sapiens	subtype: magnoid	age (90=greater than or equal to 90): 53	Sex: F	smoking_status(0=nonsmoker,1=smoker): Smoker	pack_years: 60	Stage: IIIA	grade: 2	tumor_percent: 70	marked_lymphocytes: 0	fibrosis_percent: 10	adenosquamous_content (0='no', 1='yes'): 0	bronchioloalveolar_content (0='no', 1='yes'): 0	survival_months: 76.7802874743327	survival_status(0='alive',1='dead'): 0	kras (0='wt',1='mutated'): 0	tp53 (0='wt',1='mutated'): 1			Not applicable	Not applicable	total RNA	Total RNA was extracted using RNeasy kit from Qiagen following manufacturer's instructions. These total RNA samples were run on an Agilent Bioanalyzer 2100 (Agilent Technologies, Inc) to ensure RNA quality.	Cy5	The total RNA labeling and hybridization protocol used is described in the Agilent low RNA input linear amplification kit (http://www.chem.agilent.com/Scripts/PDS.asp?lPage=10003 ), with the following two changes: 1) a Qiagen PCR purification kit was used to clean up the cRNA instead of the LiCl precipitation, and 2) all regents volumes were reduced by one half.	9606	Stratagene Human Universal Reference	Homo sapiens	reference: Stratagene Human Universal Reference that contained 1/10 added MCF7 and ME16C RNAs	Not applicable	Not applicable	total RNA	Total RNA was extracted using RNeasy kit from Qiagen following manufacturer's instructions. These total RNA samples were run on an Agilent Bioanalyzer 2100 (Agilent Technologies, Inc) to ensure RNA quality.	Cy3	The total RNA labeling and hybridization protocol used is described in the Agilent low RNA input linear amplification kit (http://www.chem.agilent.com/Scripts/PDS.asp?lPage=10003 ), with the following two changes: 1) a Qiagen PCR purification kit was used to clean up the cRNA instead of the LiCl precipitation, and 2) all regents volumes were reduced by one half.	9606	Microarrays were hybridized in an Robbins Scientific hybridization oven with 850ng of labeled Cy3 Reference and 850ng of Cy5 experimental samples using the Agilent hybridization kit as described by the manufacturer. The arrays were incubated overnight and then washed once for 10 minutes in 2X SSC and 0.0005% triton X-102, twice for 5 minutes in 0.1XSSC, and then immersed into Agilent Stabilizatio…	Microarrays were scanned with Agilent Scanner and intensity was recorded using Agilent Feature Extraction Software.	tumor 71	Agilent feature extraction output was processed by normexp background correction and loess normalization using Bioconductor library limma.	GPL9053
GSM663355	tumor 72 [EXPID7242]	GSM663355	Public on May 17 2012	Jan 28 2011	May 17 2012	RNA	2	lung adenocarcinoma tumor RNA	Homo sapiens	subtype: bronchioid	age (90=greater than or equal to 90): 53	Sex: M	smoking_status(0=nonsmoker,1=smoker): Smoker	Stage: IB	grade: 1	tumor_percent: 77	marked_lymphocytes: 0	fibrosis_percent: 0	adenosquamous_content (0='no', 1='yes'): 0	bronchioloalveolar_content (0='no', 1='yes'): 1	survival_months: 66.6611909650924	survival_status(0='alive',1='dead'): 1						Not applicable	Not applicable	total RNA	Total RNA was extracted using RNeasy kit from Qiagen following manufacturer's instructions. These total RNA samples were run on an Agilent Bioanalyzer 2100 (Agilent Technologies, Inc) to ensure RNA quality.	Cy5	The total RNA labeling and hybridization protocol used is described in the Agilent low RNA input linear amplification kit (http://www.chem.agilent.com/Scripts/PDS.asp?lPage=10003 ), with the following two changes: 1) a Qiagen PCR purification kit was used to clean up the cRNA instead of the LiCl precipitation, and 2) all regents volumes were reduced by one half.	9606	Stratagene Human Universal Reference	Homo sapiens	reference: Stratagene Human Universal Reference that contained 1/10 added MCF7 and ME16C RNAs	Not applicable	Not applicable	total RNA	Total RNA was extracted using RNeasy kit from Qiagen following manufacturer's instructions. These total RNA samples were run on an Agilent Bioanalyzer 2100 (Agilent Technologies, Inc) to ensure RNA quality.	Cy3	The total RNA labeling and hybridization protocol used is described in the Agilent low RNA input linear amplification kit (http://www.chem.agilent.com/Scripts/PDS.asp?lPage=10003 ), with the following two changes: 1) a Qiagen PCR purification kit was used to clean up the cRNA instead of the LiCl precipitation, and 2) all regents volumes were reduced by one half.	9606	Microarrays were hybridized in an Robbins Scientific hybridization oven with 850ng of labeled Cy3 Reference and 850ng of Cy5 experimental samples using the Agilent hybridization kit as described by the manufacturer. The arrays were incubated overnight and then washed once for 10 minutes in 2X SSC and 0.0005% triton X-102, twice for 5 minutes in 0.1XSSC, and then immersed into Agilent Stabilizatio…	Microarrays were scanned with Agilent Scanner and intensity was recorded using Agilent Feature Extraction Software.	tumor 72	Agilent feature extraction output was processed by normexp background correction and loess normalization using Bioconductor library limma.	GPL9053
GSM663356	tumor 73 [EXPID7246]	GSM663356	Public on May 17 2012	Jan 28 2011	May 17 2012	RNA	2	lung adenocarcinoma tumor RNA	Homo sapiens	subtype: bronchioid	age (90=greater than or equal to 90): 73	sex: F	smoking_status(0=nonsmoker,1=smoker): NeverSmoker	pack_years: 0	stage: IIIA	grade: 2	tumor_percent: 40	marked_lymphocytes: 0	fibrosis_percent: 20	adenosquamous_content (0='no', 1='yes'): 0	bronchioloalveolar_content (0='no', 1='yes'): 0	survival_months: 23.8850102669405	survival_status(0='alive',1='dead'): 1	egfr (0='wt',1='mutated'): 1	kras (0='wt',1='mutated'): 0	tp53 (0='wt',1='mutated'): 0	stk11 (0='wt',1='mutated'): 0	Not applicable	Not applicable	total RNA	Total RNA was extracted using RNeasy kit from Qiagen following manufacturer's instructions. These total RNA samples were run on an Agilent Bioanalyzer 2100 (Agilent Technologies, Inc) to ensure RNA quality.	Cy5	The total RNA labeling and hybridization protocol used is described in the Agilent low RNA input linear amplification kit (http://www.chem.agilent.com/Scripts/PDS.asp?lPage=10003 ), with the following two changes: 1) a Qiagen PCR purification kit was used to clean up the cRNA instead of the LiCl precipitation, and 2) all regents volumes were reduced by one half.	9606	Stratagene Human Universal Reference	Homo sapiens	reference: Stratagene Human Universal Reference that contained 1/10 added MCF7 and ME16C RNAs	Not applicable	Not applicable	total RNA	Total RNA was extracted using RNeasy kit from Qiagen following manufacturer's instructions. These total RNA samples were run on an Agilent Bioanalyzer 2100 (Agilent Technologies, Inc) to ensure RNA quality.	Cy3	The total RNA labeling and hybridization protocol used is described in the Agilent low RNA input linear amplification kit (http://www.chem.agilent.com/Scripts/PDS.asp?lPage=10003 ), with the following two changes: 1) a Qiagen PCR purification kit was used to clean up the cRNA instead of the LiCl precipitation, and 2) all regents volumes were reduced by one half.	9606	Microarrays were hybridized in an Robbins Scientific hybridization oven with 850ng of labeled Cy3 Reference and 850ng of Cy5 experimental samples using the Agilent hybridization kit as described by the manufacturer. The arrays were incubated overnight and then washed once for 10 minutes in 2X SSC and 0.0005% triton X-102, twice for 5 minutes in 0.1XSSC, and then immersed into Agilent Stabilizatio…	Microarrays were scanned with Agilent Scanner and intensity was recorded using Agilent Feature Extraction Software.	tumor 73	Agilent feature extraction output was processed by normexp background correction and loess normalization using Bioconductor library limma.	GPL9053
GSM663357	tumor 74 [EXPID7252]	GSM663357	Public on May 17 2012	Jan 28 2011	May 17 2012	RNA	2	lung adenocarcinoma tumor RNA	Homo sapiens	subtype: magnoid	age (90=greater than or equal to 90): 88	Sex: F	smoking_status(0=nonsmoker,1=smoker): Smoker	Stage: IA	grade: 2	tumor_percent: 80	marked_lymphocytes: 0	fibrosis_percent: 5	adenosquamous_content (0='no', 1='yes'): 0	bronchioloalveolar_content (0='no', 1='yes'): 0	survival_months: 21.223819301848	survival_status(0='alive',1='dead'): 1	egfr (0='wt',1='mutated'): 0	kras (0='wt',1='mutated'): 0	tp53 (0='wt',1='mutated'): 0	stk11 (0='wt',1='mutated'): 0		Not applicable	Not applicable	total RNA	Total RNA was extracted using RNeasy kit from Qiagen following manufacturer's instructions. These total RNA samples were run on an Agilent Bioanalyzer 2100 (Agilent Technologies, Inc) to ensure RNA quality.	Cy5	The total RNA labeling and hybridization protocol used is described in the Agilent low RNA input linear amplification kit (http://www.chem.agilent.com/Scripts/PDS.asp?lPage=10003 ), with the following two changes: 1) a Qiagen PCR purification kit was used to clean up the cRNA instead of the LiCl precipitation, and 2) all regents volumes were reduced by one half.	9606	Stratagene Human Universal Reference	Homo sapiens	reference: Stratagene Human Universal Reference that contained 1/10 added MCF7 and ME16C RNAs	Not applicable	Not applicable	total RNA	Total RNA was extracted using RNeasy kit from Qiagen following manufacturer's instructions. These total RNA samples were run on an Agilent Bioanalyzer 2100 (Agilent Technologies, Inc) to ensure RNA quality.	Cy3	The total RNA labeling and hybridization protocol used is described in the Agilent low RNA input linear amplification kit (http://www.chem.agilent.com/Scripts/PDS.asp?lPage=10003 ), with the following two changes: 1) a Qiagen PCR purification kit was used to clean up the cRNA instead of the LiCl precipitation, and 2) all regents volumes were reduced by one half.	9606	Microarrays were hybridized in an Robbins Scientific hybridization oven with 850ng of labeled Cy3 Reference and 850ng of Cy5 experimental samples using the Agilent hybridization kit as described by the manufacturer. The arrays were incubated overnight and then washed once for 10 minutes in 2X SSC and 0.0005% triton X-102, twice for 5 minutes in 0.1XSSC, and then immersed into Agilent Stabilizatio…	Microarrays were scanned with Agilent Scanner and intensity was recorded using Agilent Feature Extraction Software.	tumor 74	Agilent feature extraction output was processed by normexp background correction and loess normalization using Bioconductor library limma.	GPL9053
GSM663358	tumor 75 [EXPID7253]	GSM663358	Public on May 17 2012	Jan 28 2011	May 17 2012	RNA	2	lung adenocarcinoma tumor RNA	Homo sapiens	subtype: bronchioid	age (90=greater than or equal to 90): 50	Sex: F	smoking_status(0=nonsmoker,1=smoker): Smoker	Stage: IIB	grade: 2	tumor_percent: 80	marked_lymphocytes: 0	fibrosis_percent: 10	adenosquamous_content (0='no', 1='yes'): 0	bronchioloalveolar_content (0='no', 1='yes'): 0	survival_months: 15.8685831622177	survival_status(0='alive',1='dead'): 1	egfr (0='wt',1='mutated'): 0	kras (0='wt',1='mutated'): 0	tp53 (0='wt',1='mutated'): 0	stk11 (0='wt',1='mutated'): 0		Not applicable	Not applicable	total RNA	Total RNA was extracted using RNeasy kit from Qiagen following manufacturer's instructions. These total RNA samples were run on an Agilent Bioanalyzer 2100 (Agilent Technologies, Inc) to ensure RNA quality.	Cy5	The total RNA labeling and hybridization protocol used is described in the Agilent low RNA input linear amplification kit (http://www.chem.agilent.com/Scripts/PDS.asp?lPage=10003 ), with the following two changes: 1) a Qiagen PCR purification kit was used to clean up the cRNA instead of the LiCl precipitation, and 2) all regents volumes were reduced by one half.	9606	Stratagene Human Universal Reference	Homo sapiens	reference: Stratagene Human Universal Reference that contained 1/10 added MCF7 and ME16C RNAs	Not applicable	Not applicable	total RNA	Total RNA was extracted using RNeasy kit from Qiagen following manufacturer's instructions. These total RNA samples were run on an Agilent Bioanalyzer 2100 (Agilent Technologies, Inc) to ensure RNA quality.	Cy3	The total RNA labeling and hybridization protocol used is described in the Agilent low RNA input linear amplification kit (http://www.chem.agilent.com/Scripts/PDS.asp?lPage=10003 ), with the following two changes: 1) a Qiagen PCR purification kit was used to clean up the cRNA instead of the LiCl precipitation, and 2) all regents volumes were reduced by one half.	9606	Microarrays were hybridized in an Robbins Scientific hybridization oven with 850ng of labeled Cy3 Reference and 850ng of Cy5 experimental samples using the Agilent hybridization kit as described by the manufacturer. The arrays were incubated overnight and then washed once for 10 minutes in 2X SSC and 0.0005% triton X-102, twice for 5 minutes in 0.1XSSC, and then immersed into Agilent Stabilizatio…	Microarrays were scanned with Agilent Scanner and intensity was recorded using Agilent Feature Extraction Software.	tumor 75	Agilent feature extraction output was processed by normexp background correction and loess normalization using Bioconductor library limma.	GPL9053
GSM663359	tumor 76 [EXPID7254]	GSM663359	Public on May 17 2012	Jan 28 2011	May 17 2012	RNA	2	lung adenocarcinoma tumor RNA	Homo sapiens	subtype: bronchioid	age (90=greater than or equal to 90): 67	Sex: F	smoking_status(0=nonsmoker,1=smoker): Smoker	Stage: IB	grade: 1	tumor_percent: 40	marked_lymphocytes: 0	fibrosis_percent: 40	adenosquamous_content (0='no', 1='yes'): 0	bronchioloalveolar_content (0='no', 1='yes'): 0	survival_months: 40.5092402464066	survival_status(0='alive',1='dead'): 0	egfr (0='wt',1='mutated'): 0	kras (0='wt',1='mutated'): 0	tp53 (0='wt',1='mutated'): 0	stk11 (0='wt',1='mutated'): 0		Not applicable	Not applicable	total RNA	Total RNA was extracted using RNeasy kit from Qiagen following manufacturer's instructions. These total RNA samples were run on an Agilent Bioanalyzer 2100 (Agilent Technologies, Inc) to ensure RNA quality.	Cy5	The total RNA labeling and hybridization protocol used is described in the Agilent low RNA input linear amplification kit (http://www.chem.agilent.com/Scripts/PDS.asp?lPage=10003 ), with the following two changes: 1) a Qiagen PCR purification kit was used to clean up the cRNA instead of the LiCl precipitation, and 2) all regents volumes were reduced by one half.	9606	Stratagene Human Universal Reference	Homo sapiens	reference: Stratagene Human Universal Reference that contained 1/10 added MCF7 and ME16C RNAs	Not applicable	Not applicable	total RNA	Total RNA was extracted using RNeasy kit from Qiagen following manufacturer's instructions. These total RNA samples were run on an Agilent Bioanalyzer 2100 (Agilent Technologies, Inc) to ensure RNA quality.	Cy3	The total RNA labeling and hybridization protocol used is described in the Agilent low RNA input linear amplification kit (http://www.chem.agilent.com/Scripts/PDS.asp?lPage=10003 ), with the following two changes: 1) a Qiagen PCR purification kit was used to clean up the cRNA instead of the LiCl precipitation, and 2) all regents volumes were reduced by one half.	9606	Microarrays were hybridized in an Robbins Scientific hybridization oven with 850ng of labeled Cy3 Reference and 850ng of Cy5 experimental samples using the Agilent hybridization kit as described by the manufacturer. The arrays were incubated overnight and then washed once for 10 minutes in 2X SSC and 0.0005% triton X-102, twice for 5 minutes in 0.1XSSC, and then immersed into Agilent Stabilizatio…	Microarrays were scanned with Agilent Scanner and intensity was recorded using Agilent Feature Extraction Software.	tumor 76	Agilent feature extraction output was processed by normexp background correction and loess normalization using Bioconductor library limma.	GPL9053
GSM663360	tumor 77 [EXPID7255]	GSM663360	Public on May 17 2012	Jan 28 2011	May 17 2012	RNA	2	lung adenocarcinoma tumor RNA	Homo sapiens	subtype: bronchioid	age (90=greater than or equal to 90): 65	Sex: M	smoking_status(0=nonsmoker,1=smoker): Smoker	pack_years: 80	Stage: IB	grade: 3	tumor_percent: 60	marked_lymphocytes: 0	fibrosis_percent: 40	adenosquamous_content (0='no', 1='yes'): 0	bronchioloalveolar_content (0='no', 1='yes'): 0	survival_months: 0.131416837782341	survival_status(0='alive',1='dead'): 1	egfr (0='wt',1='mutated'): 0	kras (0='wt',1='mutated'): 0	tp53 (0='wt',1='mutated'): 1	stk11 (0='wt',1='mutated'): 0	Not applicable	Not applicable	total RNA	Total RNA was extracted using RNeasy kit from Qiagen following manufacturer's instructions. These total RNA samples were run on an Agilent Bioanalyzer 2100 (Agilent Technologies, Inc) to ensure RNA quality.	Cy5	The total RNA labeling and hybridization protocol used is described in the Agilent low RNA input linear amplification kit (http://www.chem.agilent.com/Scripts/PDS.asp?lPage=10003 ), with the following two changes: 1) a Qiagen PCR purification kit was used to clean up the cRNA instead of the LiCl precipitation, and 2) all regents volumes were reduced by one half.	9606	Stratagene Human Universal Reference	Homo sapiens	reference: Stratagene Human Universal Reference that contained 1/10 added MCF7 and ME16C RNAs	Not applicable	Not applicable	total RNA	Total RNA was extracted using RNeasy kit from Qiagen following manufacturer's instructions. These total RNA samples were run on an Agilent Bioanalyzer 2100 (Agilent Technologies, Inc) to ensure RNA quality.	Cy3	The total RNA labeling and hybridization protocol used is described in the Agilent low RNA input linear amplification kit (http://www.chem.agilent.com/Scripts/PDS.asp?lPage=10003 ), with the following two changes: 1) a Qiagen PCR purification kit was used to clean up the cRNA instead of the LiCl precipitation, and 2) all regents volumes were reduced by one half.	9606	Microarrays were hybridized in an Robbins Scientific hybridization oven with 850ng of labeled Cy3 Reference and 850ng of Cy5 experimental samples using the Agilent hybridization kit as described by the manufacturer. The arrays were incubated overnight and then washed once for 10 minutes in 2X SSC and 0.0005% triton X-102, twice for 5 minutes in 0.1XSSC, and then immersed into Agilent Stabilizatio…	Microarrays were scanned with Agilent Scanner and intensity was recorded using Agilent Feature Extraction Software.	tumor 77	Agilent feature extraction output was processed by normexp background correction and loess normalization using Bioconductor library limma.	GPL9053
GSM663361	tumor 78 [EXPID7256]	GSM663361	Public on May 17 2012	Jan 28 2011	May 17 2012	RNA	2	lung adenocarcinoma tumor RNA	Homo sapiens	subtype: bronchioid	age (90=greater than or equal to 90): 76	Sex: F	smoking_status(0=nonsmoker,1=smoker): Smoker	pack_years: 150	grade: 3	tumor_percent: 90	marked_lymphocytes: 0	fibrosis_percent: 5	adenosquamous_content (0='no', 1='yes'): 0	bronchioloalveolar_content (0='no', 1='yes'): 0	kras (0='wt',1='mutated'): 0	tp53 (0='wt',1='mutated'): 0						Not applicable	Not applicable	total RNA	Total RNA was extracted using RNeasy kit from Qiagen following manufacturer's instructions. These total RNA samples were run on an Agilent Bioanalyzer 2100 (Agilent Technologies, Inc) to ensure RNA quality.	Cy5	The total RNA labeling and hybridization protocol used is described in the Agilent low RNA input linear amplification kit (http://www.chem.agilent.com/Scripts/PDS.asp?lPage=10003 ), with the following two changes: 1) a Qiagen PCR purification kit was used to clean up the cRNA instead of the LiCl precipitation, and 2) all regents volumes were reduced by one half.	9606	Stratagene Human Universal Reference	Homo sapiens	reference: Stratagene Human Universal Reference that contained 1/10 added MCF7 and ME16C RNAs	Not applicable	Not applicable	total RNA	Total RNA was extracted using RNeasy kit from Qiagen following manufacturer's instructions. These total RNA samples were run on an Agilent Bioanalyzer 2100 (Agilent Technologies, Inc) to ensure RNA quality.	Cy3	The total RNA labeling and hybridization protocol used is described in the Agilent low RNA input linear amplification kit (http://www.chem.agilent.com/Scripts/PDS.asp?lPage=10003 ), with the following two changes: 1) a Qiagen PCR purification kit was used to clean up the cRNA instead of the LiCl precipitation, and 2) all regents volumes were reduced by one half.	9606	Microarrays were hybridized in an Robbins Scientific hybridization oven with 850ng of labeled Cy3 Reference and 850ng of Cy5 experimental samples using the Agilent hybridization kit as described by the manufacturer. The arrays were incubated overnight and then washed once for 10 minutes in 2X SSC and 0.0005% triton X-102, twice for 5 minutes in 0.1XSSC, and then immersed into Agilent Stabilizatio…	Microarrays were scanned with Agilent Scanner and intensity was recorded using Agilent Feature Extraction Software.	tumor 78	Agilent feature extraction output was processed by normexp background correction and loess normalization using Bioconductor library limma.	GPL9053
GSM663362	tumor 79 [EXPID7257]	GSM663362	Public on May 17 2012	Jan 28 2011	May 17 2012	RNA	2	lung adenocarcinoma tumor RNA	Homo sapiens	subtype: magnoid	age (90=greater than or equal to 90): 63	sex: F	grade: 2	tumor_percent: 70	marked_lymphocytes: 0	fibrosis_percent: 30	adenosquamous_content (0='no', 1='yes'): 0	bronchioloalveolar_content (0='no', 1='yes'): 0	survival_months: 33.4784394250513	survival_status(0='alive',1='dead'): 0	kras (0='wt',1='mutated'): 1	tp53 (0='wt',1='mutated'): 1						Not applicable	Not applicable	total RNA	Total RNA was extracted using RNeasy kit from Qiagen following manufacturer's instructions. These total RNA samples were run on an Agilent Bioanalyzer 2100 (Agilent Technologies, Inc) to ensure RNA quality.	Cy5	The total RNA labeling and hybridization protocol used is described in the Agilent low RNA input linear amplification kit (http://www.chem.agilent.com/Scripts/PDS.asp?lPage=10003 ), with the following two changes: 1) a Qiagen PCR purification kit was used to clean up the cRNA instead of the LiCl precipitation, and 2) all regents volumes were reduced by one half.	9606	Stratagene Human Universal Reference	Homo sapiens	reference: Stratagene Human Universal Reference that contained 1/10 added MCF7 and ME16C RNAs	Not applicable	Not applicable	total RNA	Total RNA was extracted using RNeasy kit from Qiagen following manufacturer's instructions. These total RNA samples were run on an Agilent Bioanalyzer 2100 (Agilent Technologies, Inc) to ensure RNA quality.	Cy3	The total RNA labeling and hybridization protocol used is described in the Agilent low RNA input linear amplification kit (http://www.chem.agilent.com/Scripts/PDS.asp?lPage=10003 ), with the following two changes: 1) a Qiagen PCR purification kit was used to clean up the cRNA instead of the LiCl precipitation, and 2) all regents volumes were reduced by one half.	9606	Microarrays were hybridized in an Robbins Scientific hybridization oven with 850ng of labeled Cy3 Reference and 850ng of Cy5 experimental samples using the Agilent hybridization kit as described by the manufacturer. The arrays were incubated overnight and then washed once for 10 minutes in 2X SSC and 0.0005% triton X-102, twice for 5 minutes in 0.1XSSC, and then immersed into Agilent Stabilizatio…	Microarrays were scanned with Agilent Scanner and intensity was recorded using Agilent Feature Extraction Software.	tumor 79	Agilent feature extraction output was processed by normexp background correction and loess normalization using Bioconductor library limma.	GPL9053
GSM663363	tumor 80 [EXPID7261]	GSM663363	Public on May 17 2012	Jan 28 2011	May 17 2012	RNA	2	lung adenocarcinoma tumor RNA	Homo sapiens	subtype: squamoid	age (90=greater than or equal to 90): 47	sex: F	smoking_status(0=nonsmoker,1=smoker): Smoker	stage: IIA	grade: 2	tumor_percent: 95	marked_lymphocytes: 0	adenosquamous_content (0='no', 1='yes'): 0	bronchioloalveolar_content (0='no', 1='yes'): 0	survival_months: 58.3162217659138	survival_status(0='alive',1='dead'): 1	egfr (0='wt',1='mutated'): 1	kras (0='wt',1='mutated'): 0	tp53 (0='wt',1='mutated'): 0	stk11 (0='wt',1='mutated'): 0			Not applicable	Not applicable	total RNA	Total RNA was extracted using RNeasy kit from Qiagen following manufacturer's instructions. These total RNA samples were run on an Agilent Bioanalyzer 2100 (Agilent Technologies, Inc) to ensure RNA quality.	Cy5	The total RNA labeling and hybridization protocol used is described in the Agilent low RNA input linear amplification kit (http://www.chem.agilent.com/Scripts/PDS.asp?lPage=10003 ), with the following two changes: 1) a Qiagen PCR purification kit was used to clean up the cRNA instead of the LiCl precipitation, and 2) all regents volumes were reduced by one half.	9606	Stratagene Human Universal Reference	Homo sapiens	reference: Stratagene Human Universal Reference that contained 1/10 added MCF7 and ME16C RNAs	Not applicable	Not applicable	total RNA	Total RNA was extracted using RNeasy kit from Qiagen following manufacturer's instructions. These total RNA samples were run on an Agilent Bioanalyzer 2100 (Agilent Technologies, Inc) to ensure RNA quality.	Cy3	The total RNA labeling and hybridization protocol used is described in the Agilent low RNA input linear amplification kit (http://www.chem.agilent.com/Scripts/PDS.asp?lPage=10003 ), with the following two changes: 1) a Qiagen PCR purification kit was used to clean up the cRNA instead of the LiCl precipitation, and 2) all regents volumes were reduced by one half.	9606	Microarrays were hybridized in an Robbins Scientific hybridization oven with 850ng of labeled Cy3 Reference and 850ng of Cy5 experimental samples using the Agilent hybridization kit as described by the manufacturer. The arrays were incubated overnight and then washed once for 10 minutes in 2X SSC and 0.0005% triton X-102, twice for 5 minutes in 0.1XSSC, and then immersed into Agilent Stabilizatio…	Microarrays were scanned with Agilent Scanner and intensity was recorded using Agilent Feature Extraction Software.	tumor 80	Agilent feature extraction output was processed by normexp background correction and loess normalization using Bioconductor library limma.	GPL9053
GSM663364	tumor 81 [EXPID7262]	GSM663364	Public on May 17 2012	Jan 28 2011	May 17 2012	RNA	2	lung adenocarcinoma tumor RNA	Homo sapiens	subtype: magnoid	age (90=greater than or equal to 90): 47	sex: F	smoking_status(0=nonsmoker,1=smoker): NeverSmoker	pack_years: 0	stage: IB	grade: 2	tumor_percent: 60	marked_lymphocytes: 0	fibrosis_percent: 10	adenosquamous_content (0='no', 1='yes'): 0	bronchioloalveolar_content (0='no', 1='yes'): 0	survival_months: 107.367556468172	survival_status(0='alive',1='dead'): 0	egfr (0='wt',1='mutated'): 1	kras (0='wt',1='mutated'): 0	tp53 (0='wt',1='mutated'): 0	stk11 (0='wt',1='mutated'): 0	Not applicable	Not applicable	total RNA	Total RNA was extracted using RNeasy kit from Qiagen following manufacturer's instructions. These total RNA samples were run on an Agilent Bioanalyzer 2100 (Agilent Technologies, Inc) to ensure RNA quality.	Cy5	The total RNA labeling and hybridization protocol used is described in the Agilent low RNA input linear amplification kit (http://www.chem.agilent.com/Scripts/PDS.asp?lPage=10003 ), with the following two changes: 1) a Qiagen PCR purification kit was used to clean up the cRNA instead of the LiCl precipitation, and 2) all regents volumes were reduced by one half.	9606	Stratagene Human Universal Reference	Homo sapiens	reference: Stratagene Human Universal Reference that contained 1/10 added MCF7 and ME16C RNAs	Not applicable	Not applicable	total RNA	Total RNA was extracted using RNeasy kit from Qiagen following manufacturer's instructions. These total RNA samples were run on an Agilent Bioanalyzer 2100 (Agilent Technologies, Inc) to ensure RNA quality.	Cy3	The total RNA labeling and hybridization protocol used is described in the Agilent low RNA input linear amplification kit (http://www.chem.agilent.com/Scripts/PDS.asp?lPage=10003 ), with the following two changes: 1) a Qiagen PCR purification kit was used to clean up the cRNA instead of the LiCl precipitation, and 2) all regents volumes were reduced by one half.	9606	Microarrays were hybridized in an Robbins Scientific hybridization oven with 850ng of labeled Cy3 Reference and 850ng of Cy5 experimental samples using the Agilent hybridization kit as described by the manufacturer. The arrays were incubated overnight and then washed once for 10 minutes in 2X SSC and 0.0005% triton X-102, twice for 5 minutes in 0.1XSSC, and then immersed into Agilent Stabilizatio…	Microarrays were scanned with Agilent Scanner and intensity was recorded using Agilent Feature Extraction Software.	tumor 81	Agilent feature extraction output was processed by normexp background correction and loess normalization using Bioconductor library limma.	GPL9053
GSM663365	tumor 82 [EXPID7264]	GSM663365	Public on May 17 2012	Jan 28 2011	May 17 2012	RNA	2	lung adenocarcinoma tumor RNA	Homo sapiens	subtype: squamoid	age (90=greater than or equal to 90): 67	Sex: F	smoking_status(0=nonsmoker,1=smoker): Smoker	pack_years: 100	Stage: IA	grade: 3	tumor_percent: 70	marked_lymphocytes: 1	adenosquamous_content (0='no', 1='yes'): 0	bronchioloalveolar_content (0='no', 1='yes'): 0	survival_months: 66.2669404517454	survival_status(0='alive',1='dead'): 0	egfr (0='wt',1='mutated'): 0	kras (0='wt',1='mutated'): 0	tp53 (0='wt',1='mutated'): 0	stk11 (0='wt',1='mutated'): 0		Not applicable	Not applicable	total RNA	Total RNA was extracted using RNeasy kit from Qiagen following manufacturer's instructions. These total RNA samples were run on an Agilent Bioanalyzer 2100 (Agilent Technologies, Inc) to ensure RNA quality.	Cy5	The total RNA labeling and hybridization protocol used is described in the Agilent low RNA input linear amplification kit (http://www.chem.agilent.com/Scripts/PDS.asp?lPage=10003 ), with the following two changes: 1) a Qiagen PCR purification kit was used to clean up the cRNA instead of the LiCl precipitation, and 2) all regents volumes were reduced by one half.	9606	Stratagene Human Universal Reference	Homo sapiens	reference: Stratagene Human Universal Reference that contained 1/10 added MCF7 and ME16C RNAs	Not applicable	Not applicable	total RNA	Total RNA was extracted using RNeasy kit from Qiagen following manufacturer's instructions. These total RNA samples were run on an Agilent Bioanalyzer 2100 (Agilent Technologies, Inc) to ensure RNA quality.	Cy3	The total RNA labeling and hybridization protocol used is described in the Agilent low RNA input linear amplification kit (http://www.chem.agilent.com/Scripts/PDS.asp?lPage=10003 ), with the following two changes: 1) a Qiagen PCR purification kit was used to clean up the cRNA instead of the LiCl precipitation, and 2) all regents volumes were reduced by one half.	9606	Microarrays were hybridized in an Robbins Scientific hybridization oven with 850ng of labeled Cy3 Reference and 850ng of Cy5 experimental samples using the Agilent hybridization kit as described by the manufacturer. The arrays were incubated overnight and then washed once for 10 minutes in 2X SSC and 0.0005% triton X-102, twice for 5 minutes in 0.1XSSC, and then immersed into Agilent Stabilizatio…	Microarrays were scanned with Agilent Scanner and intensity was recorded using Agilent Feature Extraction Software.	tumor 82	Agilent feature extraction output was processed by normexp background correction and loess normalization using Bioconductor library limma.	GPL9053
GSM663366	tumor 83 [EXPID7267]	GSM663366	Public on May 17 2012	Jan 28 2011	May 17 2012	RNA	2	lung adenocarcinoma tumor RNA	Homo sapiens	subtype: bronchioid	age (90=greater than or equal to 90): 58	Sex: M	smoking_status(0=nonsmoker,1=smoker): Smoker	pack_years: 80	Stage: IA	grade: 3	tumor_percent: 30	marked_lymphocytes: 0	fibrosis_percent: 70	adenosquamous_content (0='no', 1='yes'): 0	bronchioloalveolar_content (0='no', 1='yes'): 0	survival_months: 10.0205338809035	survival_status(0='alive',1='dead'): 0	egfr (0='wt',1='mutated'): 0	kras (0='wt',1='mutated'): 0	tp53 (0='wt',1='mutated'): 0	stk11 (0='wt',1='mutated'): 0	Not applicable	Not applicable	total RNA	Total RNA was extracted using RNeasy kit from Qiagen following manufacturer's instructions. These total RNA samples were run on an Agilent Bioanalyzer 2100 (Agilent Technologies, Inc) to ensure RNA quality.	Cy5	The total RNA labeling and hybridization protocol used is described in the Agilent low RNA input linear amplification kit (http://www.chem.agilent.com/Scripts/PDS.asp?lPage=10003 ), with the following two changes: 1) a Qiagen PCR purification kit was used to clean up the cRNA instead of the LiCl precipitation, and 2) all regents volumes were reduced by one half.	9606	Stratagene Human Universal Reference	Homo sapiens	reference: Stratagene Human Universal Reference that contained 1/10 added MCF7 and ME16C RNAs	Not applicable	Not applicable	total RNA	Total RNA was extracted using RNeasy kit from Qiagen following manufacturer's instructions. These total RNA samples were run on an Agilent Bioanalyzer 2100 (Agilent Technologies, Inc) to ensure RNA quality.	Cy3	The total RNA labeling and hybridization protocol used is described in the Agilent low RNA input linear amplification kit (http://www.chem.agilent.com/Scripts/PDS.asp?lPage=10003 ), with the following two changes: 1) a Qiagen PCR purification kit was used to clean up the cRNA instead of the LiCl precipitation, and 2) all regents volumes were reduced by one half.	9606	Microarrays were hybridized in an Robbins Scientific hybridization oven with 850ng of labeled Cy3 Reference and 850ng of Cy5 experimental samples using the Agilent hybridization kit as described by the manufacturer. The arrays were incubated overnight and then washed once for 10 minutes in 2X SSC and 0.0005% triton X-102, twice for 5 minutes in 0.1XSSC, and then immersed into Agilent Stabilizatio…	Microarrays were scanned with Agilent Scanner and intensity was recorded using Agilent Feature Extraction Software.	tumor 83	Agilent feature extraction output was processed by normexp background correction and loess normalization using Bioconductor library limma.	GPL9053
GSM663367	tumor 84 [EXPID7269]	GSM663367	Public on May 17 2012	Jan 28 2011	May 17 2012	RNA	2	lung adenocarcinoma tumor RNA	Homo sapiens	subtype: magnoid	age (90=greater than or equal to 90): 46	sex: M	smoking_status(0=nonsmoker,1=smoker): Smoker	pack_years: 35	stage: IIIA	grade: 2	tumor_percent: 90	marked_lymphocytes: 0	fibrosis_percent: 10	adenosquamous_content (0='no', 1='yes'): 0	bronchioloalveolar_content (0='no', 1='yes'): 0	survival_months: 4.27104722792608	survival_status(0='alive',1='dead'): 0	kras (0='wt',1='mutated'): 0	tp53 (0='wt',1='mutated'): 1			Not applicable	Not applicable	total RNA	Total RNA was extracted using RNeasy kit from Qiagen following manufacturer's instructions. These total RNA samples were run on an Agilent Bioanalyzer 2100 (Agilent Technologies, Inc) to ensure RNA quality.	Cy5	The total RNA labeling and hybridization protocol used is described in the Agilent low RNA input linear amplification kit (http://www.chem.agilent.com/Scripts/PDS.asp?lPage=10003 ), with the following two changes: 1) a Qiagen PCR purification kit was used to clean up the cRNA instead of the LiCl precipitation, and 2) all regents volumes were reduced by one half.	9606	Stratagene Human Universal Reference	Homo sapiens	reference: Stratagene Human Universal Reference that contained 1/10 added MCF7 and ME16C RNAs	Not applicable	Not applicable	total RNA	Total RNA was extracted using RNeasy kit from Qiagen following manufacturer's instructions. These total RNA samples were run on an Agilent Bioanalyzer 2100 (Agilent Technologies, Inc) to ensure RNA quality.	Cy3	The total RNA labeling and hybridization protocol used is described in the Agilent low RNA input linear amplification kit (http://www.chem.agilent.com/Scripts/PDS.asp?lPage=10003 ), with the following two changes: 1) a Qiagen PCR purification kit was used to clean up the cRNA instead of the LiCl precipitation, and 2) all regents volumes were reduced by one half.	9606	Microarrays were hybridized in an Robbins Scientific hybridization oven with 850ng of labeled Cy3 Reference and 850ng of Cy5 experimental samples using the Agilent hybridization kit as described by the manufacturer. The arrays were incubated overnight and then washed once for 10 minutes in 2X SSC and 0.0005% triton X-102, twice for 5 minutes in 0.1XSSC, and then immersed into Agilent Stabilizatio…	Microarrays were scanned with Agilent Scanner and intensity was recorded using Agilent Feature Extraction Software.	tumor 84	Agilent feature extraction output was processed by normexp background correction and loess normalization using Bioconductor library limma.	GPL9053
GSM663368	tumor 85 [EXPID7271]	GSM663368	Public on May 17 2012	Jan 28 2011	May 17 2012	RNA	2	lung adenocarcinoma tumor RNA	Homo sapiens	subtype: magnoid	age (90=greater than or equal to 90): 64	Sex: F	smoking_status(0=nonsmoker,1=smoker): Smoker	pack_years: 60	Stage: IA	grade: 3	tumor_percent: 75	marked_lymphocytes: 0	adenosquamous_content (0='no', 1='yes'): 0	bronchioloalveolar_content (0='no', 1='yes'): 0	survival_months: 64.5256673511294	survival_status(0='alive',1='dead'): 0	egfr (0='wt',1='mutated'): 0	kras (0='wt',1='mutated'): 0	tp53 (0='wt',1='mutated'): 1	stk11 (0='wt',1='mutated'): 0		Not applicable	Not applicable	total RNA	Total RNA was extracted using RNeasy kit from Qiagen following manufacturer's instructions. These total RNA samples were run on an Agilent Bioanalyzer 2100 (Agilent Technologies, Inc) to ensure RNA quality.	Cy5	The total RNA labeling and hybridization protocol used is described in the Agilent low RNA input linear amplification kit (http://www.chem.agilent.com/Scripts/PDS.asp?lPage=10003 ), with the following two changes: 1) a Qiagen PCR purification kit was used to clean up the cRNA instead of the LiCl precipitation, and 2) all regents volumes were reduced by one half.	9606	Stratagene Human Universal Reference	Homo sapiens	reference: Stratagene Human Universal Reference that contained 1/10 added MCF7 and ME16C RNAs	Not applicable	Not applicable	total RNA	Total RNA was extracted using RNeasy kit from Qiagen following manufacturer's instructions. These total RNA samples were run on an Agilent Bioanalyzer 2100 (Agilent Technologies, Inc) to ensure RNA quality.	Cy3	The total RNA labeling and hybridization protocol used is described in the Agilent low RNA input linear amplification kit (http://www.chem.agilent.com/Scripts/PDS.asp?lPage=10003 ), with the following two changes: 1) a Qiagen PCR purification kit was used to clean up the cRNA instead of the LiCl precipitation, and 2) all regents volumes were reduced by one half.	9606	Microarrays were hybridized in an Robbins Scientific hybridization oven with 850ng of labeled Cy3 Reference and 850ng of Cy5 experimental samples using the Agilent hybridization kit as described by the manufacturer. The arrays were incubated overnight and then washed once for 10 minutes in 2X SSC and 0.0005% triton X-102, twice for 5 minutes in 0.1XSSC, and then immersed into Agilent Stabilizatio…	Microarrays were scanned with Agilent Scanner and intensity was recorded using Agilent Feature Extraction Software.	tumor 85	Agilent feature extraction output was processed by normexp background correction and loess normalization using Bioconductor library limma.	GPL9053
GSM663369	tumor 86 [EXPID7275]	GSM663369	Public on May 17 2012	Jan 28 2011	May 17 2012	RNA	2	lung adenocarcinoma tumor RNA	Homo sapiens	subtype: squamoid	age (90=greater than or equal to 90): 64	Sex: M	smoking_status(0=nonsmoker,1=smoker): Smoker	pack_years: 75	Stage: IIB	grade: 3	tumor_percent: 60	marked_lymphocytes: 1	fibrosis_percent: 20	adenosquamous_content (0='no', 1='yes'): 1	bronchioloalveolar_content (0='no', 1='yes'): 0	survival_months: 11.3018480492813	survival_status(0='alive',1='dead'): 1	egfr (0='wt',1='mutated'): 0	kras (0='wt',1='mutated'): 0	tp53 (0='wt',1='mutated'): 1	stk11 (0='wt',1='mutated'): 0	Not applicable	Not applicable	total RNA	Total RNA was extracted using RNeasy kit from Qiagen following manufacturer's instructions. These total RNA samples were run on an Agilent Bioanalyzer 2100 (Agilent Technologies, Inc) to ensure RNA quality.	Cy5	The total RNA labeling and hybridization protocol used is described in the Agilent low RNA input linear amplification kit (http://www.chem.agilent.com/Scripts/PDS.asp?lPage=10003 ), with the following two changes: 1) a Qiagen PCR purification kit was used to clean up the cRNA instead of the LiCl precipitation, and 2) all regents volumes were reduced by one half.	9606	Stratagene Human Universal Reference	Homo sapiens	reference: Stratagene Human Universal Reference that contained 1/10 added MCF7 and ME16C RNAs	Not applicable	Not applicable	total RNA	Total RNA was extracted using RNeasy kit from Qiagen following manufacturer's instructions. These total RNA samples were run on an Agilent Bioanalyzer 2100 (Agilent Technologies, Inc) to ensure RNA quality.	Cy3	The total RNA labeling and hybridization protocol used is described in the Agilent low RNA input linear amplification kit (http://www.chem.agilent.com/Scripts/PDS.asp?lPage=10003 ), with the following two changes: 1) a Qiagen PCR purification kit was used to clean up the cRNA instead of the LiCl precipitation, and 2) all regents volumes were reduced by one half.	9606	Microarrays were hybridized in an Robbins Scientific hybridization oven with 850ng of labeled Cy3 Reference and 850ng of Cy5 experimental samples using the Agilent hybridization kit as described by the manufacturer. The arrays were incubated overnight and then washed once for 10 minutes in 2X SSC and 0.0005% triton X-102, twice for 5 minutes in 0.1XSSC, and then immersed into Agilent Stabilizatio…	Microarrays were scanned with Agilent Scanner and intensity was recorded using Agilent Feature Extraction Software.	tumor 86	Agilent feature extraction output was processed by normexp background correction and loess normalization using Bioconductor library limma.	GPL9053
GSM663370	tumor 87 [EXPID7280]	GSM663370	Public on May 17 2012	Jan 28 2011	May 17 2012	RNA	2	lung adenocarcinoma tumor RNA	Homo sapiens	subtype: bronchioid	age (90=greater than or equal to 90): 78	Sex: F	smoking_status(0=nonsmoker,1=smoker): Smoker	pack_years: 60	Stage: IB	grade: 2	tumor_percent: 70	marked_lymphocytes: 0	fibrosis_percent: 70	adenosquamous_content (0='no', 1='yes'): 0	bronchioloalveolar_content (0='no', 1='yes'): 0	survival_months: 62.5544147843943	survival_status(0='alive',1='dead'): 0	egfr (0='wt',1='mutated'): 1	kras (0='wt',1='mutated'): 0	stk11 (0='wt',1='mutated'): 0		Not applicable	Not applicable	total RNA	Total RNA was extracted using RNeasy kit from Qiagen following manufacturer's instructions. These total RNA samples were run on an Agilent Bioanalyzer 2100 (Agilent Technologies, Inc) to ensure RNA quality.	Cy5	The total RNA labeling and hybridization protocol used is described in the Agilent low RNA input linear amplification kit (http://www.chem.agilent.com/Scripts/PDS.asp?lPage=10003 ), with the following two changes: 1) a Qiagen PCR purification kit was used to clean up the cRNA instead of the LiCl precipitation, and 2) all regents volumes were reduced by one half.	9606	Stratagene Human Universal Reference	Homo sapiens	reference: Stratagene Human Universal Reference that contained 1/10 added MCF7 and ME16C RNAs	Not applicable	Not applicable	total RNA	Total RNA was extracted using RNeasy kit from Qiagen following manufacturer's instructions. These total RNA samples were run on an Agilent Bioanalyzer 2100 (Agilent Technologies, Inc) to ensure RNA quality.	Cy3	The total RNA labeling and hybridization protocol used is described in the Agilent low RNA input linear amplification kit (http://www.chem.agilent.com/Scripts/PDS.asp?lPage=10003 ), with the following two changes: 1) a Qiagen PCR purification kit was used to clean up the cRNA instead of the LiCl precipitation, and 2) all regents volumes were reduced by one half.	9606	Microarrays were hybridized in an Robbins Scientific hybridization oven with 850ng of labeled Cy3 Reference and 850ng of Cy5 experimental samples using the Agilent hybridization kit as described by the manufacturer. The arrays were incubated overnight and then washed once for 10 minutes in 2X SSC and 0.0005% triton X-102, twice for 5 minutes in 0.1XSSC, and then immersed into Agilent Stabilizatio…	Microarrays were scanned with Agilent Scanner and intensity was recorded using Agilent Feature Extraction Software.	tumor 87	Agilent feature extraction output was processed by normexp background correction and loess normalization using Bioconductor library limma.	GPL9053
GSM663371	tumor 88 [EXPID7287]	GSM663371	Public on May 17 2012	Jan 28 2011	May 17 2012	RNA	2	lung adenocarcinoma tumor RNA	Homo sapiens	subtype: bronchioid	age (90=greater than or equal to 90): 72	Sex: F	grade: 2	tumor_percent: 70	marked_lymphocytes: 0	fibrosis_percent: 30	adenosquamous_content (0='no', 1='yes'): 0	bronchioloalveolar_content (0='no', 1='yes'): 1	survival_months: 35.8767967145791	survival_status(0='alive',1='dead'): 0	kras (0='wt',1='mutated'): 0	tp53 (0='wt',1='mutated'): 0						Not applicable	Not applicable	total RNA	Total RNA was extracted using RNeasy kit from Qiagen following manufacturer's instructions. These total RNA samples were run on an Agilent Bioanalyzer 2100 (Agilent Technologies, Inc) to ensure RNA quality.	Cy5	The total RNA labeling and hybridization protocol used is described in the Agilent low RNA input linear amplification kit (http://www.chem.agilent.com/Scripts/PDS.asp?lPage=10003 ), with the following two changes: 1) a Qiagen PCR purification kit was used to clean up the cRNA instead of the LiCl precipitation, and 2) all regents volumes were reduced by one half.	9606	Stratagene Human Universal Reference	Homo sapiens	reference: Stratagene Human Universal Reference that contained 1/10 added MCF7 and ME16C RNAs	Not applicable	Not applicable	total RNA	Total RNA was extracted using RNeasy kit from Qiagen following manufacturer's instructions. These total RNA samples were run on an Agilent Bioanalyzer 2100 (Agilent Technologies, Inc) to ensure RNA quality.	Cy3	The total RNA labeling and hybridization protocol used is described in the Agilent low RNA input linear amplification kit (http://www.chem.agilent.com/Scripts/PDS.asp?lPage=10003 ), with the following two changes: 1) a Qiagen PCR purification kit was used to clean up the cRNA instead of the LiCl precipitation, and 2) all regents volumes were reduced by one half.	9606	Microarrays were hybridized in an Robbins Scientific hybridization oven with 850ng of labeled Cy3 Reference and 850ng of Cy5 experimental samples using the Agilent hybridization kit as described by the manufacturer. The arrays were incubated overnight and then washed once for 10 minutes in 2X SSC and 0.0005% triton X-102, twice for 5 minutes in 0.1XSSC, and then immersed into Agilent Stabilizatio…	Microarrays were scanned with Agilent Scanner and intensity was recorded using Agilent Feature Extraction Software.	tumor 88	Agilent feature extraction output was processed by normexp background correction and loess normalization using Bioconductor library limma.	GPL9053
GSM663372	tumor 89 [EXPID7288]	GSM663372	Public on May 17 2012	Jan 28 2011	May 17 2012	RNA	2	lung adenocarcinoma tumor RNA	Homo sapiens	subtype: squamoid	age (90=greater than or equal to 90): 50	Sex: F	smoking_status(0=nonsmoker,1=smoker): Smoker	pack_years: 12	Stage: IB	grade: 3	tumor_percent: 35	marked_lymphocytes: 0	adenosquamous_content (0='no', 1='yes'): 0	bronchioloalveolar_content (0='no', 1='yes'): 0	survival_months: 32.6242299794661	survival_status(0='alive',1='dead'): 0	kras (0='wt',1='mutated'): 0	tp53 (0='wt',1='mutated'): 0				Not applicable	Not applicable	total RNA	Total RNA was extracted using RNeasy kit from Qiagen following manufacturer's instructions. These total RNA samples were run on an Agilent Bioanalyzer 2100 (Agilent Technologies, Inc) to ensure RNA quality.	Cy5	The total RNA labeling and hybridization protocol used is described in the Agilent low RNA input linear amplification kit (http://www.chem.agilent.com/Scripts/PDS.asp?lPage=10003 ), with the following two changes: 1) a Qiagen PCR purification kit was used to clean up the cRNA instead of the LiCl precipitation, and 2) all regents volumes were reduced by one half.	9606	Stratagene Human Universal Reference	Homo sapiens	reference: Stratagene Human Universal Reference that contained 1/10 added MCF7 and ME16C RNAs	Not applicable	Not applicable	total RNA	Total RNA was extracted using RNeasy kit from Qiagen following manufacturer's instructions. These total RNA samples were run on an Agilent Bioanalyzer 2100 (Agilent Technologies, Inc) to ensure RNA quality.	Cy3	The total RNA labeling and hybridization protocol used is described in the Agilent low RNA input linear amplification kit (http://www.chem.agilent.com/Scripts/PDS.asp?lPage=10003 ), with the following two changes: 1) a Qiagen PCR purification kit was used to clean up the cRNA instead of the LiCl precipitation, and 2) all regents volumes were reduced by one half.	9606	Microarrays were hybridized in an Robbins Scientific hybridization oven with 850ng of labeled Cy3 Reference and 850ng of Cy5 experimental samples using the Agilent hybridization kit as described by the manufacturer. The arrays were incubated overnight and then washed once for 10 minutes in 2X SSC and 0.0005% triton X-102, twice for 5 minutes in 0.1XSSC, and then immersed into Agilent Stabilizatio…	Microarrays were scanned with Agilent Scanner and intensity was recorded using Agilent Feature Extraction Software.	tumor 89	Agilent feature extraction output was processed by normexp background correction and loess normalization using Bioconductor library limma.	GPL9053
GSM663373	tumor 90 [EXPID7295]	GSM663373	Public on May 17 2012	Jan 28 2011	May 17 2012	RNA	2	lung adenocarcinoma tumor RNA	Homo sapiens	subtype: magnoid	age (90=greater than or equal to 90): 70	Sex: M	smoking_status(0=nonsmoker,1=smoker): Smoker	pack_years: 50	Stage: IIIA	grade: 2	tumor_percent: 20	marked_lymphocytes: 0	adenosquamous_content (0='no', 1='yes'): 0	bronchioloalveolar_content (0='no', 1='yes'): 0	survival_months: 7.91786447638604	survival_status(0='alive',1='dead'): 1						Not applicable	Not applicable	total RNA	Total RNA was extracted using RNeasy kit from Qiagen following manufacturer's instructions. These total RNA samples were run on an Agilent Bioanalyzer 2100 (Agilent Technologies, Inc) to ensure RNA quality.	Cy5	The total RNA labeling and hybridization protocol used is described in the Agilent low RNA input linear amplification kit (http://www.chem.agilent.com/Scripts/PDS.asp?lPage=10003 ), with the following two changes: 1) a Qiagen PCR purification kit was used to clean up the cRNA instead of the LiCl precipitation, and 2) all regents volumes were reduced by one half.	9606	Stratagene Human Universal Reference	Homo sapiens	reference: Stratagene Human Universal Reference that contained 1/10 added MCF7 and ME16C RNAs	Not applicable	Not applicable	total RNA	Total RNA was extracted using RNeasy kit from Qiagen following manufacturer's instructions. These total RNA samples were run on an Agilent Bioanalyzer 2100 (Agilent Technologies, Inc) to ensure RNA quality.	Cy3	The total RNA labeling and hybridization protocol used is described in the Agilent low RNA input linear amplification kit (http://www.chem.agilent.com/Scripts/PDS.asp?lPage=10003 ), with the following two changes: 1) a Qiagen PCR purification kit was used to clean up the cRNA instead of the LiCl precipitation, and 2) all regents volumes were reduced by one half.	9606	Microarrays were hybridized in an Robbins Scientific hybridization oven with 850ng of labeled Cy3 Reference and 850ng of Cy5 experimental samples using the Agilent hybridization kit as described by the manufacturer. The arrays were incubated overnight and then washed once for 10 minutes in 2X SSC and 0.0005% triton X-102, twice for 5 minutes in 0.1XSSC, and then immersed into Agilent Stabilizatio…	Microarrays were scanned with Agilent Scanner and intensity was recorded using Agilent Feature Extraction Software.	tumor 90	Agilent feature extraction output was processed by normexp background correction and loess normalization using Bioconductor library limma.	GPL9053
GSM663374	tumor 91 [EXPID7296]	GSM663374	Public on May 17 2012	Jan 28 2011	May 17 2012	RNA	2	lung adenocarcinoma tumor RNA	Homo sapiens	subtype: magnoid	age (90=greater than or equal to 90): 62	Sex: M	smoking_status(0=nonsmoker,1=smoker): Smoker	pack_years: 60	Stage: IIB	grade: 2	tumor_percent: 70	marked_lymphocytes: 0	fibrosis_percent: 10	adenosquamous_content (0='no', 1='yes'): 0	bronchioloalveolar_content (0='no', 1='yes'): 0	survival_months: 56.9034907597536	survival_status(0='alive',1='dead'): 0	egfr (0='wt',1='mutated'): 0	kras (0='wt',1='mutated'): 1	tp53 (0='wt',1='mutated'): 0	stk11 (0='wt',1='mutated'): 0	Not applicable	Not applicable	total RNA	Total RNA was extracted using RNeasy kit from Qiagen following manufacturer's instructions. These total RNA samples were run on an Agilent Bioanalyzer 2100 (Agilent Technologies, Inc) to ensure RNA quality.	Cy5	The total RNA labeling and hybridization protocol used is described in the Agilent low RNA input linear amplification kit (http://www.chem.agilent.com/Scripts/PDS.asp?lPage=10003 ), with the following two changes: 1) a Qiagen PCR purification kit was used to clean up the cRNA instead of the LiCl precipitation, and 2) all regents volumes were reduced by one half.	9606	Stratagene Human Universal Reference	Homo sapiens	reference: Stratagene Human Universal Reference that contained 1/10 added MCF7 and ME16C RNAs	Not applicable	Not applicable	total RNA	Total RNA was extracted using RNeasy kit from Qiagen following manufacturer's instructions. These total RNA samples were run on an Agilent Bioanalyzer 2100 (Agilent Technologies, Inc) to ensure RNA quality.	Cy3	The total RNA labeling and hybridization protocol used is described in the Agilent low RNA input linear amplification kit (http://www.chem.agilent.com/Scripts/PDS.asp?lPage=10003 ), with the following two changes: 1) a Qiagen PCR purification kit was used to clean up the cRNA instead of the LiCl precipitation, and 2) all regents volumes were reduced by one half.	9606	Microarrays were hybridized in an Robbins Scientific hybridization oven with 850ng of labeled Cy3 Reference and 850ng of Cy5 experimental samples using the Agilent hybridization kit as described by the manufacturer. The arrays were incubated overnight and then washed once for 10 minutes in 2X SSC and 0.0005% triton X-102, twice for 5 minutes in 0.1XSSC, and then immersed into Agilent Stabilizatio…	Microarrays were scanned with Agilent Scanner and intensity was recorded using Agilent Feature Extraction Software.	tumor 91	Agilent feature extraction output was processed by normexp background correction and loess normalization using Bioconductor library limma.	GPL9053
GSM663375	tumor 92 [EXPID7297]	GSM663375	Public on May 17 2012	Jan 28 2011	May 17 2012	RNA	2	lung adenocarcinoma tumor RNA	Homo sapiens	subtype: squamoid	age (90=greater than or equal to 90): 64	Sex: M	smoking_status(0=nonsmoker,1=smoker): Smoker	pack_years: 40	Stage: IIA	grade: 2	tumor_percent: 50	marked_lymphocytes: 0	adenosquamous_content (0='no', 1='yes'): 0	bronchioloalveolar_content (0='no', 1='yes'): 0	survival_months: 60.0574948665298	survival_status(0='alive',1='dead'): 0	kras (0='wt',1='mutated'): 1	tp53 (0='wt',1='mutated'): 0				Not applicable	Not applicable	total RNA	Total RNA was extracted using RNeasy kit from Qiagen following manufacturer's instructions. These total RNA samples were run on an Agilent Bioanalyzer 2100 (Agilent Technologies, Inc) to ensure RNA quality.	Cy5	The total RNA labeling and hybridization protocol used is described in the Agilent low RNA input linear amplification kit (http://www.chem.agilent.com/Scripts/PDS.asp?lPage=10003 ), with the following two changes: 1) a Qiagen PCR purification kit was used to clean up the cRNA instead of the LiCl precipitation, and 2) all regents volumes were reduced by one half.	9606	Stratagene Human Universal Reference	Homo sapiens	reference: Stratagene Human Universal Reference that contained 1/10 added MCF7 and ME16C RNAs	Not applicable	Not applicable	total RNA	Total RNA was extracted using RNeasy kit from Qiagen following manufacturer's instructions. These total RNA samples were run on an Agilent Bioanalyzer 2100 (Agilent Technologies, Inc) to ensure RNA quality.	Cy3	The total RNA labeling and hybridization protocol used is described in the Agilent low RNA input linear amplification kit (http://www.chem.agilent.com/Scripts/PDS.asp?lPage=10003 ), with the following two changes: 1) a Qiagen PCR purification kit was used to clean up the cRNA instead of the LiCl precipitation, and 2) all regents volumes were reduced by one half.	9606	Microarrays were hybridized in an Robbins Scientific hybridization oven with 850ng of labeled Cy3 Reference and 850ng of Cy5 experimental samples using the Agilent hybridization kit as described by the manufacturer. The arrays were incubated overnight and then washed once for 10 minutes in 2X SSC and 0.0005% triton X-102, twice for 5 minutes in 0.1XSSC, and then immersed into Agilent Stabilizatio…	Microarrays were scanned with Agilent Scanner and intensity was recorded using Agilent Feature Extraction Software.	tumor 92	Agilent feature extraction output was processed by normexp background correction and loess normalization using Bioconductor library limma.	GPL9053
GSM663376	tumor 93 [EXPID7303]	GSM663376	Public on May 17 2012	Jan 28 2011	May 17 2012	RNA	2	lung adenocarcinoma tumor RNA	Homo sapiens	subtype: bronchioid	age (90=greater than or equal to 90): 61	Sex: F	smoking_status(0=nonsmoker,1=smoker): Smoker	pack_years: 40	Stage: IB	grade: 2	tumor_percent: 10	marked_lymphocytes: 0	fibrosis_percent: 65	adenosquamous_content (0='no', 1='yes'): 0	bronchioloalveolar_content (0='no', 1='yes'): 0	survival_months: 55.2607802874743	survival_status(0='alive',1='dead'): 0	kras (0='wt',1='mutated'): 0	tp53 (0='wt',1='mutated'): 0			Not applicable	Not applicable	total RNA	Total RNA was extracted using RNeasy kit from Qiagen following manufacturer's instructions. These total RNA samples were run on an Agilent Bioanalyzer 2100 (Agilent Technologies, Inc) to ensure RNA quality.	Cy5	The total RNA labeling and hybridization protocol used is described in the Agilent low RNA input linear amplification kit (http://www.chem.agilent.com/Scripts/PDS.asp?lPage=10003 ), with the following two changes: 1) a Qiagen PCR purification kit was used to clean up the cRNA instead of the LiCl precipitation, and 2) all regents volumes were reduced by one half.	9606	Stratagene Human Universal Reference	Homo sapiens	reference: Stratagene Human Universal Reference that contained 1/10 added MCF7 and ME16C RNAs	Not applicable	Not applicable	total RNA	Total RNA was extracted using RNeasy kit from Qiagen following manufacturer's instructions. These total RNA samples were run on an Agilent Bioanalyzer 2100 (Agilent Technologies, Inc) to ensure RNA quality.	Cy3	The total RNA labeling and hybridization protocol used is described in the Agilent low RNA input linear amplification kit (http://www.chem.agilent.com/Scripts/PDS.asp?lPage=10003 ), with the following two changes: 1) a Qiagen PCR purification kit was used to clean up the cRNA instead of the LiCl precipitation, and 2) all regents volumes were reduced by one half.	9606	Microarrays were hybridized in an Robbins Scientific hybridization oven with 850ng of labeled Cy3 Reference and 850ng of Cy5 experimental samples using the Agilent hybridization kit as described by the manufacturer. The arrays were incubated overnight and then washed once for 10 minutes in 2X SSC and 0.0005% triton X-102, twice for 5 minutes in 0.1XSSC, and then immersed into Agilent Stabilizatio…	Microarrays were scanned with Agilent Scanner and intensity was recorded using Agilent Feature Extraction Software.	tumor 93	Agilent feature extraction output was processed by normexp background correction and loess normalization using Bioconductor library limma.	GPL9053
GSM663377	tumor 94 [EXPID7313]	GSM663377	Public on May 17 2012	Jan 28 2011	May 17 2012	RNA	2	lung adenocarcinoma tumor RNA	Homo sapiens	subtype: magnoid	age (90=greater than or equal to 90): 53	sex: F	smoking_status(0=nonsmoker,1=smoker): Smoker	pack_years: 15	stage: IIIA	grade: 2	tumor_percent: 30	marked_lymphocytes: 0	fibrosis_percent: 20	adenosquamous_content (0='no', 1='yes'): 0	bronchioloalveolar_content (0='no', 1='yes'): 0	survival_months: 4.8952772073922	survival_status(0='alive',1='dead'): 0	kras (0='wt',1='mutated'): 0	tp53 (0='wt',1='mutated'): 1			Not applicable	Not applicable	total RNA	Total RNA was extracted using RNeasy kit from Qiagen following manufacturer's instructions. These total RNA samples were run on an Agilent Bioanalyzer 2100 (Agilent Technologies, Inc) to ensure RNA quality.	Cy5	The total RNA labeling and hybridization protocol used is described in the Agilent low RNA input linear amplification kit (http://www.chem.agilent.com/Scripts/PDS.asp?lPage=10003 ), with the following two changes: 1) a Qiagen PCR purification kit was used to clean up the cRNA instead of the LiCl precipitation, and 2) all regents volumes were reduced by one half.	9606	Stratagene Human Universal Reference	Homo sapiens	reference: Stratagene Human Universal Reference that contained 1/10 added MCF7 and ME16C RNAs	Not applicable	Not applicable	total RNA	Total RNA was extracted using RNeasy kit from Qiagen following manufacturer's instructions. These total RNA samples were run on an Agilent Bioanalyzer 2100 (Agilent Technologies, Inc) to ensure RNA quality.	Cy3	The total RNA labeling and hybridization protocol used is described in the Agilent low RNA input linear amplification kit (http://www.chem.agilent.com/Scripts/PDS.asp?lPage=10003 ), with the following two changes: 1) a Qiagen PCR purification kit was used to clean up the cRNA instead of the LiCl precipitation, and 2) all regents volumes were reduced by one half.	9606	Microarrays were hybridized in an Robbins Scientific hybridization oven with 850ng of labeled Cy3 Reference and 850ng of Cy5 experimental samples using the Agilent hybridization kit as described by the manufacturer. The arrays were incubated overnight and then washed once for 10 minutes in 2X SSC and 0.0005% triton X-102, twice for 5 minutes in 0.1XSSC, and then immersed into Agilent Stabilizatio…	Microarrays were scanned with Agilent Scanner and intensity was recorded using Agilent Feature Extraction Software.	tumor 94	Agilent feature extraction output was processed by normexp background correction and loess normalization using Bioconductor library limma.	GPL9053
GSM663378	tumor 95 [EXPID7316]	GSM663378	Public on May 17 2012	Jan 28 2011	May 17 2012	RNA	2	lung adenocarcinoma tumor RNA	Homo sapiens	subtype: bronchioid	age (90=greater than or equal to 90): 49	Sex: M	smoking_status(0=nonsmoker,1=smoker): Smoker	Stage: IV	grade: 2	tumor_percent: 60	marked_lymphocytes: 0	fibrosis_percent: 35	adenosquamous_content (0='no', 1='yes'): 0	bronchioloalveolar_content (0='no', 1='yes'): 0	survival_months: 11.8932238193018	survival_status(0='alive',1='dead'): 1	egfr (0='wt',1='mutated'): 0	kras (0='wt',1='mutated'): 0	tp53 (0='wt',1='mutated'): 0	stk11 (0='wt',1='mutated'): 0		Not applicable	Not applicable	total RNA	Total RNA was extracted using RNeasy kit from Qiagen following manufacturer's instructions. These total RNA samples were run on an Agilent Bioanalyzer 2100 (Agilent Technologies, Inc) to ensure RNA quality.	Cy5	The total RNA labeling and hybridization protocol used is described in the Agilent low RNA input linear amplification kit (http://www.chem.agilent.com/Scripts/PDS.asp?lPage=10003 ), with the following two changes: 1) a Qiagen PCR purification kit was used to clean up the cRNA instead of the LiCl precipitation, and 2) all regents volumes were reduced by one half.	9606	Stratagene Human Universal Reference	Homo sapiens	reference: Stratagene Human Universal Reference that contained 1/10 added MCF7 and ME16C RNAs	Not applicable	Not applicable	total RNA	Total RNA was extracted using RNeasy kit from Qiagen following manufacturer's instructions. These total RNA samples were run on an Agilent Bioanalyzer 2100 (Agilent Technologies, Inc) to ensure RNA quality.	Cy3	The total RNA labeling and hybridization protocol used is described in the Agilent low RNA input linear amplification kit (http://www.chem.agilent.com/Scripts/PDS.asp?lPage=10003 ), with the following two changes: 1) a Qiagen PCR purification kit was used to clean up the cRNA instead of the LiCl precipitation, and 2) all regents volumes were reduced by one half.	9606	Microarrays were hybridized in an Robbins Scientific hybridization oven with 850ng of labeled Cy3 Reference and 850ng of Cy5 experimental samples using the Agilent hybridization kit as described by the manufacturer. The arrays were incubated overnight and then washed once for 10 minutes in 2X SSC and 0.0005% triton X-102, twice for 5 minutes in 0.1XSSC, and then immersed into Agilent Stabilizatio…	Microarrays were scanned with Agilent Scanner and intensity was recorded using Agilent Feature Extraction Software.	tumor 95	Agilent feature extraction output was processed by normexp background correction and loess normalization using Bioconductor library limma.	GPL9053
GSM663379	tumor 96 [EXPID7326]	GSM663379	Public on May 17 2012	Jan 28 2011	May 17 2012	RNA	2	lung adenocarcinoma tumor RNA	Homo sapiens	subtype: bronchioid	age (90=greater than or equal to 90): 61	Sex: M	smoking_status(0=nonsmoker,1=smoker): NeverSmoker	pack_years: 1	Stage: IA	grade: 2	tumor_percent: 95	marked_lymphocytes: 0	fibrosis_percent: 5	adenosquamous_content (0='no', 1='yes'): 0	bronchioloalveolar_content (0='no', 1='yes'): 0	survival_months: 34.9568788501027	survival_status(0='alive',1='dead'): 0	egfr (0='wt',1='mutated'): 1	kras (0='wt',1='mutated'): 0	tp53 (0='wt',1='mutated'): 0	stk11 (0='wt',1='mutated'): 0	Not applicable	Not applicable	total RNA	Total RNA was extracted using RNeasy kit from Qiagen following manufacturer's instructions. These total RNA samples were run on an Agilent Bioanalyzer 2100 (Agilent Technologies, Inc) to ensure RNA quality.	Cy5	The total RNA labeling and hybridization protocol used is described in the Agilent low RNA input linear amplification kit (http://www.chem.agilent.com/Scripts/PDS.asp?lPage=10003 ), with the following two changes: 1) a Qiagen PCR purification kit was used to clean up the cRNA instead of the LiCl precipitation, and 2) all regents volumes were reduced by one half.	9606	Stratagene Human Universal Reference	Homo sapiens	reference: Stratagene Human Universal Reference that contained 1/10 added MCF7 and ME16C RNAs	Not applicable	Not applicable	total RNA	Total RNA was extracted using RNeasy kit from Qiagen following manufacturer's instructions. These total RNA samples were run on an Agilent Bioanalyzer 2100 (Agilent Technologies, Inc) to ensure RNA quality.	Cy3	The total RNA labeling and hybridization protocol used is described in the Agilent low RNA input linear amplification kit (http://www.chem.agilent.com/Scripts/PDS.asp?lPage=10003 ), with the following two changes: 1) a Qiagen PCR purification kit was used to clean up the cRNA instead of the LiCl precipitation, and 2) all regents volumes were reduced by one half.	9606	Microarrays were hybridized in an Robbins Scientific hybridization oven with 850ng of labeled Cy3 Reference and 850ng of Cy5 experimental samples using the Agilent hybridization kit as described by the manufacturer. The arrays were incubated overnight and then washed once for 10 minutes in 2X SSC and 0.0005% triton X-102, twice for 5 minutes in 0.1XSSC, and then immersed into Agilent Stabilizatio…	Microarrays were scanned with Agilent Scanner and intensity was recorded using Agilent Feature Extraction Software.	tumor 96	Agilent feature extraction output was processed by normexp background correction and loess normalization using Bioconductor library limma.	GPL9053
GSM663380	tumor 97 [EXPID7327]	GSM663380	Public on May 17 2012	Jan 28 2011	May 17 2012	RNA	2	lung adenocarcinoma tumor RNA	Homo sapiens	subtype: magnoid	age (90=greater than or equal to 90): 72	Sex: F	smoking_status(0=nonsmoker,1=smoker): Smoker	pack_years: 25	grade: 2	tumor_percent: 95	marked_lymphocytes: 1	fibrosis_percent: 5	adenosquamous_content (0='no', 1='yes'): 0	bronchioloalveolar_content (0='no', 1='yes'): 0	survival_months: 26.2833675564682	survival_status(0='alive',1='dead'): 1	egfr (0='wt',1='mutated'): 0	kras (0='wt',1='mutated'): 1	tp53 (0='wt',1='mutated'): 0	stk11 (0='wt',1='mutated'): 0		Not applicable	Not applicable	total RNA	Total RNA was extracted using RNeasy kit from Qiagen following manufacturer's instructions. These total RNA samples were run on an Agilent Bioanalyzer 2100 (Agilent Technologies, Inc) to ensure RNA quality.	Cy5	The total RNA labeling and hybridization protocol used is described in the Agilent low RNA input linear amplification kit (http://www.chem.agilent.com/Scripts/PDS.asp?lPage=10003 ), with the following two changes: 1) a Qiagen PCR purification kit was used to clean up the cRNA instead of the LiCl precipitation, and 2) all regents volumes were reduced by one half.	9606	Stratagene Human Universal Reference	Homo sapiens	reference: Stratagene Human Universal Reference that contained 1/10 added MCF7 and ME16C RNAs	Not applicable	Not applicable	total RNA	Total RNA was extracted using RNeasy kit from Qiagen following manufacturer's instructions. These total RNA samples were run on an Agilent Bioanalyzer 2100 (Agilent Technologies, Inc) to ensure RNA quality.	Cy3	The total RNA labeling and hybridization protocol used is described in the Agilent low RNA input linear amplification kit (http://www.chem.agilent.com/Scripts/PDS.asp?lPage=10003 ), with the following two changes: 1) a Qiagen PCR purification kit was used to clean up the cRNA instead of the LiCl precipitation, and 2) all regents volumes were reduced by one half.	9606	Microarrays were hybridized in an Robbins Scientific hybridization oven with 850ng of labeled Cy3 Reference and 850ng of Cy5 experimental samples using the Agilent hybridization kit as described by the manufacturer. The arrays were incubated overnight and then washed once for 10 minutes in 2X SSC and 0.0005% triton X-102, twice for 5 minutes in 0.1XSSC, and then immersed into Agilent Stabilizatio…	Microarrays were scanned with Agilent Scanner and intensity was recorded using Agilent Feature Extraction Software.	tumor 97	Agilent feature extraction output was processed by normexp background correction and loess normalization using Bioconductor library limma.	GPL9053
GSM663381	tumor 98 [EXPID7328]	GSM663381	Public on May 17 2012	Jan 28 2011	May 17 2012	RNA	2	lung adenocarcinoma tumor RNA	Homo sapiens	subtype: magnoid	age (90=greater than or equal to 90): 67	sex: M	smoking_status(0=nonsmoker,1=smoker): Smoker	pack_years: 25	stage: IB	grade: 3	tumor_percent: 100	marked_lymphocytes: 0	adenosquamous_content (0='no', 1='yes'): 0	bronchioloalveolar_content (0='no', 1='yes'): 0	survival_months: 8.11498973305955	survival_status(0='alive',1='dead'): 1	egfr (0='wt',1='mutated'): 0	kras (0='wt',1='mutated'): 1	tp53 (0='wt',1='mutated'): 0	stk11 (0='wt',1='mutated'): 0		Not applicable	Not applicable	total RNA	Total RNA was extracted using RNeasy kit from Qiagen following manufacturer's instructions. These total RNA samples were run on an Agilent Bioanalyzer 2100 (Agilent Technologies, Inc) to ensure RNA quality.	Cy5	The total RNA labeling and hybridization protocol used is described in the Agilent low RNA input linear amplification kit (http://www.chem.agilent.com/Scripts/PDS.asp?lPage=10003 ), with the following two changes: 1) a Qiagen PCR purification kit was used to clean up the cRNA instead of the LiCl precipitation, and 2) all regents volumes were reduced by one half.	9606	Stratagene Human Universal Reference	Homo sapiens	reference: Stratagene Human Universal Reference that contained 1/10 added MCF7 and ME16C RNAs	Not applicable	Not applicable	total RNA	Total RNA was extracted using RNeasy kit from Qiagen following manufacturer's instructions. These total RNA samples were run on an Agilent Bioanalyzer 2100 (Agilent Technologies, Inc) to ensure RNA quality.	Cy3	The total RNA labeling and hybridization protocol used is described in the Agilent low RNA input linear amplification kit (http://www.chem.agilent.com/Scripts/PDS.asp?lPage=10003 ), with the following two changes: 1) a Qiagen PCR purification kit was used to clean up the cRNA instead of the LiCl precipitation, and 2) all regents volumes were reduced by one half.	9606	Microarrays were hybridized in an Robbins Scientific hybridization oven with 850ng of labeled Cy3 Reference and 850ng of Cy5 experimental samples using the Agilent hybridization kit as described by the manufacturer. The arrays were incubated overnight and then washed once for 10 minutes in 2X SSC and 0.0005% triton X-102, twice for 5 minutes in 0.1XSSC, and then immersed into Agilent Stabilizatio…	Microarrays were scanned with Agilent Scanner and intensity was recorded using Agilent Feature Extraction Software.	tumor 98	Agilent feature extraction output was processed by normexp background correction and loess normalization using Bioconductor library limma.	GPL9053
GSM663382	tumor 99 [EXPID7333]	GSM663382	Public on May 17 2012	Jan 28 2011	May 17 2012	RNA	2	lung adenocarcinoma tumor RNA	Homo sapiens	subtype: bronchioid	age (90=greater than or equal to 90): 81	Sex: F	smoking_status(0=nonsmoker,1=smoker): Smoker	pack_years: 100	Stage: IIB	grade: 3	tumor_percent: 99	marked_lymphocytes: 0	adenosquamous_content (0='no', 1='yes'): 0	bronchioloalveolar_content (0='no', 1='yes'): 0	survival_months: 0.164271047227926	survival_status(0='alive',1='dead'): 1	egfr (0='wt',1='mutated'): 0	kras (0='wt',1='mutated'): 0	tp53 (0='wt',1='mutated'): 0	stk11 (0='wt',1='mutated'): 0		Not applicable	Not applicable	total RNA	Total RNA was extracted using RNeasy kit from Qiagen following manufacturer's instructions. These total RNA samples were run on an Agilent Bioanalyzer 2100 (Agilent Technologies, Inc) to ensure RNA quality.	Cy5	The total RNA labeling and hybridization protocol used is described in the Agilent low RNA input linear amplification kit (http://www.chem.agilent.com/Scripts/PDS.asp?lPage=10003 ), with the following two changes: 1) a Qiagen PCR purification kit was used to clean up the cRNA instead of the LiCl precipitation, and 2) all regents volumes were reduced by one half.	9606	Stratagene Human Universal Reference	Homo sapiens	reference: Stratagene Human Universal Reference that contained 1/10 added MCF7 and ME16C RNAs	Not applicable	Not applicable	total RNA	Total RNA was extracted using RNeasy kit from Qiagen following manufacturer's instructions. These total RNA samples were run on an Agilent Bioanalyzer 2100 (Agilent Technologies, Inc) to ensure RNA quality.	Cy3	The total RNA labeling and hybridization protocol used is described in the Agilent low RNA input linear amplification kit (http://www.chem.agilent.com/Scripts/PDS.asp?lPage=10003 ), with the following two changes: 1) a Qiagen PCR purification kit was used to clean up the cRNA instead of the LiCl precipitation, and 2) all regents volumes were reduced by one half.	9606	Microarrays were hybridized in an Robbins Scientific hybridization oven with 850ng of labeled Cy3 Reference and 850ng of Cy5 experimental samples using the Agilent hybridization kit as described by the manufacturer. The arrays were incubated overnight and then washed once for 10 minutes in 2X SSC and 0.0005% triton X-102, twice for 5 minutes in 0.1XSSC, and then immersed into Agilent Stabilizatio…	Microarrays were scanned with Agilent Scanner and intensity was recorded using Agilent Feature Extraction Software.	tumor 99	Agilent feature extraction output was processed by normexp background correction and loess normalization using Bioconductor library limma.	GPL9053
GSM663383	tumor 100 [EXPID7336]	GSM663383	Public on May 17 2012	Jan 28 2011	May 17 2012	RNA	2	lung adenocarcinoma tumor RNA	Homo sapiens	subtype: bronchioid	age (90=greater than or equal to 90): 76	sex: F	smoking_status(0=nonsmoker,1=smoker): Smoker	pack_years: 7	stage: IA	grade: 1	tumor_percent: 70	marked_lymphocytes: 0	fibrosis_percent: 0	adenosquamous_content (0='no', 1='yes'): 0	bronchioloalveolar_content (0='no', 1='yes'): 0	survival_months: 35.8439425051335	survival_status(0='alive',1='dead'): 0	egfr (0='wt',1='mutated'): 1	kras (0='wt',1='mutated'): 0	tp53 (0='wt',1='mutated'): 1	stk11 (0='wt',1='mutated'): 0	Not applicable	Not applicable	total RNA	Total RNA was extracted using RNeasy kit from Qiagen following manufacturer's instructions. These total RNA samples were run on an Agilent Bioanalyzer 2100 (Agilent Technologies, Inc) to ensure RNA quality.	Cy5	The total RNA labeling and hybridization protocol used is described in the Agilent low RNA input linear amplification kit (http://www.chem.agilent.com/Scripts/PDS.asp?lPage=10003 ), with the following two changes: 1) a Qiagen PCR purification kit was used to clean up the cRNA instead of the LiCl precipitation, and 2) all regents volumes were reduced by one half.	9606	Stratagene Human Universal Reference	Homo sapiens	reference: Stratagene Human Universal Reference that contained 1/10 added MCF7 and ME16C RNAs	Not applicable	Not applicable	total RNA	Total RNA was extracted using RNeasy kit from Qiagen following manufacturer's instructions. These total RNA samples were run on an Agilent Bioanalyzer 2100 (Agilent Technologies, Inc) to ensure RNA quality.	Cy3	The total RNA labeling and hybridization protocol used is described in the Agilent low RNA input linear amplification kit (http://www.chem.agilent.com/Scripts/PDS.asp?lPage=10003 ), with the following two changes: 1) a Qiagen PCR purification kit was used to clean up the cRNA instead of the LiCl precipitation, and 2) all regents volumes were reduced by one half.	9606	Microarrays were hybridized in an Robbins Scientific hybridization oven with 850ng of labeled Cy3 Reference and 850ng of Cy5 experimental samples using the Agilent hybridization kit as described by the manufacturer. The arrays were incubated overnight and then washed once for 10 minutes in 2X SSC and 0.0005% triton X-102, twice for 5 minutes in 0.1XSSC, and then immersed into Agilent Stabilizatio…	Microarrays were scanned with Agilent Scanner and intensity was recorded using Agilent Feature Extraction Software.	tumor 100	Agilent feature extraction output was processed by normexp background correction and loess normalization using Bioconductor library limma.	GPL9053
GSM663384	tumor 101 [EXPID7339]	GSM663384	Public on May 17 2012	Jan 28 2011	May 17 2012	RNA	2	lung adenocarcinoma tumor RNA	Homo sapiens	subtype: squamoid	age (90=greater than or equal to 90): 69	Sex: M	smoking_status(0=nonsmoker,1=smoker): Smoker	Stage: IA	grade: 3	tumor_percent: 70	marked_lymphocytes: 1	adenosquamous_content (0='no', 1='yes'): 0	bronchioloalveolar_content (0='no', 1='yes'): 0	survival_months: 6.37371663244353	survival_status(0='alive',1='dead'): 0	egfr (0='wt',1='mutated'): 0	kras (0='wt',1='mutated'): 0	tp53 (0='wt',1='mutated'): 0	stk11 (0='wt',1='mutated'): 0			Not applicable	Not applicable	total RNA	Total RNA was extracted using RNeasy kit from Qiagen following manufacturer's instructions. These total RNA samples were run on an Agilent Bioanalyzer 2100 (Agilent Technologies, Inc) to ensure RNA quality.	Cy5	The total RNA labeling and hybridization protocol used is described in the Agilent low RNA input linear amplification kit (http://www.chem.agilent.com/Scripts/PDS.asp?lPage=10003 ), with the following two changes: 1) a Qiagen PCR purification kit was used to clean up the cRNA instead of the LiCl precipitation, and 2) all regents volumes were reduced by one half.	9606	Stratagene Human Universal Reference	Homo sapiens	reference: Stratagene Human Universal Reference that contained 1/10 added MCF7 and ME16C RNAs	Not applicable	Not applicable	total RNA	Total RNA was extracted using RNeasy kit from Qiagen following manufacturer's instructions. These total RNA samples were run on an Agilent Bioanalyzer 2100 (Agilent Technologies, Inc) to ensure RNA quality.	Cy3	The total RNA labeling and hybridization protocol used is described in the Agilent low RNA input linear amplification kit (http://www.chem.agilent.com/Scripts/PDS.asp?lPage=10003 ), with the following two changes: 1) a Qiagen PCR purification kit was used to clean up the cRNA instead of the LiCl precipitation, and 2) all regents volumes were reduced by one half.	9606	Microarrays were hybridized in an Robbins Scientific hybridization oven with 850ng of labeled Cy3 Reference and 850ng of Cy5 experimental samples using the Agilent hybridization kit as described by the manufacturer. The arrays were incubated overnight and then washed once for 10 minutes in 2X SSC and 0.0005% triton X-102, twice for 5 minutes in 0.1XSSC, and then immersed into Agilent Stabilizatio…	Microarrays were scanned with Agilent Scanner and intensity was recorded using Agilent Feature Extraction Software.	tumor 101	Agilent feature extraction output was processed by normexp background correction and loess normalization using Bioconductor library limma.	GPL9053
GSM663385	tumor 102 [EXPID7342]	GSM663385	Public on May 17 2012	Jan 28 2011	May 17 2012	RNA	2	lung adenocarcinoma tumor RNA	Homo sapiens	subtype: magnoid	age (90=greater than or equal to 90): 70	Sex: M	grade: 3	marked_lymphocytes: 0	adenosquamous_content (0='no', 1='yes'): 0	bronchioloalveolar_content (0='no', 1='yes'): 0	survival_months: 23.2607802874743	survival_status(0='alive',1='dead'): 1										Not applicable	Not applicable	total RNA	Total RNA was extracted using RNeasy kit from Qiagen following manufacturer's instructions. These total RNA samples were run on an Agilent Bioanalyzer 2100 (Agilent Technologies, Inc) to ensure RNA quality.	Cy5	The total RNA labeling and hybridization protocol used is described in the Agilent low RNA input linear amplification kit (http://www.chem.agilent.com/Scripts/PDS.asp?lPage=10003 ), with the following two changes: 1) a Qiagen PCR purification kit was used to clean up the cRNA instead of the LiCl precipitation, and 2) all regents volumes were reduced by one half.	9606	Stratagene Human Universal Reference	Homo sapiens	reference: Stratagene Human Universal Reference that contained 1/10 added MCF7 and ME16C RNAs	Not applicable	Not applicable	total RNA	Total RNA was extracted using RNeasy kit from Qiagen following manufacturer's instructions. These total RNA samples were run on an Agilent Bioanalyzer 2100 (Agilent Technologies, Inc) to ensure RNA quality.	Cy3	The total RNA labeling and hybridization protocol used is described in the Agilent low RNA input linear amplification kit (http://www.chem.agilent.com/Scripts/PDS.asp?lPage=10003 ), with the following two changes: 1) a Qiagen PCR purification kit was used to clean up the cRNA instead of the LiCl precipitation, and 2) all regents volumes were reduced by one half.	9606	Microarrays were hybridized in an Robbins Scientific hybridization oven with 850ng of labeled Cy3 Reference and 850ng of Cy5 experimental samples using the Agilent hybridization kit as described by the manufacturer. The arrays were incubated overnight and then washed once for 10 minutes in 2X SSC and 0.0005% triton X-102, twice for 5 minutes in 0.1XSSC, and then immersed into Agilent Stabilizatio…	Microarrays were scanned with Agilent Scanner and intensity was recorded using Agilent Feature Extraction Software.	tumor 102	Agilent feature extraction output was processed by normexp background correction and loess normalization using Bioconductor library limma.	GPL9053
GSM663386	tumor 103 [EXPID7344]	GSM663386	Public on May 17 2012	Jan 28 2011	May 17 2012	RNA	2	lung adenocarcinoma tumor RNA	Homo sapiens	subtype: squamoid	age (90=greater than or equal to 90): 56	Sex: F	smoking_status(0=nonsmoker,1=smoker): Smoker	pack_years: 43	grade: 2	marked_lymphocytes: 0	adenosquamous_content (0='no', 1='yes'): 0	bronchioloalveolar_content (0='no', 1='yes'): 0	survival_months: 17.0841889117043	survival_status(0='alive',1='dead'): 1								Not applicable	Not applicable	total RNA	Total RNA was extracted using RNeasy kit from Qiagen following manufacturer's instructions. These total RNA samples were run on an Agilent Bioanalyzer 2100 (Agilent Technologies, Inc) to ensure RNA quality.	Cy5	The total RNA labeling and hybridization protocol used is described in the Agilent low RNA input linear amplification kit (http://www.chem.agilent.com/Scripts/PDS.asp?lPage=10003 ), with the following two changes: 1) a Qiagen PCR purification kit was used to clean up the cRNA instead of the LiCl precipitation, and 2) all regents volumes were reduced by one half.	9606	Stratagene Human Universal Reference	Homo sapiens	reference: Stratagene Human Universal Reference that contained 1/10 added MCF7 and ME16C RNAs	Not applicable	Not applicable	total RNA	Total RNA was extracted using RNeasy kit from Qiagen following manufacturer's instructions. These total RNA samples were run on an Agilent Bioanalyzer 2100 (Agilent Technologies, Inc) to ensure RNA quality.	Cy3	The total RNA labeling and hybridization protocol used is described in the Agilent low RNA input linear amplification kit (http://www.chem.agilent.com/Scripts/PDS.asp?lPage=10003 ), with the following two changes: 1) a Qiagen PCR purification kit was used to clean up the cRNA instead of the LiCl precipitation, and 2) all regents volumes were reduced by one half.	9606	Microarrays were hybridized in an Robbins Scientific hybridization oven with 850ng of labeled Cy3 Reference and 850ng of Cy5 experimental samples using the Agilent hybridization kit as described by the manufacturer. The arrays were incubated overnight and then washed once for 10 minutes in 2X SSC and 0.0005% triton X-102, twice for 5 minutes in 0.1XSSC, and then immersed into Agilent Stabilizatio…	Microarrays were scanned with Agilent Scanner and intensity was recorded using Agilent Feature Extraction Software.	tumor 103	Agilent feature extraction output was processed by normexp background correction and loess normalization using Bioconductor library limma.	GPL9053
GSM663387	tumor 104 [EXPID7345]	GSM663387	Public on May 17 2012	Jan 28 2011	May 17 2012	RNA	2	lung adenocarcinoma tumor RNA	Homo sapiens	subtype: bronchioid	age (90=greater than or equal to 90): 69	Sex: M	smoking_status(0=nonsmoker,1=smoker): Smoker	pack_years: 200	grade: 3	marked_lymphocytes: 0	adenosquamous_content (0='no', 1='yes'): 0	bronchioloalveolar_content (0='no', 1='yes'): 0	survival_months: 10.5133470225873	survival_status(0='alive',1='dead'): 0								Not applicable	Not applicable	total RNA	Total RNA was extracted using RNeasy kit from Qiagen following manufacturer's instructions. These total RNA samples were run on an Agilent Bioanalyzer 2100 (Agilent Technologies, Inc) to ensure RNA quality.	Cy5	The total RNA labeling and hybridization protocol used is described in the Agilent low RNA input linear amplification kit (http://www.chem.agilent.com/Scripts/PDS.asp?lPage=10003 ), with the following two changes: 1) a Qiagen PCR purification kit was used to clean up the cRNA instead of the LiCl precipitation, and 2) all regents volumes were reduced by one half.	9606	Stratagene Human Universal Reference	Homo sapiens	reference: Stratagene Human Universal Reference that contained 1/10 added MCF7 and ME16C RNAs	Not applicable	Not applicable	total RNA	Total RNA was extracted using RNeasy kit from Qiagen following manufacturer's instructions. These total RNA samples were run on an Agilent Bioanalyzer 2100 (Agilent Technologies, Inc) to ensure RNA quality.	Cy3	The total RNA labeling and hybridization protocol used is described in the Agilent low RNA input linear amplification kit (http://www.chem.agilent.com/Scripts/PDS.asp?lPage=10003 ), with the following two changes: 1) a Qiagen PCR purification kit was used to clean up the cRNA instead of the LiCl precipitation, and 2) all regents volumes were reduced by one half.	9606	Microarrays were hybridized in an Robbins Scientific hybridization oven with 850ng of labeled Cy3 Reference and 850ng of Cy5 experimental samples using the Agilent hybridization kit as described by the manufacturer. The arrays were incubated overnight and then washed once for 10 minutes in 2X SSC and 0.0005% triton X-102, twice for 5 minutes in 0.1XSSC, and then immersed into Agilent Stabilizatio…	Microarrays were scanned with Agilent Scanner and intensity was recorded using Agilent Feature Extraction Software.	tumor 104	Agilent feature extraction output was processed by normexp background correction and loess normalization using Bioconductor library limma.	GPL9053
GSM663388	tumor 105 [EXPID7348]	GSM663388	Public on May 17 2012	Jan 28 2011	May 17 2012	RNA	2	lung adenocarcinoma tumor RNA	Homo sapiens	subtype: bronchioid	age (90=greater than or equal to 90): 74	Sex: M	smoking_status(0=nonsmoker,1=smoker): Smoker	pack_years: 75	grade: 2	marked_lymphocytes: 0	adenosquamous_content (0='no', 1='yes'): 0	bronchioloalveolar_content (0='no', 1='yes'): 0	survival_months: 17.2813141683778	survival_status(0='alive',1='dead'): 0								Not applicable	Not applicable	total RNA	Total RNA was extracted using RNeasy kit from Qiagen following manufacturer's instructions. These total RNA samples were run on an Agilent Bioanalyzer 2100 (Agilent Technologies, Inc) to ensure RNA quality.	Cy5	The total RNA labeling and hybridization protocol used is described in the Agilent low RNA input linear amplification kit (http://www.chem.agilent.com/Scripts/PDS.asp?lPage=10003 ), with the following two changes: 1) a Qiagen PCR purification kit was used to clean up the cRNA instead of the LiCl precipitation, and 2) all regents volumes were reduced by one half.	9606	Stratagene Human Universal Reference	Homo sapiens	reference: Stratagene Human Universal Reference that contained 1/10 added MCF7 and ME16C RNAs	Not applicable	Not applicable	total RNA	Total RNA was extracted using RNeasy kit from Qiagen following manufacturer's instructions. These total RNA samples were run on an Agilent Bioanalyzer 2100 (Agilent Technologies, Inc) to ensure RNA quality.	Cy3	The total RNA labeling and hybridization protocol used is described in the Agilent low RNA input linear amplification kit (http://www.chem.agilent.com/Scripts/PDS.asp?lPage=10003 ), with the following two changes: 1) a Qiagen PCR purification kit was used to clean up the cRNA instead of the LiCl precipitation, and 2) all regents volumes were reduced by one half.	9606	Microarrays were hybridized in an Robbins Scientific hybridization oven with 850ng of labeled Cy3 Reference and 850ng of Cy5 experimental samples using the Agilent hybridization kit as described by the manufacturer. The arrays were incubated overnight and then washed once for 10 minutes in 2X SSC and 0.0005% triton X-102, twice for 5 minutes in 0.1XSSC, and then immersed into Agilent Stabilizatio…	Microarrays were scanned with Agilent Scanner and intensity was recorded using Agilent Feature Extraction Software.	tumor 105	Agilent feature extraction output was processed by normexp background correction and loess normalization using Bioconductor library limma.	GPL9053
GSM663389	tumor 106 [EXPID7354]	GSM663389	Public on May 17 2012	Jan 28 2011	May 17 2012	RNA	2	lung adenocarcinoma tumor RNA	Homo sapiens	subtype: squamoid	age (90=greater than or equal to 90): 66	Sex: M	smoking_status(0=nonsmoker,1=smoker): Smoker	pack_years: 22	Stage: IA	grade: 3	tumor_percent: 80	marked_lymphocytes: 0	fibrosis_percent: 20	adenosquamous_content (0='no', 1='yes'): 1	bronchioloalveolar_content (0='no', 1='yes'): 0	survival_months: 72.3121149897331	survival_status(0='alive',1='dead'): 1	egfr (0='wt',1='mutated'): 0	kras (0='wt',1='mutated'): 0	tp53 (0='wt',1='mutated'): 0	stk11 (0='wt',1='mutated'): 0	Not applicable	Not applicable	total RNA	Total RNA was extracted using RNeasy kit from Qiagen following manufacturer's instructions. These total RNA samples were run on an Agilent Bioanalyzer 2100 (Agilent Technologies, Inc) to ensure RNA quality.	Cy5	The total RNA labeling and hybridization protocol used is described in the Agilent low RNA input linear amplification kit (http://www.chem.agilent.com/Scripts/PDS.asp?lPage=10003 ), with the following two changes: 1) a Qiagen PCR purification kit was used to clean up the cRNA instead of the LiCl precipitation, and 2) all regents volumes were reduced by one half.	9606	Stratagene Human Universal Reference	Homo sapiens	reference: Stratagene Human Universal Reference that contained 1/10 added MCF7 and ME16C RNAs	Not applicable	Not applicable	total RNA	Total RNA was extracted using RNeasy kit from Qiagen following manufacturer's instructions. These total RNA samples were run on an Agilent Bioanalyzer 2100 (Agilent Technologies, Inc) to ensure RNA quality.	Cy3	The total RNA labeling and hybridization protocol used is described in the Agilent low RNA input linear amplification kit (http://www.chem.agilent.com/Scripts/PDS.asp?lPage=10003 ), with the following two changes: 1) a Qiagen PCR purification kit was used to clean up the cRNA instead of the LiCl precipitation, and 2) all regents volumes were reduced by one half.	9606	Microarrays were hybridized in an Robbins Scientific hybridization oven with 850ng of labeled Cy3 Reference and 850ng of Cy5 experimental samples using the Agilent hybridization kit as described by the manufacturer. The arrays were incubated overnight and then washed once for 10 minutes in 2X SSC and 0.0005% triton X-102, twice for 5 minutes in 0.1XSSC, and then immersed into Agilent Stabilizatio…	Microarrays were scanned with Agilent Scanner and intensity was recorded using Agilent Feature Extraction Software.	tumor 106	Agilent feature extraction output was processed by normexp background correction and loess normalization using Bioconductor library limma.	GPL9053
GSM663390	tumor 107 [EXPID7356]	GSM663390	Public on May 17 2012	Jan 28 2011	May 17 2012	RNA	2	lung adenocarcinoma tumor RNA	Homo sapiens	subtype: magnoid	age (90=greater than or equal to 90): 58	Sex: F	smoking_status(0=nonsmoker,1=smoker): Smoker	pack_years: 80	Stage: IB	grade: 2	tumor_percent: 70	marked_lymphocytes: 0	adenosquamous_content (0='no', 1='yes'): 0	bronchioloalveolar_content (0='no', 1='yes'): 0	survival_months: 140.451745379877	survival_status(0='alive',1='dead'): 0	kras (0='wt',1='mutated'): 0	tp53 (0='wt',1='mutated'): 1				Not applicable	Not applicable	total RNA	Total RNA was extracted using RNeasy kit from Qiagen following manufacturer's instructions. These total RNA samples were run on an Agilent Bioanalyzer 2100 (Agilent Technologies, Inc) to ensure RNA quality.	Cy5	The total RNA labeling and hybridization protocol used is described in the Agilent low RNA input linear amplification kit (http://www.chem.agilent.com/Scripts/PDS.asp?lPage=10003 ), with the following two changes: 1) a Qiagen PCR purification kit was used to clean up the cRNA instead of the LiCl precipitation, and 2) all regents volumes were reduced by one half.	9606	Stratagene Human Universal Reference	Homo sapiens	reference: Stratagene Human Universal Reference that contained 1/10 added MCF7 and ME16C RNAs	Not applicable	Not applicable	total RNA	Total RNA was extracted using RNeasy kit from Qiagen following manufacturer's instructions. These total RNA samples were run on an Agilent Bioanalyzer 2100 (Agilent Technologies, Inc) to ensure RNA quality.	Cy3	The total RNA labeling and hybridization protocol used is described in the Agilent low RNA input linear amplification kit (http://www.chem.agilent.com/Scripts/PDS.asp?lPage=10003 ), with the following two changes: 1) a Qiagen PCR purification kit was used to clean up the cRNA instead of the LiCl precipitation, and 2) all regents volumes were reduced by one half.	9606	Microarrays were hybridized in an Robbins Scientific hybridization oven with 850ng of labeled Cy3 Reference and 850ng of Cy5 experimental samples using the Agilent hybridization kit as described by the manufacturer. The arrays were incubated overnight and then washed once for 10 minutes in 2X SSC and 0.0005% triton X-102, twice for 5 minutes in 0.1XSSC, and then immersed into Agilent Stabilizatio…	Microarrays were scanned with Agilent Scanner and intensity was recorded using Agilent Feature Extraction Software.	tumor 107	Agilent feature extraction output was processed by normexp background correction and loess normalization using Bioconductor library limma.	GPL9053
GSM663391	tumor 108 [EXPID7358]	GSM663391	Public on May 17 2012	Jan 28 2011	May 17 2012	RNA	2	lung adenocarcinoma tumor RNA	Homo sapiens	subtype: bronchioid	age (90=greater than or equal to 90): 42	Sex: F	smoking_status(0=nonsmoker,1=smoker): Smoker	pack_years: 50	Stage: IIB	grade: 2	tumor_percent: 30	marked_lymphocytes: 0	adenosquamous_content (0='no', 1='yes'): 0	bronchioloalveolar_content (0='no', 1='yes'): 0	survival_months: 35.5811088295688	survival_status(0='alive',1='dead'): 1	egfr (0='wt',1='mutated'): 0	kras (0='wt',1='mutated'): 0	tp53 (0='wt',1='mutated'): 0	stk11 (0='wt',1='mutated'): 0		Not applicable	Not applicable	total RNA	Total RNA was extracted using RNeasy kit from Qiagen following manufacturer's instructions. These total RNA samples were run on an Agilent Bioanalyzer 2100 (Agilent Technologies, Inc) to ensure RNA quality.	Cy5	The total RNA labeling and hybridization protocol used is described in the Agilent low RNA input linear amplification kit (http://www.chem.agilent.com/Scripts/PDS.asp?lPage=10003 ), with the following two changes: 1) a Qiagen PCR purification kit was used to clean up the cRNA instead of the LiCl precipitation, and 2) all regents volumes were reduced by one half.	9606	Stratagene Human Universal Reference	Homo sapiens	reference: Stratagene Human Universal Reference that contained 1/10 added MCF7 and ME16C RNAs	Not applicable	Not applicable	total RNA	Total RNA was extracted using RNeasy kit from Qiagen following manufacturer's instructions. These total RNA samples were run on an Agilent Bioanalyzer 2100 (Agilent Technologies, Inc) to ensure RNA quality.	Cy3	The total RNA labeling and hybridization protocol used is described in the Agilent low RNA input linear amplification kit (http://www.chem.agilent.com/Scripts/PDS.asp?lPage=10003 ), with the following two changes: 1) a Qiagen PCR purification kit was used to clean up the cRNA instead of the LiCl precipitation, and 2) all regents volumes were reduced by one half.	9606	Microarrays were hybridized in an Robbins Scientific hybridization oven with 850ng of labeled Cy3 Reference and 850ng of Cy5 experimental samples using the Agilent hybridization kit as described by the manufacturer. The arrays were incubated overnight and then washed once for 10 minutes in 2X SSC and 0.0005% triton X-102, twice for 5 minutes in 0.1XSSC, and then immersed into Agilent Stabilizatio…	Microarrays were scanned with Agilent Scanner and intensity was recorded using Agilent Feature Extraction Software.	tumor 108	Agilent feature extraction output was processed by normexp background correction and loess normalization using Bioconductor library limma.	GPL9053
GSM663392	tumor 109 [EXPID7359]	GSM663392	Public on May 17 2012	Jan 28 2011	May 17 2012	RNA	2	lung adenocarcinoma tumor RNA	Homo sapiens	subtype: magnoid	age (90=greater than or equal to 90): 53	Sex: F	smoking_status(0=nonsmoker,1=smoker): Smoker	pack_years: 40	Stage: IIB	grade: 2	tumor_percent: 80	marked_lymphocytes: 0	fibrosis_percent: 0	adenosquamous_content (0='no', 1='yes'): 0	bronchioloalveolar_content (0='no', 1='yes'): 0	survival_months: 12.0246406570842	survival_status(0='alive',1='dead'): 1	egfr (0='wt',1='mutated'): 0	kras (0='wt',1='mutated'): 1	tp53 (0='wt',1='mutated'): 1	stk11 (0='wt',1='mutated'): 0	Not applicable	Not applicable	total RNA	Total RNA was extracted using RNeasy kit from Qiagen following manufacturer's instructions. These total RNA samples were run on an Agilent Bioanalyzer 2100 (Agilent Technologies, Inc) to ensure RNA quality.	Cy5	The total RNA labeling and hybridization protocol used is described in the Agilent low RNA input linear amplification kit (http://www.chem.agilent.com/Scripts/PDS.asp?lPage=10003 ), with the following two changes: 1) a Qiagen PCR purification kit was used to clean up the cRNA instead of the LiCl precipitation, and 2) all regents volumes were reduced by one half.	9606	Stratagene Human Universal Reference	Homo sapiens	reference: Stratagene Human Universal Reference that contained 1/10 added MCF7 and ME16C RNAs	Not applicable	Not applicable	total RNA	Total RNA was extracted using RNeasy kit from Qiagen following manufacturer's instructions. These total RNA samples were run on an Agilent Bioanalyzer 2100 (Agilent Technologies, Inc) to ensure RNA quality.	Cy3	The total RNA labeling and hybridization protocol used is described in the Agilent low RNA input linear amplification kit (http://www.chem.agilent.com/Scripts/PDS.asp?lPage=10003 ), with the following two changes: 1) a Qiagen PCR purification kit was used to clean up the cRNA instead of the LiCl precipitation, and 2) all regents volumes were reduced by one half.	9606	Microarrays were hybridized in an Robbins Scientific hybridization oven with 850ng of labeled Cy3 Reference and 850ng of Cy5 experimental samples using the Agilent hybridization kit as described by the manufacturer. The arrays were incubated overnight and then washed once for 10 minutes in 2X SSC and 0.0005% triton X-102, twice for 5 minutes in 0.1XSSC, and then immersed into Agilent Stabilizatio…	Microarrays were scanned with Agilent Scanner and intensity was recorded using Agilent Feature Extraction Software.	tumor 109	Agilent feature extraction output was processed by normexp background correction and loess normalization using Bioconductor library limma.	GPL9053
GSM663393	tumor 110 [EXPID7360]	GSM663393	Public on May 17 2012	Jan 28 2011	May 17 2012	RNA	2	lung adenocarcinoma tumor RNA	Homo sapiens	subtype: squamoid	age (90=greater than or equal to 90): 77	Sex: M	smoking_status(0=nonsmoker,1=smoker): Smoker	Stage: IIIA	grade: 3	tumor_percent: 80	marked_lymphocytes: 0	fibrosis_percent: 0	adenosquamous_content (0='no', 1='yes'): 0	bronchioloalveolar_content (0='no', 1='yes'): 0	survival_months: 103.58932238193	survival_status(0='alive',1='dead'): 1	kras (0='wt',1='mutated'): 0	tp53 (0='wt',1='mutated'): 0				Not applicable	Not applicable	total RNA	Total RNA was extracted using RNeasy kit from Qiagen following manufacturer's instructions. These total RNA samples were run on an Agilent Bioanalyzer 2100 (Agilent Technologies, Inc) to ensure RNA quality.	Cy5	The total RNA labeling and hybridization protocol used is described in the Agilent low RNA input linear amplification kit (http://www.chem.agilent.com/Scripts/PDS.asp?lPage=10003 ), with the following two changes: 1) a Qiagen PCR purification kit was used to clean up the cRNA instead of the LiCl precipitation, and 2) all regents volumes were reduced by one half.	9606	Stratagene Human Universal Reference	Homo sapiens	reference: Stratagene Human Universal Reference that contained 1/10 added MCF7 and ME16C RNAs	Not applicable	Not applicable	total RNA	Total RNA was extracted using RNeasy kit from Qiagen following manufacturer's instructions. These total RNA samples were run on an Agilent Bioanalyzer 2100 (Agilent Technologies, Inc) to ensure RNA quality.	Cy3	The total RNA labeling and hybridization protocol used is described in the Agilent low RNA input linear amplification kit (http://www.chem.agilent.com/Scripts/PDS.asp?lPage=10003 ), with the following two changes: 1) a Qiagen PCR purification kit was used to clean up the cRNA instead of the LiCl precipitation, and 2) all regents volumes were reduced by one half.	9606	Microarrays were hybridized in an Robbins Scientific hybridization oven with 850ng of labeled Cy3 Reference and 850ng of Cy5 experimental samples using the Agilent hybridization kit as described by the manufacturer. The arrays were incubated overnight and then washed once for 10 minutes in 2X SSC and 0.0005% triton X-102, twice for 5 minutes in 0.1XSSC, and then immersed into Agilent Stabilizatio…	Microarrays were scanned with Agilent Scanner and intensity was recorded using Agilent Feature Extraction Software.	tumor 110	Agilent feature extraction output was processed by normexp background correction and loess normalization using Bioconductor library limma.	GPL9053
GSM663394	tumor 111 [EXPID7363]	GSM663394	Public on May 17 2012	Jan 28 2011	May 17 2012	RNA	2	lung adenocarcinoma tumor RNA	Homo sapiens	subtype: bronchioid	age (90=greater than or equal to 90): 66	Sex: M	smoking_status(0=nonsmoker,1=smoker): Smoker	pack_years: 50	Stage: IA	grade: 1	tumor_percent: 1	marked_lymphocytes: 0	fibrosis_percent: 0	adenosquamous_content (0='no', 1='yes'): 0	bronchioloalveolar_content (0='no', 1='yes'): 0	survival_months: 137.232032854209	survival_status(0='alive',1='dead'): 0	kras (0='wt',1='mutated'): 0	tp53 (0='wt',1='mutated'): 0			Not applicable	Not applicable	total RNA	Total RNA was extracted using RNeasy kit from Qiagen following manufacturer's instructions. These total RNA samples were run on an Agilent Bioanalyzer 2100 (Agilent Technologies, Inc) to ensure RNA quality.	Cy5	The total RNA labeling and hybridization protocol used is described in the Agilent low RNA input linear amplification kit (http://www.chem.agilent.com/Scripts/PDS.asp?lPage=10003 ), with the following two changes: 1) a Qiagen PCR purification kit was used to clean up the cRNA instead of the LiCl precipitation, and 2) all regents volumes were reduced by one half.	9606	Stratagene Human Universal Reference	Homo sapiens	reference: Stratagene Human Universal Reference that contained 1/10 added MCF7 and ME16C RNAs	Not applicable	Not applicable	total RNA	Total RNA was extracted using RNeasy kit from Qiagen following manufacturer's instructions. These total RNA samples were run on an Agilent Bioanalyzer 2100 (Agilent Technologies, Inc) to ensure RNA quality.	Cy3	The total RNA labeling and hybridization protocol used is described in the Agilent low RNA input linear amplification kit (http://www.chem.agilent.com/Scripts/PDS.asp?lPage=10003 ), with the following two changes: 1) a Qiagen PCR purification kit was used to clean up the cRNA instead of the LiCl precipitation, and 2) all regents volumes were reduced by one half.	9606	Microarrays were hybridized in an Robbins Scientific hybridization oven with 850ng of labeled Cy3 Reference and 850ng of Cy5 experimental samples using the Agilent hybridization kit as described by the manufacturer. The arrays were incubated overnight and then washed once for 10 minutes in 2X SSC and 0.0005% triton X-102, twice for 5 minutes in 0.1XSSC, and then immersed into Agilent Stabilizatio…	Microarrays were scanned with Agilent Scanner and intensity was recorded using Agilent Feature Extraction Software.	tumor 111	Agilent feature extraction output was processed by normexp background correction and loess normalization using Bioconductor library limma.	GPL9053
GSM663395	tumor 112 [EXPID7364]	GSM663395	Public on May 17 2012	Jan 28 2011	May 17 2012	RNA	2	lung adenocarcinoma tumor RNA	Homo sapiens	subtype: squamoid	age (90=greater than or equal to 90): 52	Sex: F	smoking_status(0=nonsmoker,1=smoker): Smoker	pack_years: 90	Stage: IA	grade: 2	tumor_percent: 80	marked_lymphocytes: 0	fibrosis_percent: 0	adenosquamous_content (0='no', 1='yes'): 0	bronchioloalveolar_content (0='no', 1='yes'): 0	survival_months: 126.06160164271	survival_status(0='alive',1='dead'): 0	kras (0='wt',1='mutated'): 0	tp53 (0='wt',1='mutated'): 0			Not applicable	Not applicable	total RNA	Total RNA was extracted using RNeasy kit from Qiagen following manufacturer's instructions. These total RNA samples were run on an Agilent Bioanalyzer 2100 (Agilent Technologies, Inc) to ensure RNA quality.	Cy5	The total RNA labeling and hybridization protocol used is described in the Agilent low RNA input linear amplification kit (http://www.chem.agilent.com/Scripts/PDS.asp?lPage=10003 ), with the following two changes: 1) a Qiagen PCR purification kit was used to clean up the cRNA instead of the LiCl precipitation, and 2) all regents volumes were reduced by one half.	9606	Stratagene Human Universal Reference	Homo sapiens	reference: Stratagene Human Universal Reference that contained 1/10 added MCF7 and ME16C RNAs	Not applicable	Not applicable	total RNA	Total RNA was extracted using RNeasy kit from Qiagen following manufacturer's instructions. These total RNA samples were run on an Agilent Bioanalyzer 2100 (Agilent Technologies, Inc) to ensure RNA quality.	Cy3	The total RNA labeling and hybridization protocol used is described in the Agilent low RNA input linear amplification kit (http://www.chem.agilent.com/Scripts/PDS.asp?lPage=10003 ), with the following two changes: 1) a Qiagen PCR purification kit was used to clean up the cRNA instead of the LiCl precipitation, and 2) all regents volumes were reduced by one half.	9606	Microarrays were hybridized in an Robbins Scientific hybridization oven with 850ng of labeled Cy3 Reference and 850ng of Cy5 experimental samples using the Agilent hybridization kit as described by the manufacturer. The arrays were incubated overnight and then washed once for 10 minutes in 2X SSC and 0.0005% triton X-102, twice for 5 minutes in 0.1XSSC, and then immersed into Agilent Stabilizatio…	Microarrays were scanned with Agilent Scanner and intensity was recorded using Agilent Feature Extraction Software.	tumor 112	Agilent feature extraction output was processed by normexp background correction and loess normalization using Bioconductor library limma.	GPL9053
GSM663396	tumor 113 [EXPID7365]	GSM663396	Public on May 17 2012	Jan 28 2011	May 17 2012	RNA	2	lung adenocarcinoma tumor RNA	Homo sapiens	subtype: magnoid	age (90=greater than or equal to 90): 66	Sex: F	smoking_status(0=nonsmoker,1=smoker): Smoker	Stage: IB	grade: 2	tumor_percent: 70	marked_lymphocytes: 0	fibrosis_percent: 0	adenosquamous_content (0='no', 1='yes'): 1	bronchioloalveolar_content (0='no', 1='yes'): 0	survival_months: 14.1930184804928	survival_status(0='alive',1='dead'): 1	kras (0='wt',1='mutated'): 0	tp53 (0='wt',1='mutated'): 0				Not applicable	Not applicable	total RNA	Total RNA was extracted using RNeasy kit from Qiagen following manufacturer's instructions. These total RNA samples were run on an Agilent Bioanalyzer 2100 (Agilent Technologies, Inc) to ensure RNA quality.	Cy5	The total RNA labeling and hybridization protocol used is described in the Agilent low RNA input linear amplification kit (http://www.chem.agilent.com/Scripts/PDS.asp?lPage=10003 ), with the following two changes: 1) a Qiagen PCR purification kit was used to clean up the cRNA instead of the LiCl precipitation, and 2) all regents volumes were reduced by one half.	9606	Stratagene Human Universal Reference	Homo sapiens	reference: Stratagene Human Universal Reference that contained 1/10 added MCF7 and ME16C RNAs	Not applicable	Not applicable	total RNA	Total RNA was extracted using RNeasy kit from Qiagen following manufacturer's instructions. These total RNA samples were run on an Agilent Bioanalyzer 2100 (Agilent Technologies, Inc) to ensure RNA quality.	Cy3	The total RNA labeling and hybridization protocol used is described in the Agilent low RNA input linear amplification kit (http://www.chem.agilent.com/Scripts/PDS.asp?lPage=10003 ), with the following two changes: 1) a Qiagen PCR purification kit was used to clean up the cRNA instead of the LiCl precipitation, and 2) all regents volumes were reduced by one half.	9606	Microarrays were hybridized in an Robbins Scientific hybridization oven with 850ng of labeled Cy3 Reference and 850ng of Cy5 experimental samples using the Agilent hybridization kit as described by the manufacturer. The arrays were incubated overnight and then washed once for 10 minutes in 2X SSC and 0.0005% triton X-102, twice for 5 minutes in 0.1XSSC, and then immersed into Agilent Stabilizatio…	Microarrays were scanned with Agilent Scanner and intensity was recorded using Agilent Feature Extraction Software.	tumor 113	Agilent feature extraction output was processed by normexp background correction and loess normalization using Bioconductor library limma.	GPL9053
GSM663397	tumor 114 [EXPID7367]	GSM663397	Public on May 17 2012	Jan 28 2011	May 17 2012	RNA	2	lung adenocarcinoma tumor RNA	Homo sapiens	subtype: bronchioid	age (90=greater than or equal to 90): 85	Sex: F	smoking_status(0=nonsmoker,1=smoker): Smoker	pack_years: 5	Stage: IA	grade: 2	tumor_percent: 70	marked_lymphocytes: 0	fibrosis_percent: 0	adenosquamous_content (0='no', 1='yes'): 0	bronchioloalveolar_content (0='no', 1='yes'): 0	survival_months: 36.7638603696099	survival_status(0='alive',1='dead'): 1	kras (0='wt',1='mutated'): 0	tp53 (0='wt',1='mutated'): 0			Not applicable	Not applicable	total RNA	Total RNA was extracted using RNeasy kit from Qiagen following manufacturer's instructions. These total RNA samples were run on an Agilent Bioanalyzer 2100 (Agilent Technologies, Inc) to ensure RNA quality.	Cy5	The total RNA labeling and hybridization protocol used is described in the Agilent low RNA input linear amplification kit (http://www.chem.agilent.com/Scripts/PDS.asp?lPage=10003 ), with the following two changes: 1) a Qiagen PCR purification kit was used to clean up the cRNA instead of the LiCl precipitation, and 2) all regents volumes were reduced by one half.	9606	Stratagene Human Universal Reference	Homo sapiens	reference: Stratagene Human Universal Reference that contained 1/10 added MCF7 and ME16C RNAs	Not applicable	Not applicable	total RNA	Total RNA was extracted using RNeasy kit from Qiagen following manufacturer's instructions. These total RNA samples were run on an Agilent Bioanalyzer 2100 (Agilent Technologies, Inc) to ensure RNA quality.	Cy3	The total RNA labeling and hybridization protocol used is described in the Agilent low RNA input linear amplification kit (http://www.chem.agilent.com/Scripts/PDS.asp?lPage=10003 ), with the following two changes: 1) a Qiagen PCR purification kit was used to clean up the cRNA instead of the LiCl precipitation, and 2) all regents volumes were reduced by one half.	9606	Microarrays were hybridized in an Robbins Scientific hybridization oven with 850ng of labeled Cy3 Reference and 850ng of Cy5 experimental samples using the Agilent hybridization kit as described by the manufacturer. The arrays were incubated overnight and then washed once for 10 minutes in 2X SSC and 0.0005% triton X-102, twice for 5 minutes in 0.1XSSC, and then immersed into Agilent Stabilizatio…	Microarrays were scanned with Agilent Scanner and intensity was recorded using Agilent Feature Extraction Software.	tumor 114	Agilent feature extraction output was processed by normexp background correction and loess normalization using Bioconductor library limma.	GPL9053
GSM663398	tumor 115 [EXPID7368]	GSM663398	Public on May 17 2012	Jan 28 2011	May 17 2012	RNA	2	lung adenocarcinoma tumor RNA	Homo sapiens	subtype: magnoid	age (90=greater than or equal to 90): 65	Sex: M	smoking_status(0=nonsmoker,1=smoker): Smoker	pack_years: 10	Stage: IIIA	grade: 3	tumor_percent: 70	marked_lymphocytes: 0	fibrosis_percent: 0	adenosquamous_content (0='no', 1='yes'): 0	bronchioloalveolar_content (0='no', 1='yes'): 0	survival_months: 121.626283367556	survival_status(0='alive',1='dead'): 0	kras (0='wt',1='mutated'): 0	tp53 (0='wt',1='mutated'): 1			Not applicable	Not applicable	total RNA	Total RNA was extracted using RNeasy kit from Qiagen following manufacturer's instructions. These total RNA samples were run on an Agilent Bioanalyzer 2100 (Agilent Technologies, Inc) to ensure RNA quality.	Cy5	The total RNA labeling and hybridization protocol used is described in the Agilent low RNA input linear amplification kit (http://www.chem.agilent.com/Scripts/PDS.asp?lPage=10003 ), with the following two changes: 1) a Qiagen PCR purification kit was used to clean up the cRNA instead of the LiCl precipitation, and 2) all regents volumes were reduced by one half.	9606	Stratagene Human Universal Reference	Homo sapiens	reference: Stratagene Human Universal Reference that contained 1/10 added MCF7 and ME16C RNAs	Not applicable	Not applicable	total RNA	Total RNA was extracted using RNeasy kit from Qiagen following manufacturer's instructions. These total RNA samples were run on an Agilent Bioanalyzer 2100 (Agilent Technologies, Inc) to ensure RNA quality.	Cy3	The total RNA labeling and hybridization protocol used is described in the Agilent low RNA input linear amplification kit (http://www.chem.agilent.com/Scripts/PDS.asp?lPage=10003 ), with the following two changes: 1) a Qiagen PCR purification kit was used to clean up the cRNA instead of the LiCl precipitation, and 2) all regents volumes were reduced by one half.	9606	Microarrays were hybridized in an Robbins Scientific hybridization oven with 850ng of labeled Cy3 Reference and 850ng of Cy5 experimental samples using the Agilent hybridization kit as described by the manufacturer. The arrays were incubated overnight and then washed once for 10 minutes in 2X SSC and 0.0005% triton X-102, twice for 5 minutes in 0.1XSSC, and then immersed into Agilent Stabilizatio…	Microarrays were scanned with Agilent Scanner and intensity was recorded using Agilent Feature Extraction Software.	tumor 115	Agilent feature extraction output was processed by normexp background correction and loess normalization using Bioconductor library limma.	GPL9053
GSM663399	tumor 116 [EXPID7373]	GSM663399	Public on May 17 2012	Jan 28 2011	May 17 2012	RNA	2	lung adenocarcinoma tumor RNA	Homo sapiens	subtype: bronchioid	age (90=greater than or equal to 90): 67	sex: F	smoking_status(0=nonsmoker,1=smoker): NeverSmoker	pack_years: 0	stage: IB	grade: 2	tumor_percent: 50	marked_lymphocytes: 0	fibrosis_percent: 30	adenosquamous_content (0='no', 1='yes'): 0	bronchioloalveolar_content (0='no', 1='yes'): 0	survival_months: 95.1786447638604	survival_status(0='alive',1='dead'): 1	egfr (0='wt',1='mutated'): 0	kras (0='wt',1='mutated'): 0	tp53 (0='wt',1='mutated'): 0	stk11 (0='wt',1='mutated'): 0	Not applicable	Not applicable	total RNA	Total RNA was extracted using RNeasy kit from Qiagen following manufacturer's instructions. These total RNA samples were run on an Agilent Bioanalyzer 2100 (Agilent Technologies, Inc) to ensure RNA quality.	Cy5	The total RNA labeling and hybridization protocol used is described in the Agilent low RNA input linear amplification kit (http://www.chem.agilent.com/Scripts/PDS.asp?lPage=10003 ), with the following two changes: 1) a Qiagen PCR purification kit was used to clean up the cRNA instead of the LiCl precipitation, and 2) all regents volumes were reduced by one half.	9606	Stratagene Human Universal Reference	Homo sapiens	reference: Stratagene Human Universal Reference that contained 1/10 added MCF7 and ME16C RNAs	Not applicable	Not applicable	total RNA	Total RNA was extracted using RNeasy kit from Qiagen following manufacturer's instructions. These total RNA samples were run on an Agilent Bioanalyzer 2100 (Agilent Technologies, Inc) to ensure RNA quality.	Cy3	The total RNA labeling and hybridization protocol used is described in the Agilent low RNA input linear amplification kit (http://www.chem.agilent.com/Scripts/PDS.asp?lPage=10003 ), with the following two changes: 1) a Qiagen PCR purification kit was used to clean up the cRNA instead of the LiCl precipitation, and 2) all regents volumes were reduced by one half.	9606	Microarrays were hybridized in an Robbins Scientific hybridization oven with 850ng of labeled Cy3 Reference and 850ng of Cy5 experimental samples using the Agilent hybridization kit as described by the manufacturer. The arrays were incubated overnight and then washed once for 10 minutes in 2X SSC and 0.0005% triton X-102, twice for 5 minutes in 0.1XSSC, and then immersed into Agilent Stabilizatio…	Microarrays were scanned with Agilent Scanner and intensity was recorded using Agilent Feature Extraction Software.	tumor 116	Agilent feature extraction output was processed by normexp background correction and loess normalization using Bioconductor library limma.	GPL9053
[truncated: 38 more columns]
