# Supplementary material for: Significance of macrophage infiltration in the prognosis of lung adenocarcinoma patients evaluated by scRNA and bulkRNA analysis
Source: Front Immunol. 2022 Oct 12;13:1028440. doi: 10.3389/fimmu.2022.1028440 (PMC9597471; doi:10.3389/fimmu.2022.1028440)
Supplement: Supplementary file 1 [file DataSheet_1.zip › SupplementaryTable1_ GSE31210_clin.txt]

title	geo_accession	status	submission_date	last_update_date	type	channel_count	source_name_ch1	organism_ch1	characteristics_ch1	characteristics_ch1.1	characteristics_ch1.2	characteristics_ch1.3	characteristics_ch1.4	characteristics_ch1.5	characteristics_ch1.6	characteristics_ch1.7	characteristics_ch1.8	characteristics_ch1.9	characteristics_ch1.10	characteristics_ch1.11	characteristics_ch1.12	characteristics_ch1.13	characteristics_ch1.14	characteristics_ch1.15	characteristics_ch1.16	characteristics_ch1.17	characteristics_ch1.18	molecule_ch1	extract_protocol_ch1	label_ch1	label_protocol_ch1	taxid_ch1	hyb_protocol	scan_protocol	description	data_processing	platform_id	contact_name	contact_email	contact_institute	contact_address	contact_city	contact_zip/postal_code	contact_country	supplementary_file	data_row_count	age (years):ch1	age:ch1	bi:ch1
GSM773540	KH024	GSM773540	Public on Nov 01 2011	Aug 04 2011	Nov 02 2011	RNA	1	frozen tissue of primary lung tumors	Homo sapiens	tissue: primary lung tumor	age (years): 55	gender: female	smoking status: Never-smoker	bi: 0	pathological stage: II	pstage iorii: II	gene alteration status: ALK-fusion +	myc: Low	myc_copy: 1.263	cluster: Cluster1	relapse: relapsed	days before relapse/censor: 253	months before relapse/censor: 8.43333333333333	death: dead	days before death/censor: 437	months before relapse/censor: 14.5666666666667	exclude for prognosis analysis due to incomplete resection or adjuvant therapy: exclude		total RNA	Trizol extraction according to the manufacturer's instructions.	Biotin	100ng of total RNA was labeled using a Two-Cycle Target Labeling and Control Reagents.	9606	Following fragmentation, cRNA was hybridized on the GeneChip Human U133 Plus 2.0 array according to the Affymetrix standard protcol.	GeneChips were scanned using the Affymetrix GeneArray scanner 3000.	Gene expression data from primary lung ADC	The data were normalized by the MAS5 algorhythm.	GPL570	Takashi,,Kohno	tkkohno@ncc.go.jp	National Cancer Center Research Institute	5-1-1 Tsukiji	Chuo-ku	104-0045	Japan	ftp://ftp.ncbi.nlm.nih.gov/geo/samples/GSM773nnn/GSM773540/suppl/GSM773540.CEL.gz	54675	55	NA
GSM773541	KH081	GSM773541	Public on Nov 01 2011	Aug 04 2011	Nov 02 2011	RNA	1	frozen tissue of primary lung tumors	Homo sapiens	tissue: primary lung tumor	age (years): 38	gender: female	smoking status: Ever-smoker	bi: 140	pathological stage: II	pstage iorii: II	gene alteration status: ALK-fusion +	myc: Low	myc_copy: 1.064	cluster: Cluster1	relapse: relapsed	days before relapse/censor: 57	months before relapse/censor: 1.9	death: alive	days before death/censor: 743	months before relapse/censor: 24.7666666666667	exclude for prognosis analysis due to incomplete resection or adjuvant therapy: none		total RNA	Trizol extraction according to the manufacturer's instructions.	Biotin	100ng of total RNA was labeled using a Two-Cycle Target Labeling and Control Reagents.	9606	Following fragmentation, cRNA was hybridized on the GeneChip Human U133 Plus 2.0 array according to the Affymetrix standard protcol.	GeneChips were scanned using the Affymetrix GeneArray scanner 3000.	Gene expression data from primary lung ADC	The data were normalized by the MAS5 algorhythm.	GPL570	Takashi,,Kohno	tkkohno@ncc.go.jp	National Cancer Center Research Institute	5-1-1 Tsukiji	Chuo-ku	104-0045	Japan	ftp://ftp.ncbi.nlm.nih.gov/geo/samples/GSM773nnn/GSM773541/suppl/GSM773541.CEL.gz	54675	38	NA
GSM773542	KH007	GSM773542	Public on Nov 01 2011	Aug 04 2011	Nov 02 2011	RNA	1	frozen tissue of primary lung tumors	Homo sapiens	tissue: primary lung tumor	age (years): 30	gender: male	smoking status: Ever-smoker	bi: 600	pathological stage: II	pstage iorii: II	gene alteration status: ALK-fusion +	myc: Low	myc_copy: 1.192	cluster: Cluster1	relapse: not relapsed	days before relapse/censor: 2601	months before relapse/censor: 86.7	death: alive	days before death/censor: 2601	months before relapse/censor: 86.7	exclude for prognosis analysis due to incomplete resection or adjuvant therapy: none		total RNA	Trizol extraction according to the manufacturer's instructions.	Biotin	100ng of total RNA was labeled using a Two-Cycle Target Labeling and Control Reagents.	9606	Following fragmentation, cRNA was hybridized on the GeneChip Human U133 Plus 2.0 array according to the Affymetrix standard protcol.	GeneChips were scanned using the Affymetrix GeneArray scanner 3000.	Gene expression data from primary lung ADC	The data were normalized by the MAS5 algorhythm.	GPL570	Takashi,,Kohno	tkkohno@ncc.go.jp	National Cancer Center Research Institute	5-1-1 Tsukiji	Chuo-ku	104-0045	Japan	ftp://ftp.ncbi.nlm.nih.gov/geo/samples/GSM773nnn/GSM773542/suppl/GSM773542.CEL.gz	54675	30	NA
GSM773543	KH066	GSM773543	Public on Nov 01 2011	Aug 04 2011	Nov 02 2011	RNA	1	frozen tissue of primary lung tumors	Homo sapiens	tissue: primary lung tumor	age (years): 64	gender: female	smoking status: Never-smoker	bi: 0	pathological stage: II	pstage iorii: II	gene alteration status: ALK-fusion +	myc: nd	myc_copy: .	cluster: Cluster1	relapse: not relapsed	days before relapse/censor: 1173	months before relapse/censor: 39.1	death: alive	days before death/censor: 1173	months before relapse/censor: 39.1	exclude for prognosis analysis due to incomplete resection or adjuvant therapy: exclude		total RNA	Trizol extraction according to the manufacturer's instructions.	Biotin	100ng of total RNA was labeled using a Two-Cycle Target Labeling and Control Reagents.	9606	Following fragmentation, cRNA was hybridized on the GeneChip Human U133 Plus 2.0 array according to the Affymetrix standard protcol.	GeneChips were scanned using the Affymetrix GeneArray scanner 3000.	Gene expression data from primary lung ADC	The data were normalized by the MAS5 algorhythm.	GPL570	Takashi,,Kohno	tkkohno@ncc.go.jp	National Cancer Center Research Institute	5-1-1 Tsukiji	Chuo-ku	104-0045	Japan	ftp://ftp.ncbi.nlm.nih.gov/geo/samples/GSM773nnn/GSM773543/suppl/GSM773543.CEL.gz	54675	64	NA
GSM773544	KH012	GSM773544	Public on Nov 01 2011	Aug 04 2011	Nov 02 2011	RNA	1	frozen tissue of primary lung tumors	Homo sapiens	tissue: primary lung tumor	age (years): 63	gender: female	smoking status: Never-smoker	bi: 0	pathological stage: II	pstage iorii: II	gene alteration status: ALK-fusion +	myc: Low	myc_copy: 0.969	cluster: Cluster1	relapse: not relapsed	days before relapse/censor: 2369	months before relapse/censor: 78.9666666666667	death: alive	days before death/censor: 2369	months before relapse/censor: 78.9666666666667	exclude for prognosis analysis due to incomplete resection or adjuvant therapy: none		total RNA	Trizol extraction according to the manufacturer's instructions.	Biotin	100ng of total RNA was labeled using a Two-Cycle Target Labeling and Control Reagents.	9606	Following fragmentation, cRNA was hybridized on the GeneChip Human U133 Plus 2.0 array according to the Affymetrix standard protcol.	GeneChips were scanned using the Affymetrix GeneArray scanner 3000.	Gene expression data from primary lung ADC	The data were normalized by the MAS5 algorhythm.	GPL570	Takashi,,Kohno	tkkohno@ncc.go.jp	National Cancer Center Research Institute	5-1-1 Tsukiji	Chuo-ku	104-0045	Japan	ftp://ftp.ncbi.nlm.nih.gov/geo/samples/GSM773nnn/GSM773544/suppl/GSM773544.CEL.gz	54675	63	NA
GSM773545	KH027	GSM773545	Public on Nov 01 2011	Aug 04 2011	Nov 02 2011	RNA	1	frozen tissue of primary lung tumors	Homo sapiens	tissue: primary lung tumor	age (years): 60	gender: female	smoking status: Never-smoker	bi: 0	pathological stage: II	pstage iorii: II	gene alteration status: ALK-fusion +	myc: Low	myc_copy: 1.188	cluster: Cluster1	relapse: not relapsed	days before relapse/censor: 1879	months before relapse/censor: 62.6333333333333	death: alive	days before death/censor: 1879	months before relapse/censor: 62.6333333333333	exclude for prognosis analysis due to incomplete resection or adjuvant therapy: none		total RNA	Trizol extraction according to the manufacturer's instructions.	Biotin	100ng of total RNA was labeled using a Two-Cycle Target Labeling and Control Reagents.	9606	Following fragmentation, cRNA was hybridized on the GeneChip Human U133 Plus 2.0 array according to the Affymetrix standard protcol.	GeneChips were scanned using the Affymetrix GeneArray scanner 3000.	Gene expression data from primary lung ADC	The data were normalized by the MAS5 algorhythm.	GPL570	Takashi,,Kohno	tkkohno@ncc.go.jp	National Cancer Center Research Institute	5-1-1 Tsukiji	Chuo-ku	104-0045	Japan	ftp://ftp.ncbi.nlm.nih.gov/geo/samples/GSM773nnn/GSM773545/suppl/GSM773545.CEL.gz	54675	60	NA
GSM773546	KH083	GSM773546	Public on Nov 01 2011	Aug 04 2011	Nov 02 2011	RNA	1	frozen tissue of primary lung tumors	Homo sapiens	tissue: primary lung tumor	age (years): 68	gender: female	smoking status: Never-smoker	bi: 0	pathological stage: II	pstage iorii: II	gene alteration status: ALK-fusion +	myc: Low	myc_copy: 0.884	cluster: Cluster1	relapse: not relapsed	days before relapse/censor: 606	months before relapse/censor: 20.2	death: alive	days before death/censor: 606	months before relapse/censor: 20.2	exclude for prognosis analysis due to incomplete resection or adjuvant therapy: exclude		total RNA	Trizol extraction according to the manufacturer's instructions.	Biotin	100ng of total RNA was labeled using a Two-Cycle Target Labeling and Control Reagents.	9606	Following fragmentation, cRNA was hybridized on the GeneChip Human U133 Plus 2.0 array according to the Affymetrix standard protcol.	GeneChips were scanned using the Affymetrix GeneArray scanner 3000.	Gene expression data from primary lung ADC	The data were normalized by the MAS5 algorhythm.	GPL570	Takashi,,Kohno	tkkohno@ncc.go.jp	National Cancer Center Research Institute	5-1-1 Tsukiji	Chuo-ku	104-0045	Japan	ftp://ftp.ncbi.nlm.nih.gov/geo/samples/GSM773nnn/GSM773546/suppl/GSM773546.CEL.gz	54675	68	NA
GSM773547	KH119	GSM773547	Public on Nov 01 2011	Aug 04 2011	Nov 02 2011	RNA	1	frozen tissue of primary lung tumors	Homo sapiens	tissue: primary lung tumor	age (years): 58	gender: male	smoking status: Ever-smoker	bi: 780	pathological stage: II	pstage iorii: II	gene alteration status: ALK-fusion +	myc: Low	myc_copy: 1.403	cluster: Cluster1	relapse: not relapsed	days before relapse/censor: 143	months before relapse/censor: 4.76666666666667	death: dead	days before death/censor: 300	months before relapse/censor: 10	exclude for prognosis analysis due to incomplete resection or adjuvant therapy: none		total RNA	Trizol extraction according to the manufacturer's instructions.	Biotin	100ng of total RNA was labeled using a Two-Cycle Target Labeling and Control Reagents.	9606	Following fragmentation, cRNA was hybridized on the GeneChip Human U133 Plus 2.0 array according to the Affymetrix standard protcol.	GeneChips were scanned using the Affymetrix GeneArray scanner 3000.	Gene expression data from primary lung ADC	The data were normalized by the MAS5 algorhythm.	GPL570	Takashi,,Kohno	tkkohno@ncc.go.jp	National Cancer Center Research Institute	5-1-1 Tsukiji	Chuo-ku	104-0045	Japan	ftp://ftp.ncbi.nlm.nih.gov/geo/samples/GSM773nnn/GSM773547/suppl/GSM773547.CEL.gz	54675	58	NA
GSM773548	KH244	GSM773548	Public on Nov 01 2011	Aug 04 2011	Nov 02 2011	RNA	1	frozen tissue of primary lung tumors	Homo sapiens	tissue: primary lung tumor	age (years): 63	gender: female	smoking status: Never-smoker	bi: 0	pathological stage: IA	pstage iorii: I	gene alteration status: ALK-fusion +	myc: Low	myc_copy: 1.281	cluster: Cluster1	relapse: not relapsed	days before relapse/censor: 1919	months before relapse/censor: 63.9666666666667	death: alive	days before death/censor: 1919	months before relapse/censor: 63.9666666666667	exclude for prognosis analysis due to incomplete resection or adjuvant therapy: exclude		total RNA	Trizol extraction according to the manufacturer's instructions.	Biotin	100ng of total RNA was labeled using a Two-Cycle Target Labeling and Control Reagents.	9606	Following fragmentation, cRNA was hybridized on the GeneChip Human U133 Plus 2.0 array according to the Affymetrix standard protcol.	GeneChips were scanned using the Affymetrix GeneArray scanner 3000.	Gene expression data from primary lung ADC	The data were normalized by the MAS5 algorhythm.	GPL570	Takashi,,Kohno	tkkohno@ncc.go.jp	National Cancer Center Research Institute	5-1-1 Tsukiji	Chuo-ku	104-0045	Japan	ftp://ftp.ncbi.nlm.nih.gov/geo/samples/GSM773nnn/GSM773548/suppl/GSM773548.CEL.gz	54675	63	NA
GSM773549	KH189	GSM773549	Public on Nov 01 2011	Aug 04 2011	Nov 02 2011	RNA	1	frozen tissue of primary lung tumors	Homo sapiens	tissue: primary lung tumor	age (years): 56	gender: female	smoking status: Never-smoker	bi: 0	pathological stage: IA	pstage iorii: I	gene alteration status: ALK-fusion +	myc: Low	myc_copy: 1.168	cluster: Cluster1	relapse: not relapsed	days before relapse/censor: 1835	months before relapse/censor: 61.1666666666667	death: alive	days before death/censor: 1835	months before relapse/censor: 61.1666666666667	exclude for prognosis analysis due to incomplete resection or adjuvant therapy: none		total RNA	Trizol extraction according to the manufacturer's instructions.	Biotin	100ng of total RNA was labeled using a Two-Cycle Target Labeling and Control Reagents.	9606	Following fragmentation, cRNA was hybridized on the GeneChip Human U133 Plus 2.0 array according to the Affymetrix standard protcol.	GeneChips were scanned using the Affymetrix GeneArray scanner 3000.	Gene expression data from primary lung ADC	The data were normalized by the MAS5 algorhythm.	GPL570	Takashi,,Kohno	tkkohno@ncc.go.jp	National Cancer Center Research Institute	5-1-1 Tsukiji	Chuo-ku	104-0045	Japan	ftp://ftp.ncbi.nlm.nih.gov/geo/samples/GSM773nnn/GSM773549/suppl/GSM773549.CEL.gz	54675	56	NA
GSM773550	KH259	GSM773550	Public on Nov 01 2011	Aug 04 2011	Nov 02 2011	RNA	1	frozen tissue of primary lung tumors	Homo sapiens	tissue: primary lung tumor	age (years): 34	gender: female	smoking status: Ever-smoker	bi: 300	pathological stage: IA	pstage iorii: I	gene alteration status: ALK-fusion +	myc: Low	myc_copy: 1.322	cluster: Cluster1	relapse: not relapsed	days before relapse/censor: 1828	months before relapse/censor: 60.9333333333333	death: alive	days before death/censor: 1828	months before relapse/censor: 60.9333333333333	exclude for prognosis analysis due to incomplete resection or adjuvant therapy: none		total RNA	Trizol extraction according to the manufacturer's instructions.	Biotin	100ng of total RNA was labeled using a Two-Cycle Target Labeling and Control Reagents.	9606	Following fragmentation, cRNA was hybridized on the GeneChip Human U133 Plus 2.0 array according to the Affymetrix standard protcol.	GeneChips were scanned using the Affymetrix GeneArray scanner 3000.	Gene expression data from primary lung ADC	The data were normalized by the MAS5 algorhythm.	GPL570	Takashi,,Kohno	tkkohno@ncc.go.jp	National Cancer Center Research Institute	5-1-1 Tsukiji	Chuo-ku	104-0045	Japan	ftp://ftp.ncbi.nlm.nih.gov/geo/samples/GSM773nnn/GSM773550/suppl/GSM773550.CEL.gz	54675	34	NA
GSM773551	KH020	GSM773551	Public on Nov 01 2011	Aug 04 2011	Nov 02 2011	RNA	1	frozen tissue of primary lung tumors	Homo sapiens	tissue: primary lung tumor	age (years): 75	gender: female	smoking status: Never-smoker	bi: 0	pathological stage: II	pstage iorii: II	gene alteration status: KRAS mutation +	myc: Low	myc_copy: 1.049	relapse: relapsed	days before relapse/censor: 1359	months before relapse/censor: 45.3	death: dead	days before death/censor: 1841	months before relapse/censor: 61.3666666666667	exclude for prognosis analysis due to incomplete resection or adjuvant therapy: none			total RNA	Trizol extraction according to the manufacturer's instructions.	Biotin	100ng of total RNA was labeled using a Two-Cycle Target Labeling and Control Reagents.	9606	Following fragmentation, cRNA was hybridized on the GeneChip Human U133 Plus 2.0 array according to the Affymetrix standard protcol.	GeneChips were scanned using the Affymetrix GeneArray scanner 3000.	Gene expression data from primary lung ADC	The data were normalized by the MAS5 algorhythm.	GPL570	Takashi,,Kohno	tkkohno@ncc.go.jp	National Cancer Center Research Institute	5-1-1 Tsukiji	Chuo-ku	104-0045	Japan	ftp://ftp.ncbi.nlm.nih.gov/geo/samples/GSM773nnn/GSM773551/suppl/GSM773551.CEL.gz	54675	75	NA
GSM773552	KH029	GSM773552	Public on Nov 01 2011	Aug 04 2011	Nov 02 2011	RNA	1	frozen tissue of primary lung tumors	Homo sapiens	tissue: primary lung tumor	age (years): 60	gender: male	smoking status: Ever-smoker	bi: 2000	pathological stage: II	pstage iorii: II	gene alteration status: KRAS mutation +	myc: Low	myc_copy: 1.454	relapse: relapsed	days before relapse/censor: 590	months before relapse/censor: 19.6666666666667	death: dead	days before death/censor: 639	months before relapse/censor: 21.3	exclude for prognosis analysis due to incomplete resection or adjuvant therapy: none			total RNA	Trizol extraction according to the manufacturer's instructions.	Biotin	100ng of total RNA was labeled using a Two-Cycle Target Labeling and Control Reagents.	9606	Following fragmentation, cRNA was hybridized on the GeneChip Human U133 Plus 2.0 array according to the Affymetrix standard protcol.	GeneChips were scanned using the Affymetrix GeneArray scanner 3000.	Gene expression data from primary lung ADC	The data were normalized by the MAS5 algorhythm.	GPL570	Takashi,,Kohno	tkkohno@ncc.go.jp	National Cancer Center Research Institute	5-1-1 Tsukiji	Chuo-ku	104-0045	Japan	ftp://ftp.ncbi.nlm.nih.gov/geo/samples/GSM773nnn/GSM773552/suppl/GSM773552.CEL.gz	54675	60	NA
GSM773553	KH014	GSM773553	Public on Nov 01 2011	Aug 04 2011	Nov 02 2011	RNA	1	frozen tissue of primary lung tumors	Homo sapiens	tissue: primary lung tumor	age (years): 46	gender: female	smoking status: Never-smoker	bi: 0	pathological stage: IB	pstage iorii: I	gene alteration status: KRAS mutation +	myc: Low	myc_copy: 0.974	relapse: relapsed	days before relapse/censor: 438	months before relapse/censor: 14.6	death: dead	days before death/censor: 1311	months before relapse/censor: 43.7	exclude for prognosis analysis due to incomplete resection or adjuvant therapy: none			total RNA	Trizol extraction according to the manufacturer's instructions.	Biotin	100ng of total RNA was labeled using a Two-Cycle Target Labeling and Control Reagents.	9606	Following fragmentation, cRNA was hybridized on the GeneChip Human U133 Plus 2.0 array according to the Affymetrix standard protcol.	GeneChips were scanned using the Affymetrix GeneArray scanner 3000.	Gene expression data from primary lung ADC	The data were normalized by the MAS5 algorhythm.	GPL570	Takashi,,Kohno	tkkohno@ncc.go.jp	National Cancer Center Research Institute	5-1-1 Tsukiji	Chuo-ku	104-0045	Japan	ftp://ftp.ncbi.nlm.nih.gov/geo/samples/GSM773nnn/GSM773553/suppl/GSM773553.CEL.gz	54675	46	NA
GSM773554	KH067	GSM773554	Public on Nov 01 2011	Aug 04 2011	Nov 02 2011	RNA	1	frozen tissue of primary lung tumors	Homo sapiens	tissue: primary lung tumor	age (years): 60	gender: female	smoking status: Never-smoker	bi: 0	pathological stage: IB	pstage iorii: I	gene alteration status: KRAS mutation +	myc: Low	myc_copy: 1.149	relapse: relapsed	days before relapse/censor: 861	months before relapse/censor: 28.7	death: alive	days before death/censor: 1098	months before relapse/censor: 36.6	exclude for prognosis analysis due to incomplete resection or adjuvant therapy: none			total RNA	Trizol extraction according to the manufacturer's instructions.	Biotin	100ng of total RNA was labeled using a Two-Cycle Target Labeling and Control Reagents.	9606	Following fragmentation, cRNA was hybridized on the GeneChip Human U133 Plus 2.0 array according to the Affymetrix standard protcol.	GeneChips were scanned using the Affymetrix GeneArray scanner 3000.	Gene expression data from primary lung ADC	The data were normalized by the MAS5 algorhythm.	GPL570	Takashi,,Kohno	tkkohno@ncc.go.jp	National Cancer Center Research Institute	5-1-1 Tsukiji	Chuo-ku	104-0045	Japan	ftp://ftp.ncbi.nlm.nih.gov/geo/samples/GSM773nnn/GSM773554/suppl/GSM773554.CEL.gz	54675	60	NA
GSM773555	KH058	GSM773555	Public on Nov 01 2011	Aug 04 2011	Nov 02 2011	RNA	1	frozen tissue of primary lung tumors	Homo sapiens	tissue: primary lung tumor	age (years): 61	gender: male	smoking status: Ever-smoker	bi: 880	pathological stage: IA	pstage iorii: I	gene alteration status: KRAS mutation +	myc: Low	myc_copy: 0.944	relapse: relapsed	days before relapse/censor: 538	months before relapse/censor: 17.9333333333333	death: alive	days before death/censor: 1189	months before relapse/censor: 39.6333333333333	exclude for prognosis analysis due to incomplete resection or adjuvant therapy: none			total RNA	Trizol extraction according to the manufacturer's instructions.	Biotin	100ng of total RNA was labeled using a Two-Cycle Target Labeling and Control Reagents.	9606	Following fragmentation, cRNA was hybridized on the GeneChip Human U133 Plus 2.0 array according to the Affymetrix standard protcol.	GeneChips were scanned using the Affymetrix GeneArray scanner 3000.	Gene expression data from primary lung ADC	The data were normalized by the MAS5 algorhythm.	GPL570	Takashi,,Kohno	tkkohno@ncc.go.jp	National Cancer Center Research Institute	5-1-1 Tsukiji	Chuo-ku	104-0045	Japan	ftp://ftp.ncbi.nlm.nih.gov/geo/samples/GSM773nnn/GSM773555/suppl/GSM773555.CEL.gz	54675	61	NA
GSM773556	KH085	GSM773556	Public on Nov 01 2011	Aug 04 2011	Nov 02 2011	RNA	1	frozen tissue of primary lung tumors	Homo sapiens	tissue: primary lung tumor	age (years): 63	gender: male	smoking status: Ever-smoker	bi: 2300	pathological stage: IA	pstage iorii: I	gene alteration status: KRAS mutation +	myc: Low	myc_copy: 1.074	relapse: relapsed	days before relapse/censor: 1462	months before relapse/censor: 48.7333333333333	death: alive	days before death/censor: 3863	months before relapse/censor: 128.766666666667	exclude for prognosis analysis due to incomplete resection or adjuvant therapy: none			total RNA	Trizol extraction according to the manufacturer's instructions.	Biotin	100ng of total RNA was labeled using a Two-Cycle Target Labeling and Control Reagents.	9606	Following fragmentation, cRNA was hybridized on the GeneChip Human U133 Plus 2.0 array according to the Affymetrix standard protcol.	GeneChips were scanned using the Affymetrix GeneArray scanner 3000.	Gene expression data from primary lung ADC	The data were normalized by the MAS5 algorhythm.	GPL570	Takashi,,Kohno	tkkohno@ncc.go.jp	National Cancer Center Research Institute	5-1-1 Tsukiji	Chuo-ku	104-0045	Japan	ftp://ftp.ncbi.nlm.nih.gov/geo/samples/GSM773nnn/GSM773556/suppl/GSM773556.CEL.gz	54675	63	NA
GSM773557	KH054	GSM773557	Public on Nov 01 2011	Aug 04 2011	Nov 02 2011	RNA	1	frozen tissue of primary lung tumors	Homo sapiens	tissue: primary lung tumor	age (years): 47	gender: male	smoking status: Ever-smoker	bi: 1200	pathological stage: II	pstage iorii: II	gene alteration status: KRAS mutation +	myc: Low	myc_copy: 1.28	relapse: not relapsed	days before relapse/censor: 1475	months before relapse/censor: 49.1666666666667	death: alive	days before death/censor: 1475	months before relapse/censor: 49.1666666666667	exclude for prognosis analysis due to incomplete resection or adjuvant therapy: exclude			total RNA	Trizol extraction according to the manufacturer's instructions.	Biotin	100ng of total RNA was labeled using a Two-Cycle Target Labeling and Control Reagents.	9606	Following fragmentation, cRNA was hybridized on the GeneChip Human U133 Plus 2.0 array according to the Affymetrix standard protcol.	GeneChips were scanned using the Affymetrix GeneArray scanner 3000.	Gene expression data from primary lung ADC	The data were normalized by the MAS5 algorhythm.	GPL570	Takashi,,Kohno	tkkohno@ncc.go.jp	National Cancer Center Research Institute	5-1-1 Tsukiji	Chuo-ku	104-0045	Japan	ftp://ftp.ncbi.nlm.nih.gov/geo/samples/GSM773nnn/GSM773557/suppl/GSM773557.CEL.gz	54675	47	NA
GSM773558	KH004	GSM773558	Public on Nov 01 2011	Aug 04 2011	Nov 02 2011	RNA	1	frozen tissue of primary lung tumors	Homo sapiens	tissue: primary lung tumor	age (years): 59	gender: male	smoking status: Ever-smoker	bi: 1230	pathological stage: II	pstage iorii: II	gene alteration status: KRAS mutation +	myc: Low	myc_copy: 1.419	relapse: not relapsed	days before relapse/censor: 1856	months before relapse/censor: 61.8666666666667	death: alive	days before death/censor: 1856	months before relapse/censor: 61.8666666666667	exclude for prognosis analysis due to incomplete resection or adjuvant therapy: none			total RNA	Trizol extraction according to the manufacturer's instructions.	Biotin	100ng of total RNA was labeled using a Two-Cycle Target Labeling and Control Reagents.	9606	Following fragmentation, cRNA was hybridized on the GeneChip Human U133 Plus 2.0 array according to the Affymetrix standard protcol.	GeneChips were scanned using the Affymetrix GeneArray scanner 3000.	Gene expression data from primary lung ADC	The data were normalized by the MAS5 algorhythm.	GPL570	Takashi,,Kohno	tkkohno@ncc.go.jp	National Cancer Center Research Institute	5-1-1 Tsukiji	Chuo-ku	104-0045	Japan	ftp://ftp.ncbi.nlm.nih.gov/geo/samples/GSM773nnn/GSM773558/suppl/GSM773558.CEL.gz	54675	59	NA
GSM773559	KH022	GSM773559	Public on Nov 01 2011	Aug 04 2011	Nov 02 2011	RNA	1	frozen tissue of primary lung tumors	Homo sapiens	tissue: primary lung tumor	age (years): 64	gender: male	smoking status: Ever-smoker	bi: 1380	pathological stage: II	pstage iorii: II	gene alteration status: KRAS mutation +	myc: Low	myc_copy: 1.175	relapse: not relapsed	days before relapse/censor: 3067	months before relapse/censor: 102.233333333333	death: alive	days before death/censor: 3067	months before relapse/censor: 102.233333333333	exclude for prognosis analysis due to incomplete resection or adjuvant therapy: none			total RNA	Trizol extraction according to the manufacturer's instructions.	Biotin	100ng of total RNA was labeled using a Two-Cycle Target Labeling and Control Reagents.	9606	Following fragmentation, cRNA was hybridized on the GeneChip Human U133 Plus 2.0 array according to the Affymetrix standard protcol.	GeneChips were scanned using the Affymetrix GeneArray scanner 3000.	Gene expression data from primary lung ADC	The data were normalized by the MAS5 algorhythm.	GPL570	Takashi,,Kohno	tkkohno@ncc.go.jp	National Cancer Center Research Institute	5-1-1 Tsukiji	Chuo-ku	104-0045	Japan	ftp://ftp.ncbi.nlm.nih.gov/geo/samples/GSM773nnn/GSM773559/suppl/GSM773559.CEL.gz	54675	64	NA
GSM773560	KH068	GSM773560	Public on Nov 01 2011	Aug 04 2011	Nov 02 2011	RNA	1	frozen tissue of primary lung tumors	Homo sapiens	tissue: primary lung tumor	age (years): 60	gender: male	smoking status: Ever-smoker	bi: 820	pathological stage: II	pstage iorii: II	gene alteration status: KRAS mutation +	myc: Low	myc_copy: 0.987	relapse: not relapsed	days before relapse/censor: 1142	months before relapse/censor: 38.0666666666667	death: alive	days before death/censor: 1142	months before relapse/censor: 38.0666666666667	exclude for prognosis analysis due to incomplete resection or adjuvant therapy: none			total RNA	Trizol extraction according to the manufacturer's instructions.	Biotin	100ng of total RNA was labeled using a Two-Cycle Target Labeling and Control Reagents.	9606	Following fragmentation, cRNA was hybridized on the GeneChip Human U133 Plus 2.0 array according to the Affymetrix standard protcol.	GeneChips were scanned using the Affymetrix GeneArray scanner 3000.	Gene expression data from primary lung ADC	The data were normalized by the MAS5 algorhythm.	GPL570	Takashi,,Kohno	tkkohno@ncc.go.jp	National Cancer Center Research Institute	5-1-1 Tsukiji	Chuo-ku	104-0045	Japan	ftp://ftp.ncbi.nlm.nih.gov/geo/samples/GSM773nnn/GSM773560/suppl/GSM773560.CEL.gz	54675	60	NA
GSM773561	KH139	GSM773561	Public on Nov 01 2011	Aug 04 2011	Nov 02 2011	RNA	1	frozen tissue of primary lung tumors	Homo sapiens	tissue: primary lung tumor	age (years): 61	gender: male	smoking status: Never-smoker	bi: 0	pathological stage: IB	pstage iorii: I	gene alteration status: KRAS mutation +	myc: Low	myc_copy: 1.184	relapse: not relapsed	days before relapse/censor: 1825	months before relapse/censor: 60.8333333333333	death: alive	days before death/censor: 1825	months before relapse/censor: 60.8333333333333	exclude for prognosis analysis due to incomplete resection or adjuvant therapy: none			total RNA	Trizol extraction according to the manufacturer's instructions.	Biotin	100ng of total RNA was labeled using a Two-Cycle Target Labeling and Control Reagents.	9606	Following fragmentation, cRNA was hybridized on the GeneChip Human U133 Plus 2.0 array according to the Affymetrix standard protcol.	GeneChips were scanned using the Affymetrix GeneArray scanner 3000.	Gene expression data from primary lung ADC	The data were normalized by the MAS5 algorhythm.	GPL570	Takashi,,Kohno	tkkohno@ncc.go.jp	National Cancer Center Research Institute	5-1-1 Tsukiji	Chuo-ku	104-0045	Japan	ftp://ftp.ncbi.nlm.nih.gov/geo/samples/GSM773nnn/GSM773561/suppl/GSM773561.CEL.gz	54675	61	NA
GSM773562	KH154	GSM773562	Public on Nov 01 2011	Aug 04 2011	Nov 02 2011	RNA	1	frozen tissue of primary lung tumors	Homo sapiens	tissue: primary lung tumor	age (years): 53	gender: female	smoking status: Never-smoker	bi: 0	pathological stage: IB	pstage iorii: I	gene alteration status: KRAS mutation +	myc: Low	myc_copy: 1.069	relapse: not relapsed	days before relapse/censor: 1610	months before relapse/censor: 53.6666666666667	death: alive	days before death/censor: 1610	months before relapse/censor: 53.6666666666667	exclude for prognosis analysis due to incomplete resection or adjuvant therapy: none			total RNA	Trizol extraction according to the manufacturer's instructions.	Biotin	100ng of total RNA was labeled using a Two-Cycle Target Labeling and Control Reagents.	9606	Following fragmentation, cRNA was hybridized on the GeneChip Human U133 Plus 2.0 array according to the Affymetrix standard protcol.	GeneChips were scanned using the Affymetrix GeneArray scanner 3000.	Gene expression data from primary lung ADC	The data were normalized by the MAS5 algorhythm.	GPL570	Takashi,,Kohno	tkkohno@ncc.go.jp	National Cancer Center Research Institute	5-1-1 Tsukiji	Chuo-ku	104-0045	Japan	ftp://ftp.ncbi.nlm.nih.gov/geo/samples/GSM773nnn/GSM773562/suppl/GSM773562.CEL.gz	54675	53	NA
GSM773563	KH129	GSM773563	Public on Nov 01 2011	Aug 04 2011	Nov 02 2011	RNA	1	frozen tissue of primary lung tumors	Homo sapiens	tissue: primary lung tumor	age (years): 53	gender: male	smoking status: Ever-smoker	bi: 360	pathological stage: IB	pstage iorii: I	gene alteration status: KRAS mutation +	myc: Low	myc_copy: 1.133	relapse: not relapsed	days before relapse/censor: 2014	months before relapse/censor: 67.1333333333333	death: alive	days before death/censor: 2014	months before relapse/censor: 67.1333333333333	exclude for prognosis analysis due to incomplete resection or adjuvant therapy: none			total RNA	Trizol extraction according to the manufacturer's instructions.	Biotin	100ng of total RNA was labeled using a Two-Cycle Target Labeling and Control Reagents.	9606	Following fragmentation, cRNA was hybridized on the GeneChip Human U133 Plus 2.0 array according to the Affymetrix standard protcol.	GeneChips were scanned using the Affymetrix GeneArray scanner 3000.	Gene expression data from primary lung ADC	The data were normalized by the MAS5 algorhythm.	GPL570	Takashi,,Kohno	tkkohno@ncc.go.jp	National Cancer Center Research Institute	5-1-1 Tsukiji	Chuo-ku	104-0045	Japan	ftp://ftp.ncbi.nlm.nih.gov/geo/samples/GSM773nnn/GSM773563/suppl/GSM773563.CEL.gz	54675	53	NA
GSM773564	KH266	GSM773564	Public on Nov 01 2011	Aug 04 2011	Nov 02 2011	RNA	1	frozen tissue of primary lung tumors	Homo sapiens	tissue: primary lung tumor	age (years): 53	gender: male	smoking status: Ever-smoker	bi: 640	pathological stage: IB	pstage iorii: I	gene alteration status: KRAS mutation +	myc: Low	myc_copy: 1.037	relapse: not relapsed	days before relapse/censor: 1826	months before relapse/censor: 60.8666666666667	death: alive	days before death/censor: 1826	months before relapse/censor: 60.8666666666667	exclude for prognosis analysis due to incomplete resection or adjuvant therapy: none			total RNA	Trizol extraction according to the manufacturer's instructions.	Biotin	100ng of total RNA was labeled using a Two-Cycle Target Labeling and Control Reagents.	9606	Following fragmentation, cRNA was hybridized on the GeneChip Human U133 Plus 2.0 array according to the Affymetrix standard protcol.	GeneChips were scanned using the Affymetrix GeneArray scanner 3000.	Gene expression data from primary lung ADC	The data were normalized by the MAS5 algorhythm.	GPL570	Takashi,,Kohno	tkkohno@ncc.go.jp	National Cancer Center Research Institute	5-1-1 Tsukiji	Chuo-ku	104-0045	Japan	ftp://ftp.ncbi.nlm.nih.gov/geo/samples/GSM773nnn/GSM773564/suppl/GSM773564.CEL.gz	54675	53	NA
GSM773565	KH232	GSM773565	Public on Nov 01 2011	Aug 04 2011	Nov 02 2011	RNA	1	frozen tissue of primary lung tumors	Homo sapiens	tissue: primary lung tumor	age (years): 67	gender: male	smoking status: Never-smoker	bi: 0	pathological stage: IB	pstage iorii: I	gene alteration status: KRAS mutation +	myc: Low	myc_copy: 1.148	relapse: not relapsed	days before relapse/censor: 2191	months before relapse/censor: 73.0333333333333	death: alive	days before death/censor: 2191	months before relapse/censor: 73.0333333333333	exclude for prognosis analysis due to incomplete resection or adjuvant therapy: none			total RNA	Trizol extraction according to the manufacturer's instructions.	Biotin	100ng of total RNA was labeled using a Two-Cycle Target Labeling and Control Reagents.	9606	Following fragmentation, cRNA was hybridized on the GeneChip Human U133 Plus 2.0 array according to the Affymetrix standard protcol.	GeneChips were scanned using the Affymetrix GeneArray scanner 3000.	Gene expression data from primary lung ADC	The data were normalized by the MAS5 algorhythm.	GPL570	Takashi,,Kohno	tkkohno@ncc.go.jp	National Cancer Center Research Institute	5-1-1 Tsukiji	Chuo-ku	104-0045	Japan	ftp://ftp.ncbi.nlm.nih.gov/geo/samples/GSM773nnn/GSM773565/suppl/GSM773565.CEL.gz	54675	67	NA
GSM773566	KH222	GSM773566	Public on Nov 01 2011	Aug 04 2011	Nov 02 2011	RNA	1	frozen tissue of primary lung tumors	Homo sapiens	tissue: primary lung tumor	age (years): 69	gender: female	smoking status: Never-smoker	bi: 0	pathological stage: IB	pstage iorii: I	gene alteration status: KRAS mutation +	myc: Low	myc_copy: 1.03	relapse: not relapsed	days before relapse/censor: 3342	months before relapse/censor: 111.4	death: alive	days before death/censor: 3342	months before relapse/censor: 111.4	exclude for prognosis analysis due to incomplete resection or adjuvant therapy: none			total RNA	Trizol extraction according to the manufacturer's instructions.	Biotin	100ng of total RNA was labeled using a Two-Cycle Target Labeling and Control Reagents.	9606	Following fragmentation, cRNA was hybridized on the GeneChip Human U133 Plus 2.0 array according to the Affymetrix standard protcol.	GeneChips were scanned using the Affymetrix GeneArray scanner 3000.	Gene expression data from primary lung ADC	The data were normalized by the MAS5 algorhythm.	GPL570	Takashi,,Kohno	tkkohno@ncc.go.jp	National Cancer Center Research Institute	5-1-1 Tsukiji	Chuo-ku	104-0045	Japan	ftp://ftp.ncbi.nlm.nih.gov/geo/samples/GSM773nnn/GSM773566/suppl/GSM773566.CEL.gz	54675	69	NA
GSM773567	KH168	GSM773567	Public on Nov 01 2011	Aug 04 2011	Nov 02 2011	RNA	1	frozen tissue of primary lung tumors	Homo sapiens	tissue: primary lung tumor	age (years): 64	gender: male	smoking status: Ever-smoker	bi: 810	pathological stage: IA	pstage iorii: I	gene alteration status: KRAS mutation +	myc: Low	myc_copy: 0.943	relapse: not relapsed	days before relapse/censor: 1328	months before relapse/censor: 44.2666666666667	death: alive	days before death/censor: 1328	months before relapse/censor: 44.2666666666667	exclude for prognosis analysis due to incomplete resection or adjuvant therapy: none			total RNA	Trizol extraction according to the manufacturer's instructions.	Biotin	100ng of total RNA was labeled using a Two-Cycle Target Labeling and Control Reagents.	9606	Following fragmentation, cRNA was hybridized on the GeneChip Human U133 Plus 2.0 array according to the Affymetrix standard protcol.	GeneChips were scanned using the Affymetrix GeneArray scanner 3000.	Gene expression data from primary lung ADC	The data were normalized by the MAS5 algorhythm.	GPL570	Takashi,,Kohno	tkkohno@ncc.go.jp	National Cancer Center Research Institute	5-1-1 Tsukiji	Chuo-ku	104-0045	Japan	ftp://ftp.ncbi.nlm.nih.gov/geo/samples/GSM773nnn/GSM773567/suppl/GSM773567.CEL.gz	54675	64	NA
GSM773568	KH183	GSM773568	Public on Nov 01 2011	Aug 04 2011	Nov 02 2011	RNA	1	frozen tissue of primary lung tumors	Homo sapiens	tissue: primary lung tumor	age (years): 69	gender: female	smoking status: Never-smoker	bi: 0	pathological stage: IA	pstage iorii: I	gene alteration status: KRAS mutation +	myc: Low	myc_copy: 1.029	relapse: not relapsed	days before relapse/censor: 2925	months before relapse/censor: 97.5	death: alive	days before death/censor: 2925	months before relapse/censor: 97.5	exclude for prognosis analysis due to incomplete resection or adjuvant therapy: none			total RNA	Trizol extraction according to the manufacturer's instructions.	Biotin	100ng of total RNA was labeled using a Two-Cycle Target Labeling and Control Reagents.	9606	Following fragmentation, cRNA was hybridized on the GeneChip Human U133 Plus 2.0 array according to the Affymetrix standard protcol.	GeneChips were scanned using the Affymetrix GeneArray scanner 3000.	Gene expression data from primary lung ADC	The data were normalized by the MAS5 algorhythm.	GPL570	Takashi,,Kohno	tkkohno@ncc.go.jp	National Cancer Center Research Institute	5-1-1 Tsukiji	Chuo-ku	104-0045	Japan	ftp://ftp.ncbi.nlm.nih.gov/geo/samples/GSM773nnn/GSM773568/suppl/GSM773568.CEL.gz	54675	69	NA
GSM773569	KH230	GSM773569	Public on Nov 01 2011	Aug 04 2011	Nov 02 2011	RNA	1	frozen tissue of primary lung tumors	Homo sapiens	tissue: primary lung tumor	age (years): 50	gender: female	smoking status: Never-smoker	bi: 0	pathological stage: IA	pstage iorii: I	gene alteration status: KRAS mutation +	myc: Low	myc_copy: 1.073	relapse: not relapsed	days before relapse/censor: 2880	months before relapse/censor: 96	death: alive	days before death/censor: 2880	months before relapse/censor: 96	exclude for prognosis analysis due to incomplete resection or adjuvant therapy: none			total RNA	Trizol extraction according to the manufacturer's instructions.	Biotin	100ng of total RNA was labeled using a Two-Cycle Target Labeling and Control Reagents.	9606	Following fragmentation, cRNA was hybridized on the GeneChip Human U133 Plus 2.0 array according to the Affymetrix standard protcol.	GeneChips were scanned using the Affymetrix GeneArray scanner 3000.	Gene expression data from primary lung ADC	The data were normalized by the MAS5 algorhythm.	GPL570	Takashi,,Kohno	tkkohno@ncc.go.jp	National Cancer Center Research Institute	5-1-1 Tsukiji	Chuo-ku	104-0045	Japan	ftp://ftp.ncbi.nlm.nih.gov/geo/samples/GSM773nnn/GSM773569/suppl/GSM773569.CEL.gz	54675	50	NA
GSM773570	KH237	GSM773570	Public on Nov 01 2011	Aug 04 2011	Nov 02 2011	RNA	1	frozen tissue of primary lung tumors	Homo sapiens	tissue: primary lung tumor	age (years): 70	gender: female	smoking status: Never-smoker	bi: 0	pathological stage: IA	pstage iorii: I	gene alteration status: KRAS mutation +	myc: Low	myc_copy: 1.174	relapse: not relapsed	days before relapse/censor: 1724	months before relapse/censor: 57.4666666666667	death: alive	days before death/censor: 1724	months before relapse/censor: 57.4666666666667	exclude for prognosis analysis due to incomplete resection or adjuvant therapy: none			total RNA	Trizol extraction according to the manufacturer's instructions.	Biotin	100ng of total RNA was labeled using a Two-Cycle Target Labeling and Control Reagents.	9606	Following fragmentation, cRNA was hybridized on the GeneChip Human U133 Plus 2.0 array according to the Affymetrix standard protcol.	GeneChips were scanned using the Affymetrix GeneArray scanner 3000.	Gene expression data from primary lung ADC	The data were normalized by the MAS5 algorhythm.	GPL570	Takashi,,Kohno	tkkohno@ncc.go.jp	National Cancer Center Research Institute	5-1-1 Tsukiji	Chuo-ku	104-0045	Japan	ftp://ftp.ncbi.nlm.nih.gov/geo/samples/GSM773nnn/GSM773570/suppl/GSM773570.CEL.gz	54675	70	NA
GSM773571	KH026	GSM773571	Public on Nov 01 2011	Aug 04 2011	Nov 02 2011	RNA	1	frozen tissue of primary lung tumors	Homo sapiens	tissue: primary lung tumor	age (years): 57	gender: male	smoking status: Never-smoker	bi: 0	pathological stage: II	pstage iorii: II	gene alteration status: EGFR/KRAS/ALK -	myc: Low	myc_copy: 1.09	cluster: Cluster1	group: GroupA	relapse: relapsed	days before relapse/censor: 1638	months before relapse/censor: 54.6	death: alive	days before death/censor: 2765	months before relapse/censor: 92.1666666666667	exclude for prognosis analysis due to incomplete resection or adjuvant therapy: none	total RNA	Trizol extraction according to the manufacturer's instructions.	Biotin	100ng of total RNA was labeled using a Two-Cycle Target Labeling and Control Reagents.	9606	Following fragmentation, cRNA was hybridized on the GeneChip Human U133 Plus 2.0 array according to the Affymetrix standard protcol.	GeneChips were scanned using the Affymetrix GeneArray scanner 3000.	Gene expression data from primary lung ADC	The data were normalized by the MAS5 algorhythm.	GPL570	Takashi,,Kohno	tkkohno@ncc.go.jp	National Cancer Center Research Institute	5-1-1 Tsukiji	Chuo-ku	104-0045	Japan	ftp://ftp.ncbi.nlm.nih.gov/geo/samples/GSM773nnn/GSM773571/suppl/GSM773571.CEL.gz	54675	57	NA
GSM773572	KH035	GSM773572	Public on Nov 01 2011	Aug 04 2011	Nov 02 2011	RNA	1	frozen tissue of primary lung tumors	Homo sapiens	tissue: primary lung tumor	age (years): 58	gender: male	smoking status: Ever-smoker	bi: 820	pathological stage: II	pstage iorii: II	gene alteration status: EGFR/KRAS/ALK -	myc: Low	myc_copy: 1.177	cluster: Cluster1	group: GroupA	relapse: relapsed	days before relapse/censor: 315	months before relapse/censor: 10.5	death: alive	days before death/censor: 1529	months before relapse/censor: 50.9666666666667	exclude for prognosis analysis due to incomplete resection or adjuvant therapy: none	total RNA	Trizol extraction according to the manufacturer's instructions.	Biotin	100ng of total RNA was labeled using a Two-Cycle Target Labeling and Control Reagents.	9606	Following fragmentation, cRNA was hybridized on the GeneChip Human U133 Plus 2.0 array according to the Affymetrix standard protcol.	GeneChips were scanned using the Affymetrix GeneArray scanner 3000.	Gene expression data from primary lung ADC	The data were normalized by the MAS5 algorhythm.	GPL570	Takashi,,Kohno	tkkohno@ncc.go.jp	National Cancer Center Research Institute	5-1-1 Tsukiji	Chuo-ku	104-0045	Japan	ftp://ftp.ncbi.nlm.nih.gov/geo/samples/GSM773nnn/GSM773572/suppl/GSM773572.CEL.gz	54675	58	NA
GSM773573	KH043	GSM773573	Public on Nov 01 2011	Aug 04 2011	Nov 02 2011	RNA	1	frozen tissue of primary lung tumors	Homo sapiens	tissue: primary lung tumor	age (years): 69	gender: male	smoking status: Ever-smoker	bi: 2040	pathological stage: II	pstage iorii: II	gene alteration status: EGFR/KRAS/ALK -	myc: Low	myc_copy: 1.066	cluster: Cluster1	group: GroupA	relapse: relapsed	days before relapse/censor: 99	months before relapse/censor: 3.3	death: dead	days before death/censor: 221	months before relapse/censor: 7.36666666666667	exclude for prognosis analysis due to incomplete resection or adjuvant therapy: none	total RNA	Trizol extraction according to the manufacturer's instructions.	Biotin	100ng of total RNA was labeled using a Two-Cycle Target Labeling and Control Reagents.	9606	Following fragmentation, cRNA was hybridized on the GeneChip Human U133 Plus 2.0 array according to the Affymetrix standard protcol.	GeneChips were scanned using the Affymetrix GeneArray scanner 3000.	Gene expression data from primary lung ADC	The data were normalized by the MAS5 algorhythm.	GPL570	Takashi,,Kohno	tkkohno@ncc.go.jp	National Cancer Center Research Institute	5-1-1 Tsukiji	Chuo-ku	104-0045	Japan	ftp://ftp.ncbi.nlm.nih.gov/geo/samples/GSM773nnn/GSM773573/suppl/GSM773573.CEL.gz	54675	69	NA
GSM773574	KH077	GSM773574	Public on Nov 01 2011	Aug 04 2011	Nov 02 2011	RNA	1	frozen tissue of primary lung tumors	Homo sapiens	tissue: primary lung tumor	age (years): 61	gender: male	smoking status: Ever-smoker	bi: 840	pathological stage: II	pstage iorii: II	gene alteration status: EGFR/KRAS/ALK -	myc: Low	myc_copy: 1.033	cluster: Cluster1	group: GroupA	relapse: relapsed	days before relapse/censor: 100	months before relapse/censor: 3.33333333333333	death: dead	days before death/censor: 546	months before relapse/censor: 18.2	exclude for prognosis analysis due to incomplete resection or adjuvant therapy: none	total RNA	Trizol extraction according to the manufacturer's instructions.	Biotin	100ng of total RNA was labeled using a Two-Cycle Target Labeling and Control Reagents.	9606	Following fragmentation, cRNA was hybridized on the GeneChip Human U133 Plus 2.0 array according to the Affymetrix standard protcol.	GeneChips were scanned using the Affymetrix GeneArray scanner 3000.	Gene expression data from primary lung ADC	The data were normalized by the MAS5 algorhythm.	GPL570	Takashi,,Kohno	tkkohno@ncc.go.jp	National Cancer Center Research Institute	5-1-1 Tsukiji	Chuo-ku	104-0045	Japan	ftp://ftp.ncbi.nlm.nih.gov/geo/samples/GSM773nnn/GSM773574/suppl/GSM773574.CEL.gz	54675	61	NA
GSM773575	KH060	GSM773575	Public on Nov 01 2011	Aug 04 2011	Nov 02 2011	RNA	1	frozen tissue of primary lung tumors	Homo sapiens	tissue: primary lung tumor	age (years): 68	gender: male	smoking status: Ever-smoker	bi: 960	pathological stage: II	pstage iorii: II	gene alteration status: EGFR/KRAS/ALK -	myc: Low	myc_copy: 1.057	cluster: Cluster1	group: GroupA	relapse: relapsed	days before relapse/censor: 163	months before relapse/censor: 5.43333333333333	death: dead	days before death/censor: 346	months before relapse/censor: 11.5333333333333	exclude for prognosis analysis due to incomplete resection or adjuvant therapy: none	total RNA	Trizol extraction according to the manufacturer's instructions.	Biotin	100ng of total RNA was labeled using a Two-Cycle Target Labeling and Control Reagents.	9606	Following fragmentation, cRNA was hybridized on the GeneChip Human U133 Plus 2.0 array according to the Affymetrix standard protcol.	GeneChips were scanned using the Affymetrix GeneArray scanner 3000.	Gene expression data from primary lung ADC	The data were normalized by the MAS5 algorhythm.	GPL570	Takashi,,Kohno	tkkohno@ncc.go.jp	National Cancer Center Research Institute	5-1-1 Tsukiji	Chuo-ku	104-0045	Japan	ftp://ftp.ncbi.nlm.nih.gov/geo/samples/GSM773nnn/GSM773575/suppl/GSM773575.CEL.gz	54675	68	NA
GSM773576	KH063	GSM773576	Public on Nov 01 2011	Aug 04 2011	Nov 02 2011	RNA	1	frozen tissue of primary lung tumors	Homo sapiens	tissue: primary lung tumor	age (years): 64	gender: female	smoking status: Never-smoker	bi: 0	pathological stage: II	pstage iorii: II	gene alteration status: EGFR/KRAS/ALK -	myc: Low	myc_copy: 0.925	cluster: Cluster2	group: GroupB	relapse: relapsed	days before relapse/censor: 196	months before relapse/censor: 6.53333333333333	death: dead	days before death/censor: 853	months before relapse/censor: 28.4333333333333	exclude for prognosis analysis due to incomplete resection or adjuvant therapy: exclude	total RNA	Trizol extraction according to the manufacturer's instructions.	Biotin	100ng of total RNA was labeled using a Two-Cycle Target Labeling and Control Reagents.	9606	Following fragmentation, cRNA was hybridized on the GeneChip Human U133 Plus 2.0 array according to the Affymetrix standard protcol.	GeneChips were scanned using the Affymetrix GeneArray scanner 3000.	Gene expression data from primary lung ADC	The data were normalized by the MAS5 algorhythm.	GPL570	Takashi,,Kohno	tkkohno@ncc.go.jp	National Cancer Center Research Institute	5-1-1 Tsukiji	Chuo-ku	104-0045	Japan	ftp://ftp.ncbi.nlm.nih.gov/geo/samples/GSM773nnn/GSM773576/suppl/GSM773576.CEL.gz	54675	64	NA
GSM773577	KH006	GSM773577	Public on Nov 01 2011	Aug 04 2011	Nov 02 2011	RNA	1	frozen tissue of primary lung tumors	Homo sapiens	tissue: primary lung tumor	age (years): 69	gender: female	smoking status: Never-smoker	bi: 0	pathological stage: II	pstage iorii: II	gene alteration status: EGFR/KRAS/ALK -	myc: Low	myc_copy: 1.036	cluster: Cluster2	group: GroupB	relapse: relapsed	days before relapse/censor: 723	months before relapse/censor: 24.1	death: dead	days before death/censor: 2661	months before relapse/censor: 88.7	exclude for prognosis analysis due to incomplete resection or adjuvant therapy: none	total RNA	Trizol extraction according to the manufacturer's instructions.	Biotin	100ng of total RNA was labeled using a Two-Cycle Target Labeling and Control Reagents.	9606	Following fragmentation, cRNA was hybridized on the GeneChip Human U133 Plus 2.0 array according to the Affymetrix standard protcol.	GeneChips were scanned using the Affymetrix GeneArray scanner 3000.	Gene expression data from primary lung ADC	The data were normalized by the MAS5 algorhythm.	GPL570	Takashi,,Kohno	tkkohno@ncc.go.jp	National Cancer Center Research Institute	5-1-1 Tsukiji	Chuo-ku	104-0045	Japan	ftp://ftp.ncbi.nlm.nih.gov/geo/samples/GSM773nnn/GSM773577/suppl/GSM773577.CEL.gz	54675	69	NA
GSM773578	KH080	GSM773578	Public on Nov 01 2011	Aug 04 2011	Nov 02 2011	RNA	1	frozen tissue of primary lung tumors	Homo sapiens	tissue: primary lung tumor	age (years): 66	gender: female	smoking status: Never-smoker	bi: 0	pathological stage: II	pstage iorii: II	gene alteration status: EGFR/KRAS/ALK -	myc: Low	myc_copy: 0.989	cluster: Cluster1	group: GroupA	relapse: relapsed	days before relapse/censor: 676	months before relapse/censor: 22.5333333333333	death: alive	days before death/censor: 817	months before relapse/censor: 27.2333333333333	exclude for prognosis analysis due to incomplete resection or adjuvant therapy: exclude	total RNA	Trizol extraction according to the manufacturer's instructions.	Biotin	100ng of total RNA was labeled using a Two-Cycle Target Labeling and Control Reagents.	9606	Following fragmentation, cRNA was hybridized on the GeneChip Human U133 Plus 2.0 array according to the Affymetrix standard protcol.	GeneChips were scanned using the Affymetrix GeneArray scanner 3000.	Gene expression data from primary lung ADC	The data were normalized by the MAS5 algorhythm.	GPL570	Takashi,,Kohno	tkkohno@ncc.go.jp	National Cancer Center Research Institute	5-1-1 Tsukiji	Chuo-ku	104-0045	Japan	ftp://ftp.ncbi.nlm.nih.gov/geo/samples/GSM773nnn/GSM773578/suppl/GSM773578.CEL.gz	54675	66	NA
GSM773579	KH036	GSM773579	Public on Nov 01 2011	Aug 04 2011	Nov 02 2011	RNA	1	frozen tissue of primary lung tumors	Homo sapiens	tissue: primary lung tumor	age (years): 68	gender: male	smoking status: Ever-smoker	bi: 980	pathological stage: II	pstage iorii: II	gene alteration status: EGFR/KRAS/ALK -	myc: Low	myc_copy: 1.133	cluster: Cluster1	group: GroupA	relapse: relapsed	days before relapse/censor: 250	months before relapse/censor: 8.33333333333333	death: dead	days before death/censor: 425	months before relapse/censor: 14.1666666666667	exclude for prognosis analysis due to incomplete resection or adjuvant therapy: none	total RNA	Trizol extraction according to the manufacturer's instructions.	Biotin	100ng of total RNA was labeled using a Two-Cycle Target Labeling and Control Reagents.	9606	Following fragmentation, cRNA was hybridized on the GeneChip Human U133 Plus 2.0 array according to the Affymetrix standard protcol.	GeneChips were scanned using the Affymetrix GeneArray scanner 3000.	Gene expression data from primary lung ADC	The data were normalized by the MAS5 algorhythm.	GPL570	Takashi,,Kohno	tkkohno@ncc.go.jp	National Cancer Center Research Institute	5-1-1 Tsukiji	Chuo-ku	104-0045	Japan	ftp://ftp.ncbi.nlm.nih.gov/geo/samples/GSM773nnn/GSM773579/suppl/GSM773579.CEL.gz	54675	68	NA
GSM773580	KH059	GSM773580	Public on Nov 01 2011	Aug 04 2011	Nov 02 2011	RNA	1	frozen tissue of primary lung tumors	Homo sapiens	tissue: primary lung tumor	age (years): 69	gender: male	smoking status: Ever-smoker	bi: 2100	pathological stage: II	pstage iorii: II	gene alteration status: EGFR/KRAS/ALK -	myc: Low	myc_copy: 1.065	cluster: Cluster2	group: GroupB	relapse: relapsed	days before relapse/censor: 1281	months before relapse/censor: 42.7	death: alive	days before death/censor: 1281	months before relapse/censor: 42.7	exclude for prognosis analysis due to incomplete resection or adjuvant therapy: none	total RNA	Trizol extraction according to the manufacturer's instructions.	Biotin	100ng of total RNA was labeled using a Two-Cycle Target Labeling and Control Reagents.	9606	Following fragmentation, cRNA was hybridized on the GeneChip Human U133 Plus 2.0 array according to the Affymetrix standard protcol.	GeneChips were scanned using the Affymetrix GeneArray scanner 3000.	Gene expression data from primary lung ADC	The data were normalized by the MAS5 algorhythm.	GPL570	Takashi,,Kohno	tkkohno@ncc.go.jp	National Cancer Center Research Institute	5-1-1 Tsukiji	Chuo-ku	104-0045	Japan	ftp://ftp.ncbi.nlm.nih.gov/geo/samples/GSM773nnn/GSM773580/suppl/GSM773580.CEL.gz	54675	69	NA
GSM773581	KH070	GSM773581	Public on Nov 01 2011	Aug 04 2011	Nov 02 2011	RNA	1	frozen tissue of primary lung tumors	Homo sapiens	tissue: primary lung tumor	age (years): 64	gender: male	smoking status: Ever-smoker	bi: 900	pathological stage: IB	pstage iorii: I	gene alteration status: EGFR/KRAS/ALK -	myc: Low	myc_copy: 0.965	cluster: Cluster1	group: GroupA	relapse: relapsed	days before relapse/censor: 297	months before relapse/censor: 9.9	death: alive	days before death/censor: 1044	months before relapse/censor: 34.8	exclude for prognosis analysis due to incomplete resection or adjuvant therapy: none	total RNA	Trizol extraction according to the manufacturer's instructions.	Biotin	100ng of total RNA was labeled using a Two-Cycle Target Labeling and Control Reagents.	9606	Following fragmentation, cRNA was hybridized on the GeneChip Human U133 Plus 2.0 array according to the Affymetrix standard protcol.	GeneChips were scanned using the Affymetrix GeneArray scanner 3000.	Gene expression data from primary lung ADC	The data were normalized by the MAS5 algorhythm.	GPL570	Takashi,,Kohno	tkkohno@ncc.go.jp	National Cancer Center Research Institute	5-1-1 Tsukiji	Chuo-ku	104-0045	Japan	ftp://ftp.ncbi.nlm.nih.gov/geo/samples/GSM773nnn/GSM773581/suppl/GSM773581.CEL.gz	54675	64	NA
GSM773582	KH073	GSM773582	Public on Nov 01 2011	Aug 04 2011	Nov 02 2011	RNA	1	frozen tissue of primary lung tumors	Homo sapiens	tissue: primary lung tumor	age (years): 64	gender: male	smoking status: Ever-smoker	bi: 820	pathological stage: IB	pstage iorii: I	gene alteration status: EGFR/KRAS/ALK -	myc: Low	myc_copy: 1.45	cluster: Cluster1	group: GroupA	relapse: relapsed	days before relapse/censor: 512	months before relapse/censor: 17.0666666666667	death: alive	days before death/censor: 565	months before relapse/censor: 18.8333333333333	exclude for prognosis analysis due to incomplete resection or adjuvant therapy: none	total RNA	Trizol extraction according to the manufacturer's instructions.	Biotin	100ng of total RNA was labeled using a Two-Cycle Target Labeling and Control Reagents.	9606	Following fragmentation, cRNA was hybridized on the GeneChip Human U133 Plus 2.0 array according to the Affymetrix standard protcol.	GeneChips were scanned using the Affymetrix GeneArray scanner 3000.	Gene expression data from primary lung ADC	The data were normalized by the MAS5 algorhythm.	GPL570	Takashi,,Kohno	tkkohno@ncc.go.jp	National Cancer Center Research Institute	5-1-1 Tsukiji	Chuo-ku	104-0045	Japan	ftp://ftp.ncbi.nlm.nih.gov/geo/samples/GSM773nnn/GSM773582/suppl/GSM773582.CEL.gz	54675	64	NA
GSM773583	KH048	GSM773583	Public on Nov 01 2011	Aug 04 2011	Nov 02 2011	RNA	1	frozen tissue of primary lung tumors	Homo sapiens	tissue: primary lung tumor	age (years): 66	gender: male	smoking status: Ever-smoker	bi: 740	pathological stage: IB	pstage iorii: I	gene alteration status: EGFR/KRAS/ALK -	myc: Low	myc_copy: 1.092	cluster: Cluster1	group: GroupA	relapse: relapsed	days before relapse/censor: 635	months before relapse/censor: 21.1666666666667	death: dead	days before death/censor: 1059	months before relapse/censor: 35.3	exclude for prognosis analysis due to incomplete resection or adjuvant therapy: exclude	total RNA	Trizol extraction according to the manufacturer's instructions.	Biotin	100ng of total RNA was labeled using a Two-Cycle Target Labeling and Control Reagents.	9606	Following fragmentation, cRNA was hybridized on the GeneChip Human U133 Plus 2.0 array according to the Affymetrix standard protcol.	GeneChips were scanned using the Affymetrix GeneArray scanner 3000.	Gene expression data from primary lung ADC	The data were normalized by the MAS5 algorhythm.	GPL570	Takashi,,Kohno	tkkohno@ncc.go.jp	National Cancer Center Research Institute	5-1-1 Tsukiji	Chuo-ku	104-0045	Japan	ftp://ftp.ncbi.nlm.nih.gov/geo/samples/GSM773nnn/GSM773583/suppl/GSM773583.CEL.gz	54675	66	NA
GSM773584	KH148	GSM773584	Public on Nov 01 2011	Aug 04 2011	Nov 02 2011	RNA	1	frozen tissue of primary lung tumors	Homo sapiens	tissue: primary lung tumor	age (years): 64	gender: male	smoking status: Ever-smoker	bi: 1290	pathological stage: IB	pstage iorii: I	gene alteration status: EGFR/KRAS/ALK -	myc: Low	myc_copy: 1.157	cluster: Cluster1	group: GroupA	relapse: relapsed	days before relapse/censor: 813	months before relapse/censor: 27.1	death: dead	days before death/censor: 1625	months before relapse/censor: 54.1666666666667	exclude for prognosis analysis due to incomplete resection or adjuvant therapy: none	total RNA	Trizol extraction according to the manufacturer's instructions.	Biotin	100ng of total RNA was labeled using a Two-Cycle Target Labeling and Control Reagents.	9606	Following fragmentation, cRNA was hybridized on the GeneChip Human U133 Plus 2.0 array according to the Affymetrix standard protcol.	GeneChips were scanned using the Affymetrix GeneArray scanner 3000.	Gene expression data from primary lung ADC	The data were normalized by the MAS5 algorhythm.	GPL570	Takashi,,Kohno	tkkohno@ncc.go.jp	National Cancer Center Research Institute	5-1-1 Tsukiji	Chuo-ku	104-0045	Japan	ftp://ftp.ncbi.nlm.nih.gov/geo/samples/GSM773nnn/GSM773584/suppl/GSM773584.CEL.gz	54675	64	NA
GSM773585	KH011	GSM773585	Public on Nov 01 2011	Aug 04 2011	Nov 02 2011	RNA	1	frozen tissue of primary lung tumors	Homo sapiens	tissue: primary lung tumor	age (years): 68	gender: female	smoking status: Never-smoker	bi: 0	pathological stage: IB	pstage iorii: I	gene alteration status: EGFR/KRAS/ALK -	myc: Low	myc_copy: 0.861	cluster: Cluster1	group: GroupA	relapse: relapsed	days before relapse/censor: 1387	months before relapse/censor: 46.2333333333333	death: dead	days before death/censor: 1695	months before relapse/censor: 56.5	exclude for prognosis analysis due to incomplete resection or adjuvant therapy: none	total RNA	Trizol extraction according to the manufacturer's instructions.	Biotin	100ng of total RNA was labeled using a Two-Cycle Target Labeling and Control Reagents.	9606	Following fragmentation, cRNA was hybridized on the GeneChip Human U133 Plus 2.0 array according to the Affymetrix standard protcol.	GeneChips were scanned using the Affymetrix GeneArray scanner 3000.	Gene expression data from primary lung ADC	The data were normalized by the MAS5 algorhythm.	GPL570	Takashi,,Kohno	tkkohno@ncc.go.jp	National Cancer Center Research Institute	5-1-1 Tsukiji	Chuo-ku	104-0045	Japan	ftp://ftp.ncbi.nlm.nih.gov/geo/samples/GSM773nnn/GSM773585/suppl/GSM773585.CEL.gz	54675	68	NA
GSM773586	KH001	GSM773586	Public on Nov 01 2011	Aug 04 2011	Nov 02 2011	RNA	1	frozen tissue of primary lung tumors	Homo sapiens	tissue: primary lung tumor	age (years): 68	gender: male	smoking status: Ever-smoker	bi: 1720	pathological stage: IB	pstage iorii: I	gene alteration status: EGFR/KRAS/ALK -	myc: High	myc_copy: 2.12	cluster: Cluster1	group: GroupA	relapse: relapsed	days before relapse/censor: 1144	months before relapse/censor: 38.1333333333333	death: alive	days before death/censor: 2976	months before relapse/censor: 99.2	exclude for prognosis analysis due to incomplete resection or adjuvant therapy: none	total RNA	Trizol extraction according to the manufacturer's instructions.	Biotin	100ng of total RNA was labeled using a Two-Cycle Target Labeling and Control Reagents.	9606	Following fragmentation, cRNA was hybridized on the GeneChip Human U133 Plus 2.0 array according to the Affymetrix standard protcol.	GeneChips were scanned using the Affymetrix GeneArray scanner 3000.	Gene expression data from primary lung ADC	The data were normalized by the MAS5 algorhythm.	GPL570	Takashi,,Kohno	tkkohno@ncc.go.jp	National Cancer Center Research Institute	5-1-1 Tsukiji	Chuo-ku	104-0045	Japan	ftp://ftp.ncbi.nlm.nih.gov/geo/samples/GSM773nnn/GSM773586/suppl/GSM773586.CEL.gz	54675	68	NA
GSM773587	KH049	GSM773587	Public on Nov 01 2011	Aug 04 2011	Nov 02 2011	RNA	1	frozen tissue of primary lung tumors	Homo sapiens	tissue: primary lung tumor	age (years): 63	gender: male	smoking status: Ever-smoker	bi: 800	pathological stage: IB	pstage iorii: I	gene alteration status: EGFR/KRAS/ALK -	myc: Low	myc_copy: 1.081	cluster: Cluster1	group: GroupA	relapse: relapsed	days before relapse/censor: 258	months before relapse/censor: 8.6	death: dead	days before death/censor: 1143	months before relapse/censor: 38.1	exclude for prognosis analysis due to incomplete resection or adjuvant therapy: none	total RNA	Trizol extraction according to the manufacturer's instructions.	Biotin	100ng of total RNA was labeled using a Two-Cycle Target Labeling and Control Reagents.	9606	Following fragmentation, cRNA was hybridized on the GeneChip Human U133 Plus 2.0 array according to the Affymetrix standard protcol.	GeneChips were scanned using the Affymetrix GeneArray scanner 3000.	Gene expression data from primary lung ADC	The data were normalized by the MAS5 algorhythm.	GPL570	Takashi,,Kohno	tkkohno@ncc.go.jp	National Cancer Center Research Institute	5-1-1 Tsukiji	Chuo-ku	104-0045	Japan	ftp://ftp.ncbi.nlm.nih.gov/geo/samples/GSM773nnn/GSM773587/suppl/GSM773587.CEL.gz	54675	63	NA
GSM773588	KH094	GSM773588	Public on Nov 01 2011	Aug 04 2011	Nov 02 2011	RNA	1	frozen tissue of primary lung tumors	Homo sapiens	tissue: primary lung tumor	age (years): 58	gender: female	smoking status: Never-smoker	bi: 0	pathological stage: IB	pstage iorii: I	gene alteration status: EGFR/KRAS/ALK -	myc: Low	myc_copy: 0.988	cluster: Cluster2	group: GroupB	relapse: relapsed	days before relapse/censor: 272	months before relapse/censor: 9.06666666666667	death: alive	days before death/censor: 1682	months before relapse/censor: 56.0666666666667	exclude for prognosis analysis due to incomplete resection or adjuvant therapy: none	total RNA	Trizol extraction according to the manufacturer's instructions.	Biotin	100ng of total RNA was labeled using a Two-Cycle Target Labeling and Control Reagents.	9606	Following fragmentation, cRNA was hybridized on the GeneChip Human U133 Plus 2.0 array according to the Affymetrix standard protcol.	GeneChips were scanned using the Affymetrix GeneArray scanner 3000.	Gene expression data from primary lung ADC	The data were normalized by the MAS5 algorhythm.	GPL570	Takashi,,Kohno	tkkohno@ncc.go.jp	National Cancer Center Research Institute	5-1-1 Tsukiji	Chuo-ku	104-0045	Japan	ftp://ftp.ncbi.nlm.nih.gov/geo/samples/GSM773nnn/GSM773588/suppl/GSM773588.CEL.gz	54675	58	NA
GSM773589	KH087	GSM773589	Public on Nov 01 2011	Aug 04 2011	Nov 02 2011	RNA	1	frozen tissue of primary lung tumors	Homo sapiens	tissue: primary lung tumor	age (years): 71	gender: male	smoking status: Ever-smoker	bi: 980	pathological stage: IB	pstage iorii: I	gene alteration status: EGFR/KRAS/ALK -	myc: Low	myc_copy: 1.168	cluster: Cluster1	group: GroupA	relapse: relapsed	days before relapse/censor: 1052	months before relapse/censor: 35.0666666666667	death: dead	days before death/censor: 1242	months before relapse/censor: 41.4	exclude for prognosis analysis due to incomplete resection or adjuvant therapy: none	total RNA	Trizol extraction according to the manufacturer's instructions.	Biotin	100ng of total RNA was labeled using a Two-Cycle Target Labeling and Control Reagents.	9606	Following fragmentation, cRNA was hybridized on the GeneChip Human U133 Plus 2.0 array according to the Affymetrix standard protcol.	GeneChips were scanned using the Affymetrix GeneArray scanner 3000.	Gene expression data from primary lung ADC	The data were normalized by the MAS5 algorhythm.	GPL570	Takashi,,Kohno	tkkohno@ncc.go.jp	National Cancer Center Research Institute	5-1-1 Tsukiji	Chuo-ku	104-0045	Japan	ftp://ftp.ncbi.nlm.nih.gov/geo/samples/GSM773nnn/GSM773589/suppl/GSM773589.CEL.gz	54675	71	NA
GSM773590	KH090	GSM773590	Public on Nov 01 2011	Aug 04 2011	Nov 02 2011	RNA	1	frozen tissue of primary lung tumors	Homo sapiens	tissue: primary lung tumor	age (years): 52	gender: female	smoking status: Never-smoker	bi: 0	pathological stage: IB	pstage iorii: I	gene alteration status: EGFR/KRAS/ALK -	myc: Low	myc_copy: 0.973	cluster: Cluster1	group: GroupA	relapse: relapsed	days before relapse/censor: 780	months before relapse/censor: 26	death: alive	days before death/censor: 2252	months before relapse/censor: 75.0666666666667	exclude for prognosis analysis due to incomplete resection or adjuvant therapy: none	total RNA	Trizol extraction according to the manufacturer's instructions.	Biotin	100ng of total RNA was labeled using a Two-Cycle Target Labeling and Control Reagents.	9606	Following fragmentation, cRNA was hybridized on the GeneChip Human U133 Plus 2.0 array according to the Affymetrix standard protcol.	GeneChips were scanned using the Affymetrix GeneArray scanner 3000.	Gene expression data from primary lung ADC	The data were normalized by the MAS5 algorhythm.	GPL570	Takashi,,Kohno	tkkohno@ncc.go.jp	National Cancer Center Research Institute	5-1-1 Tsukiji	Chuo-ku	104-0045	Japan	ftp://ftp.ncbi.nlm.nih.gov/geo/samples/GSM773nnn/GSM773590/suppl/GSM773590.CEL.gz	54675	52	NA
GSM773591	KH045	GSM773591	Public on Nov 01 2011	Aug 04 2011	Nov 02 2011	RNA	1	frozen tissue of primary lung tumors	Homo sapiens	tissue: primary lung tumor	age (years): 66	gender: male	smoking status: Ever-smoker	bi: 900	pathological stage: IA	pstage iorii: I	gene alteration status: EGFR/KRAS/ALK -	myc: Low	myc_copy: 0.952	cluster: Cluster1	group: GroupA	relapse: relapsed	days before relapse/censor: 622	months before relapse/censor: 20.7333333333333	death: dead	days before death/censor: 943	months before relapse/censor: 31.4333333333333	exclude for prognosis analysis due to incomplete resection or adjuvant therapy: none	total RNA	Trizol extraction according to the manufacturer's instructions.	Biotin	100ng of total RNA was labeled using a Two-Cycle Target Labeling and Control Reagents.	9606	Following fragmentation, cRNA was hybridized on the GeneChip Human U133 Plus 2.0 array according to the Affymetrix standard protcol.	GeneChips were scanned using the Affymetrix GeneArray scanner 3000.	Gene expression data from primary lung ADC	The data were normalized by the MAS5 algorhythm.	GPL570	Takashi,,Kohno	tkkohno@ncc.go.jp	National Cancer Center Research Institute	5-1-1 Tsukiji	Chuo-ku	104-0045	Japan	ftp://ftp.ncbi.nlm.nih.gov/geo/samples/GSM773nnn/GSM773591/suppl/GSM773591.CEL.gz	54675	66	NA
GSM773592	KH018	GSM773592	Public on Nov 01 2011	Aug 04 2011	Nov 02 2011	RNA	1	frozen tissue of primary lung tumors	Homo sapiens	tissue: primary lung tumor	age (years): 66	gender: female	smoking status: Never-smoker	bi: 0	pathological stage: IA	pstage iorii: I	gene alteration status: EGFR/KRAS/ALK -	myc: Low	myc_copy: 1.121	cluster: Cluster1	group: GroupA	relapse: relapsed	days before relapse/censor: 287	months before relapse/censor: 9.56666666666667	death: dead	days before death/censor: 1346	months before relapse/censor: 44.8666666666667	exclude for prognosis analysis due to incomplete resection or adjuvant therapy: none	total RNA	Trizol extraction according to the manufacturer's instructions.	Biotin	100ng of total RNA was labeled using a Two-Cycle Target Labeling and Control Reagents.	9606	Following fragmentation, cRNA was hybridized on the GeneChip Human U133 Plus 2.0 array according to the Affymetrix standard protcol.	GeneChips were scanned using the Affymetrix GeneArray scanner 3000.	Gene expression data from primary lung ADC	The data were normalized by the MAS5 algorhythm.	GPL570	Takashi,,Kohno	tkkohno@ncc.go.jp	National Cancer Center Research Institute	5-1-1 Tsukiji	Chuo-ku	104-0045	Japan	ftp://ftp.ncbi.nlm.nih.gov/geo/samples/GSM773nnn/GSM773592/suppl/GSM773592.CEL.gz	54675	66	NA
GSM773593	KH159	GSM773593	Public on Nov 01 2011	Aug 04 2011	Nov 02 2011	RNA	1	frozen tissue of primary lung tumors	Homo sapiens	tissue: primary lung tumor	age (years): 47	gender: female	smoking status: Never-smoker	bi: 0	pathological stage: IA	pstage iorii: I	gene alteration status: EGFR/KRAS/ALK -	myc: Low	myc_copy: 1.245	cluster: Cluster1	group: GroupA	relapse: relapsed	days before relapse/censor: 1363	months before relapse/censor: 45.4333333333333	death: dead	days before death/censor: 1482	months before relapse/censor: 49.4	exclude for prognosis analysis due to incomplete resection or adjuvant therapy: none	total RNA	Trizol extraction according to the manufacturer's instructions.	Biotin	100ng of total RNA was labeled using a Two-Cycle Target Labeling and Control Reagents.	9606	Following fragmentation, cRNA was hybridized on the GeneChip Human U133 Plus 2.0 array according to the Affymetrix standard protcol.	GeneChips were scanned using the Affymetrix GeneArray scanner 3000.	Gene expression data from primary lung ADC	The data were normalized by the MAS5 algorhythm.	GPL570	Takashi,,Kohno	tkkohno@ncc.go.jp	National Cancer Center Research Institute	5-1-1 Tsukiji	Chuo-ku	104-0045	Japan	ftp://ftp.ncbi.nlm.nih.gov/geo/samples/GSM773nnn/GSM773593/suppl/GSM773593.CEL.gz	54675	47	NA
GSM773594	KH092	GSM773594	Public on Nov 01 2011	Aug 04 2011	Nov 02 2011	RNA	1	frozen tissue of primary lung tumors	Homo sapiens	tissue: primary lung tumor	age (years): 64	gender: male	smoking status: Never-smoker	bi: 0	pathological stage: IA	pstage iorii: I	gene alteration status: EGFR/KRAS/ALK -	myc: Low	myc_copy: 1.007	cluster: Cluster2	group: GroupB	relapse: relapsed	days before relapse/censor: 198	months before relapse/censor: 6.6	death: alive	days before death/censor: 2386	months before relapse/censor: 79.5333333333333	exclude for prognosis analysis due to incomplete resection or adjuvant therapy: exclude	total RNA	Trizol extraction according to the manufacturer's instructions.	Biotin	100ng of total RNA was labeled using a Two-Cycle Target Labeling and Control Reagents.	9606	Following fragmentation, cRNA was hybridized on the GeneChip Human U133 Plus 2.0 array according to the Affymetrix standard protcol.	GeneChips were scanned using the Affymetrix GeneArray scanner 3000.	Gene expression data from primary lung ADC	The data were normalized by the MAS5 algorhythm.	GPL570	Takashi,,Kohno	tkkohno@ncc.go.jp	National Cancer Center Research Institute	5-1-1 Tsukiji	Chuo-ku	104-0045	Japan	ftp://ftp.ncbi.nlm.nih.gov/geo/samples/GSM773nnn/GSM773594/suppl/GSM773594.CEL.gz	54675	64	NA
GSM773595	KH041	GSM773595	Public on Nov 01 2011	Aug 04 2011	Nov 02 2011	RNA	1	frozen tissue of primary lung tumors	Homo sapiens	tissue: primary lung tumor	age (years): 54	gender: male	smoking status: Never-smoker	bi: 0	pathological stage: IA	pstage iorii: I	gene alteration status: EGFR/KRAS/ALK -	myc: Low	myc_copy: 1.212	cluster: Cluster2	group: GroupB	relapse: relapsed	days before relapse/censor: 997	months before relapse/censor: 33.2333333333333	death: alive	days before death/censor: 1560	months before relapse/censor: 52	exclude for prognosis analysis due to incomplete resection or adjuvant therapy: none	total RNA	Trizol extraction according to the manufacturer's instructions.	Biotin	100ng of total RNA was labeled using a Two-Cycle Target Labeling and Control Reagents.	9606	Following fragmentation, cRNA was hybridized on the GeneChip Human U133 Plus 2.0 array according to the Affymetrix standard protcol.	GeneChips were scanned using the Affymetrix GeneArray scanner 3000.	Gene expression data from primary lung ADC	The data were normalized by the MAS5 algorhythm.	GPL570	Takashi,,Kohno	tkkohno@ncc.go.jp	National Cancer Center Research Institute	5-1-1 Tsukiji	Chuo-ku	104-0045	Japan	ftp://ftp.ncbi.nlm.nih.gov/geo/samples/GSM773nnn/GSM773595/suppl/GSM773595.CEL.gz	54675	54	NA
GSM773596	KH132	GSM773596	Public on Nov 01 2011	Aug 04 2011	Nov 02 2011	RNA	1	frozen tissue of primary lung tumors	Homo sapiens	tissue: primary lung tumor	age (years): 67	gender: female	smoking status: Never-smoker	bi: 0	pathological stage: IA	pstage iorii: I	gene alteration status: EGFR/KRAS/ALK -	myc: Low	myc_copy: 0.969	cluster: Cluster2	group: GroupB	relapse: relapsed	days before relapse/censor: 656	months before relapse/censor: 21.8666666666667	death: dead	days before death/censor: 1001	months before relapse/censor: 33.3666666666667	exclude for prognosis analysis due to incomplete resection or adjuvant therapy: none	total RNA	Trizol extraction according to the manufacturer's instructions.	Biotin	100ng of total RNA was labeled using a Two-Cycle Target Labeling and Control Reagents.	9606	Following fragmentation, cRNA was hybridized on the GeneChip Human U133 Plus 2.0 array according to the Affymetrix standard protcol.	GeneChips were scanned using the Affymetrix GeneArray scanner 3000.	Gene expression data from primary lung ADC	The data were normalized by the MAS5 algorhythm.	GPL570	Takashi,,Kohno	tkkohno@ncc.go.jp	National Cancer Center Research Institute	5-1-1 Tsukiji	Chuo-ku	104-0045	Japan	ftp://ftp.ncbi.nlm.nih.gov/geo/samples/GSM773nnn/GSM773596/suppl/GSM773596.CEL.gz	54675	67	NA
GSM773597	KH117	GSM773597	Public on Nov 01 2011	Aug 04 2011	Nov 02 2011	RNA	1	frozen tissue of primary lung tumors	Homo sapiens	tissue: primary lung tumor	age (years): 54	gender: female	smoking status: Never-smoker	bi: 0	pathological stage: II	pstage iorii: II	gene alteration status: EGFR/KRAS/ALK -	myc: Low	myc_copy: 0.849	cluster: Cluster1	group: GroupA	relapse: not relapsed	days before relapse/censor: 259	months before relapse/censor: 8.63333333333333	death: dead	days before death/censor: 259	months before relapse/censor: 8.63333333333333	exclude for prognosis analysis due to incomplete resection or adjuvant therapy: none	total RNA	Trizol extraction according to the manufacturer's instructions.	Biotin	100ng of total RNA was labeled using a Two-Cycle Target Labeling and Control Reagents.	9606	Following fragmentation, cRNA was hybridized on the GeneChip Human U133 Plus 2.0 array according to the Affymetrix standard protcol.	GeneChips were scanned using the Affymetrix GeneArray scanner 3000.	Gene expression data from primary lung ADC	The data were normalized by the MAS5 algorhythm.	GPL570	Takashi,,Kohno	tkkohno@ncc.go.jp	National Cancer Center Research Institute	5-1-1 Tsukiji	Chuo-ku	104-0045	Japan	ftp://ftp.ncbi.nlm.nih.gov/geo/samples/GSM773nnn/GSM773597/suppl/GSM773597.CEL.gz	54675	54	NA
GSM773598	KH013	GSM773598	Public on Nov 01 2011	Aug 04 2011	Nov 02 2011	RNA	1	frozen tissue of primary lung tumors	Homo sapiens	tissue: primary lung tumor	age (years): 65	gender: male	smoking status: Ever-smoker	bi: 1840	pathological stage: II	pstage iorii: II	gene alteration status: EGFR/KRAS/ALK -	myc: Low	myc_copy: 1.021	cluster: Cluster1	group: GroupA	relapse: not relapsed	days before relapse/censor: 2289	months before relapse/censor: 76.3	death: alive	days before death/censor: 2289	months before relapse/censor: 76.3	exclude for prognosis analysis due to incomplete resection or adjuvant therapy: none	total RNA	Trizol extraction according to the manufacturer's instructions.	Biotin	100ng of total RNA was labeled using a Two-Cycle Target Labeling and Control Reagents.	9606	Following fragmentation, cRNA was hybridized on the GeneChip Human U133 Plus 2.0 array according to the Affymetrix standard protcol.	GeneChips were scanned using the Affymetrix GeneArray scanner 3000.	Gene expression data from primary lung ADC	The data were normalized by the MAS5 algorhythm.	GPL570	Takashi,,Kohno	tkkohno@ncc.go.jp	National Cancer Center Research Institute	5-1-1 Tsukiji	Chuo-ku	104-0045	Japan	ftp://ftp.ncbi.nlm.nih.gov/geo/samples/GSM773nnn/GSM773598/suppl/GSM773598.CEL.gz	54675	65	NA
GSM773599	KH017	GSM773599	Public on Nov 01 2011	Aug 04 2011	Nov 02 2011	RNA	1	frozen tissue of primary lung tumors	Homo sapiens	tissue: primary lung tumor	age (years): 49	gender: female	smoking status: Ever-smoker	bi: 390	pathological stage: II	pstage iorii: II	gene alteration status: EGFR/KRAS/ALK -	myc: Low	myc_copy: 1.026	cluster: Cluster1	group: GroupA	relapse: not relapsed	days before relapse/censor: 1916	months before relapse/censor: 63.8666666666667	death: alive	days before death/censor: 1916	months before relapse/censor: 63.8666666666667	exclude for prognosis analysis due to incomplete resection or adjuvant therapy: none	total RNA	Trizol extraction according to the manufacturer's instructions.	Biotin	100ng of total RNA was labeled using a Two-Cycle Target Labeling and Control Reagents.	9606	Following fragmentation, cRNA was hybridized on the GeneChip Human U133 Plus 2.0 array according to the Affymetrix standard protcol.	GeneChips were scanned using the Affymetrix GeneArray scanner 3000.	Gene expression data from primary lung ADC	The data were normalized by the MAS5 algorhythm.	GPL570	Takashi,,Kohno	tkkohno@ncc.go.jp	National Cancer Center Research Institute	5-1-1 Tsukiji	Chuo-ku	104-0045	Japan	ftp://ftp.ncbi.nlm.nih.gov/geo/samples/GSM773nnn/GSM773599/suppl/GSM773599.CEL.gz	54675	49	NA
GSM773600	KH003	GSM773600	Public on Nov 01 2011	Aug 04 2011	Nov 02 2011	RNA	1	frozen tissue of primary lung tumors	Homo sapiens	tissue: primary lung tumor	age (years): 62	gender: male	smoking status: Ever-smoker	bi: 920	pathological stage: II	pstage iorii: II	gene alteration status: EGFR/KRAS/ALK -	myc: Low	myc_copy: 1.276	cluster: Cluster1	group: GroupA	relapse: not relapsed	days before relapse/censor: 2048	months before relapse/censor: 68.2666666666667	death: alive	days before death/censor: 2048	months before relapse/censor: 68.2666666666667	exclude for prognosis analysis due to incomplete resection or adjuvant therapy: exclude	total RNA	Trizol extraction according to the manufacturer's instructions.	Biotin	100ng of total RNA was labeled using a Two-Cycle Target Labeling and Control Reagents.	9606	Following fragmentation, cRNA was hybridized on the GeneChip Human U133 Plus 2.0 array according to the Affymetrix standard protcol.	GeneChips were scanned using the Affymetrix GeneArray scanner 3000.	Gene expression data from primary lung ADC	The data were normalized by the MAS5 algorhythm.	GPL570	Takashi,,Kohno	tkkohno@ncc.go.jp	National Cancer Center Research Institute	5-1-1 Tsukiji	Chuo-ku	104-0045	Japan	ftp://ftp.ncbi.nlm.nih.gov/geo/samples/GSM773nnn/GSM773600/suppl/GSM773600.CEL.gz	54675	62	NA
GSM773601	KH046	GSM773601	Public on Nov 01 2011	Aug 04 2011	Nov 02 2011	RNA	1	frozen tissue of primary lung tumors	Homo sapiens	tissue: primary lung tumor	age (years): 61	gender: male	smoking status: Ever-smoker	bi: 840	pathological stage: II	pstage iorii: II	gene alteration status: EGFR/KRAS/ALK -	myc: Low	myc_copy: 1.075	cluster: Cluster1	group: GroupA	relapse: not relapsed	days before relapse/censor: 1475	months before relapse/censor: 49.1666666666667	death: alive	days before death/censor: 1475	months before relapse/censor: 49.1666666666667	exclude for prognosis analysis due to incomplete resection or adjuvant therapy: exclude	total RNA	Trizol extraction according to the manufacturer's instructions.	Biotin	100ng of total RNA was labeled using a Two-Cycle Target Labeling and Control Reagents.	9606	Following fragmentation, cRNA was hybridized on the GeneChip Human U133 Plus 2.0 array according to the Affymetrix standard protcol.	GeneChips were scanned using the Affymetrix GeneArray scanner 3000.	Gene expression data from primary lung ADC	The data were normalized by the MAS5 algorhythm.	GPL570	Takashi,,Kohno	tkkohno@ncc.go.jp	National Cancer Center Research Institute	5-1-1 Tsukiji	Chuo-ku	104-0045	Japan	ftp://ftp.ncbi.nlm.nih.gov/geo/samples/GSM773nnn/GSM773601/suppl/GSM773601.CEL.gz	54675	61	NA
GSM773602	KH050	GSM773602	Public on Nov 01 2011	Aug 04 2011	Nov 02 2011	RNA	1	frozen tissue of primary lung tumors	Homo sapiens	tissue: primary lung tumor	age (years): 57	gender: male	smoking status: Ever-smoker	bi: 1520	pathological stage: II	pstage iorii: II	gene alteration status: EGFR/KRAS/ALK -	myc: Low	myc_copy: 1.02	cluster: Cluster2	group: GroupB	relapse: not relapsed	days before relapse/censor: 1539	months before relapse/censor: 51.3	death: alive	days before death/censor: 1539	months before relapse/censor: 51.3	exclude for prognosis analysis due to incomplete resection or adjuvant therapy: none	total RNA	Trizol extraction according to the manufacturer's instructions.	Biotin	100ng of total RNA was labeled using a Two-Cycle Target Labeling and Control Reagents.	9606	Following fragmentation, cRNA was hybridized on the GeneChip Human U133 Plus 2.0 array according to the Affymetrix standard protcol.	GeneChips were scanned using the Affymetrix GeneArray scanner 3000.	Gene expression data from primary lung ADC	The data were normalized by the MAS5 algorhythm.	GPL570	Takashi,,Kohno	tkkohno@ncc.go.jp	National Cancer Center Research Institute	5-1-1 Tsukiji	Chuo-ku	104-0045	Japan	ftp://ftp.ncbi.nlm.nih.gov/geo/samples/GSM773nnn/GSM773602/suppl/GSM773602.CEL.gz	54675	57	NA
GSM773603	KH082	GSM773603	Public on Nov 01 2011	Aug 04 2011	Nov 02 2011	RNA	1	frozen tissue of primary lung tumors	Homo sapiens	tissue: primary lung tumor	age (years): 60	gender: male	smoking status: Ever-smoker	bi: 1200	pathological stage: II	pstage iorii: II	gene alteration status: EGFR/KRAS/ALK -	myc: High	myc_copy: 1.614	cluster: Cluster1	group: GroupA	relapse: not relapsed	days before relapse/censor: 636	months before relapse/censor: 21.2	death: alive	days before death/censor: 636	months before relapse/censor: 21.2	exclude for prognosis analysis due to incomplete resection or adjuvant therapy: none	total RNA	Trizol extraction according to the manufacturer's instructions.	Biotin	100ng of total RNA was labeled using a Two-Cycle Target Labeling and Control Reagents.	9606	Following fragmentation, cRNA was hybridized on the GeneChip Human U133 Plus 2.0 array according to the Affymetrix standard protcol.	GeneChips were scanned using the Affymetrix GeneArray scanner 3000.	Gene expression data from primary lung ADC	The data were normalized by the MAS5 algorhythm.	GPL570	Takashi,,Kohno	tkkohno@ncc.go.jp	National Cancer Center Research Institute	5-1-1 Tsukiji	Chuo-ku	104-0045	Japan	ftp://ftp.ncbi.nlm.nih.gov/geo/samples/GSM773nnn/GSM773603/suppl/GSM773603.CEL.gz	54675	60	NA
GSM773604	KH118	GSM773604	Public on Nov 01 2011	Aug 04 2011	Nov 02 2011	RNA	1	frozen tissue of primary lung tumors	Homo sapiens	tissue: primary lung tumor	age (years): 46	gender: male	smoking status: Ever-smoker	bi: 540	pathological stage: II	pstage iorii: II	gene alteration status: EGFR/KRAS/ALK -	myc: Low	myc_copy: 0.932	cluster: Cluster1	group: GroupA	relapse: not relapsed	days before relapse/censor: 318	months before relapse/censor: 10.6	death: alive	days before death/censor: 1275	months before relapse/censor: 42.5	exclude for prognosis analysis due to incomplete resection or adjuvant therapy: none	total RNA	Trizol extraction according to the manufacturer's instructions.	Biotin	100ng of total RNA was labeled using a Two-Cycle Target Labeling and Control Reagents.	9606	Following fragmentation, cRNA was hybridized on the GeneChip Human U133 Plus 2.0 array according to the Affymetrix standard protcol.	GeneChips were scanned using the Affymetrix GeneArray scanner 3000.	Gene expression data from primary lung ADC	The data were normalized by the MAS5 algorhythm.	GPL570	Takashi,,Kohno	tkkohno@ncc.go.jp	National Cancer Center Research Institute	5-1-1 Tsukiji	Chuo-ku	104-0045	Japan	ftp://ftp.ncbi.nlm.nih.gov/geo/samples/GSM773nnn/GSM773604/suppl/GSM773604.CEL.gz	54675	46	NA
GSM773605	KH015	GSM773605	Public on Nov 01 2011	Aug 04 2011	Nov 02 2011	RNA	1	frozen tissue of primary lung tumors	Homo sapiens	tissue: primary lung tumor	age (years): 52	gender: male	smoking status: Ever-smoker	bi: 1360	pathological stage: II	pstage iorii: II	gene alteration status: EGFR/KRAS/ALK -	myc: Low	myc_copy: 0.988	cluster: Cluster2	group: GroupB	relapse: not relapsed	days before relapse/censor: 2005	months before relapse/censor: 66.8333333333333	death: alive	days before death/censor: 2005	months before relapse/censor: 66.8333333333333	exclude for prognosis analysis due to incomplete resection or adjuvant therapy: none	total RNA	Trizol extraction according to the manufacturer's instructions.	Biotin	100ng of total RNA was labeled using a Two-Cycle Target Labeling and Control Reagents.	9606	Following fragmentation, cRNA was hybridized on the GeneChip Human U133 Plus 2.0 array according to the Affymetrix standard protcol.	GeneChips were scanned using the Affymetrix GeneArray scanner 3000.	Gene expression data from primary lung ADC	The data were normalized by the MAS5 algorhythm.	GPL570	Takashi,,Kohno	tkkohno@ncc.go.jp	National Cancer Center Research Institute	5-1-1 Tsukiji	Chuo-ku	104-0045	Japan	ftp://ftp.ncbi.nlm.nih.gov/geo/samples/GSM773nnn/GSM773605/suppl/GSM773605.CEL.gz	54675	52	NA
GSM773606	KH016	GSM773606	Public on Nov 01 2011	Aug 04 2011	Nov 02 2011	RNA	1	frozen tissue of primary lung tumors	Homo sapiens	tissue: primary lung tumor	age (years): 54	gender: female	smoking status: Never-smoker	bi: 0	pathological stage: II	pstage iorii: II	gene alteration status: EGFR/KRAS/ALK -	myc: Low	myc_copy: 1.075	cluster: Cluster2	group: GroupB	relapse: not relapsed	days before relapse/censor: 1965	months before relapse/censor: 65.5	death: alive	days before death/censor: 1965	months before relapse/censor: 65.5	exclude for prognosis analysis due to incomplete resection or adjuvant therapy: none	total RNA	Trizol extraction according to the manufacturer's instructions.	Biotin	100ng of total RNA was labeled using a Two-Cycle Target Labeling and Control Reagents.	9606	Following fragmentation, cRNA was hybridized on the GeneChip Human U133 Plus 2.0 array according to the Affymetrix standard protcol.	GeneChips were scanned using the Affymetrix GeneArray scanner 3000.	Gene expression data from primary lung ADC	The data were normalized by the MAS5 algorhythm.	GPL570	Takashi,,Kohno	tkkohno@ncc.go.jp	National Cancer Center Research Institute	5-1-1 Tsukiji	Chuo-ku	104-0045	Japan	ftp://ftp.ncbi.nlm.nih.gov/geo/samples/GSM773nnn/GSM773606/suppl/GSM773606.CEL.gz	54675	54	NA
GSM773607	KH125	GSM773607	Public on Nov 01 2011	Aug 04 2011	Nov 02 2011	RNA	1	frozen tissue of primary lung tumors	Homo sapiens	tissue: primary lung tumor	age (years): 58	gender: female	smoking status: Never-smoker	bi: 0	pathological stage: IB	pstage iorii: I	gene alteration status: EGFR/KRAS/ALK -	myc: Low	myc_copy: 1.052	cluster: Cluster2	group: GroupB	relapse: not relapsed	days before relapse/censor: 2425	months before relapse/censor: 80.8333333333333	death: alive	days before death/censor: 2425	months before relapse/censor: 80.8333333333333	exclude for prognosis analysis due to incomplete resection or adjuvant therapy: none	total RNA	Trizol extraction according to the manufacturer's instructions.	Biotin	100ng of total RNA was labeled using a Two-Cycle Target Labeling and Control Reagents.	9606	Following fragmentation, cRNA was hybridized on the GeneChip Human U133 Plus 2.0 array according to the Affymetrix standard protcol.	GeneChips were scanned using the Affymetrix GeneArray scanner 3000.	Gene expression data from primary lung ADC	The data were normalized by the MAS5 algorhythm.	GPL570	Takashi,,Kohno	tkkohno@ncc.go.jp	National Cancer Center Research Institute	5-1-1 Tsukiji	Chuo-ku	104-0045	Japan	ftp://ftp.ncbi.nlm.nih.gov/geo/samples/GSM773nnn/GSM773607/suppl/GSM773607.CEL.gz	54675	58	NA
GSM773608	KH160	GSM773608	Public on Nov 01 2011	Aug 04 2011	Nov 02 2011	RNA	1	frozen tissue of primary lung tumors	Homo sapiens	tissue: primary lung tumor	age (years): 64	gender: female	smoking status: Never-smoker	bi: 0	pathological stage: IB	pstage iorii: I	gene alteration status: EGFR/KRAS/ALK -	myc: Low	myc_copy: 1.082	cluster: Cluster2	group: GroupB	relapse: not relapsed	days before relapse/censor: 1566	months before relapse/censor: 52.2	death: alive	days before death/censor: 1566	months before relapse/censor: 52.2	exclude for prognosis analysis due to incomplete resection or adjuvant therapy: none	total RNA	Trizol extraction according to the manufacturer's instructions.	Biotin	100ng of total RNA was labeled using a Two-Cycle Target Labeling and Control Reagents.	9606	Following fragmentation, cRNA was hybridized on the GeneChip Human U133 Plus 2.0 array according to the Affymetrix standard protcol.	GeneChips were scanned using the Affymetrix GeneArray scanner 3000.	Gene expression data from primary lung ADC	The data were normalized by the MAS5 algorhythm.	GPL570	Takashi,,Kohno	tkkohno@ncc.go.jp	National Cancer Center Research Institute	5-1-1 Tsukiji	Chuo-ku	104-0045	Japan	ftp://ftp.ncbi.nlm.nih.gov/geo/samples/GSM773nnn/GSM773608/suppl/GSM773608.CEL.gz	54675	64	NA
GSM773609	KH171	GSM773609	Public on Nov 01 2011	Aug 04 2011	Nov 02 2011	RNA	1	frozen tissue of primary lung tumors	Homo sapiens	tissue: primary lung tumor	age (years): 65	gender: female	smoking status: Never-smoker	bi: 0	pathological stage: IB	pstage iorii: I	gene alteration status: EGFR/KRAS/ALK -	myc: Low	myc_copy: 1.009	cluster: Cluster2	group: GroupB	relapse: not relapsed	days before relapse/censor: 990	months before relapse/censor: 33	death: alive	days before death/censor: 990	months before relapse/censor: 33	exclude for prognosis analysis due to incomplete resection or adjuvant therapy: none	total RNA	Trizol extraction according to the manufacturer's instructions.	Biotin	100ng of total RNA was labeled using a Two-Cycle Target Labeling and Control Reagents.	9606	Following fragmentation, cRNA was hybridized on the GeneChip Human U133 Plus 2.0 array according to the Affymetrix standard protcol.	GeneChips were scanned using the Affymetrix GeneArray scanner 3000.	Gene expression data from primary lung ADC	The data were normalized by the MAS5 algorhythm.	GPL570	Takashi,,Kohno	tkkohno@ncc.go.jp	National Cancer Center Research Institute	5-1-1 Tsukiji	Chuo-ku	104-0045	Japan	ftp://ftp.ncbi.nlm.nih.gov/geo/samples/GSM773nnn/GSM773609/suppl/GSM773609.CEL.gz	54675	65	NA
GSM773610	KH182	GSM773610	Public on Nov 01 2011	Aug 04 2011	Nov 02 2011	RNA	1	frozen tissue of primary lung tumors	Homo sapiens	tissue: primary lung tumor	age (years): 52	gender: male	smoking status: Ever-smoker	bi: 600	pathological stage: IB	pstage iorii: I	gene alteration status: EGFR/KRAS/ALK -	myc: Low	myc_copy: 1.101	cluster: Cluster2	group: GroupB	relapse: not relapsed	days before relapse/censor: 729	months before relapse/censor: 24.3	death: alive	days before death/censor: 729	months before relapse/censor: 24.3	exclude for prognosis analysis due to incomplete resection or adjuvant therapy: none	total RNA	Trizol extraction according to the manufacturer's instructions.	Biotin	100ng of total RNA was labeled using a Two-Cycle Target Labeling and Control Reagents.	9606	Following fragmentation, cRNA was hybridized on the GeneChip Human U133 Plus 2.0 array according to the Affymetrix standard protcol.	GeneChips were scanned using the Affymetrix GeneArray scanner 3000.	Gene expression data from primary lung ADC	The data were normalized by the MAS5 algorhythm.	GPL570	Takashi,,Kohno	tkkohno@ncc.go.jp	National Cancer Center Research Institute	5-1-1 Tsukiji	Chuo-ku	104-0045	Japan	ftp://ftp.ncbi.nlm.nih.gov/geo/samples/GSM773nnn/GSM773610/suppl/GSM773610.CEL.gz	54675	52	NA
GSM773611	KH211	GSM773611	Public on Nov 01 2011	Aug 04 2011	Nov 02 2011	RNA	1	frozen tissue of primary lung tumors	Homo sapiens	tissue: primary lung tumor	age (years): 61	gender: male	smoking status: Never-smoker	bi: 0	pathological stage: IB	pstage iorii: I	gene alteration status: EGFR/KRAS/ALK -	myc: Low	myc_copy: 1.028	cluster: Cluster2	group: GroupB	relapse: not relapsed	days before relapse/censor: 2354	months before relapse/censor: 78.4666666666667	death: alive	days before death/censor: 2354	months before relapse/censor: 78.4666666666667	exclude for prognosis analysis due to incomplete resection or adjuvant therapy: none	total RNA	Trizol extraction according to the manufacturer's instructions.	Biotin	100ng of total RNA was labeled using a Two-Cycle Target Labeling and Control Reagents.	9606	Following fragmentation, cRNA was hybridized on the GeneChip Human U133 Plus 2.0 array according to the Affymetrix standard protcol.	GeneChips were scanned using the Affymetrix GeneArray scanner 3000.	Gene expression data from primary lung ADC	The data were normalized by the MAS5 algorhythm.	GPL570	Takashi,,Kohno	tkkohno@ncc.go.jp	National Cancer Center Research Institute	5-1-1 Tsukiji	Chuo-ku	104-0045	Japan	ftp://ftp.ncbi.nlm.nih.gov/geo/samples/GSM773nnn/GSM773611/suppl/GSM773611.CEL.gz	54675	61	NA
GSM773612	KH180	GSM773612	Public on Nov 01 2011	Aug 04 2011	Nov 02 2011	RNA	1	frozen tissue of primary lung tumors	Homo sapiens	tissue: primary lung tumor	age (years): 61	gender: male	smoking status: Ever-smoker	bi: 1260	pathological stage: IB	pstage iorii: I	gene alteration status: EGFR/KRAS/ALK -	myc: Low	myc_copy: 1.048	cluster: Cluster2	group: GroupB	relapse: not relapsed	days before relapse/censor: 818	months before relapse/censor: 27.2666666666667	death: alive	days before death/censor: 818	months before relapse/censor: 27.2666666666667	exclude for prognosis analysis due to incomplete resection or adjuvant therapy: none	total RNA	Trizol extraction according to the manufacturer's instructions.	Biotin	100ng of total RNA was labeled using a Two-Cycle Target Labeling and Control Reagents.	9606	Following fragmentation, cRNA was hybridized on the GeneChip Human U133 Plus 2.0 array according to the Affymetrix standard protcol.	GeneChips were scanned using the Affymetrix GeneArray scanner 3000.	Gene expression data from primary lung ADC	The data were normalized by the MAS5 algorhythm.	GPL570	Takashi,,Kohno	tkkohno@ncc.go.jp	National Cancer Center Research Institute	5-1-1 Tsukiji	Chuo-ku	104-0045	Japan	ftp://ftp.ncbi.nlm.nih.gov/geo/samples/GSM773nnn/GSM773612/suppl/GSM773612.CEL.gz	54675	61	NA
GSM773613	KH212	GSM773613	Public on Nov 01 2011	Aug 04 2011	Nov 02 2011	RNA	1	frozen tissue of primary lung tumors	Homo sapiens	tissue: primary lung tumor	age (years): 62	gender: female	smoking status: Ever-smoker	bi: 760	pathological stage: IB	pstage iorii: I	gene alteration status: EGFR/KRAS/ALK -	myc: Low	myc_copy: 0.984	cluster: Cluster1	group: GroupA	relapse: not relapsed	days before relapse/censor: 2009	months before relapse/censor: 66.9666666666667	death: alive	days before death/censor: 2009	months before relapse/censor: 66.9666666666667	exclude for prognosis analysis due to incomplete resection or adjuvant therapy: none	total RNA	Trizol extraction according to the manufacturer's instructions.	Biotin	100ng of total RNA was labeled using a Two-Cycle Target Labeling and Control Reagents.	9606	Following fragmentation, cRNA was hybridized on the GeneChip Human U133 Plus 2.0 array according to the Affymetrix standard protcol.	GeneChips were scanned using the Affymetrix GeneArray scanner 3000.	Gene expression data from primary lung ADC	The data were normalized by the MAS5 algorhythm.	GPL570	Takashi,,Kohno	tkkohno@ncc.go.jp	National Cancer Center Research Institute	5-1-1 Tsukiji	Chuo-ku	104-0045	Japan	ftp://ftp.ncbi.nlm.nih.gov/geo/samples/GSM773nnn/GSM773613/suppl/GSM773613.CEL.gz	54675	62	NA
GSM773614	KH219	GSM773614	Public on Nov 01 2011	Aug 04 2011	Nov 02 2011	RNA	1	frozen tissue of primary lung tumors	Homo sapiens	tissue: primary lung tumor	age (years): 47	gender: female	smoking status: Ever-smoker	bi: 55	pathological stage: IB	pstage iorii: I	gene alteration status: EGFR/KRAS/ALK -	myc: Low	myc_copy: 0.87	cluster: Cluster2	group: GroupB	relapse: not relapsed	days before relapse/censor: 2549	months before relapse/censor: 84.9666666666667	death: alive	days before death/censor: 2549	months before relapse/censor: 84.9666666666667	exclude for prognosis analysis due to incomplete resection or adjuvant therapy: none	total RNA	Trizol extraction according to the manufacturer's instructions.	Biotin	100ng of total RNA was labeled using a Two-Cycle Target Labeling and Control Reagents.	9606	Following fragmentation, cRNA was hybridized on the GeneChip Human U133 Plus 2.0 array according to the Affymetrix standard protcol.	GeneChips were scanned using the Affymetrix GeneArray scanner 3000.	Gene expression data from primary lung ADC	The data were normalized by the MAS5 algorhythm.	GPL570	Takashi,,Kohno	tkkohno@ncc.go.jp	National Cancer Center Research Institute	5-1-1 Tsukiji	Chuo-ku	104-0045	Japan	ftp://ftp.ncbi.nlm.nih.gov/geo/samples/GSM773nnn/GSM773614/suppl/GSM773614.CEL.gz	54675	47	NA
GSM773615	KH221	GSM773615	Public on Nov 01 2011	Aug 04 2011	Nov 02 2011	RNA	1	frozen tissue of primary lung tumors	Homo sapiens	tissue: primary lung tumor	age (years): 64	gender: male	smoking status: Ever-smoker	bi: 920	pathological stage: IB	pstage iorii: I	gene alteration status: EGFR/KRAS/ALK -	myc: Low	myc_copy: 1.12	cluster: Cluster1	group: GroupA	relapse: not relapsed	days before relapse/censor: 3411	months before relapse/censor: 113.7	death: alive	days before death/censor: 3411	months before relapse/censor: 113.7	exclude for prognosis analysis due to incomplete resection or adjuvant therapy: none	total RNA	Trizol extraction according to the manufacturer's instructions.	Biotin	100ng of total RNA was labeled using a Two-Cycle Target Labeling and Control Reagents.	9606	Following fragmentation, cRNA was hybridized on the GeneChip Human U133 Plus 2.0 array according to the Affymetrix standard protcol.	GeneChips were scanned using the Affymetrix GeneArray scanner 3000.	Gene expression data from primary lung ADC	The data were normalized by the MAS5 algorhythm.	GPL570	Takashi,,Kohno	tkkohno@ncc.go.jp	National Cancer Center Research Institute	5-1-1 Tsukiji	Chuo-ku	104-0045	Japan	ftp://ftp.ncbi.nlm.nih.gov/geo/samples/GSM773nnn/GSM773615/suppl/GSM773615.CEL.gz	54675	64	NA
GSM773616	KH268	GSM773616	Public on Nov 01 2011	Aug 04 2011	Nov 02 2011	RNA	1	frozen tissue of primary lung tumors	Homo sapiens	tissue: primary lung tumor	age (years): 50	gender: male	smoking status: Ever-smoker	bi: 1085	pathological stage: IB	pstage iorii: I	gene alteration status: EGFR/KRAS/ALK -	myc: High	myc_copy: 2.268	cluster: Cluster1	group: GroupA	relapse: not relapsed	days before relapse/censor: 1806	months before relapse/censor: 60.2	death: alive	days before death/censor: 1806	months before relapse/censor: 60.2	exclude for prognosis analysis due to incomplete resection or adjuvant therapy: none	total RNA	Trizol extraction according to the manufacturer's instructions.	Biotin	100ng of total RNA was labeled using a Two-Cycle Target Labeling and Control Reagents.	9606	Following fragmentation, cRNA was hybridized on the GeneChip Human U133 Plus 2.0 array according to the Affymetrix standard protcol.	GeneChips were scanned using the Affymetrix GeneArray scanner 3000.	Gene expression data from primary lung ADC	The data were normalized by the MAS5 algorhythm.	GPL570	Takashi,,Kohno	tkkohno@ncc.go.jp	National Cancer Center Research Institute	5-1-1 Tsukiji	Chuo-ku	104-0045	Japan	ftp://ftp.ncbi.nlm.nih.gov/geo/samples/GSM773nnn/GSM773616/suppl/GSM773616.CEL.gz	54675	50	NA
GSM773617	KH123	GSM773617	Public on Nov 01 2011	Aug 04 2011	Nov 02 2011	RNA	1	frozen tissue of primary lung tumors	Homo sapiens	tissue: primary lung tumor	age (years): 66	gender: female	smoking status: Never-smoker	bi: 0	pathological stage: IA	pstage iorii: I	gene alteration status: EGFR/KRAS/ALK -	myc: Low	myc_copy: 0.998	cluster: Cluster1	group: GroupA	relapse: not relapsed	days before relapse/censor: 1937	months before relapse/censor: 64.5666666666667	death: alive	days before death/censor: 1937	months before relapse/censor: 64.5666666666667	exclude for prognosis analysis due to incomplete resection or adjuvant therapy: none	total RNA	Trizol extraction according to the manufacturer's instructions.	Biotin	100ng of total RNA was labeled using a Two-Cycle Target Labeling and Control Reagents.	9606	Following fragmentation, cRNA was hybridized on the GeneChip Human U133 Plus 2.0 array according to the Affymetrix standard protcol.	GeneChips were scanned using the Affymetrix GeneArray scanner 3000.	Gene expression data from primary lung ADC	The data were normalized by the MAS5 algorhythm.	GPL570	Takashi,,Kohno	tkkohno@ncc.go.jp	National Cancer Center Research Institute	5-1-1 Tsukiji	Chuo-ku	104-0045	Japan	ftp://ftp.ncbi.nlm.nih.gov/geo/samples/GSM773nnn/GSM773617/suppl/GSM773617.CEL.gz	54675	66	NA
GSM773618	KH161	GSM773618	Public on Nov 01 2011	Aug 04 2011	Nov 02 2011	RNA	1	frozen tissue of primary lung tumors	Homo sapiens	tissue: primary lung tumor	age (years): 56	gender: male	smoking status: Never-smoker	bi: 0	pathological stage: IA	pstage iorii: I	gene alteration status: EGFR/KRAS/ALK -	myc: Low	myc_copy: 1.012	cluster: Cluster2	group: GroupB	relapse: not relapsed	days before relapse/censor: 1520	months before relapse/censor: 50.6666666666667	death: alive	days before death/censor: 1520	months before relapse/censor: 50.6666666666667	exclude for prognosis analysis due to incomplete resection or adjuvant therapy: none	total RNA	Trizol extraction according to the manufacturer's instructions.	Biotin	100ng of total RNA was labeled using a Two-Cycle Target Labeling and Control Reagents.	9606	Following fragmentation, cRNA was hybridized on the GeneChip Human U133 Plus 2.0 array according to the Affymetrix standard protcol.	GeneChips were scanned using the Affymetrix GeneArray scanner 3000.	Gene expression data from primary lung ADC	The data were normalized by the MAS5 algorhythm.	GPL570	Takashi,,Kohno	tkkohno@ncc.go.jp	National Cancer Center Research Institute	5-1-1 Tsukiji	Chuo-ku	104-0045	Japan	ftp://ftp.ncbi.nlm.nih.gov/geo/samples/GSM773nnn/GSM773618/suppl/GSM773618.CEL.gz	54675	56	NA
GSM773619	KH163	GSM773619	Public on Nov 01 2011	Aug 04 2011	Nov 02 2011	RNA	1	frozen tissue of primary lung tumors	Homo sapiens	tissue: primary lung tumor	age (years): 76	gender: male	smoking status: Ever-smoker	bi: 740	pathological stage: IA	pstage iorii: I	gene alteration status: EGFR/KRAS/ALK -	myc: Low	myc_copy: 0.966	cluster: Cluster2	group: GroupB	relapse: not relapsed	days before relapse/censor: 1375	months before relapse/censor: 45.8333333333333	death: alive	days before death/censor: 1375	months before relapse/censor: 45.8333333333333	exclude for prognosis analysis due to incomplete resection or adjuvant therapy: none	total RNA	Trizol extraction according to the manufacturer's instructions.	Biotin	100ng of total RNA was labeled using a Two-Cycle Target Labeling and Control Reagents.	9606	Following fragmentation, cRNA was hybridized on the GeneChip Human U133 Plus 2.0 array according to the Affymetrix standard protcol.	GeneChips were scanned using the Affymetrix GeneArray scanner 3000.	Gene expression data from primary lung ADC	The data were normalized by the MAS5 algorhythm.	GPL570	Takashi,,Kohno	tkkohno@ncc.go.jp	National Cancer Center Research Institute	5-1-1 Tsukiji	Chuo-ku	104-0045	Japan	ftp://ftp.ncbi.nlm.nih.gov/geo/samples/GSM773nnn/GSM773619/suppl/GSM773619.CEL.gz	54675	76	NA
GSM773620	KH145	GSM773620	Public on Nov 01 2011	Aug 04 2011	Nov 02 2011	RNA	1	frozen tissue of primary lung tumors	Homo sapiens	tissue: primary lung tumor	age (years): 56	gender: female	smoking status: Never-smoker	bi: 0	pathological stage: IA	pstage iorii: I	gene alteration status: EGFR/KRAS/ALK -	myc: Low	myc_copy: 1.09	cluster: Cluster2	group: GroupB	relapse: not relapsed	days before relapse/censor: 1756	months before relapse/censor: 58.5333333333333	death: alive	days before death/censor: 1756	months before relapse/censor: 58.5333333333333	exclude for prognosis analysis due to incomplete resection or adjuvant therapy: none	total RNA	Trizol extraction according to the manufacturer's instructions.	Biotin	100ng of total RNA was labeled using a Two-Cycle Target Labeling and Control Reagents.	9606	Following fragmentation, cRNA was hybridized on the GeneChip Human U133 Plus 2.0 array according to the Affymetrix standard protcol.	GeneChips were scanned using the Affymetrix GeneArray scanner 3000.	Gene expression data from primary lung ADC	The data were normalized by the MAS5 algorhythm.	GPL570	Takashi,,Kohno	tkkohno@ncc.go.jp	National Cancer Center Research Institute	5-1-1 Tsukiji	Chuo-ku	104-0045	Japan	ftp://ftp.ncbi.nlm.nih.gov/geo/samples/GSM773nnn/GSM773620/suppl/GSM773620.CEL.gz	54675	56	NA
GSM773621	KH152	GSM773621	Public on Nov 01 2011	Aug 04 2011	Nov 02 2011	RNA	1	frozen tissue of primary lung tumors	Homo sapiens	tissue: primary lung tumor	age (years): 53	gender: male	smoking status: Ever-smoker	bi: 1400	pathological stage: IA	pstage iorii: I	gene alteration status: EGFR/KRAS/ALK -	myc: High	myc_copy: 4.547	cluster: Cluster1	group: GroupA	relapse: not relapsed	days before relapse/censor: 1597	months before relapse/censor: 53.2333333333333	death: alive	days before death/censor: 1597	months before relapse/censor: 53.2333333333333	exclude for prognosis analysis due to incomplete resection or adjuvant therapy: none	total RNA	Trizol extraction according to the manufacturer's instructions.	Biotin	100ng of total RNA was labeled using a Two-Cycle Target Labeling and Control Reagents.	9606	Following fragmentation, cRNA was hybridized on the GeneChip Human U133 Plus 2.0 array according to the Affymetrix standard protcol.	GeneChips were scanned using the Affymetrix GeneArray scanner 3000.	Gene expression data from primary lung ADC	The data were normalized by the MAS5 algorhythm.	GPL570	Takashi,,Kohno	tkkohno@ncc.go.jp	National Cancer Center Research Institute	5-1-1 Tsukiji	Chuo-ku	104-0045	Japan	ftp://ftp.ncbi.nlm.nih.gov/geo/samples/GSM773nnn/GSM773621/suppl/GSM773621.CEL.gz	54675	53	NA
GSM773622	KH153	GSM773622	Public on Nov 01 2011	Aug 04 2011	Nov 02 2011	RNA	1	frozen tissue of primary lung tumors	Homo sapiens	tissue: primary lung tumor	age (years): 57	gender: male	smoking status: Never-smoker	bi: 0	pathological stage: IA	pstage iorii: I	gene alteration status: EGFR/KRAS/ALK -	myc: High	myc_copy: 1.762	cluster: Cluster2	group: GroupB	relapse: not relapsed	days before relapse/censor: 1714	months before relapse/censor: 57.1333333333333	death: alive	days before death/censor: 1714	months before relapse/censor: 57.1333333333333	exclude for prognosis analysis due to incomplete resection or adjuvant therapy: none	total RNA	Trizol extraction according to the manufacturer's instructions.	Biotin	100ng of total RNA was labeled using a Two-Cycle Target Labeling and Control Reagents.	9606	Following fragmentation, cRNA was hybridized on the GeneChip Human U133 Plus 2.0 array according to the Affymetrix standard protcol.	GeneChips were scanned using the Affymetrix GeneArray scanner 3000.	Gene expression data from primary lung ADC	The data were normalized by the MAS5 algorhythm.	GPL570	Takashi,,Kohno	tkkohno@ncc.go.jp	National Cancer Center Research Institute	5-1-1 Tsukiji	Chuo-ku	104-0045	Japan	ftp://ftp.ncbi.nlm.nih.gov/geo/samples/GSM773nnn/GSM773622/suppl/GSM773622.CEL.gz	54675	57	NA
GSM773623	KH155	GSM773623	Public on Nov 01 2011	Aug 04 2011	Nov 02 2011	RNA	1	frozen tissue of primary lung tumors	Homo sapiens	tissue: primary lung tumor	age (years): 61	gender: female	smoking status: Never-smoker	bi: 0	pathological stage: IA	pstage iorii: I	gene alteration status: EGFR/KRAS/ALK -	myc: Low	myc_copy: 1.138	cluster: Cluster2	group: GroupB	relapse: not relapsed	days before relapse/censor: 1637	months before relapse/censor: 54.5666666666667	death: alive	days before death/censor: 1637	months before relapse/censor: 54.5666666666667	exclude for prognosis analysis due to incomplete resection or adjuvant therapy: none	total RNA	Trizol extraction according to the manufacturer's instructions.	Biotin	100ng of total RNA was labeled using a Two-Cycle Target Labeling and Control Reagents.	9606	Following fragmentation, cRNA was hybridized on the GeneChip Human U133 Plus 2.0 array according to the Affymetrix standard protcol.	GeneChips were scanned using the Affymetrix GeneArray scanner 3000.	Gene expression data from primary lung ADC	The data were normalized by the MAS5 algorhythm.	GPL570	Takashi,,Kohno	tkkohno@ncc.go.jp	National Cancer Center Research Institute	5-1-1 Tsukiji	Chuo-ku	104-0045	Japan	ftp://ftp.ncbi.nlm.nih.gov/geo/samples/GSM773nnn/GSM773623/suppl/GSM773623.CEL.gz	54675	61	NA
GSM773624	KH156	GSM773624	Public on Nov 01 2011	Aug 04 2011	Nov 02 2011	RNA	1	frozen tissue of primary lung tumors	Homo sapiens	tissue: primary lung tumor	age (years): 66	gender: female	smoking status: Never-smoker	bi: 0	pathological stage: IA	pstage iorii: I	gene alteration status: EGFR/KRAS/ALK -	myc: Low	myc_copy: 1.056	cluster: Cluster2	group: GroupB	relapse: not relapsed	days before relapse/censor: 1653	months before relapse/censor: 55.1	death: alive	days before death/censor: 1653	months before relapse/censor: 55.1	exclude for prognosis analysis due to incomplete resection or adjuvant therapy: none	total RNA	Trizol extraction according to the manufacturer's instructions.	Biotin	100ng of total RNA was labeled using a Two-Cycle Target Labeling and Control Reagents.	9606	Following fragmentation, cRNA was hybridized on the GeneChip Human U133 Plus 2.0 array according to the Affymetrix standard protcol.	GeneChips were scanned using the Affymetrix GeneArray scanner 3000.	Gene expression data from primary lung ADC	The data were normalized by the MAS5 algorhythm.	GPL570	Takashi,,Kohno	tkkohno@ncc.go.jp	National Cancer Center Research Institute	5-1-1 Tsukiji	Chuo-ku	104-0045	Japan	ftp://ftp.ncbi.nlm.nih.gov/geo/samples/GSM773nnn/GSM773624/suppl/GSM773624.CEL.gz	54675	66	NA
GSM773625	KH177	GSM773625	Public on Nov 01 2011	Aug 04 2011	Nov 02 2011	RNA	1	frozen tissue of primary lung tumors	Homo sapiens	tissue: primary lung tumor	age (years): 66	gender: male	smoking status: Ever-smoker	bi: 840	pathological stage: IA	pstage iorii: I	gene alteration status: EGFR/KRAS/ALK -	myc: Low	myc_copy: 0.979	cluster: Cluster2	group: GroupB	relapse: not relapsed	days before relapse/censor: 1196	months before relapse/censor: 39.8666666666667	death: alive	days before death/censor: 1196	months before relapse/censor: 39.8666666666667	exclude for prognosis analysis due to incomplete resection or adjuvant therapy: none	total RNA	Trizol extraction according to the manufacturer's instructions.	Biotin	100ng of total RNA was labeled using a Two-Cycle Target Labeling and Control Reagents.	9606	Following fragmentation, cRNA was hybridized on the GeneChip Human U133 Plus 2.0 array according to the Affymetrix standard protcol.	GeneChips were scanned using the Affymetrix GeneArray scanner 3000.	Gene expression data from primary lung ADC	The data were normalized by the MAS5 algorhythm.	GPL570	Takashi,,Kohno	tkkohno@ncc.go.jp	National Cancer Center Research Institute	5-1-1 Tsukiji	Chuo-ku	104-0045	Japan	ftp://ftp.ncbi.nlm.nih.gov/geo/samples/GSM773nnn/GSM773625/suppl/GSM773625.CEL.gz	54675	66	NA
GSM773626	KH147	GSM773626	Public on Nov 01 2011	Aug 04 2011	Nov 02 2011	RNA	1	frozen tissue of primary lung tumors	Homo sapiens	tissue: primary lung tumor	age (years): 57	gender: male	smoking status: Never-smoker	bi: 0	pathological stage: IA	pstage iorii: I	gene alteration status: EGFR/KRAS/ALK -	myc: Low	myc_copy: 1.188	cluster: Cluster2	group: GroupB	relapse: not relapsed	days before relapse/censor: 1702	months before relapse/censor: 56.7333333333333	death: alive	days before death/censor: 1702	months before relapse/censor: 56.7333333333333	exclude for prognosis analysis due to incomplete resection or adjuvant therapy: none	total RNA	Trizol extraction according to the manufacturer's instructions.	Biotin	100ng of total RNA was labeled using a Two-Cycle Target Labeling and Control Reagents.	9606	Following fragmentation, cRNA was hybridized on the GeneChip Human U133 Plus 2.0 array according to the Affymetrix standard protcol.	GeneChips were scanned using the Affymetrix GeneArray scanner 3000.	Gene expression data from primary lung ADC	The data were normalized by the MAS5 algorhythm.	GPL570	Takashi,,Kohno	tkkohno@ncc.go.jp	National Cancer Center Research Institute	5-1-1 Tsukiji	Chuo-ku	104-0045	Japan	ftp://ftp.ncbi.nlm.nih.gov/geo/samples/GSM773nnn/GSM773626/suppl/GSM773626.CEL.gz	54675	57	NA
GSM773627	KH121	GSM773627	Public on Nov 01 2011	Aug 04 2011	Nov 02 2011	RNA	1	frozen tissue of primary lung tumors	Homo sapiens	tissue: primary lung tumor	age (years): 61	gender: female	smoking status: Never-smoker	bi: 0	pathological stage: IA	pstage iorii: I	gene alteration status: EGFR/KRAS/ALK -	myc: Low	myc_copy: 1.045	cluster: Cluster1	group: GroupA	relapse: not relapsed	days before relapse/censor: 2050	months before relapse/censor: 68.3333333333333	death: alive	days before death/censor: 2050	months before relapse/censor: 68.3333333333333	exclude for prognosis analysis due to incomplete resection or adjuvant therapy: none	total RNA	Trizol extraction according to the manufacturer's instructions.	Biotin	100ng of total RNA was labeled using a Two-Cycle Target Labeling and Control Reagents.	9606	Following fragmentation, cRNA was hybridized on the GeneChip Human U133 Plus 2.0 array according to the Affymetrix standard protcol.	GeneChips were scanned using the Affymetrix GeneArray scanner 3000.	Gene expression data from primary lung ADC	The data were normalized by the MAS5 algorhythm.	GPL570	Takashi,,Kohno	tkkohno@ncc.go.jp	National Cancer Center Research Institute	5-1-1 Tsukiji	Chuo-ku	104-0045	Japan	ftp://ftp.ncbi.nlm.nih.gov/geo/samples/GSM773nnn/GSM773627/suppl/GSM773627.CEL.gz	54675	61	NA
GSM773628	KH172	GSM773628	Public on Nov 01 2011	Aug 04 2011	Nov 02 2011	RNA	1	frozen tissue of primary lung tumors	Homo sapiens	tissue: primary lung tumor	age (years): 63	gender: male	smoking status: Ever-smoker	bi: 720	pathological stage: IA	pstage iorii: I	gene alteration status: EGFR/KRAS/ALK -	myc: Low	myc_copy: 1.051	cluster: Cluster1	group: GroupA	relapse: not relapsed	days before relapse/censor: 1256	months before relapse/censor: 41.8666666666667	death: alive	days before death/censor: 1256	months before relapse/censor: 41.8666666666667	exclude for prognosis analysis due to incomplete resection or adjuvant therapy: none	total RNA	Trizol extraction according to the manufacturer's instructions.	Biotin	100ng of total RNA was labeled using a Two-Cycle Target Labeling and Control Reagents.	9606	Following fragmentation, cRNA was hybridized on the GeneChip Human U133 Plus 2.0 array according to the Affymetrix standard protcol.	GeneChips were scanned using the Affymetrix GeneArray scanner 3000.	Gene expression data from primary lung ADC	The data were normalized by the MAS5 algorhythm.	GPL570	Takashi,,Kohno	tkkohno@ncc.go.jp	National Cancer Center Research Institute	5-1-1 Tsukiji	Chuo-ku	104-0045	Japan	ftp://ftp.ncbi.nlm.nih.gov/geo/samples/GSM773nnn/GSM773628/suppl/GSM773628.CEL.gz	54675	63	NA
GSM773629	KH179	GSM773629	Public on Nov 01 2011	Aug 04 2011	Nov 02 2011	RNA	1	frozen tissue of primary lung tumors	Homo sapiens	tissue: primary lung tumor	age (years): 60	gender: male	smoking status: Ever-smoker	bi: 1230	pathological stage: IA	pstage iorii: I	gene alteration status: EGFR/KRAS/ALK -	myc: Low	myc_copy: 1.039	cluster: Cluster2	group: GroupB	relapse: not relapsed	days before relapse/censor: 818	months before relapse/censor: 27.2666666666667	death: alive	days before death/censor: 818	months before relapse/censor: 27.2666666666667	exclude for prognosis analysis due to incomplete resection or adjuvant therapy: none	total RNA	Trizol extraction according to the manufacturer's instructions.	Biotin	100ng of total RNA was labeled using a Two-Cycle Target Labeling and Control Reagents.	9606	Following fragmentation, cRNA was hybridized on the GeneChip Human U133 Plus 2.0 array according to the Affymetrix standard protcol.	GeneChips were scanned using the Affymetrix GeneArray scanner 3000.	Gene expression data from primary lung ADC	The data were normalized by the MAS5 algorhythm.	GPL570	Takashi,,Kohno	tkkohno@ncc.go.jp	National Cancer Center Research Institute	5-1-1 Tsukiji	Chuo-ku	104-0045	Japan	ftp://ftp.ncbi.nlm.nih.gov/geo/samples/GSM773nnn/GSM773629/suppl/GSM773629.CEL.gz	54675	60	NA
GSM773630	KH069	GSM773630	Public on Nov 01 2011	Aug 04 2011	Nov 02 2011	RNA	1	frozen tissue of primary lung tumors	Homo sapiens	tissue: primary lung tumor	age (years): 59	gender: male	smoking status: Ever-smoker	bi: 1200	pathological stage: IA	pstage iorii: I	gene alteration status: EGFR/KRAS/ALK -	myc: Low	myc_copy: 1.041	cluster: Cluster1	group: GroupA	relapse: not relapsed	days before relapse/censor: 1154	months before relapse/censor: 38.4666666666667	death: alive	days before death/censor: 1154	months before relapse/censor: 38.4666666666667	exclude for prognosis analysis due to incomplete resection or adjuvant therapy: none	total RNA	Trizol extraction according to the manufacturer's instructions.	Biotin	100ng of total RNA was labeled using a Two-Cycle Target Labeling and Control Reagents.	9606	Following fragmentation, cRNA was hybridized on the GeneChip Human U133 Plus 2.0 array according to the Affymetrix standard protcol.	GeneChips were scanned using the Affymetrix GeneArray scanner 3000.	Gene expression data from primary lung ADC	The data were normalized by the MAS5 algorhythm.	GPL570	Takashi,,Kohno	tkkohno@ncc.go.jp	National Cancer Center Research Institute	5-1-1 Tsukiji	Chuo-ku	104-0045	Japan	ftp://ftp.ncbi.nlm.nih.gov/geo/samples/GSM773nnn/GSM773630/suppl/GSM773630.CEL.gz	54675	59	NA
GSM773631	KH228	GSM773631	Public on Nov 01 2011	Aug 04 2011	Nov 02 2011	RNA	1	frozen tissue of primary lung tumors	Homo sapiens	tissue: primary lung tumor	age (years): 55	gender: female	smoking status: Never-smoker	bi: 0	pathological stage: IA	pstage iorii: I	gene alteration status: EGFR/KRAS/ALK -	myc: Low	myc_copy: 0.988	cluster: Cluster2	group: GroupB	relapse: not relapsed	days before relapse/censor: 3058	months before relapse/censor: 101.933333333333	death: alive	days before death/censor: 3058	months before relapse/censor: 101.933333333333	exclude for prognosis analysis due to incomplete resection or adjuvant therapy: none	total RNA	Trizol extraction according to the manufacturer's instructions.	Biotin	100ng of total RNA was labeled using a Two-Cycle Target Labeling and Control Reagents.	9606	Following fragmentation, cRNA was hybridized on the GeneChip Human U133 Plus 2.0 array according to the Affymetrix standard protcol.	GeneChips were scanned using the Affymetrix GeneArray scanner 3000.	Gene expression data from primary lung ADC	The data were normalized by the MAS5 algorhythm.	GPL570	Takashi,,Kohno	tkkohno@ncc.go.jp	National Cancer Center Research Institute	5-1-1 Tsukiji	Chuo-ku	104-0045	Japan	ftp://ftp.ncbi.nlm.nih.gov/geo/samples/GSM773nnn/GSM773631/suppl/GSM773631.CEL.gz	54675	55	NA
GSM773632	KH233	GSM773632	Public on Nov 01 2011	Aug 04 2011	Nov 02 2011	RNA	1	frozen tissue of primary lung tumors	Homo sapiens	tissue: primary lung tumor	age (years): 52	gender: male	smoking status: Ever-smoker	bi: 100	pathological stage: IA	pstage iorii: I	gene alteration status: EGFR/KRAS/ALK -	myc: Low	myc_copy: 1.296	cluster: Cluster2	group: GroupB	relapse: not relapsed	days before relapse/censor: 1941	months before relapse/censor: 64.7	death: alive	days before death/censor: 1941	months before relapse/censor: 64.7	exclude for prognosis analysis due to incomplete resection or adjuvant therapy: none	total RNA	Trizol extraction according to the manufacturer's instructions.	Biotin	100ng of total RNA was labeled using a Two-Cycle Target Labeling and Control Reagents.	9606	Following fragmentation, cRNA was hybridized on the GeneChip Human U133 Plus 2.0 array according to the Affymetrix standard protcol.	GeneChips were scanned using the Affymetrix GeneArray scanner 3000.	Gene expression data from primary lung ADC	The data were normalized by the MAS5 algorhythm.	GPL570	Takashi,,Kohno	tkkohno@ncc.go.jp	National Cancer Center Research Institute	5-1-1 Tsukiji	Chuo-ku	104-0045	Japan	ftp://ftp.ncbi.nlm.nih.gov/geo/samples/GSM773nnn/GSM773632/suppl/GSM773632.CEL.gz	54675	52	NA
GSM773633	KH243	GSM773633	Public on Nov 01 2011	Aug 04 2011	Nov 02 2011	RNA	1	frozen tissue of primary lung tumors	Homo sapiens	tissue: primary lung tumor	age (years): 68	gender: female	smoking status: Never-smoker	bi: 0	pathological stage: IA	pstage iorii: I	gene alteration status: EGFR/KRAS/ALK -	myc: High	myc_copy: 2.13	cluster: Cluster1	group: GroupA	relapse: not relapsed	days before relapse/censor: 1596	months before relapse/censor: 53.2	death: alive	days before death/censor: 1596	months before relapse/censor: 53.2	exclude for prognosis analysis due to incomplete resection or adjuvant therapy: none	total RNA	Trizol extraction according to the manufacturer's instructions.	Biotin	100ng of total RNA was labeled using a Two-Cycle Target Labeling and Control Reagents.	9606	Following fragmentation, cRNA was hybridized on the GeneChip Human U133 Plus 2.0 array according to the Affymetrix standard protcol.	GeneChips were scanned using the Affymetrix GeneArray scanner 3000.	Gene expression data from primary lung ADC	The data were normalized by the MAS5 algorhythm.	GPL570	Takashi,,Kohno	tkkohno@ncc.go.jp	National Cancer Center Research Institute	5-1-1 Tsukiji	Chuo-ku	104-0045	Japan	ftp://ftp.ncbi.nlm.nih.gov/geo/samples/GSM773nnn/GSM773633/suppl/GSM773633.CEL.gz	54675	68	NA
GSM773634	KH247	GSM773634	Public on Nov 01 2011	Aug 04 2011	Nov 02 2011	RNA	1	frozen tissue of primary lung tumors	Homo sapiens	tissue: primary lung tumor	age (years): 55	gender: male	smoking status: Ever-smoker	bi: 720	pathological stage: IA	pstage iorii: I	gene alteration status: EGFR/KRAS/ALK -	myc: Low	myc_copy: 1.09	cluster: Cluster2	group: GroupB	relapse: not relapsed	days before relapse/censor: 2450	months before relapse/censor: 81.6666666666667	death: alive	days before death/censor: 2450	months before relapse/censor: 81.6666666666667	exclude for prognosis analysis due to incomplete resection or adjuvant therapy: none	total RNA	Trizol extraction according to the manufacturer's instructions.	Biotin	100ng of total RNA was labeled using a Two-Cycle Target Labeling and Control Reagents.	9606	Following fragmentation, cRNA was hybridized on the GeneChip Human U133 Plus 2.0 array according to the Affymetrix standard protcol.	GeneChips were scanned using the Affymetrix GeneArray scanner 3000.	Gene expression data from primary lung ADC	The data were normalized by the MAS5 algorhythm.	GPL570	Takashi,,Kohno	tkkohno@ncc.go.jp	National Cancer Center Research Institute	5-1-1 Tsukiji	Chuo-ku	104-0045	Japan	ftp://ftp.ncbi.nlm.nih.gov/geo/samples/GSM773nnn/GSM773634/suppl/GSM773634.CEL.gz	54675	55	NA
GSM773635	KH256	GSM773635	Public on Nov 01 2011	Aug 04 2011	Nov 02 2011	RNA	1	frozen tissue of primary lung tumors	Homo sapiens	tissue: primary lung tumor	age (years): 64	gender: female	smoking status: Never-smoker	bi: 0	pathological stage: IA	pstage iorii: I	gene alteration status: EGFR/KRAS/ALK -	myc: Low	myc_copy: 1.122	cluster: Cluster2	group: GroupB	relapse: not relapsed	days before relapse/censor: 1881	months before relapse/censor: 62.7	death: alive	days before death/censor: 1881	months before relapse/censor: 62.7	exclude for prognosis analysis due to incomplete resection or adjuvant therapy: none	total RNA	Trizol extraction according to the manufacturer's instructions.	Biotin	100ng of total RNA was labeled using a Two-Cycle Target Labeling and Control Reagents.	9606	Following fragmentation, cRNA was hybridized on the GeneChip Human U133 Plus 2.0 array according to the Affymetrix standard protcol.	GeneChips were scanned using the Affymetrix GeneArray scanner 3000.	Gene expression data from primary lung ADC	The data were normalized by the MAS5 algorhythm.	GPL570	Takashi,,Kohno	tkkohno@ncc.go.jp	National Cancer Center Research Institute	5-1-1 Tsukiji	Chuo-ku	104-0045	Japan	ftp://ftp.ncbi.nlm.nih.gov/geo/samples/GSM773nnn/GSM773635/suppl/GSM773635.CEL.gz	54675	64	NA
GSM773636	KH261	GSM773636	Public on Nov 01 2011	Aug 04 2011	Nov 02 2011	RNA	1	frozen tissue of primary lung tumors	Homo sapiens	tissue: primary lung tumor	age (years): 51	gender: male	smoking status: Ever-smoker	bi: 680	pathological stage: IA	pstage iorii: I	gene alteration status: EGFR/KRAS/ALK -	myc: Low	myc_copy: 1.308	cluster: Cluster1	group: GroupA	relapse: not relapsed	days before relapse/censor: 1637	months before relapse/censor: 54.5666666666667	death: alive	days before death/censor: 1637	months before relapse/censor: 54.5666666666667	exclude for prognosis analysis due to incomplete resection or adjuvant therapy: none	total RNA	Trizol extraction according to the manufacturer's instructions.	Biotin	100ng of total RNA was labeled using a Two-Cycle Target Labeling and Control Reagents.	9606	Following fragmentation, cRNA was hybridized on the GeneChip Human U133 Plus 2.0 array according to the Affymetrix standard protcol.	GeneChips were scanned using the Affymetrix GeneArray scanner 3000.	Gene expression data from primary lung ADC	The data were normalized by the MAS5 algorhythm.	GPL570	Takashi,,Kohno	tkkohno@ncc.go.jp	National Cancer Center Research Institute	5-1-1 Tsukiji	Chuo-ku	104-0045	Japan	ftp://ftp.ncbi.nlm.nih.gov/geo/samples/GSM773nnn/GSM773636/suppl/GSM773636.CEL.gz	54675	51	NA
GSM773637	KH264	GSM773637	Public on Nov 01 2011	Aug 04 2011	Nov 02 2011	RNA	1	frozen tissue of primary lung tumors	Homo sapiens	tissue: primary lung tumor	age (years): 55	gender: female	smoking status: Never-smoker	bi: 0	pathological stage: IA	pstage iorii: I	gene alteration status: EGFR/KRAS/ALK -	myc: Low	myc_copy: 1.033	cluster: Cluster2	group: GroupB	relapse: not relapsed	days before relapse/censor: 2034	months before relapse/censor: 67.8	death: alive	days before death/censor: 2034	months before relapse/censor: 67.8	exclude for prognosis analysis due to incomplete resection or adjuvant therapy: none	total RNA	Trizol extraction according to the manufacturer's instructions.	Biotin	100ng of total RNA was labeled using a Two-Cycle Target Labeling and Control Reagents.	9606	Following fragmentation, cRNA was hybridized on the GeneChip Human U133 Plus 2.0 array according to the Affymetrix standard protcol.	GeneChips were scanned using the Affymetrix GeneArray scanner 3000.	Gene expression data from primary lung ADC	The data were normalized by the MAS5 algorhythm.	GPL570	Takashi,,Kohno	tkkohno@ncc.go.jp	National Cancer Center Research Institute	5-1-1 Tsukiji	Chuo-ku	104-0045	Japan	ftp://ftp.ncbi.nlm.nih.gov/geo/samples/GSM773nnn/GSM773637/suppl/GSM773637.CEL.gz	54675	55	NA
GSM773638	KH265	GSM773638	Public on Nov 01 2011	Aug 04 2011	Nov 02 2011	RNA	1	frozen tissue of primary lung tumors	Homo sapiens	tissue: primary lung tumor	age (years): 65	gender: female	smoking status: Never-smoker	bi: 0	pathological stage: IA	pstage iorii: I	gene alteration status: EGFR/KRAS/ALK -	myc: Low	myc_copy: 0.996	cluster: Cluster2	group: GroupB	relapse: not relapsed	days before relapse/censor: 2134	months before relapse/censor: 71.1333333333333	death: alive	days before death/censor: 2134	months before relapse/censor: 71.1333333333333	exclude for prognosis analysis due to incomplete resection or adjuvant therapy: none	total RNA	Trizol extraction according to the manufacturer's instructions.	Biotin	100ng of total RNA was labeled using a Two-Cycle Target Labeling and Control Reagents.	9606	Following fragmentation, cRNA was hybridized on the GeneChip Human U133 Plus 2.0 array according to the Affymetrix standard protcol.	GeneChips were scanned using the Affymetrix GeneArray scanner 3000.	Gene expression data from primary lung ADC	The data were normalized by the MAS5 algorhythm.	GPL570	Takashi,,Kohno	tkkohno@ncc.go.jp	National Cancer Center Research Institute	5-1-1 Tsukiji	Chuo-ku	104-0045	Japan	ftp://ftp.ncbi.nlm.nih.gov/geo/samples/GSM773nnn/GSM773638/suppl/GSM773638.CEL.gz	54675	65	NA
GSM773639	KH002	GSM773639	Public on Nov 01 2011	Aug 04 2011	Nov 02 2011	RNA	1	frozen tissue of primary lung tumors	Homo sapiens	tissue: primary lung tumor	age (years): 60	gender: female	smoking status: Never-smoker	bi: 0	pathological stage: II	pstage iorii: II	gene alteration status: EGFR mutation +	myc: Low	myc_copy: 1.027	relapse: relapsed	days before relapse/censor: 461	months before relapse/censor: 15.3666666666667	death: dead	days before death/censor: 779	months before relapse/censor: 25.9666666666667	exclude for prognosis analysis due to incomplete resection or adjuvant therapy: none			total RNA	Trizol extraction according to the manufacturer's instructions.	Biotin	100ng of total RNA was labeled using a Two-Cycle Target Labeling and Control Reagents.	9606	Following fragmentation, cRNA was hybridized on the GeneChip Human U133 Plus 2.0 array according to the Affymetrix standard protcol.	GeneChips were scanned using the Affymetrix GeneArray scanner 3000.	Gene expression data from primary lung ADC	The data were normalized by the MAS5 algorhythm.	GPL570	Takashi,,Kohno	tkkohno@ncc.go.jp	National Cancer Center Research Institute	5-1-1 Tsukiji	Chuo-ku	104-0045	Japan	ftp://ftp.ncbi.nlm.nih.gov/geo/samples/GSM773nnn/GSM773639/suppl/GSM773639.CEL.gz	54675	60	NA
GSM773640	KH057	GSM773640	Public on Nov 01 2011	Aug 04 2011	Nov 02 2011	RNA	1	frozen tissue of primary lung tumors	Homo sapiens	tissue: primary lung tumor	age (years): 58	gender: male	smoking status: Ever-smoker	bi: 60	pathological stage: II	pstage iorii: II	gene alteration status: EGFR mutation +	myc: Low	myc_copy: 1.043	relapse: relapsed	days before relapse/censor: 313	months before relapse/censor: 10.4333333333333	death: dead	days before death/censor: 540	months before relapse/censor: 18	exclude for prognosis analysis due to incomplete resection or adjuvant therapy: none			total RNA	Trizol extraction according to the manufacturer's instructions.	Biotin	100ng of total RNA was labeled using a Two-Cycle Target Labeling and Control Reagents.	9606	Following fragmentation, cRNA was hybridized on the GeneChip Human U133 Plus 2.0 array according to the Affymetrix standard protcol.	GeneChips were scanned using the Affymetrix GeneArray scanner 3000.	Gene expression data from primary lung ADC	The data were normalized by the MAS5 algorhythm.	GPL570	Takashi,,Kohno	tkkohno@ncc.go.jp	National Cancer Center Research Institute	5-1-1 Tsukiji	Chuo-ku	104-0045	Japan	ftp://ftp.ncbi.nlm.nih.gov/geo/samples/GSM773nnn/GSM773640/suppl/GSM773640.CEL.gz	54675	58	NA
GSM773641	KH061	GSM773641	Public on Nov 01 2011	Aug 04 2011	Nov 02 2011	RNA	1	frozen tissue of primary lung tumors	Homo sapiens	tissue: primary lung tumor	age (years): 68	gender: male	smoking status: Ever-smoker	bi: 190	pathological stage: II	pstage iorii: II	gene alteration status: EGFR mutation +	myc: Low	myc_copy: 1.483	relapse: relapsed	days before relapse/censor: 540	months before relapse/censor: 18	death: alive	days before death/censor: 1317	months before relapse/censor: 43.9	exclude for prognosis analysis due to incomplete resection or adjuvant therapy: none			total RNA	Trizol extraction according to the manufacturer's instructions.	Biotin	100ng of total RNA was labeled using a Two-Cycle Target Labeling and Control Reagents.	9606	Following fragmentation, cRNA was hybridized on the GeneChip Human U133 Plus 2.0 array according to the Affymetrix standard protcol.	GeneChips were scanned using the Affymetrix GeneArray scanner 3000.	Gene expression data from primary lung ADC	The data were normalized by the MAS5 algorhythm.	GPL570	Takashi,,Kohno	tkkohno@ncc.go.jp	National Cancer Center Research Institute	5-1-1 Tsukiji	Chuo-ku	104-0045	Japan	ftp://ftp.ncbi.nlm.nih.gov/geo/samples/GSM773nnn/GSM773641/suppl/GSM773641.CEL.gz	54675	68	NA
GSM773642	KH031	GSM773642	Public on Nov 01 2011	Aug 04 2011	Nov 02 2011	RNA	1	frozen tissue of primary lung tumors	Homo sapiens	tissue: primary lung tumor	age (years): 65	gender: female	smoking status: Never-smoker	bi: 0	pathological stage: II	pstage iorii: II	gene alteration status: EGFR mutation +	myc: High	myc_copy: 1.655	relapse: relapsed	days before relapse/censor: 341	months before relapse/censor: 11.3666666666667	death: alive	days before death/censor: 1980	months before relapse/censor: 66	exclude for prognosis analysis due to incomplete resection or adjuvant therapy: none			total RNA	Trizol extraction according to the manufacturer's instructions.	Biotin	100ng of total RNA was labeled using a Two-Cycle Target Labeling and Control Reagents.	9606	Following fragmentation, cRNA was hybridized on the GeneChip Human U133 Plus 2.0 array according to the Affymetrix standard protcol.	GeneChips were scanned using the Affymetrix GeneArray scanner 3000.	Gene expression data from primary lung ADC	The data were normalized by the MAS5 algorhythm.	GPL570	Takashi,,Kohno	tkkohno@ncc.go.jp	National Cancer Center Research Institute	5-1-1 Tsukiji	Chuo-ku	104-0045	Japan	ftp://ftp.ncbi.nlm.nih.gov/geo/samples/GSM773nnn/GSM773642/suppl/GSM773642.CEL.gz	54675	65	NA
GSM773643	KH008	GSM773643	Public on Nov 01 2011	Aug 04 2011	Nov 02 2011	RNA	1	frozen tissue of primary lung tumors	Homo sapiens	tissue: primary lung tumor	age (years): 66	gender: male	smoking status: Ever-smoker	bi: 940	pathological stage: II	pstage iorii: II	gene alteration status: EGFR mutation +	myc: Low	myc_copy: 1.222	relapse: relapsed	days before relapse/censor: 631	months before relapse/censor: 21.0333333333333	death: dead	days before death/censor: 702	months before relapse/censor: 23.4	exclude for prognosis analysis due to incomplete resection or adjuvant therapy: none			total RNA	Trizol extraction according to the manufacturer's instructions.	Biotin	100ng of total RNA was labeled using a Two-Cycle Target Labeling and Control Reagents.	9606	Following fragmentation, cRNA was hybridized on the GeneChip Human U133 Plus 2.0 array according to the Affymetrix standard protcol.	GeneChips were scanned using the Affymetrix GeneArray scanner 3000.	Gene expression data from primary lung ADC	The data were normalized by the MAS5 algorhythm.	GPL570	Takashi,,Kohno	tkkohno@ncc.go.jp	National Cancer Center Research Institute	5-1-1 Tsukiji	Chuo-ku	104-0045	Japan	ftp://ftp.ncbi.nlm.nih.gov/geo/samples/GSM773nnn/GSM773643/suppl/GSM773643.CEL.gz	54675	66	NA
GSM773644	KH056	GSM773644	Public on Nov 01 2011	Aug 04 2011	Nov 02 2011	RNA	1	frozen tissue of primary lung tumors	Homo sapiens	tissue: primary lung tumor	age (years): 66	gender: male	smoking status: Ever-smoker	bi: 800	pathological stage: II	pstage iorii: II	gene alteration status: EGFR mutation +	myc: Low	myc_copy: 1.176	relapse: relapsed	days before relapse/censor: 253	months before relapse/censor: 8.43333333333333	death: dead	days before death/censor: 564	months before relapse/censor: 18.8	exclude for prognosis analysis due to incomplete resection or adjuvant therapy: none			total RNA	Trizol extraction according to the manufacturer's instructions.	Biotin	100ng of total RNA was labeled using a Two-Cycle Target Labeling and Control Reagents.	9606	Following fragmentation, cRNA was hybridized on the GeneChip Human U133 Plus 2.0 array according to the Affymetrix standard protcol.	GeneChips were scanned using the Affymetrix GeneArray scanner 3000.	Gene expression data from primary lung ADC	The data were normalized by the MAS5 algorhythm.	GPL570	Takashi,,Kohno	tkkohno@ncc.go.jp	National Cancer Center Research Institute	5-1-1 Tsukiji	Chuo-ku	104-0045	Japan	ftp://ftp.ncbi.nlm.nih.gov/geo/samples/GSM773nnn/GSM773644/suppl/GSM773644.CEL.gz	54675	66	NA
GSM773645	KH021	GSM773645	Public on Nov 01 2011	Aug 04 2011	Nov 02 2011	RNA	1	frozen tissue of primary lung tumors	Homo sapiens	tissue: primary lung tumor	age (years): 62	gender: male	smoking status: Ever-smoker	bi: 1720	pathological stage: II	pstage iorii: II	gene alteration status: EGFR mutation +	myc: Low	myc_copy: 0.966	relapse: relapsed	days before relapse/censor: 392	months before relapse/censor: 13.0666666666667	death: dead	days before death/censor: 788	months before relapse/censor: 26.2666666666667	exclude for prognosis analysis due to incomplete resection or adjuvant therapy: exclude			total RNA	Trizol extraction according to the manufacturer's instructions.	Biotin	100ng of total RNA was labeled using a Two-Cycle Target Labeling and Control Reagents.	9606	Following fragmentation, cRNA was hybridized on the GeneChip Human U133 Plus 2.0 array according to the Affymetrix standard protcol.	GeneChips were scanned using the Affymetrix GeneArray scanner 3000.	Gene expression data from primary lung ADC	The data were normalized by the MAS5 algorhythm.	GPL570	Takashi,,Kohno	tkkohno@ncc.go.jp	National Cancer Center Research Institute	5-1-1 Tsukiji	Chuo-ku	104-0045	Japan	ftp://ftp.ncbi.nlm.nih.gov/geo/samples/GSM773nnn/GSM773645/suppl/GSM773645.CEL.gz	54675	62	NA
GSM773646	KH047	GSM773646	Public on Nov 01 2011	Aug 04 2011	Nov 02 2011	RNA	1	frozen tissue of primary lung tumors	Homo sapiens	tissue: primary lung tumor	age (years): 58	gender: female	smoking status: Ever-smoker	bi: 720	pathological stage: II	pstage iorii: II	gene alteration status: EGFR mutation +	myc: Low	myc_copy: 0.851	relapse: relapsed	days before relapse/censor: 480	months before relapse/censor: 16	death: alive	days before death/censor: 1463	months before relapse/censor: 48.7666666666667	exclude for prognosis analysis due to incomplete resection or adjuvant therapy: exclude			total RNA	Trizol extraction according to the manufacturer's instructions.	Biotin	100ng of total RNA was labeled using a Two-Cycle Target Labeling and Control Reagents.	9606	Following fragmentation, cRNA was hybridized on the GeneChip Human U133 Plus 2.0 array according to the Affymetrix standard protcol.	GeneChips were scanned using the Affymetrix GeneArray scanner 3000.	Gene expression data from primary lung ADC	The data were normalized by the MAS5 algorhythm.	GPL570	Takashi,,Kohno	tkkohno@ncc.go.jp	National Cancer Center Research Institute	5-1-1 Tsukiji	Chuo-ku	104-0045	Japan	ftp://ftp.ncbi.nlm.nih.gov/geo/samples/GSM773nnn/GSM773646/suppl/GSM773646.CEL.gz	54675	58	NA
GSM773647	KH038	GSM773647	Public on Nov 01 2011	Aug 04 2011	Nov 02 2011	RNA	1	frozen tissue of primary lung tumors	Homo sapiens	tissue: primary lung tumor	age (years): 49	gender: male	smoking status: Ever-smoker	bi: 750	pathological stage: II	pstage iorii: II	gene alteration status: EGFR mutation +	myc: Low	myc_copy: 0.732	relapse: relapsed	days before relapse/censor: 613	months before relapse/censor: 20.4333333333333	death: dead	days before death/censor: 1345	months before relapse/censor: 44.8333333333333	exclude for prognosis analysis due to incomplete resection or adjuvant therapy: none			total RNA	Trizol extraction according to the manufacturer's instructions.	Biotin	100ng of total RNA was labeled using a Two-Cycle Target Labeling and Control Reagents.	9606	Following fragmentation, cRNA was hybridized on the GeneChip Human U133 Plus 2.0 array according to the Affymetrix standard protcol.	GeneChips were scanned using the Affymetrix GeneArray scanner 3000.	Gene expression data from primary lung ADC	The data were normalized by the MAS5 algorhythm.	GPL570	Takashi,,Kohno	tkkohno@ncc.go.jp	National Cancer Center Research Institute	5-1-1 Tsukiji	Chuo-ku	104-0045	Japan	ftp://ftp.ncbi.nlm.nih.gov/geo/samples/GSM773nnn/GSM773647/suppl/GSM773647.CEL.gz	54675	49	NA
GSM773648	KH078	GSM773648	Public on Nov 01 2011	Aug 04 2011	Nov 02 2011	RNA	1	frozen tissue of primary lung tumors	Homo sapiens	tissue: primary lung tumor	age (years): 61	gender: male	smoking status: Ever-smoker	bi: 340	pathological stage: II	pstage iorii: II	gene alteration status: EGFR mutation +	myc: Low	myc_copy: 0.999	relapse: relapsed	days before relapse/censor: 790	months before relapse/censor: 26.3333333333333	death: alive	days before death/censor: 832	months before relapse/censor: 27.7333333333333	exclude for prognosis analysis due to incomplete resection or adjuvant therapy: exclude			total RNA	Trizol extraction according to the manufacturer's instructions.	Biotin	100ng of total RNA was labeled using a Two-Cycle Target Labeling and Control Reagents.	9606	Following fragmentation, cRNA was hybridized on the GeneChip Human U133 Plus 2.0 array according to the Affymetrix standard protcol.	GeneChips were scanned using the Affymetrix GeneArray scanner 3000.	Gene expression data from primary lung ADC	The data were normalized by the MAS5 algorhythm.	GPL570	Takashi,,Kohno	tkkohno@ncc.go.jp	National Cancer Center Research Institute	5-1-1 Tsukiji	Chuo-ku	104-0045	Japan	ftp://ftp.ncbi.nlm.nih.gov/geo/samples/GSM773nnn/GSM773648/suppl/GSM773648.CEL.gz	54675	61	NA
GSM773649	KH025	GSM773649	Public on Nov 01 2011	Aug 04 2011	Nov 02 2011	RNA	1	frozen tissue of primary lung tumors	Homo sapiens	tissue: primary lung tumor	age (years): 59	gender: female	smoking status: Never-smoker	bi: 0	pathological stage: II	pstage iorii: II	gene alteration status: EGFR mutation +	myc: Low	myc_copy: 1.15	relapse: relapsed	days before relapse/censor: 825	months before relapse/censor: 27.5	death: alive	days before death/censor: 2687	months before relapse/censor: 89.5666666666667	exclude for prognosis analysis due to incomplete resection or adjuvant therapy: none			total RNA	Trizol extraction according to the manufacturer's instructions.	Biotin	100ng of total RNA was labeled using a Two-Cycle Target Labeling and Control Reagents.	9606	Following fragmentation, cRNA was hybridized on the GeneChip Human U133 Plus 2.0 array according to the Affymetrix standard protcol.	GeneChips were scanned using the Affymetrix GeneArray scanner 3000.	Gene expression data from primary lung ADC	The data were normalized by the MAS5 algorhythm.	GPL570	Takashi,,Kohno	tkkohno@ncc.go.jp	National Cancer Center Research Institute	5-1-1 Tsukiji	Chuo-ku	104-0045	Japan	ftp://ftp.ncbi.nlm.nih.gov/geo/samples/GSM773nnn/GSM773649/suppl/GSM773649.CEL.gz	54675	59	NA
GSM773650	KH033	GSM773650	Public on Nov 01 2011	Aug 04 2011	Nov 02 2011	RNA	1	frozen tissue of primary lung tumors	Homo sapiens	tissue: primary lung tumor	age (years): 53	gender: female	smoking status: Never-smoker	bi: 0	pathological stage: II	pstage iorii: II	gene alteration status: EGFR mutation +	myc: Low	myc_copy: 1.296	relapse: relapsed	days before relapse/censor: 538	months before relapse/censor: 17.9333333333333	death: dead	days before death/censor: 1122	months before relapse/censor: 37.4	exclude for prognosis analysis due to incomplete resection or adjuvant therapy: exclude			total RNA	Trizol extraction according to the manufacturer's instructions.	Biotin	100ng of total RNA was labeled using a Two-Cycle Target Labeling and Control Reagents.	9606	Following fragmentation, cRNA was hybridized on the GeneChip Human U133 Plus 2.0 array according to the Affymetrix standard protcol.	GeneChips were scanned using the Affymetrix GeneArray scanner 3000.	Gene expression data from primary lung ADC	The data were normalized by the MAS5 algorhythm.	GPL570	Takashi,,Kohno	tkkohno@ncc.go.jp	National Cancer Center Research Institute	5-1-1 Tsukiji	Chuo-ku	104-0045	Japan	ftp://ftp.ncbi.nlm.nih.gov/geo/samples/GSM773nnn/GSM773650/suppl/GSM773650.CEL.gz	54675	53	NA
GSM773651	KH009	GSM773651	Public on Nov 01 2011	Aug 04 2011	Nov 02 2011	RNA	1	frozen tissue of primary lung tumors	Homo sapiens	tissue: primary lung tumor	age (years): 64	gender: male	smoking status: Ever-smoker	bi: 320	pathological stage: II	pstage iorii: II	gene alteration status: EGFR mutation +	myc: Low	myc_copy: 0.791	relapse: relapsed	days before relapse/censor: 1725	months before relapse/censor: 57.5	death: alive	days before death/censor: 2668	months before relapse/censor: 88.9333333333333	exclude for prognosis analysis due to incomplete resection or adjuvant therapy: none			total RNA	Trizol extraction according to the manufacturer's instructions.	Biotin	100ng of total RNA was labeled using a Two-Cycle Target Labeling and Control Reagents.	9606	Following fragmentation, cRNA was hybridized on the GeneChip Human U133 Plus 2.0 array according to the Affymetrix standard protcol.	GeneChips were scanned using the Affymetrix GeneArray scanner 3000.	Gene expression data from primary lung ADC	The data were normalized by the MAS5 algorhythm.	GPL570	Takashi,,Kohno	tkkohno@ncc.go.jp	National Cancer Center Research Institute	5-1-1 Tsukiji	Chuo-ku	104-0045	Japan	ftp://ftp.ncbi.nlm.nih.gov/geo/samples/GSM773nnn/GSM773651/suppl/GSM773651.CEL.gz	54675	64	NA
GSM773652	KH032	GSM773652	Public on Nov 01 2011	Aug 04 2011	Nov 02 2011	RNA	1	frozen tissue of primary lung tumors	Homo sapiens	tissue: primary lung tumor	age (years): 67	gender: female	smoking status: Never-smoker	bi: 0	pathological stage: IB	pstage iorii: I	gene alteration status: EGFR mutation +	myc: High	myc_copy: 2.431	relapse: relapsed	days before relapse/censor: 384	months before relapse/censor: 12.8	death: alive	days before death/censor: 1936	months before relapse/censor: 64.5333333333333	exclude for prognosis analysis due to incomplete resection or adjuvant therapy: none			total RNA	Trizol extraction according to the manufacturer's instructions.	Biotin	100ng of total RNA was labeled using a Two-Cycle Target Labeling and Control Reagents.	9606	Following fragmentation, cRNA was hybridized on the GeneChip Human U133 Plus 2.0 array according to the Affymetrix standard protcol.	GeneChips were scanned using the Affymetrix GeneArray scanner 3000.	Gene expression data from primary lung ADC	The data were normalized by the MAS5 algorhythm.	GPL570	Takashi,,Kohno	tkkohno@ncc.go.jp	National Cancer Center Research Institute	5-1-1 Tsukiji	Chuo-ku	104-0045	Japan	ftp://ftp.ncbi.nlm.nih.gov/geo/samples/GSM773nnn/GSM773652/suppl/GSM773652.CEL.gz	54675	67	NA
GSM773653	KH074	GSM773653	Public on Nov 01 2011	Aug 04 2011	Nov 02 2011	RNA	1	frozen tissue of primary lung tumors	Homo sapiens	tissue: primary lung tumor	age (years): 69	gender: male	smoking status: Ever-smoker	bi: 690	pathological stage: IB	pstage iorii: I	gene alteration status: EGFR mutation +	myc: Low	myc_copy: 1.034	relapse: relapsed	days before relapse/censor: 587	months before relapse/censor: 19.5666666666667	death: alive	days before death/censor: 871	months before relapse/censor: 29.0333333333333	exclude for prognosis analysis due to incomplete resection or adjuvant therapy: none			total RNA	Trizol extraction according to the manufacturer's instructions.	Biotin	100ng of total RNA was labeled using a Two-Cycle Target Labeling and Control Reagents.	9606	Following fragmentation, cRNA was hybridized on the GeneChip Human U133 Plus 2.0 array according to the Affymetrix standard protcol.	GeneChips were scanned using the Affymetrix GeneArray scanner 3000.	Gene expression data from primary lung ADC	The data were normalized by the MAS5 algorhythm.	GPL570	Takashi,,Kohno	tkkohno@ncc.go.jp	National Cancer Center Research Institute	5-1-1 Tsukiji	Chuo-ku	104-0045	Japan	ftp://ftp.ncbi.nlm.nih.gov/geo/samples/GSM773nnn/GSM773653/suppl/GSM773653.CEL.gz	54675	69	NA
GSM773654	KH213	GSM773654	Public on Nov 01 2011	Aug 04 2011	Nov 02 2011	RNA	1	frozen tissue of primary lung tumors	Homo sapiens	tissue: primary lung tumor	age (years): 61	gender: female	smoking status: Never-smoker	bi: 0	pathological stage: IB	pstage iorii: I	gene alteration status: EGFR mutation +	myc: Low	myc_copy: 1.373	relapse: relapsed	days before relapse/censor: 2282	months before relapse/censor: 76.0666666666667	death: alive	days before death/censor: 2671	months before relapse/censor: 89.0333333333333	exclude for prognosis analysis due to incomplete resection or adjuvant therapy: none			total RNA	Trizol extraction according to the manufacturer's instructions.	Biotin	100ng of total RNA was labeled using a Two-Cycle Target Labeling and Control Reagents.	9606	Following fragmentation, cRNA was hybridized on the GeneChip Human U133 Plus 2.0 array according to the Affymetrix standard protcol.	GeneChips were scanned using the Affymetrix GeneArray scanner 3000.	Gene expression data from primary lung ADC	The data were normalized by the MAS5 algorhythm.	GPL570	Takashi,,Kohno	tkkohno@ncc.go.jp	National Cancer Center Research Institute	5-1-1 Tsukiji	Chuo-ku	104-0045	Japan	ftp://ftp.ncbi.nlm.nih.gov/geo/samples/GSM773nnn/GSM773654/suppl/GSM773654.CEL.gz	54675	61	NA
GSM773655	KH052	GSM773655	Public on Nov 01 2011	Aug 04 2011	Nov 02 2011	RNA	1	frozen tissue of primary lung tumors	Homo sapiens	tissue: primary lung tumor	age (years): 64	gender: female	smoking status: Ever-smoker	bi: 260	pathological stage: IB	pstage iorii: I	gene alteration status: EGFR mutation +	myc: Low	myc_copy: 0.998	relapse: relapsed	days before relapse/censor: 832	months before relapse/censor: 27.7333333333333	death: alive	days before death/censor: 1482	months before relapse/censor: 49.4	exclude for prognosis analysis due to incomplete resection or adjuvant therapy: none			total RNA	Trizol extraction according to the manufacturer's instructions.	Biotin	100ng of total RNA was labeled using a Two-Cycle Target Labeling and Control Reagents.	9606	Following fragmentation, cRNA was hybridized on the GeneChip Human U133 Plus 2.0 array according to the Affymetrix standard protcol.	GeneChips were scanned using the Affymetrix GeneArray scanner 3000.	Gene expression data from primary lung ADC	The data were normalized by the MAS5 algorhythm.	GPL570	Takashi,,Kohno	tkkohno@ncc.go.jp	National Cancer Center Research Institute	5-1-1 Tsukiji	Chuo-ku	104-0045	Japan	ftp://ftp.ncbi.nlm.nih.gov/geo/samples/GSM773nnn/GSM773655/suppl/GSM773655.CEL.gz	54675	64	NA
GSM773656	KH062	GSM773656	Public on Nov 01 2011	Aug 04 2011	Nov 02 2011	RNA	1	frozen tissue of primary lung tumors	Homo sapiens	tissue: primary lung tumor	age (years): 53	gender: female	smoking status: Never-smoker	bi: 0	pathological stage: IB	pstage iorii: I	gene alteration status: EGFR mutation +	myc: Low	myc_copy: 0.994	relapse: relapsed	days before relapse/censor: 1126	months before relapse/censor: 37.5333333333333	death: alive	days before death/censor: 1128	months before relapse/censor: 37.6	exclude for prognosis analysis due to incomplete resection or adjuvant therapy: none			total RNA	Trizol extraction according to the manufacturer's instructions.	Biotin	100ng of total RNA was labeled using a Two-Cycle Target Labeling and Control Reagents.	9606	Following fragmentation, cRNA was hybridized on the GeneChip Human U133 Plus 2.0 array according to the Affymetrix standard protcol.	GeneChips were scanned using the Affymetrix GeneArray scanner 3000.	Gene expression data from primary lung ADC	The data were normalized by the MAS5 algorhythm.	GPL570	Takashi,,Kohno	tkkohno@ncc.go.jp	National Cancer Center Research Institute	5-1-1 Tsukiji	Chuo-ku	104-0045	Japan	ftp://ftp.ncbi.nlm.nih.gov/geo/samples/GSM773nnn/GSM773656/suppl/GSM773656.CEL.gz	54675	53	NA
GSM773657	KH089	GSM773657	Public on Nov 01 2011	Aug 04 2011	Nov 02 2011	RNA	1	frozen tissue of primary lung tumors	Homo sapiens	tissue: primary lung tumor	age (years): 71	gender: female	smoking status: Never-smoker	bi: 0	pathological stage: IB	pstage iorii: I	gene alteration status: EGFR mutation +	myc: Low	myc_copy: 1.157	relapse: relapsed	days before relapse/censor: 772	months before relapse/censor: 25.7333333333333	death: dead	days before death/censor: 1042	months before relapse/censor: 34.7333333333333	exclude for prognosis analysis due to incomplete resection or adjuvant therapy: none			total RNA	Trizol extraction according to the manufacturer's instructions.	Biotin	100ng of total RNA was labeled using a Two-Cycle Target Labeling and Control Reagents.	9606	Following fragmentation, cRNA was hybridized on the GeneChip Human U133 Plus 2.0 array according to the Affymetrix standard protcol.	GeneChips were scanned using the Affymetrix GeneArray scanner 3000.	Gene expression data from primary lung ADC	The data were normalized by the MAS5 algorhythm.	GPL570	Takashi,,Kohno	tkkohno@ncc.go.jp	National Cancer Center Research Institute	5-1-1 Tsukiji	Chuo-ku	104-0045	Japan	ftp://ftp.ncbi.nlm.nih.gov/geo/samples/GSM773nnn/GSM773657/suppl/GSM773657.CEL.gz	54675	71	NA
GSM773658	KH010	GSM773658	Public on Nov 01 2011	Aug 04 2011	Nov 02 2011	RNA	1	frozen tissue of primary lung tumors	Homo sapiens	tissue: primary lung tumor	age (years): 52	gender: male	smoking status: Never-smoker	bi: 0	pathological stage: IB	pstage iorii: I	gene alteration status: EGFR mutation +	myc: Low	myc_copy: 1.07	relapse: relapsed	days before relapse/censor: 495	months before relapse/censor: 16.5	death: dead	days before death/censor: 1229	months before relapse/censor: 40.9666666666667	exclude for prognosis analysis due to incomplete resection or adjuvant therapy: none			total RNA	Trizol extraction according to the manufacturer's instructions.	Biotin	100ng of total RNA was labeled using a Two-Cycle Target Labeling and Control Reagents.	9606	Following fragmentation, cRNA was hybridized on the GeneChip Human U133 Plus 2.0 array according to the Affymetrix standard protcol.	GeneChips were scanned using the Affymetrix GeneArray scanner 3000.	Gene expression data from primary lung ADC	The data were normalized by the MAS5 algorhythm.	GPL570	Takashi,,Kohno	tkkohno@ncc.go.jp	National Cancer Center Research Institute	5-1-1 Tsukiji	Chuo-ku	104-0045	Japan	ftp://ftp.ncbi.nlm.nih.gov/geo/samples/GSM773nnn/GSM773658/suppl/GSM773658.CEL.gz	54675	52	NA
GSM773659	KH023	GSM773659	Public on Nov 01 2011	Aug 04 2011	Nov 02 2011	RNA	1	frozen tissue of primary lung tumors	Homo sapiens	tissue: primary lung tumor	age (years): 52	gender: female	smoking status: Never-smoker	bi: 0	pathological stage: IB	pstage iorii: I	gene alteration status: EGFR mutation +	myc: Low	myc_copy: 0.974	relapse: relapsed	days before relapse/censor: 1242	months before relapse/censor: 41.4	death: dead	days before death/censor: 2263	months before relapse/censor: 75.4333333333333	exclude for prognosis analysis due to incomplete resection or adjuvant therapy: none			total RNA	Trizol extraction according to the manufacturer's instructions.	Biotin	100ng of total RNA was labeled using a Two-Cycle Target Labeling and Control Reagents.	9606	Following fragmentation, cRNA was hybridized on the GeneChip Human U133 Plus 2.0 array according to the Affymetrix standard protcol.	GeneChips were scanned using the Affymetrix GeneArray scanner 3000.	Gene expression data from primary lung ADC	The data were normalized by the MAS5 algorhythm.	GPL570	Takashi,,Kohno	tkkohno@ncc.go.jp	National Cancer Center Research Institute	5-1-1 Tsukiji	Chuo-ku	104-0045	Japan	ftp://ftp.ncbi.nlm.nih.gov/geo/samples/GSM773nnn/GSM773659/suppl/GSM773659.CEL.gz	54675	52	NA
GSM773660	KH030	GSM773660	Public on Nov 01 2011	Aug 04 2011	Nov 02 2011	RNA	1	frozen tissue of primary lung tumors	Homo sapiens	tissue: primary lung tumor	age (years): 54	gender: female	smoking status: Never-smoker	bi: 0	pathological stage: IA	pstage iorii: I	gene alteration status: EGFR mutation +	myc: Low	myc_copy: 0.93	relapse: relapsed	days before relapse/censor: 987	months before relapse/censor: 32.9	death: alive	days before death/censor: 1770	months before relapse/censor: 59	exclude for prognosis analysis due to incomplete resection or adjuvant therapy: none			total RNA	Trizol extraction according to the manufacturer's instructions.	Biotin	100ng of total RNA was labeled using a Two-Cycle Target Labeling and Control Reagents.	9606	Following fragmentation, cRNA was hybridized on the GeneChip Human U133 Plus 2.0 array according to the Affymetrix standard protcol.	GeneChips were scanned using the Affymetrix GeneArray scanner 3000.	Gene expression data from primary lung ADC	The data were normalized by the MAS5 algorhythm.	GPL570	Takashi,,Kohno	tkkohno@ncc.go.jp	National Cancer Center Research Institute	5-1-1 Tsukiji	Chuo-ku	104-0045	Japan	ftp://ftp.ncbi.nlm.nih.gov/geo/samples/GSM773nnn/GSM773660/suppl/GSM773660.CEL.gz	54675	54	NA
GSM773661	KH005	GSM773661	Public on Nov 01 2011	Aug 04 2011	Nov 02 2011	RNA	1	frozen tissue of primary lung tumors	Homo sapiens	tissue: primary lung tumor	age (years): 49	gender: male	smoking status: Ever-smoker	bi: 640	pathological stage: IA	pstage iorii: I	gene alteration status: EGFR mutation +	myc: Low	myc_copy: 1.009	relapse: relapsed	days before relapse/censor: 827	months before relapse/censor: 27.5666666666667	death: dead	days before death/censor: 1433	months before relapse/censor: 47.7666666666667	exclude for prognosis analysis due to incomplete resection or adjuvant therapy: none			total RNA	Trizol extraction according to the manufacturer's instructions.	Biotin	100ng of total RNA was labeled using a Two-Cycle Target Labeling and Control Reagents.	9606	Following fragmentation, cRNA was hybridized on the GeneChip Human U133 Plus 2.0 array according to the Affymetrix standard protcol.	GeneChips were scanned using the Affymetrix GeneArray scanner 3000.	Gene expression data from primary lung ADC	The data were normalized by the MAS5 algorhythm.	GPL570	Takashi,,Kohno	tkkohno@ncc.go.jp	National Cancer Center Research Institute	5-1-1 Tsukiji	Chuo-ku	104-0045	Japan	ftp://ftp.ncbi.nlm.nih.gov/geo/samples/GSM773nnn/GSM773661/suppl/GSM773661.CEL.gz	54675	49	NA
GSM773662	KH037	GSM773662	Public on Nov 01 2011	Aug 04 2011	Nov 02 2011	RNA	1	frozen tissue of primary lung tumors	Homo sapiens	tissue: primary lung tumor	age (years): 68	gender: female	smoking status: Never-smoker	bi: 0	pathological stage: IA	pstage iorii: I	gene alteration status: EGFR mutation +	myc: Low	myc_copy: 0.871	relapse: relapsed	days before relapse/censor: 1047	months before relapse/censor: 34.9	death: alive	days before death/censor: 1823	months before relapse/censor: 60.7666666666667	exclude for prognosis analysis due to incomplete resection or adjuvant therapy: none			total RNA	Trizol extraction according to the manufacturer's instructions.	Biotin	100ng of total RNA was labeled using a Two-Cycle Target Labeling and Control Reagents.	9606	Following fragmentation, cRNA was hybridized on the GeneChip Human U133 Plus 2.0 array according to the Affymetrix standard protcol.	GeneChips were scanned using the Affymetrix GeneArray scanner 3000.	Gene expression data from primary lung ADC	The data were normalized by the MAS5 algorhythm.	GPL570	Takashi,,Kohno	tkkohno@ncc.go.jp	National Cancer Center Research Institute	5-1-1 Tsukiji	Chuo-ku	104-0045	Japan	ftp://ftp.ncbi.nlm.nih.gov/geo/samples/GSM773nnn/GSM773662/suppl/GSM773662.CEL.gz	54675	68	NA
GSM773663	KH093	GSM773663	Public on Nov 01 2011	Aug 04 2011	Nov 02 2011	RNA	1	frozen tissue of primary lung tumors	Homo sapiens	tissue: primary lung tumor	age (years): 62	gender: female	smoking status: Never-smoker	bi: 0	pathological stage: IA	pstage iorii: I	gene alteration status: EGFR mutation +	myc: Low	myc_copy: 0.906	relapse: relapsed	days before relapse/censor: 1706	months before relapse/censor: 56.8666666666667	death: alive	days before death/censor: 1988	months before relapse/censor: 66.2666666666667	exclude for prognosis analysis due to incomplete resection or adjuvant therapy: none			total RNA	Trizol extraction according to the manufacturer's instructions.	Biotin	100ng of total RNA was labeled using a Two-Cycle Target Labeling and Control Reagents.	9606	Following fragmentation, cRNA was hybridized on the GeneChip Human U133 Plus 2.0 array according to the Affymetrix standard protcol.	GeneChips were scanned using the Affymetrix GeneArray scanner 3000.	Gene expression data from primary lung ADC	The data were normalized by the MAS5 algorhythm.	GPL570	Takashi,,Kohno	tkkohno@ncc.go.jp	National Cancer Center Research Institute	5-1-1 Tsukiji	Chuo-ku	104-0045	Japan	ftp://ftp.ncbi.nlm.nih.gov/geo/samples/GSM773nnn/GSM773663/suppl/GSM773663.CEL.gz	54675	62	NA
GSM773664	KH051	GSM773664	Public on Nov 01 2011	Aug 04 2011	Nov 02 2011	RNA	1	frozen tissue of primary lung tumors	Homo sapiens	tissue: primary lung tumor	age (years): 63	gender: female	smoking status: Ever-smoker	bi: 20	pathological stage: IA	pstage iorii: I	gene alteration status: EGFR mutation +	myc: Low	myc_copy: 0.958	relapse: relapsed	days before relapse/censor: 356	months before relapse/censor: 11.8666666666667	death: alive	days before death/censor: 1434	months before relapse/censor: 47.8	exclude for prognosis analysis due to incomplete resection or adjuvant therapy: exclude			total RNA	Trizol extraction according to the manufacturer's instructions.	Biotin	100ng of total RNA was labeled using a Two-Cycle Target Labeling and Control Reagents.	9606	Following fragmentation, cRNA was hybridized on the GeneChip Human U133 Plus 2.0 array according to the Affymetrix standard protcol.	GeneChips were scanned using the Affymetrix GeneArray scanner 3000.	Gene expression data from primary lung ADC	The data were normalized by the MAS5 algorhythm.	GPL570	Takashi,,Kohno	tkkohno@ncc.go.jp	National Cancer Center Research Institute	5-1-1 Tsukiji	Chuo-ku	104-0045	Japan	ftp://ftp.ncbi.nlm.nih.gov/geo/samples/GSM773nnn/GSM773664/suppl/GSM773664.CEL.gz	54675	63	NA
GSM773665	KH053	GSM773665	Public on Nov 01 2011	Aug 04 2011	Nov 02 2011	RNA	1	frozen tissue of primary lung tumors	Homo sapiens	tissue: primary lung tumor	age (years): 63	gender: male	smoking status: Ever-smoker	bi: 880	pathological stage: IA	pstage iorii: I	gene alteration status: EGFR mutation +	myc: Low	myc_copy: 1.172	relapse: relapsed	days before relapse/censor: 463	months before relapse/censor: 15.4333333333333	death: dead	days before death/censor: 630	months before relapse/censor: 21	exclude for prognosis analysis due to incomplete resection or adjuvant therapy: none			total RNA	Trizol extraction according to the manufacturer's instructions.	Biotin	100ng of total RNA was labeled using a Two-Cycle Target Labeling and Control Reagents.	9606	Following fragmentation, cRNA was hybridized on the GeneChip Human U133 Plus 2.0 array according to the Affymetrix standard protcol.	GeneChips were scanned using the Affymetrix GeneArray scanner 3000.	Gene expression data from primary lung ADC	The data were normalized by the MAS5 algorhythm.	GPL570	Takashi,,Kohno	tkkohno@ncc.go.jp	National Cancer Center Research Institute	5-1-1 Tsukiji	Chuo-ku	104-0045	Japan	ftp://ftp.ncbi.nlm.nih.gov/geo/samples/GSM773nnn/GSM773665/suppl/GSM773665.CEL.gz	54675	63	NA
GSM773666	KH055	GSM773666	Public on Nov 01 2011	Aug 04 2011	Nov 02 2011	RNA	1	frozen tissue of primary lung tumors	Homo sapiens	tissue: primary lung tumor	age (years): 62	gender: female	smoking status: Never-smoker	bi: 0	pathological stage: IA	pstage iorii: I	gene alteration status: EGFR mutation +	myc: Low	myc_copy: 1.009	relapse: relapsed	days before relapse/censor: 547	months before relapse/censor: 18.2333333333333	death: alive	days before death/censor: 1537	months before relapse/censor: 51.2333333333333	exclude for prognosis analysis due to incomplete resection or adjuvant therapy: none			total RNA	Trizol extraction according to the manufacturer's instructions.	Biotin	100ng of total RNA was labeled using a Two-Cycle Target Labeling and Control Reagents.	9606	Following fragmentation, cRNA was hybridized on the GeneChip Human U133 Plus 2.0 array according to the Affymetrix standard protcol.	GeneChips were scanned using the Affymetrix GeneArray scanner 3000.	Gene expression data from primary lung ADC	The data were normalized by the MAS5 algorhythm.	GPL570	Takashi,,Kohno	tkkohno@ncc.go.jp	National Cancer Center Research Institute	5-1-1 Tsukiji	Chuo-ku	104-0045	Japan	ftp://ftp.ncbi.nlm.nih.gov/geo/samples/GSM773nnn/GSM773666/suppl/GSM773666.CEL.gz	54675	62	NA
GSM773667	KH084	GSM773667	Public on Nov 01 2011	Aug 04 2011	Nov 02 2011	RNA	1	frozen tissue of primary lung tumors	Homo sapiens	tissue: primary lung tumor	age (years): 57	gender: female	smoking status: Ever-smoker	bi: 340	pathological stage: IA	pstage iorii: I	gene alteration status: EGFR mutation +	myc: High	myc_copy: 1.653	relapse: relapsed	days before relapse/censor: 1252	months before relapse/censor: 41.7333333333333	death: dead	days before death/censor: 1429	months before relapse/censor: 47.6333333333333	exclude for prognosis analysis due to incomplete resection or adjuvant therapy: none			total RNA	Trizol extraction according to the manufacturer's instructions.	Biotin	100ng of total RNA was labeled using a Two-Cycle Target Labeling and Control Reagents.	9606	Following fragmentation, cRNA was hybridized on the GeneChip Human U133 Plus 2.0 array according to the Affymetrix standard protcol.	GeneChips were scanned using the Affymetrix GeneArray scanner 3000.	Gene expression data from primary lung ADC	The data were normalized by the MAS5 algorhythm.	GPL570	Takashi,,Kohno	tkkohno@ncc.go.jp	National Cancer Center Research Institute	5-1-1 Tsukiji	Chuo-ku	104-0045	Japan	ftp://ftp.ncbi.nlm.nih.gov/geo/samples/GSM773nnn/GSM773667/suppl/GSM773667.CEL.gz	54675	57	NA
GSM773668	KH086	GSM773668	Public on Nov 01 2011	Aug 04 2011	Nov 02 2011	RNA	1	frozen tissue of primary lung tumors	Homo sapiens	tissue: primary lung tumor	age (years): 39	gender: female	smoking status: Ever-smoker	bi: 100	pathological stage: IA	pstage iorii: I	gene alteration status: EGFR mutation +	myc: High	myc_copy: 1.745	relapse: relapsed	days before relapse/censor: 567	months before relapse/censor: 18.9	death: dead	days before death/censor: 1038	months before relapse/censor: 34.6	exclude for prognosis analysis due to incomplete resection or adjuvant therapy: none			total RNA	Trizol extraction according to the manufacturer's instructions.	Biotin	100ng of total RNA was labeled using a Two-Cycle Target Labeling and Control Reagents.	9606	Following fragmentation, cRNA was hybridized on the GeneChip Human U133 Plus 2.0 array according to the Affymetrix standard protcol.	GeneChips were scanned using the Affymetrix GeneArray scanner 3000.	Gene expression data from primary lung ADC	The data were normalized by the MAS5 algorhythm.	GPL570	Takashi,,Kohno	tkkohno@ncc.go.jp	National Cancer Center Research Institute	5-1-1 Tsukiji	Chuo-ku	104-0045	Japan	ftp://ftp.ncbi.nlm.nih.gov/geo/samples/GSM773nnn/GSM773668/suppl/GSM773668.CEL.gz	54675	39	NA
GSM773669	KH028	GSM773669	Public on Nov 01 2011	Aug 04 2011	Nov 02 2011	RNA	1	frozen tissue of primary lung tumors	Homo sapiens	tissue: primary lung tumor	age (years): 55	gender: female	smoking status: Never-smoker	bi: 0	pathological stage: II	pstage iorii: II	gene alteration status: EGFR mutation +	myc: Low	myc_copy: 1.005	relapse: not relapsed	days before relapse/censor: 2486	months before relapse/censor: 82.8666666666667	death: alive	days before death/censor: 2486	months before relapse/censor: 82.8666666666667	exclude for prognosis analysis due to incomplete resection or adjuvant therapy: none			total RNA	Trizol extraction according to the manufacturer's instructions.	Biotin	100ng of total RNA was labeled using a Two-Cycle Target Labeling and Control Reagents.	9606	Following fragmentation, cRNA was hybridized on the GeneChip Human U133 Plus 2.0 array according to the Affymetrix standard protcol.	GeneChips were scanned using the Affymetrix GeneArray scanner 3000.	Gene expression data from primary lung ADC	The data were normalized by the MAS5 algorhythm.	GPL570	Takashi,,Kohno	tkkohno@ncc.go.jp	National Cancer Center Research Institute	5-1-1 Tsukiji	Chuo-ku	104-0045	Japan	ftp://ftp.ncbi.nlm.nih.gov/geo/samples/GSM773nnn/GSM773669/suppl/GSM773669.CEL.gz	54675	55	NA
GSM773670	KH075	GSM773670	Public on Nov 01 2011	Aug 04 2011	Nov 02 2011	RNA	1	frozen tissue of primary lung tumors	Homo sapiens	tissue: primary lung tumor	age (years): 47	gender: male	smoking status: Ever-smoker	bi: 270	pathological stage: II	pstage iorii: II	gene alteration status: EGFR mutation +	myc: High	myc_copy: 1.665	relapse: not relapsed	days before relapse/censor: 740	months before relapse/censor: 24.6666666666667	death: alive	days before death/censor: 740	months before relapse/censor: 24.6666666666667	exclude for prognosis analysis due to incomplete resection or adjuvant therapy: exclude			total RNA	Trizol extraction according to the manufacturer's instructions.	Biotin	100ng of total RNA was labeled using a Two-Cycle Target Labeling and Control Reagents.	9606	Following fragmentation, cRNA was hybridized on the GeneChip Human U133 Plus 2.0 array according to the Affymetrix standard protcol.	GeneChips were scanned using the Affymetrix GeneArray scanner 3000.	Gene expression data from primary lung ADC	The data were normalized by the MAS5 algorhythm.	GPL570	Takashi,,Kohno	tkkohno@ncc.go.jp	National Cancer Center Research Institute	5-1-1 Tsukiji	Chuo-ku	104-0045	Japan	ftp://ftp.ncbi.nlm.nih.gov/geo/samples/GSM773nnn/GSM773670/suppl/GSM773670.CEL.gz	54675	47	NA
GSM773671	KH065	GSM773671	Public on Nov 01 2011	Aug 04 2011	Nov 02 2011	RNA	1	frozen tissue of primary lung tumors	Homo sapiens	tissue: primary lung tumor	age (years): 64	gender: female	smoking status: Never-smoker	bi: 0	pathological stage: II	pstage iorii: II	gene alteration status: EGFR mutation +	myc: nd	myc_copy: .	relapse: not relapsed	days before relapse/censor: 1042	months before relapse/censor: 34.7333333333333	death: alive	days before death/censor: 1042	months before relapse/censor: 34.7333333333333	exclude for prognosis analysis due to incomplete resection or adjuvant therapy: none			total RNA	Trizol extraction according to the manufacturer's instructions.	Biotin	100ng of total RNA was labeled using a Two-Cycle Target Labeling and Control Reagents.	9606	Following fragmentation, cRNA was hybridized on the GeneChip Human U133 Plus 2.0 array according to the Affymetrix standard protcol.	GeneChips were scanned using the Affymetrix GeneArray scanner 3000.	Gene expression data from primary lung ADC	The data were normalized by the MAS5 algorhythm.	GPL570	Takashi,,Kohno	tkkohno@ncc.go.jp	National Cancer Center Research Institute	5-1-1 Tsukiji	Chuo-ku	104-0045	Japan	ftp://ftp.ncbi.nlm.nih.gov/geo/samples/GSM773nnn/GSM773671/suppl/GSM773671.CEL.gz	54675	64	NA
GSM773672	KH064	GSM773672	Public on Nov 01 2011	Aug 04 2011	Nov 02 2011	RNA	1	frozen tissue of primary lung tumors	Homo sapiens	tissue: primary lung tumor	age (years): 60	gender: female	smoking status: Ever-smoker	bi: 540	pathological stage: II	pstage iorii: II	gene alteration status: EGFR mutation +	myc: Low	myc_copy: 1	relapse: not relapsed	days before relapse/censor: 1267	months before relapse/censor: 42.2333333333333	death: alive	days before death/censor: 1267	months before relapse/censor: 42.2333333333333	exclude for prognosis analysis due to incomplete resection or adjuvant therapy: exclude			total RNA	Trizol extraction according to the manufacturer's instructions.	Biotin	100ng of total RNA was labeled using a Two-Cycle Target Labeling and Control Reagents.	9606	Following fragmentation, cRNA was hybridized on the GeneChip Human U133 Plus 2.0 array according to the Affymetrix standard protcol.	GeneChips were scanned using the Affymetrix GeneArray scanner 3000.	Gene expression data from primary lung ADC	The data were normalized by the MAS5 algorhythm.	GPL570	Takashi,,Kohno	tkkohno@ncc.go.jp	National Cancer Center Research Institute	5-1-1 Tsukiji	Chuo-ku	104-0045	Japan	ftp://ftp.ncbi.nlm.nih.gov/geo/samples/GSM773nnn/GSM773672/suppl/GSM773672.CEL.gz	54675	60	NA
GSM773673	KH072	GSM773673	Public on Nov 01 2011	Aug 04 2011	Nov 02 2011	RNA	1	frozen tissue of primary lung tumors	Homo sapiens	tissue: primary lung tumor	age (years): 48	gender: female	smoking status: Never-smoker	bi: 0	pathological stage: II	pstage iorii: II	gene alteration status: EGFR mutation +	myc: Low	myc_copy: 1.005	relapse: not relapsed	days before relapse/censor: 1017	months before relapse/censor: 33.9	death: alive	days before death/censor: 1017	months before relapse/censor: 33.9	exclude for prognosis analysis due to incomplete resection or adjuvant therapy: none			total RNA	Trizol extraction according to the manufacturer's instructions.	Biotin	100ng of total RNA was labeled using a Two-Cycle Target Labeling and Control Reagents.	9606	Following fragmentation, cRNA was hybridized on the GeneChip Human U133 Plus 2.0 array according to the Affymetrix standard protcol.	GeneChips were scanned using the Affymetrix GeneArray scanner 3000.	Gene expression data from primary lung ADC	The data were normalized by the MAS5 algorhythm.	GPL570	Takashi,,Kohno	tkkohno@ncc.go.jp	National Cancer Center Research Institute	5-1-1 Tsukiji	Chuo-ku	104-0045	Japan	ftp://ftp.ncbi.nlm.nih.gov/geo/samples/GSM773nnn/GSM773673/suppl/GSM773673.CEL.gz	54675	48	NA
GSM773674	KH071	GSM773674	Public on Nov 01 2011	Aug 04 2011	Nov 02 2011	RNA	1	frozen tissue of primary lung tumors	Homo sapiens	tissue: primary lung tumor	age (years): 60	gender: male	smoking status: Ever-smoker	bi: 860	pathological stage: II	pstage iorii: II	gene alteration status: EGFR mutation +	myc: Low	myc_copy: 1.108	relapse: not relapsed	days before relapse/censor: 1041	months before relapse/censor: 34.7	death: alive	days before death/censor: 1041	months before relapse/censor: 34.7	exclude for prognosis analysis due to incomplete resection or adjuvant therapy: exclude			total RNA	Trizol extraction according to the manufacturer's instructions.	Biotin	100ng of total RNA was labeled using a Two-Cycle Target Labeling and Control Reagents.	9606	Following fragmentation, cRNA was hybridized on the GeneChip Human U133 Plus 2.0 array according to the Affymetrix standard protcol.	GeneChips were scanned using the Affymetrix GeneArray scanner 3000.	Gene expression data from primary lung ADC	The data were normalized by the MAS5 algorhythm.	GPL570	Takashi,,Kohno	tkkohno@ncc.go.jp	National Cancer Center Research Institute	5-1-1 Tsukiji	Chuo-ku	104-0045	Japan	ftp://ftp.ncbi.nlm.nih.gov/geo/samples/GSM773nnn/GSM773674/suppl/GSM773674.CEL.gz	54675	60	NA
GSM773675	KH034	GSM773675	Public on Nov 01 2011	Aug 04 2011	Nov 02 2011	RNA	1	frozen tissue of primary lung tumors	Homo sapiens	tissue: primary lung tumor	age (years): 52	gender: male	smoking status: Ever-smoker	bi: 260	pathological stage: II	pstage iorii: II	gene alteration status: EGFR mutation +	myc: Low	myc_copy: 1.087	relapse: not relapsed	days before relapse/censor: 1859	months before relapse/censor: 61.9666666666667	death: alive	days before death/censor: 1859	months before relapse/censor: 61.9666666666667	exclude for prognosis analysis due to incomplete resection or adjuvant therapy: exclude			total RNA	Trizol extraction according to the manufacturer's instructions.	Biotin	100ng of total RNA was labeled using a Two-Cycle Target Labeling and Control Reagents.	9606	Following fragmentation, cRNA was hybridized on the GeneChip Human U133 Plus 2.0 array according to the Affymetrix standard protcol.	GeneChips were scanned using the Affymetrix GeneArray scanner 3000.	Gene expression data from primary lung ADC	The data were normalized by the MAS5 algorhythm.	GPL570	Takashi,,Kohno	tkkohno@ncc.go.jp	National Cancer Center Research Institute	5-1-1 Tsukiji	Chuo-ku	104-0045	Japan	ftp://ftp.ncbi.nlm.nih.gov/geo/samples/GSM773nnn/GSM773675/suppl/GSM773675.CEL.gz	54675	52	NA
GSM773676	KH039	GSM773676	Public on Nov 01 2011	Aug 04 2011	Nov 02 2011	RNA	1	frozen tissue of primary lung tumors	Homo sapiens	tissue: primary lung tumor	age (years): 48	gender: female	smoking status: Never-smoker	bi: 0	pathological stage: II	pstage iorii: II	gene alteration status: EGFR mutation +	myc: Low	myc_copy: 1.019	relapse: not relapsed	days before relapse/censor: 1717	months before relapse/censor: 57.2333333333333	death: alive	days before death/censor: 1717	months before relapse/censor: 57.2333333333333	exclude for prognosis analysis due to incomplete resection or adjuvant therapy: none			total RNA	Trizol extraction according to the manufacturer's instructions.	Biotin	100ng of total RNA was labeled using a Two-Cycle Target Labeling and Control Reagents.	9606	Following fragmentation, cRNA was hybridized on the GeneChip Human U133 Plus 2.0 array according to the Affymetrix standard protcol.	GeneChips were scanned using the Affymetrix GeneArray scanner 3000.	Gene expression data from primary lung ADC	The data were normalized by the MAS5 algorhythm.	GPL570	Takashi,,Kohno	tkkohno@ncc.go.jp	National Cancer Center Research Institute	5-1-1 Tsukiji	Chuo-ku	104-0045	Japan	ftp://ftp.ncbi.nlm.nih.gov/geo/samples/GSM773nnn/GSM773676/suppl/GSM773676.CEL.gz	54675	48	NA
GSM773677	KH044	GSM773677	Public on Nov 01 2011	Aug 04 2011	Nov 02 2011	RNA	1	frozen tissue of primary lung tumors	Homo sapiens	tissue: primary lung tumor	age (years): 60	gender: female	smoking status: Never-smoker	bi: 0	pathological stage: II	pstage iorii: II	gene alteration status: EGFR mutation +	myc: Low	myc_copy: 1.128	relapse: not relapsed	days before relapse/censor: 1494	months before relapse/censor: 49.8	death: alive	days before death/censor: 1494	months before relapse/censor: 49.8	exclude for prognosis analysis due to incomplete resection or adjuvant therapy: none			total RNA	Trizol extraction according to the manufacturer's instructions.	Biotin	100ng of total RNA was labeled using a Two-Cycle Target Labeling and Control Reagents.	9606	Following fragmentation, cRNA was hybridized on the GeneChip Human U133 Plus 2.0 array according to the Affymetrix standard protcol.	GeneChips were scanned using the Affymetrix GeneArray scanner 3000.	Gene expression data from primary lung ADC	The data were normalized by the MAS5 algorhythm.	GPL570	Takashi,,Kohno	tkkohno@ncc.go.jp	National Cancer Center Research Institute	5-1-1 Tsukiji	Chuo-ku	104-0045	Japan	ftp://ftp.ncbi.nlm.nih.gov/geo/samples/GSM773nnn/GSM773677/suppl/GSM773677.CEL.gz	54675	60	NA
GSM773678	KH079	GSM773678	Public on Nov 01 2011	Aug 04 2011	Nov 02 2011	RNA	1	frozen tissue of primary lung tumors	Homo sapiens	tissue: primary lung tumor	age (years): 49	gender: male	smoking status: Ever-smoker	bi: 1500	pathological stage: II	pstage iorii: II	gene alteration status: EGFR mutation +	myc: Low	myc_copy: 1.005	relapse: not relapsed	days before relapse/censor: 754	months before relapse/censor: 25.1333333333333	death: alive	days before death/censor: 754	months before relapse/censor: 25.1333333333333	exclude for prognosis analysis due to incomplete resection or adjuvant therapy: none			total RNA	Trizol extraction according to the manufacturer's instructions.	Biotin	100ng of total RNA was labeled using a Two-Cycle Target Labeling and Control Reagents.	9606	Following fragmentation, cRNA was hybridized on the GeneChip Human U133 Plus 2.0 array according to the Affymetrix standard protcol.	GeneChips were scanned using the Affymetrix GeneArray scanner 3000.	Gene expression data from primary lung ADC	The data were normalized by the MAS5 algorhythm.	GPL570	Takashi,,Kohno	tkkohno@ncc.go.jp	National Cancer Center Research Institute	5-1-1 Tsukiji	Chuo-ku	104-0045	Japan	ftp://ftp.ncbi.nlm.nih.gov/geo/samples/GSM773nnn/GSM773678/suppl/GSM773678.CEL.gz	54675	49	NA
GSM773679	KH116	GSM773679	Public on Nov 01 2011	Aug 04 2011	Nov 02 2011	RNA	1	frozen tissue of primary lung tumors	Homo sapiens	tissue: primary lung tumor	age (years): 63	gender: male	smoking status: Ever-smoker	bi: 880	pathological stage: II	pstage iorii: II	gene alteration status: EGFR mutation +	myc: Low	myc_copy: 1.003	relapse: not relapsed	days before relapse/censor: 403	months before relapse/censor: 13.4333333333333	death: alive	days before death/censor: 2364	months before relapse/censor: 78.8	exclude for prognosis analysis due to incomplete resection or adjuvant therapy: none			total RNA	Trizol extraction according to the manufacturer's instructions.	Biotin	100ng of total RNA was labeled using a Two-Cycle Target Labeling and Control Reagents.	9606	Following fragmentation, cRNA was hybridized on the GeneChip Human U133 Plus 2.0 array according to the Affymetrix standard protcol.	GeneChips were scanned using the Affymetrix GeneArray scanner 3000.	Gene expression data from primary lung ADC	The data were normalized by the MAS5 algorhythm.	GPL570	Takashi,,Kohno	tkkohno@ncc.go.jp	National Cancer Center Research Institute	5-1-1 Tsukiji	Chuo-ku	104-0045	Japan	ftp://ftp.ncbi.nlm.nih.gov/geo/samples/GSM773nnn/GSM773679/suppl/GSM773679.CEL.gz	54675	63	NA
GSM773680	KH120	GSM773680	Public on Nov 01 2011	Aug 04 2011	Nov 02 2011	RNA	1	frozen tissue of primary lung tumors	Homo sapiens	tissue: primary lung tumor	age (years): 68	gender: male	smoking status: Ever-smoker	bi: 290	pathological stage: IB	pstage iorii: I	gene alteration status: EGFR mutation +	myc: Low	myc_copy: 1.26	relapse: not relapsed	days before relapse/censor: 1733	months before relapse/censor: 57.7666666666667	death: alive	days before death/censor: 1733	months before relapse/censor: 57.7666666666667	exclude for prognosis analysis due to incomplete resection or adjuvant therapy: none			total RNA	Trizol extraction according to the manufacturer's instructions.	Biotin	100ng of total RNA was labeled using a Two-Cycle Target Labeling and Control Reagents.	9606	Following fragmentation, cRNA was hybridized on the GeneChip Human U133 Plus 2.0 array according to the Affymetrix standard protcol.	GeneChips were scanned using the Affymetrix GeneArray scanner 3000.	Gene expression data from primary lung ADC	The data were normalized by the MAS5 algorhythm.	GPL570	Takashi,,Kohno	tkkohno@ncc.go.jp	National Cancer Center Research Institute	5-1-1 Tsukiji	Chuo-ku	104-0045	Japan	ftp://ftp.ncbi.nlm.nih.gov/geo/samples/GSM773nnn/GSM773680/suppl/GSM773680.CEL.gz	54675	68	NA
GSM773681	KH133	GSM773681	Public on Nov 01 2011	Aug 04 2011	Nov 02 2011	RNA	1	frozen tissue of primary lung tumors	Homo sapiens	tissue: primary lung tumor	age (years): 58	gender: female	smoking status: Never-smoker	bi: 0	pathological stage: IB	pstage iorii: I	gene alteration status: EGFR mutation +	myc: Low	myc_copy: 1.047	relapse: not relapsed	days before relapse/censor: 1941	months before relapse/censor: 64.7	death: alive	days before death/censor: 1941	months before relapse/censor: 64.7	exclude for prognosis analysis due to incomplete resection or adjuvant therapy: none			total RNA	Trizol extraction according to the manufacturer's instructions.	Biotin	100ng of total RNA was labeled using a Two-Cycle Target Labeling and Control Reagents.	9606	Following fragmentation, cRNA was hybridized on the GeneChip Human U133 Plus 2.0 array according to the Affymetrix standard protcol.	GeneChips were scanned using the Affymetrix GeneArray scanner 3000.	Gene expression data from primary lung ADC	The data were normalized by the MAS5 algorhythm.	GPL570	Takashi,,Kohno	tkkohno@ncc.go.jp	National Cancer Center Research Institute	5-1-1 Tsukiji	Chuo-ku	104-0045	Japan	ftp://ftp.ncbi.nlm.nih.gov/geo/samples/GSM773nnn/GSM773681/suppl/GSM773681.CEL.gz	54675	58	NA
GSM773682	KH181	GSM773682	Public on Nov 01 2011	Aug 04 2011	Nov 02 2011	RNA	1	frozen tissue of primary lung tumors	Homo sapiens	tissue: primary lung tumor	age (years): 68	gender: male	smoking status: Ever-smoker	bi: 260	pathological stage: IB	pstage iorii: I	gene alteration status: EGFR mutation +	myc: Low	myc_copy: 1.121	relapse: not relapsed	days before relapse/censor: 774	months before relapse/censor: 25.8	death: alive	days before death/censor: 774	months before relapse/censor: 25.8	exclude for prognosis analysis due to incomplete resection or adjuvant therapy: none			total RNA	Trizol extraction according to the manufacturer's instructions.	Biotin	100ng of total RNA was labeled using a Two-Cycle Target Labeling and Control Reagents.	9606	Following fragmentation, cRNA was hybridized on the GeneChip Human U133 Plus 2.0 array according to the Affymetrix standard protcol.	GeneChips were scanned using the Affymetrix GeneArray scanner 3000.	Gene expression data from primary lung ADC	The data were normalized by the MAS5 algorhythm.	GPL570	Takashi,,Kohno	tkkohno@ncc.go.jp	National Cancer Center Research Institute	5-1-1 Tsukiji	Chuo-ku	104-0045	Japan	ftp://ftp.ncbi.nlm.nih.gov/geo/samples/GSM773nnn/GSM773682/suppl/GSM773682.CEL.gz	54675	68	NA
GSM773683	KH185	GSM773683	Public on Nov 01 2011	Aug 04 2011	Nov 02 2011	RNA	1	frozen tissue of primary lung tumors	Homo sapiens	tissue: primary lung tumor	age (years): 64	gender: female	smoking status: Never-smoker	bi: 0	pathological stage: IB	pstage iorii: I	gene alteration status: EGFR mutation +	myc: Low	myc_copy: 1.181	relapse: not relapsed	days before relapse/censor: 2913	months before relapse/censor: 97.1	death: alive	days before death/censor: 2913	months before relapse/censor: 97.1	exclude for prognosis analysis due to incomplete resection or adjuvant therapy: none			total RNA	Trizol extraction according to the manufacturer's instructions.	Biotin	100ng of total RNA was labeled using a Two-Cycle Target Labeling and Control Reagents.	9606	Following fragmentation, cRNA was hybridized on the GeneChip Human U133 Plus 2.0 array according to the Affymetrix standard protcol.	GeneChips were scanned using the Affymetrix GeneArray scanner 3000.	Gene expression data from primary lung ADC	The data were normalized by the MAS5 algorhythm.	GPL570	Takashi,,Kohno	tkkohno@ncc.go.jp	National Cancer Center Research Institute	5-1-1 Tsukiji	Chuo-ku	104-0045	Japan	ftp://ftp.ncbi.nlm.nih.gov/geo/samples/GSM773nnn/GSM773683/suppl/GSM773683.CEL.gz	54675	64	NA
GSM773684	KH143	GSM773684	Public on Nov 01 2011	Aug 04 2011	Nov 02 2011	RNA	1	frozen tissue of primary lung tumors	Homo sapiens	tissue: primary lung tumor	age (years): 58	gender: male	smoking status: Ever-smoker	bi: 110	pathological stage: IB	pstage iorii: I	gene alteration status: EGFR mutation +	myc: Low	myc_copy: 1.051	relapse: not relapsed	days before relapse/censor: 1803	months before relapse/censor: 60.1	death: alive	days before death/censor: 1803	months before relapse/censor: 60.1	exclude for prognosis analysis due to incomplete resection or adjuvant therapy: none			total RNA	Trizol extraction according to the manufacturer's instructions.	Biotin	100ng of total RNA was labeled using a Two-Cycle Target Labeling and Control Reagents.	9606	Following fragmentation, cRNA was hybridized on the GeneChip Human U133 Plus 2.0 array according to the Affymetrix standard protcol.	GeneChips were scanned using the Affymetrix GeneArray scanner 3000.	Gene expression data from primary lung ADC	The data were normalized by the MAS5 algorhythm.	GPL570	Takashi,,Kohno	tkkohno@ncc.go.jp	National Cancer Center Research Institute	5-1-1 Tsukiji	Chuo-ku	104-0045	Japan	ftp://ftp.ncbi.nlm.nih.gov/geo/samples/GSM773nnn/GSM773684/suppl/GSM773684.CEL.gz	54675	58	NA
GSM773685	KH135	GSM773685	Public on Nov 01 2011	Aug 04 2011	Nov 02 2011	RNA	1	frozen tissue of primary lung tumors	Homo sapiens	tissue: primary lung tumor	age (years): 62	gender: male	smoking status: Ever-smoker	bi: 90	pathological stage: IB	pstage iorii: I	gene alteration status: EGFR mutation +	myc: Low	myc_copy: 1.108	relapse: not relapsed	days before relapse/censor: 1912	months before relapse/censor: 63.7333333333333	death: alive	days before death/censor: 1912	months before relapse/censor: 63.7333333333333	exclude for prognosis analysis due to incomplete resection or adjuvant therapy: none			total RNA	Trizol extraction according to the manufacturer's instructions.	Biotin	100ng of total RNA was labeled using a Two-Cycle Target Labeling and Control Reagents.	9606	Following fragmentation, cRNA was hybridized on the GeneChip Human U133 Plus 2.0 array according to the Affymetrix standard protcol.	GeneChips were scanned using the Affymetrix GeneArray scanner 3000.	Gene expression data from primary lung ADC	The data were normalized by the MAS5 algorhythm.	GPL570	Takashi,,Kohno	tkkohno@ncc.go.jp	National Cancer Center Research Institute	5-1-1 Tsukiji	Chuo-ku	104-0045	Japan	ftp://ftp.ncbi.nlm.nih.gov/geo/samples/GSM773nnn/GSM773685/suppl/GSM773685.CEL.gz	54675	62	NA
GSM773686	KH162	GSM773686	Public on Nov 01 2011	Aug 04 2011	Nov 02 2011	RNA	1	frozen tissue of primary lung tumors	Homo sapiens	tissue: primary lung tumor	age (years): 66	gender: female	smoking status: Never-smoker	bi: 0	pathological stage: IB	pstage iorii: I	gene alteration status: EGFR mutation +	myc: Low	myc_copy: 1.028	relapse: not relapsed	days before relapse/censor: 1481	months before relapse/censor: 49.3666666666667	death: alive	days before death/censor: 1481	months before relapse/censor: 49.3666666666667	exclude for prognosis analysis due to incomplete resection or adjuvant therapy: none			total RNA	Trizol extraction according to the manufacturer's instructions.	Biotin	100ng of total RNA was labeled using a Two-Cycle Target Labeling and Control Reagents.	9606	Following fragmentation, cRNA was hybridized on the GeneChip Human U133 Plus 2.0 array according to the Affymetrix standard protcol.	GeneChips were scanned using the Affymetrix GeneArray scanner 3000.	Gene expression data from primary lung ADC	The data were normalized by the MAS5 algorhythm.	GPL570	Takashi,,Kohno	tkkohno@ncc.go.jp	National Cancer Center Research Institute	5-1-1 Tsukiji	Chuo-ku	104-0045	Japan	ftp://ftp.ncbi.nlm.nih.gov/geo/samples/GSM773nnn/GSM773686/suppl/GSM773686.CEL.gz	54675	66	NA
GSM773687	KH173	GSM773687	Public on Nov 01 2011	Aug 04 2011	Nov 02 2011	RNA	1	frozen tissue of primary lung tumors	Homo sapiens	tissue: primary lung tumor	age (years): 68	gender: female	smoking status: Ever-smoker	bi: 700	pathological stage: IB	pstage iorii: I	gene alteration status: EGFR mutation +	myc: Low	myc_copy: 1.079	relapse: not relapsed	days before relapse/censor: 1231	months before relapse/censor: 41.0333333333333	death: alive	days before death/censor: 1231	months before relapse/censor: 41.0333333333333	exclude for prognosis analysis due to incomplete resection or adjuvant therapy: none			total RNA	Trizol extraction according to the manufacturer's instructions.	Biotin	100ng of total RNA was labeled using a Two-Cycle Target Labeling and Control Reagents.	9606	Following fragmentation, cRNA was hybridized on the GeneChip Human U133 Plus 2.0 array according to the Affymetrix standard protcol.	GeneChips were scanned using the Affymetrix GeneArray scanner 3000.	Gene expression data from primary lung ADC	The data were normalized by the MAS5 algorhythm.	GPL570	Takashi,,Kohno	tkkohno@ncc.go.jp	National Cancer Center Research Institute	5-1-1 Tsukiji	Chuo-ku	104-0045	Japan	ftp://ftp.ncbi.nlm.nih.gov/geo/samples/GSM773nnn/GSM773687/suppl/GSM773687.CEL.gz	54675	68	NA
GSM773688	KH136	GSM773688	Public on Nov 01 2011	Aug 04 2011	Nov 02 2011	RNA	1	frozen tissue of primary lung tumors	Homo sapiens	tissue: primary lung tumor	age (years): 68	gender: male	smoking status: Never-smoker	bi: 0	pathological stage: IB	pstage iorii: I	gene alteration status: EGFR mutation +	myc: Low	myc_copy: 0.97	relapse: not relapsed	days before relapse/censor: 1964	months before relapse/censor: 65.4666666666667	death: alive	days before death/censor: 1964	months before relapse/censor: 65.4666666666667	exclude for prognosis analysis due to incomplete resection or adjuvant therapy: none			total RNA	Trizol extraction according to the manufacturer's instructions.	Biotin	100ng of total RNA was labeled using a Two-Cycle Target Labeling and Control Reagents.	9606	Following fragmentation, cRNA was hybridized on the GeneChip Human U133 Plus 2.0 array according to the Affymetrix standard protcol.	GeneChips were scanned using the Affymetrix GeneArray scanner 3000.	Gene expression data from primary lung ADC	The data were normalized by the MAS5 algorhythm.	GPL570	Takashi,,Kohno	tkkohno@ncc.go.jp	National Cancer Center Research Institute	5-1-1 Tsukiji	Chuo-ku	104-0045	Japan	ftp://ftp.ncbi.nlm.nih.gov/geo/samples/GSM773nnn/GSM773688/suppl/GSM773688.CEL.gz	54675	68	NA
GSM773689	KH215	GSM773689	Public on Nov 01 2011	Aug 04 2011	Nov 02 2011	RNA	1	frozen tissue of primary lung tumors	Homo sapiens	tissue: primary lung tumor	age (years): 72	gender: male	smoking status: Ever-smoker	bi: 280	pathological stage: IB	pstage iorii: I	gene alteration status: EGFR mutation +	myc: Low	myc_copy: 0.949	relapse: not relapsed	days before relapse/censor: 3352	months before relapse/censor: 111.733333333333	death: alive	days before death/censor: 3352	months before relapse/censor: 111.733333333333	exclude for prognosis analysis due to incomplete resection or adjuvant therapy: none			total RNA	Trizol extraction according to the manufacturer's instructions.	Biotin	100ng of total RNA was labeled using a Two-Cycle Target Labeling and Control Reagents.	9606	Following fragmentation, cRNA was hybridized on the GeneChip Human U133 Plus 2.0 array according to the Affymetrix standard protcol.	GeneChips were scanned using the Affymetrix GeneArray scanner 3000.	Gene expression data from primary lung ADC	The data were normalized by the MAS5 algorhythm.	GPL570	Takashi,,Kohno	tkkohno@ncc.go.jp	National Cancer Center Research Institute	5-1-1 Tsukiji	Chuo-ku	104-0045	Japan	ftp://ftp.ncbi.nlm.nih.gov/geo/samples/GSM773nnn/GSM773689/suppl/GSM773689.CEL.gz	54675	72	NA
GSM773690	KH216	GSM773690	Public on Nov 01 2011	Aug 04 2011	Nov 02 2011	RNA	1	frozen tissue of primary lung tumors	Homo sapiens	tissue: primary lung tumor	age (years): 62	gender: male	smoking status: Ever-smoker	bi: 860	pathological stage: IB	pstage iorii: I	gene alteration status: EGFR mutation +	myc: Low	myc_copy: 1.088	relapse: not relapsed	days before relapse/censor: 2158	months before relapse/censor: 71.9333333333333	death: alive	days before death/censor: 2158	months before relapse/censor: 71.9333333333333	exclude for prognosis analysis due to incomplete resection or adjuvant therapy: none			total RNA	Trizol extraction according to the manufacturer's instructions.	Biotin	100ng of total RNA was labeled using a Two-Cycle Target Labeling and Control Reagents.	9606	Following fragmentation, cRNA was hybridized on the GeneChip Human U133 Plus 2.0 array according to the Affymetrix standard protcol.	GeneChips were scanned using the Affymetrix GeneArray scanner 3000.	Gene expression data from primary lung ADC	The data were normalized by the MAS5 algorhythm.	GPL570	Takashi,,Kohno	tkkohno@ncc.go.jp	National Cancer Center Research Institute	5-1-1 Tsukiji	Chuo-ku	104-0045	Japan	ftp://ftp.ncbi.nlm.nih.gov/geo/samples/GSM773nnn/GSM773690/suppl/GSM773690.CEL.gz	54675	62	NA
GSM773691	KH217	GSM773691	Public on Nov 01 2011	Aug 04 2011	Nov 02 2011	RNA	1	frozen tissue of primary lung tumors	Homo sapiens	tissue: primary lung tumor	age (years): 67	gender: female	smoking status: Never-smoker	bi: 0	pathological stage: IB	pstage iorii: I	gene alteration status: EGFR mutation +	myc: Low	myc_copy: 0.915	relapse: not relapsed	days before relapse/censor: 3466	months before relapse/censor: 115.533333333333	death: alive	days before death/censor: 3466	months before relapse/censor: 115.533333333333	exclude for prognosis analysis due to incomplete resection or adjuvant therapy: none			total RNA	Trizol extraction according to the manufacturer's instructions.	Biotin	100ng of total RNA was labeled using a Two-Cycle Target Labeling and Control Reagents.	9606	Following fragmentation, cRNA was hybridized on the GeneChip Human U133 Plus 2.0 array according to the Affymetrix standard protcol.	GeneChips were scanned using the Affymetrix GeneArray scanner 3000.	Gene expression data from primary lung ADC	The data were normalized by the MAS5 algorhythm.	GPL570	Takashi,,Kohno	tkkohno@ncc.go.jp	National Cancer Center Research Institute	5-1-1 Tsukiji	Chuo-ku	104-0045	Japan	ftp://ftp.ncbi.nlm.nih.gov/geo/samples/GSM773nnn/GSM773691/suppl/GSM773691.CEL.gz	54675	67	NA
GSM773692	KH218	GSM773692	Public on Nov 01 2011	Aug 04 2011	Nov 02 2011	RNA	1	frozen tissue of primary lung tumors	Homo sapiens	tissue: primary lung tumor	age (years): 52	gender: male	smoking status: Never-smoker	bi: 0	pathological stage: IB	pstage iorii: I	gene alteration status: EGFR mutation +	myc: Low	myc_copy: 1.104	relapse: not relapsed	days before relapse/censor: 3263	months before relapse/censor: 108.766666666667	death: alive	days before death/censor: 3263	months before relapse/censor: 108.766666666667	exclude for prognosis analysis due to incomplete resection or adjuvant therapy: none			total RNA	Trizol extraction according to the manufacturer's instructions.	Biotin	100ng of total RNA was labeled using a Two-Cycle Target Labeling and Control Reagents.	9606	Following fragmentation, cRNA was hybridized on the GeneChip Human U133 Plus 2.0 array according to the Affymetrix standard protcol.	GeneChips were scanned using the Affymetrix GeneArray scanner 3000.	Gene expression data from primary lung ADC	The data were normalized by the MAS5 algorhythm.	GPL570	Takashi,,Kohno	tkkohno@ncc.go.jp	National Cancer Center Research Institute	5-1-1 Tsukiji	Chuo-ku	104-0045	Japan	ftp://ftp.ncbi.nlm.nih.gov/geo/samples/GSM773nnn/GSM773692/suppl/GSM773692.CEL.gz	54675	52	NA
GSM773693	KH122	GSM773693	Public on Nov 01 2011	Aug 04 2011	Nov 02 2011	RNA	1	frozen tissue of primary lung tumors	Homo sapiens	tissue: primary lung tumor	age (years): 67	gender: female	smoking status: Never-smoker	bi: 0	pathological stage: IB	pstage iorii: I	gene alteration status: EGFR mutation +	myc: Low	myc_copy: 0.968	relapse: not relapsed	days before relapse/censor: 1823	months before relapse/censor: 60.7666666666667	death: alive	days before death/censor: 1823	months before relapse/censor: 60.7666666666667	exclude for prognosis analysis due to incomplete resection or adjuvant therapy: none			total RNA	Trizol extraction according to the manufacturer's instructions.	Biotin	100ng of total RNA was labeled using a Two-Cycle Target Labeling and Control Reagents.	9606	Following fragmentation, cRNA was hybridized on the GeneChip Human U133 Plus 2.0 array according to the Affymetrix standard protcol.	GeneChips were scanned using the Affymetrix GeneArray scanner 3000.	Gene expression data from primary lung ADC	The data were normalized by the MAS5 algorhythm.	GPL570	Takashi,,Kohno	tkkohno@ncc.go.jp	National Cancer Center Research Institute	5-1-1 Tsukiji	Chuo-ku	104-0045	Japan	ftp://ftp.ncbi.nlm.nih.gov/geo/samples/GSM773nnn/GSM773693/suppl/GSM773693.CEL.gz	54675	67	NA
GSM773694	KH130	GSM773694	Public on Nov 01 2011	Aug 04 2011	Nov 02 2011	RNA	1	frozen tissue of primary lung tumors	Homo sapiens	tissue: primary lung tumor	age (years): 59	gender: female	smoking status: Never-smoker	bi: 0	pathological stage: IB	pstage iorii: I	gene alteration status: EGFR mutation +	myc: Low	myc_copy: 1.088	relapse: not relapsed	days before relapse/censor: 1856	months before relapse/censor: 61.8666666666667	death: alive	days before death/censor: 1856	months before relapse/censor: 61.8666666666667	exclude for prognosis analysis due to incomplete resection or adjuvant therapy: none			total RNA	Trizol extraction according to the manufacturer's instructions.	Biotin	100ng of total RNA was labeled using a Two-Cycle Target Labeling and Control Reagents.	9606	Following fragmentation, cRNA was hybridized on the GeneChip Human U133 Plus 2.0 array according to the Affymetrix standard protcol.	GeneChips were scanned using the Affymetrix GeneArray scanner 3000.	Gene expression data from primary lung ADC	The data were normalized by the MAS5 algorhythm.	GPL570	Takashi,,Kohno	tkkohno@ncc.go.jp	National Cancer Center Research Institute	5-1-1 Tsukiji	Chuo-ku	104-0045	Japan	ftp://ftp.ncbi.nlm.nih.gov/geo/samples/GSM773nnn/GSM773694/suppl/GSM773694.CEL.gz	54675	59	NA
GSM773695	KH231	GSM773695	Public on Nov 01 2011	Aug 04 2011	Nov 02 2011	RNA	1	frozen tissue of primary lung tumors	Homo sapiens	tissue: primary lung tumor	age (years): 70	gender: female	smoking status: Never-smoker	bi: 0	pathological stage: IB	pstage iorii: I	gene alteration status: EGFR mutation +	myc: Low	myc_copy: 1.148	relapse: not relapsed	days before relapse/censor: 2449	months before relapse/censor: 81.6333333333333	death: alive	days before death/censor: 2449	months before relapse/censor: 81.6333333333333	exclude for prognosis analysis due to incomplete resection or adjuvant therapy: none			total RNA	Trizol extraction according to the manufacturer's instructions.	Biotin	100ng of total RNA was labeled using a Two-Cycle Target Labeling and Control Reagents.	9606	Following fragmentation, cRNA was hybridized on the GeneChip Human U133 Plus 2.0 array according to the Affymetrix standard protcol.	GeneChips were scanned using the Affymetrix GeneArray scanner 3000.	Gene expression data from primary lung ADC	The data were normalized by the MAS5 algorhythm.	GPL570	Takashi,,Kohno	tkkohno@ncc.go.jp	National Cancer Center Research Institute	5-1-1 Tsukiji	Chuo-ku	104-0045	Japan	ftp://ftp.ncbi.nlm.nih.gov/geo/samples/GSM773nnn/GSM773695/suppl/GSM773695.CEL.gz	54675	70	NA
GSM773696	KH257	GSM773696	Public on Nov 01 2011	Aug 04 2011	Nov 02 2011	RNA	1	frozen tissue of primary lung tumors	Homo sapiens	tissue: primary lung tumor	age (years): 59	gender: male	smoking status: Ever-smoker	bi: 840	pathological stage: IB	pstage iorii: I	gene alteration status: EGFR mutation +	myc: Low	myc_copy: 1.356	relapse: not relapsed	days before relapse/censor: 1859	months before relapse/censor: 61.9666666666667	death: alive	days before death/censor: 1859	months before relapse/censor: 61.9666666666667	exclude for prognosis analysis due to incomplete resection or adjuvant therapy: none			total RNA	Trizol extraction according to the manufacturer's instructions.	Biotin	100ng of total RNA was labeled using a Two-Cycle Target Labeling and Control Reagents.	9606	Following fragmentation, cRNA was hybridized on the GeneChip Human U133 Plus 2.0 array according to the Affymetrix standard protcol.	GeneChips were scanned using the Affymetrix GeneArray scanner 3000.	Gene expression data from primary lung ADC	The data were normalized by the MAS5 algorhythm.	GPL570	Takashi,,Kohno	tkkohno@ncc.go.jp	National Cancer Center Research Institute	5-1-1 Tsukiji	Chuo-ku	104-0045	Japan	ftp://ftp.ncbi.nlm.nih.gov/geo/samples/GSM773nnn/GSM773696/suppl/GSM773696.CEL.gz	54675	59	NA
GSM773697	KH234	GSM773697	Public on Nov 01 2011	Aug 04 2011	Nov 02 2011	RNA	1	frozen tissue of primary lung tumors	Homo sapiens	tissue: primary lung tumor	age (years): 56	gender: male	smoking status: Ever-smoker	bi: 220	pathological stage: IB	pstage iorii: I	gene alteration status: EGFR mutation +	myc: Low	myc_copy: 1.09	relapse: not relapsed	days before relapse/censor: 1998	months before relapse/censor: 66.6	death: alive	days before death/censor: 1998	months before relapse/censor: 66.6	exclude for prognosis analysis due to incomplete resection or adjuvant therapy: none			total RNA	Trizol extraction according to the manufacturer's instructions.	Biotin	100ng of total RNA was labeled using a Two-Cycle Target Labeling and Control Reagents.	9606	Following fragmentation, cRNA was hybridized on the GeneChip Human U133 Plus 2.0 array according to the Affymetrix standard protcol.	GeneChips were scanned using the Affymetrix GeneArray scanner 3000.	Gene expression data from primary lung ADC	The data were normalized by the MAS5 algorhythm.	GPL570	Takashi,,Kohno	tkkohno@ncc.go.jp	National Cancer Center Research Institute	5-1-1 Tsukiji	Chuo-ku	104-0045	Japan	ftp://ftp.ncbi.nlm.nih.gov/geo/samples/GSM773nnn/GSM773697/suppl/GSM773697.CEL.gz	54675	56	NA
GSM773698	KH140	GSM773698	Public on Nov 01 2011	Aug 04 2011	Nov 02 2011	RNA	1	frozen tissue of primary lung tumors	Homo sapiens	tissue: primary lung tumor	age (years): 69	gender: female	smoking status: Ever-smoker	bi: 170	pathological stage: IA	pstage iorii: I	gene alteration status: EGFR mutation +	myc: High	myc_copy: 2.004	relapse: not relapsed	days before relapse/censor: 1852	months before relapse/censor: 61.7333333333333	death: alive	days before death/censor: 1852	months before relapse/censor: 61.7333333333333	exclude for prognosis analysis due to incomplete resection or adjuvant therapy: none			total RNA	Trizol extraction according to the manufacturer's instructions.	Biotin	100ng of total RNA was labeled using a Two-Cycle Target Labeling and Control Reagents.	9606	Following fragmentation, cRNA was hybridized on the GeneChip Human U133 Plus 2.0 array according to the Affymetrix standard protcol.	GeneChips were scanned using the Affymetrix GeneArray scanner 3000.	Gene expression data from primary lung ADC	The data were normalized by the MAS5 algorhythm.	GPL570	Takashi,,Kohno	tkkohno@ncc.go.jp	National Cancer Center Research Institute	5-1-1 Tsukiji	Chuo-ku	104-0045	Japan	ftp://ftp.ncbi.nlm.nih.gov/geo/samples/GSM773nnn/GSM773698/suppl/GSM773698.CEL.gz	54675	69	NA
GSM773699	KH141	GSM773699	Public on Nov 01 2011	Aug 04 2011	Nov 02 2011	RNA	1	frozen tissue of primary lung tumors	Homo sapiens	tissue: primary lung tumor	age (years): 61	gender: female	smoking status: Ever-smoker	bi: 310	pathological stage: IA	pstage iorii: I	gene alteration status: EGFR mutation +	myc: Low	myc_copy: 1.075	relapse: not relapsed	days before relapse/censor: 1894	months before relapse/censor: 63.1333333333333	death: alive	days before death/censor: 1894	months before relapse/censor: 63.1333333333333	exclude for prognosis analysis due to incomplete resection or adjuvant therapy: none			total RNA	Trizol extraction according to the manufacturer's instructions.	Biotin	100ng of total RNA was labeled using a Two-Cycle Target Labeling and Control Reagents.	9606	Following fragmentation, cRNA was hybridized on the GeneChip Human U133 Plus 2.0 array according to the Affymetrix standard protcol.	GeneChips were scanned using the Affymetrix GeneArray scanner 3000.	Gene expression data from primary lung ADC	The data were normalized by the MAS5 algorhythm.	GPL570	Takashi,,Kohno	tkkohno@ncc.go.jp	National Cancer Center Research Institute	5-1-1 Tsukiji	Chuo-ku	104-0045	Japan	ftp://ftp.ncbi.nlm.nih.gov/geo/samples/GSM773nnn/GSM773699/suppl/GSM773699.CEL.gz	54675	61	NA
GSM773700	KH142	GSM773700	Public on Nov 01 2011	Aug 04 2011	Nov 02 2011	RNA	1	frozen tissue of primary lung tumors	Homo sapiens	tissue: primary lung tumor	age (years): 54	gender: female	smoking status: Never-smoker	bi: 0	pathological stage: IA	pstage iorii: I	gene alteration status: EGFR mutation +	myc: Low	myc_copy: 1.048	relapse: not relapsed	days before relapse/censor: 1861	months before relapse/censor: 62.0333333333333	death: alive	days before death/censor: 1861	months before relapse/censor: 62.0333333333333	exclude for prognosis analysis due to incomplete resection or adjuvant therapy: none			total RNA	Trizol extraction according to the manufacturer's instructions.	Biotin	100ng of total RNA was labeled using a Two-Cycle Target Labeling and Control Reagents.	9606	Following fragmentation, cRNA was hybridized on the GeneChip Human U133 Plus 2.0 array according to the Affymetrix standard protcol.	GeneChips were scanned using the Affymetrix GeneArray scanner 3000.	Gene expression data from primary lung ADC	The data were normalized by the MAS5 algorhythm.	GPL570	Takashi,,Kohno	tkkohno@ncc.go.jp	National Cancer Center Research Institute	5-1-1 Tsukiji	Chuo-ku	104-0045	Japan	ftp://ftp.ncbi.nlm.nih.gov/geo/samples/GSM773nnn/GSM773700/suppl/GSM773700.CEL.gz	54675	54	NA
GSM773701	KH144	GSM773701	Public on Nov 01 2011	Aug 04 2011	Nov 02 2011	RNA	1	frozen tissue of primary lung tumors	Homo sapiens	tissue: primary lung tumor	age (years): 64	gender: female	smoking status: Never-smoker	bi: 0	pathological stage: IA	pstage iorii: I	gene alteration status: EGFR mutation +	myc: Low	myc_copy: 1.005	relapse: not relapsed	days before relapse/censor: 1669	months before relapse/censor: 55.6333333333333	death: alive	days before death/censor: 1669	months before relapse/censor: 55.6333333333333	exclude for prognosis analysis due to incomplete resection or adjuvant therapy: exclude			total RNA	Trizol extraction according to the manufacturer's instructions.	Biotin	100ng of total RNA was labeled using a Two-Cycle Target Labeling and Control Reagents.	9606	Following fragmentation, cRNA was hybridized on the GeneChip Human U133 Plus 2.0 array according to the Affymetrix standard protcol.	GeneChips were scanned using the Affymetrix GeneArray scanner 3000.	Gene expression data from primary lung ADC	The data were normalized by the MAS5 algorhythm.	GPL570	Takashi,,Kohno	tkkohno@ncc.go.jp	National Cancer Center Research Institute	5-1-1 Tsukiji	Chuo-ku	104-0045	Japan	ftp://ftp.ncbi.nlm.nih.gov/geo/samples/GSM773nnn/GSM773701/suppl/GSM773701.CEL.gz	54675	64	NA
GSM773702	KH095	GSM773702	Public on Nov 01 2011	Aug 04 2011	Nov 02 2011	RNA	1	frozen tissue of primary lung tumors	Homo sapiens	tissue: primary lung tumor	age (years): 45	gender: female	smoking status: Never-smoker	bi: 0	pathological stage: IA	pstage iorii: I	gene alteration status: EGFR mutation +	myc: High	myc_copy: 1.687	relapse: not relapsed	days before relapse/censor: 3189	months before relapse/censor: 106.3	death: alive	days before death/censor: 3189	months before relapse/censor: 106.3	exclude for prognosis analysis due to incomplete resection or adjuvant therapy: none			total RNA	Trizol extraction according to the manufacturer's instructions.	Biotin	100ng of total RNA was labeled using a Two-Cycle Target Labeling and Control Reagents.	9606	Following fragmentation, cRNA was hybridized on the GeneChip Human U133 Plus 2.0 array according to the Affymetrix standard protcol.	GeneChips were scanned using the Affymetrix GeneArray scanner 3000.	Gene expression data from primary lung ADC	The data were normalized by the MAS5 algorhythm.	GPL570	Takashi,,Kohno	tkkohno@ncc.go.jp	National Cancer Center Research Institute	5-1-1 Tsukiji	Chuo-ku	104-0045	Japan	ftp://ftp.ncbi.nlm.nih.gov/geo/samples/GSM773nnn/GSM773702/suppl/GSM773702.CEL.gz	54675	45	NA
GSM773703	KH126	GSM773703	Public on Nov 01 2011	Aug 04 2011	Nov 02 2011	RNA	1	frozen tissue of primary lung tumors	Homo sapiens	tissue: primary lung tumor	age (years): 55	gender: female	smoking status: Never-smoker	bi: 0	pathological stage: IA	pstage iorii: I	gene alteration status: EGFR mutation +	myc: Low	myc_copy: 1.166	relapse: not relapsed	days before relapse/censor: 1822	months before relapse/censor: 60.7333333333333	death: alive	days before death/censor: 1822	months before relapse/censor: 60.7333333333333	exclude for prognosis analysis due to incomplete resection or adjuvant therapy: none			total RNA	Trizol extraction according to the manufacturer's instructions.	Biotin	100ng of total RNA was labeled using a Two-Cycle Target Labeling and Control Reagents.	9606	Following fragmentation, cRNA was hybridized on the GeneChip Human U133 Plus 2.0 array according to the Affymetrix standard protcol.	GeneChips were scanned using the Affymetrix GeneArray scanner 3000.	Gene expression data from primary lung ADC	The data were normalized by the MAS5 algorhythm.	GPL570	Takashi,,Kohno	tkkohno@ncc.go.jp	National Cancer Center Research Institute	5-1-1 Tsukiji	Chuo-ku	104-0045	Japan	ftp://ftp.ncbi.nlm.nih.gov/geo/samples/GSM773nnn/GSM773703/suppl/GSM773703.CEL.gz	54675	55	NA
GSM773704	KH137	GSM773704	Public on Nov 01 2011	Aug 04 2011	Nov 02 2011	RNA	1	frozen tissue of primary lung tumors	Homo sapiens	tissue: primary lung tumor	age (years): 61	gender: female	smoking status: Never-smoker	bi: 0	pathological stage: IA	pstage iorii: I	gene alteration status: EGFR mutation +	myc: Low	myc_copy: 0.973	relapse: not relapsed	days before relapse/censor: 1809	months before relapse/censor: 60.3	death: alive	days before death/censor: 1809	months before relapse/censor: 60.3	exclude for prognosis analysis due to incomplete resection or adjuvant therapy: none			total RNA	Trizol extraction according to the manufacturer's instructions.	Biotin	100ng of total RNA was labeled using a Two-Cycle Target Labeling and Control Reagents.	9606	Following fragmentation, cRNA was hybridized on the GeneChip Human U133 Plus 2.0 array according to the Affymetrix standard protcol.	GeneChips were scanned using the Affymetrix GeneArray scanner 3000.	Gene expression data from primary lung ADC	The data were normalized by the MAS5 algorhythm.	GPL570	Takashi,,Kohno	tkkohno@ncc.go.jp	National Cancer Center Research Institute	5-1-1 Tsukiji	Chuo-ku	104-0045	Japan	ftp://ftp.ncbi.nlm.nih.gov/geo/samples/GSM773nnn/GSM773704/suppl/GSM773704.CEL.gz	54675	61	NA
GSM773705	KH190	GSM773705	Public on Nov 01 2011	Aug 04 2011	Nov 02 2011	RNA	1	frozen tissue of primary lung tumors	Homo sapiens	tissue: primary lung tumor	age (years): 65	gender: female	smoking status: Never-smoker	bi: 0	pathological stage: IA	pstage iorii: I	gene alteration status: EGFR mutation +	myc: Low	myc_copy: 1.09	relapse: not relapsed	days before relapse/censor: 2552	months before relapse/censor: 85.0666666666667	death: alive	days before death/censor: 2552	months before relapse/censor: 85.0666666666667	exclude for prognosis analysis due to incomplete resection or adjuvant therapy: none			total RNA	Trizol extraction according to the manufacturer's instructions.	Biotin	100ng of total RNA was labeled using a Two-Cycle Target Labeling and Control Reagents.	9606	Following fragmentation, cRNA was hybridized on the GeneChip Human U133 Plus 2.0 array according to the Affymetrix standard protcol.	GeneChips were scanned using the Affymetrix GeneArray scanner 3000.	Gene expression data from primary lung ADC	The data were normalized by the MAS5 algorhythm.	GPL570	Takashi,,Kohno	tkkohno@ncc.go.jp	National Cancer Center Research Institute	5-1-1 Tsukiji	Chuo-ku	104-0045	Japan	ftp://ftp.ncbi.nlm.nih.gov/geo/samples/GSM773nnn/GSM773705/suppl/GSM773705.CEL.gz	54675	65	NA
GSM773706	KH227	GSM773706	Public on Nov 01 2011	Aug 04 2011	Nov 02 2011	RNA	1	frozen tissue of primary lung tumors	Homo sapiens	tissue: primary lung tumor	age (years): 65	gender: male	smoking status: Never-smoker	bi: 0	pathological stage: IA	pstage iorii: I	gene alteration status: EGFR mutation +	myc: Low	myc_copy: 1.18	relapse: not relapsed	days before relapse/censor: 2968	months before relapse/censor: 98.9333333333333	death: alive	days before death/censor: 2968	months before relapse/censor: 98.9333333333333	exclude for prognosis analysis due to incomplete resection or adjuvant therapy: none			total RNA	Trizol extraction according to the manufacturer's instructions.	Biotin	100ng of total RNA was labeled using a Two-Cycle Target Labeling and Control Reagents.	9606	Following fragmentation, cRNA was hybridized on the GeneChip Human U133 Plus 2.0 array according to the Affymetrix standard protcol.	GeneChips were scanned using the Affymetrix GeneArray scanner 3000.	Gene expression data from primary lung ADC	The data were normalized by the MAS5 algorhythm.	GPL570	Takashi,,Kohno	tkkohno@ncc.go.jp	National Cancer Center Research Institute	5-1-1 Tsukiji	Chuo-ku	104-0045	Japan	ftp://ftp.ncbi.nlm.nih.gov/geo/samples/GSM773nnn/GSM773706/suppl/GSM773706.CEL.gz	54675	65	NA
GSM773707	KH271	GSM773707	Public on Nov 01 2011	Aug 04 2011	Nov 02 2011	RNA	1	frozen tissue of primary lung tumors	Homo sapiens	tissue: primary lung tumor	age (years): 47	gender: male	smoking status: Ever-smoker	bi: 170	pathological stage: IA	pstage iorii: I	gene alteration status: EGFR mutation +	myc: Low	myc_copy: 1.004	relapse: not relapsed	days before relapse/censor: 3066	months before relapse/censor: 102.2	death: alive	days before death/censor: 3066	months before relapse/censor: 102.2	exclude for prognosis analysis due to incomplete resection or adjuvant therapy: none			total RNA	Trizol extraction according to the manufacturer's instructions.	Biotin	100ng of total RNA was labeled using a Two-Cycle Target Labeling and Control Reagents.	9606	Following fragmentation, cRNA was hybridized on the GeneChip Human U133 Plus 2.0 array according to the Affymetrix standard protcol.	GeneChips were scanned using the Affymetrix GeneArray scanner 3000.	Gene expression data from primary lung ADC	The data were normalized by the MAS5 algorhythm.	GPL570	Takashi,,Kohno	tkkohno@ncc.go.jp	National Cancer Center Research Institute	5-1-1 Tsukiji	Chuo-ku	104-0045	Japan	ftp://ftp.ncbi.nlm.nih.gov/geo/samples/GSM773nnn/GSM773707/suppl/GSM773707.CEL.gz	54675	47	NA
GSM773708	KH167	GSM773708	Public on Nov 01 2011	Aug 04 2011	Nov 02 2011	RNA	1	frozen tissue of primary lung tumors	Homo sapiens	tissue: primary lung tumor	age (years): 60	gender: female	smoking status: Never-smoker	bi: 0	pathological stage: IA	pstage iorii: I	gene alteration status: EGFR mutation +	myc: Low	myc_copy: 0.706	relapse: not relapsed	days before relapse/censor: 1412	months before relapse/censor: 47.0666666666667	death: alive	days before death/censor: 1412	months before relapse/censor: 47.0666666666667	exclude for prognosis analysis due to incomplete resection or adjuvant therapy: none			total RNA	Trizol extraction according to the manufacturer's instructions.	Biotin	100ng of total RNA was labeled using a Two-Cycle Target Labeling and Control Reagents.	9606	Following fragmentation, cRNA was hybridized on the GeneChip Human U133 Plus 2.0 array according to the Affymetrix standard protcol.	GeneChips were scanned using the Affymetrix GeneArray scanner 3000.	Gene expression data from primary lung ADC	The data were normalized by the MAS5 algorhythm.	GPL570	Takashi,,Kohno	tkkohno@ncc.go.jp	National Cancer Center Research Institute	5-1-1 Tsukiji	Chuo-ku	104-0045	Japan	ftp://ftp.ncbi.nlm.nih.gov/geo/samples/GSM773nnn/GSM773708/suppl/GSM773708.CEL.gz	54675	60	NA
GSM773709	KH170	GSM773709	Public on Nov 01 2011	Aug 04 2011	Nov 02 2011	RNA	1	frozen tissue of primary lung tumors	Homo sapiens	tissue: primary lung tumor	age (years): 55	gender: male	smoking status: Ever-smoker	bi: 1400	pathological stage: IA	pstage iorii: I	gene alteration status: EGFR mutation +	myc: Low	myc_copy: 1.024	relapse: not relapsed	days before relapse/censor: 1317	months before relapse/censor: 43.9	death: alive	days before death/censor: 1317	months before relapse/censor: 43.9	exclude for prognosis analysis due to incomplete resection or adjuvant therapy: none			total RNA	Trizol extraction according to the manufacturer's instructions.	Biotin	100ng of total RNA was labeled using a Two-Cycle Target Labeling and Control Reagents.	9606	Following fragmentation, cRNA was hybridized on the GeneChip Human U133 Plus 2.0 array according to the Affymetrix standard protcol.	GeneChips were scanned using the Affymetrix GeneArray scanner 3000.	Gene expression data from primary lung ADC	The data were normalized by the MAS5 algorhythm.	GPL570	Takashi,,Kohno	tkkohno@ncc.go.jp	National Cancer Center Research Institute	5-1-1 Tsukiji	Chuo-ku	104-0045	Japan	ftp://ftp.ncbi.nlm.nih.gov/geo/samples/GSM773nnn/GSM773709/suppl/GSM773709.CEL.gz	54675	55	NA
GSM773710	KH174	GSM773710	Public on Nov 01 2011	Aug 04 2011	Nov 02 2011	RNA	1	frozen tissue of primary lung tumors	Homo sapiens	tissue: primary lung tumor	age (years): 61	gender: female	smoking status: Never-smoker	bi: 0	pathological stage: IA	pstage iorii: I	gene alteration status: EGFR mutation +	myc: Low	myc_copy: 1.073	relapse: not relapsed	days before relapse/censor: 1180	months before relapse/censor: 39.3333333333333	death: alive	days before death/censor: 1180	months before relapse/censor: 39.3333333333333	exclude for prognosis analysis due to incomplete resection or adjuvant therapy: none			total RNA	Trizol extraction according to the manufacturer's instructions.	Biotin	100ng of total RNA was labeled using a Two-Cycle Target Labeling and Control Reagents.	9606	Following fragmentation, cRNA was hybridized on the GeneChip Human U133 Plus 2.0 array according to the Affymetrix standard protcol.	GeneChips were scanned using the Affymetrix GeneArray scanner 3000.	Gene expression data from primary lung ADC	The data were normalized by the MAS5 algorhythm.	GPL570	Takashi,,Kohno	tkkohno@ncc.go.jp	National Cancer Center Research Institute	5-1-1 Tsukiji	Chuo-ku	104-0045	Japan	ftp://ftp.ncbi.nlm.nih.gov/geo/samples/GSM773nnn/GSM773710/suppl/GSM773710.CEL.gz	54675	61	NA
GSM773711	KH150	GSM773711	Public on Nov 01 2011	Aug 04 2011	Nov 02 2011	RNA	1	frozen tissue of primary lung tumors	Homo sapiens	tissue: primary lung tumor	age (years): 67	gender: male	smoking status: Ever-smoker	bi: 1470	pathological stage: IA	pstage iorii: I	gene alteration status: EGFR mutation +	myc: Low	myc_copy: 0.911	relapse: not relapsed	days before relapse/censor: 1688	months before relapse/censor: 56.2666666666667	death: alive	days before death/censor: 1688	months before relapse/censor: 56.2666666666667	exclude for prognosis analysis due to incomplete resection or adjuvant therapy: none			total RNA	Trizol extraction according to the manufacturer's instructions.	Biotin	100ng of total RNA was labeled using a Two-Cycle Target Labeling and Control Reagents.	9606	Following fragmentation, cRNA was hybridized on the GeneChip Human U133 Plus 2.0 array according to the Affymetrix standard protcol.	GeneChips were scanned using the Affymetrix GeneArray scanner 3000.	Gene expression data from primary lung ADC	The data were normalized by the MAS5 algorhythm.	GPL570	Takashi,,Kohno	tkkohno@ncc.go.jp	National Cancer Center Research Institute	5-1-1 Tsukiji	Chuo-ku	104-0045	Japan	ftp://ftp.ncbi.nlm.nih.gov/geo/samples/GSM773nnn/GSM773711/suppl/GSM773711.CEL.gz	54675	67	NA
GSM773712	KH165	GSM773712	Public on Nov 01 2011	Aug 04 2011	Nov 02 2011	RNA	1	frozen tissue of primary lung tumors	Homo sapiens	tissue: primary lung tumor	age (years): 69	gender: male	smoking status: Ever-smoker	bi: 820	pathological stage: IA	pstage iorii: I	gene alteration status: EGFR mutation +	myc: Low	myc_copy: 1.017	relapse: not relapsed	days before relapse/censor: 1417	months before relapse/censor: 47.2333333333333	death: alive	days before death/censor: 1417	months before relapse/censor: 47.2333333333333	exclude for prognosis analysis due to incomplete resection or adjuvant therapy: none			total RNA	Trizol extraction according to the manufacturer's instructions.	Biotin	100ng of total RNA was labeled using a Two-Cycle Target Labeling and Control Reagents.	9606	Following fragmentation, cRNA was hybridized on the GeneChip Human U133 Plus 2.0 array according to the Affymetrix standard protcol.	GeneChips were scanned using the Affymetrix GeneArray scanner 3000.	Gene expression data from primary lung ADC	The data were normalized by the MAS5 algorhythm.	GPL570	Takashi,,Kohno	tkkohno@ncc.go.jp	National Cancer Center Research Institute	5-1-1 Tsukiji	Chuo-ku	104-0045	Japan	ftp://ftp.ncbi.nlm.nih.gov/geo/samples/GSM773nnn/GSM773712/suppl/GSM773712.CEL.gz	54675	69	NA
GSM773713	KH166	GSM773713	Public on Nov 01 2011	Aug 04 2011	Nov 02 2011	RNA	1	frozen tissue of primary lung tumors	Homo sapiens	tissue: primary lung tumor	age (years): 65	gender: female	smoking status: Never-smoker	bi: 0	pathological stage: IA	pstage iorii: I	gene alteration status: EGFR mutation +	myc: Low	myc_copy: 0.987	relapse: not relapsed	days before relapse/censor: 1426	months before relapse/censor: 47.5333333333333	death: alive	days before death/censor: 1426	months before relapse/censor: 47.5333333333333	exclude for prognosis analysis due to incomplete resection or adjuvant therapy: none			total RNA	Trizol extraction according to the manufacturer's instructions.	Biotin	100ng of total RNA was labeled using a Two-Cycle Target Labeling and Control Reagents.	9606	Following fragmentation, cRNA was hybridized on the GeneChip Human U133 Plus 2.0 array according to the Affymetrix standard protcol.	GeneChips were scanned using the Affymetrix GeneArray scanner 3000.	Gene expression data from primary lung ADC	The data were normalized by the MAS5 algorhythm.	GPL570	Takashi,,Kohno	tkkohno@ncc.go.jp	National Cancer Center Research Institute	5-1-1 Tsukiji	Chuo-ku	104-0045	Japan	ftp://ftp.ncbi.nlm.nih.gov/geo/samples/GSM773nnn/GSM773713/suppl/GSM773713.CEL.gz	54675	65	NA
GSM773714	KH042	GSM773714	Public on Nov 01 2011	Aug 04 2011	Nov 02 2011	RNA	1	frozen tissue of primary lung tumors	Homo sapiens	tissue: primary lung tumor	age (years): 65	gender: male	smoking status: Ever-smoker	bi: 50	pathological stage: IA	pstage iorii: I	gene alteration status: EGFR mutation +	myc: Low	myc_copy: 1.063	relapse: not relapsed	days before relapse/censor: 1489	months before relapse/censor: 49.6333333333333	death: alive	days before death/censor: 1674	months before relapse/censor: 55.8	exclude for prognosis analysis due to incomplete resection or adjuvant therapy: none			total RNA	Trizol extraction according to the manufacturer's instructions.	Biotin	100ng of total RNA was labeled using a Two-Cycle Target Labeling and Control Reagents.	9606	Following fragmentation, cRNA was hybridized on the GeneChip Human U133 Plus 2.0 array according to the Affymetrix standard protcol.	GeneChips were scanned using the Affymetrix GeneArray scanner 3000.	Gene expression data from primary lung ADC	The data were normalized by the MAS5 algorhythm.	GPL570	Takashi,,Kohno	tkkohno@ncc.go.jp	National Cancer Center Research Institute	5-1-1 Tsukiji	Chuo-ku	104-0045	Japan	ftp://ftp.ncbi.nlm.nih.gov/geo/samples/GSM773nnn/GSM773714/suppl/GSM773714.CEL.gz	54675	65	NA
GSM773715	KH124	GSM773715	Public on Nov 01 2011	Aug 04 2011	Nov 02 2011	RNA	1	frozen tissue of primary lung tumors	Homo sapiens	tissue: primary lung tumor	age (years): 56	gender: female	smoking status: Never-smoker	bi: 0	pathological stage: IA	pstage iorii: I	gene alteration status: EGFR mutation +	myc: Low	myc_copy: 1.024	relapse: not relapsed	days before relapse/censor: 1848	months before relapse/censor: 61.6	death: alive	days before death/censor: 1848	months before relapse/censor: 61.6	exclude for prognosis analysis due to incomplete resection or adjuvant therapy: none			total RNA	Trizol extraction according to the manufacturer's instructions.	Biotin	100ng of total RNA was labeled using a Two-Cycle Target Labeling and Control Reagents.	9606	Following fragmentation, cRNA was hybridized on the GeneChip Human U133 Plus 2.0 array according to the Affymetrix standard protcol.	GeneChips were scanned using the Affymetrix GeneArray scanner 3000.	Gene expression data from primary lung ADC	The data were normalized by the MAS5 algorhythm.	GPL570	Takashi,,Kohno	tkkohno@ncc.go.jp	National Cancer Center Research Institute	5-1-1 Tsukiji	Chuo-ku	104-0045	Japan	ftp://ftp.ncbi.nlm.nih.gov/geo/samples/GSM773nnn/GSM773715/suppl/GSM773715.CEL.gz	54675	56	NA
GSM773716	KH127	GSM773716	Public on Nov 01 2011	Aug 04 2011	Nov 02 2011	RNA	1	frozen tissue of primary lung tumors	Homo sapiens	tissue: primary lung tumor	age (years): 65	gender: female	smoking status: Ever-smoker	bi: 70	pathological stage: IA	pstage iorii: I	gene alteration status: EGFR mutation +	myc: Low	myc_copy: 1.29	relapse: not relapsed	days before relapse/censor: 1856	months before relapse/censor: 61.8666666666667	death: alive	days before death/censor: 1856	months before relapse/censor: 61.8666666666667	exclude for prognosis analysis due to incomplete resection or adjuvant therapy: none			total RNA	Trizol extraction according to the manufacturer's instructions.	Biotin	100ng of total RNA was labeled using a Two-Cycle Target Labeling and Control Reagents.	9606	Following fragmentation, cRNA was hybridized on the GeneChip Human U133 Plus 2.0 array according to the Affymetrix standard protcol.	GeneChips were scanned using the Affymetrix GeneArray scanner 3000.	Gene expression data from primary lung ADC	The data were normalized by the MAS5 algorhythm.	GPL570	Takashi,,Kohno	tkkohno@ncc.go.jp	National Cancer Center Research Institute	5-1-1 Tsukiji	Chuo-ku	104-0045	Japan	ftp://ftp.ncbi.nlm.nih.gov/geo/samples/GSM773nnn/GSM773716/suppl/GSM773716.CEL.gz	54675	65	NA
GSM773717	KH131	GSM773717	Public on Nov 01 2011	Aug 04 2011	Nov 02 2011	RNA	1	frozen tissue of primary lung tumors	Homo sapiens	tissue: primary lung tumor	age (years): 56	gender: female	smoking status: Never-smoker	bi: 0	pathological stage: IA	pstage iorii: I	gene alteration status: EGFR mutation +	myc: Low	myc_copy: 0.778	relapse: not relapsed	days before relapse/censor: 1780	months before relapse/censor: 59.3333333333333	death: alive	days before death/censor: 1780	months before relapse/censor: 59.3333333333333	exclude for prognosis analysis due to incomplete resection or adjuvant therapy: none			total RNA	Trizol extraction according to the manufacturer's instructions.	Biotin	100ng of total RNA was labeled using a Two-Cycle Target Labeling and Control Reagents.	9606	Following fragmentation, cRNA was hybridized on the GeneChip Human U133 Plus 2.0 array according to the Affymetrix standard protcol.	GeneChips were scanned using the Affymetrix GeneArray scanner 3000.	Gene expression data from primary lung ADC	The data were normalized by the MAS5 algorhythm.	GPL570	Takashi,,Kohno	tkkohno@ncc.go.jp	National Cancer Center Research Institute	5-1-1 Tsukiji	Chuo-ku	104-0045	Japan	ftp://ftp.ncbi.nlm.nih.gov/geo/samples/GSM773nnn/GSM773717/suppl/GSM773717.CEL.gz	54675	56	NA
GSM773718	KH128	GSM773718	Public on Nov 01 2011	Aug 04 2011	Nov 02 2011	RNA	1	frozen tissue of primary lung tumors	Homo sapiens	tissue: primary lung tumor	age (years): 59	gender: male	smoking status: Never-smoker	bi: 0	pathological stage: IA	pstage iorii: I	gene alteration status: EGFR mutation +	myc: Low	myc_copy: 1.454	relapse: not relapsed	days before relapse/censor: 2084	months before relapse/censor: 69.4666666666667	death: alive	days before death/censor: 2084	months before relapse/censor: 69.4666666666667	exclude for prognosis analysis due to incomplete resection or adjuvant therapy: none			total RNA	Trizol extraction according to the manufacturer's instructions.	Biotin	100ng of total RNA was labeled using a Two-Cycle Target Labeling and Control Reagents.	9606	Following fragmentation, cRNA was hybridized on the GeneChip Human U133 Plus 2.0 array according to the Affymetrix standard protcol.	GeneChips were scanned using the Affymetrix GeneArray scanner 3000.	Gene expression data from primary lung ADC	The data were normalized by the MAS5 algorhythm.	GPL570	Takashi,,Kohno	tkkohno@ncc.go.jp	National Cancer Center Research Institute	5-1-1 Tsukiji	Chuo-ku	104-0045	Japan	ftp://ftp.ncbi.nlm.nih.gov/geo/samples/GSM773nnn/GSM773718/suppl/GSM773718.CEL.gz	54675	59	NA
GSM773719	KH134	GSM773719	Public on Nov 01 2011	Aug 04 2011	Nov 02 2011	RNA	1	frozen tissue of primary lung tumors	Homo sapiens	tissue: primary lung tumor	age (years): 56	gender: male	smoking status: Ever-smoker	bi: 740	pathological stage: IA	pstage iorii: I	gene alteration status: EGFR mutation +	myc: High	myc_copy: 1.616	relapse: not relapsed	days before relapse/censor: 1879	months before relapse/censor: 62.6333333333333	death: alive	days before death/censor: 1879	months before relapse/censor: 62.6333333333333	exclude for prognosis analysis due to incomplete resection or adjuvant therapy: none			total RNA	Trizol extraction according to the manufacturer's instructions.	Biotin	100ng of total RNA was labeled using a Two-Cycle Target Labeling and Control Reagents.	9606	Following fragmentation, cRNA was hybridized on the GeneChip Human U133 Plus 2.0 array according to the Affymetrix standard protcol.	GeneChips were scanned using the Affymetrix GeneArray scanner 3000.	Gene expression data from primary lung ADC	The data were normalized by the MAS5 algorhythm.	GPL570	Takashi,,Kohno	tkkohno@ncc.go.jp	National Cancer Center Research Institute	5-1-1 Tsukiji	Chuo-ku	104-0045	Japan	ftp://ftp.ncbi.nlm.nih.gov/geo/samples/GSM773nnn/GSM773719/suppl/GSM773719.CEL.gz	54675	56	NA
GSM773720	KH138	GSM773720	Public on Nov 01 2011	Aug 04 2011	Nov 02 2011	RNA	1	frozen tissue of primary lung tumors	Homo sapiens	tissue: primary lung tumor	age (years): 63	gender: female	smoking status: Ever-smoker	bi: 860	pathological stage: IA	pstage iorii: I	gene alteration status: EGFR mutation +	myc: Low	myc_copy: 1.028	relapse: not relapsed	days before relapse/censor: 1114	months before relapse/censor: 37.1333333333333	death: alive	days before death/censor: 1114	months before relapse/censor: 37.1333333333333	exclude for prognosis analysis due to incomplete resection or adjuvant therapy: none			total RNA	Trizol extraction according to the manufacturer's instructions.	Biotin	100ng of total RNA was labeled using a Two-Cycle Target Labeling and Control Reagents.	9606	Following fragmentation, cRNA was hybridized on the GeneChip Human U133 Plus 2.0 array according to the Affymetrix standard protcol.	GeneChips were scanned using the Affymetrix GeneArray scanner 3000.	Gene expression data from primary lung ADC	The data were normalized by the MAS5 algorhythm.	GPL570	Takashi,,Kohno	tkkohno@ncc.go.jp	National Cancer Center Research Institute	5-1-1 Tsukiji	Chuo-ku	104-0045	Japan	ftp://ftp.ncbi.nlm.nih.gov/geo/samples/GSM773nnn/GSM773720/suppl/GSM773720.CEL.gz	54675	63	NA
GSM773721	KH270	GSM773721	Public on Nov 01 2011	Aug 04 2011	Nov 02 2011	RNA	1	frozen tissue of primary lung tumors	Homo sapiens	tissue: primary lung tumor	age (years): 49	gender: male	smoking status: Ever-smoker	bi: 750	pathological stage: IA	pstage iorii: I	gene alteration status: EGFR mutation +	myc: Low	myc_copy: 0.94	relapse: not relapsed	days before relapse/censor: 2806	months before relapse/censor: 93.5333333333333	death: alive	days before death/censor: 2806	months before relapse/censor: 93.5333333333333	exclude for prognosis analysis due to incomplete resection or adjuvant therapy: none			total RNA	Trizol extraction according to the manufacturer's instructions.	Biotin	100ng of total RNA was labeled using a Two-Cycle Target Labeling and Control Reagents.	9606	Following fragmentation, cRNA was hybridized on the GeneChip Human U133 Plus 2.0 array according to the Affymetrix standard protcol.	GeneChips were scanned using the Affymetrix GeneArray scanner 3000.	Gene expression data from primary lung ADC	The data were normalized by the MAS5 algorhythm.	GPL570	Takashi,,Kohno	tkkohno@ncc.go.jp	National Cancer Center Research Institute	5-1-1 Tsukiji	Chuo-ku	104-0045	Japan	ftp://ftp.ncbi.nlm.nih.gov/geo/samples/GSM773nnn/GSM773721/suppl/GSM773721.CEL.gz	54675	49	NA
GSM773722	KH149	GSM773722	Public on Nov 01 2011	Aug 04 2011	Nov 02 2011	RNA	1	frozen tissue of primary lung tumors	Homo sapiens	tissue: primary lung tumor	age (years): 58	gender: female	smoking status: Never-smoker	bi: 0	pathological stage: IA	pstage iorii: I	gene alteration status: EGFR mutation +	myc: Low	myc_copy: 1.049	relapse: not relapsed	days before relapse/censor: 1663	months before relapse/censor: 55.4333333333333	death: alive	days before death/censor: 1663	months before relapse/censor: 55.4333333333333	exclude for prognosis analysis due to incomplete resection or adjuvant therapy: none			total RNA	Trizol extraction according to the manufacturer's instructions.	Biotin	100ng of total RNA was labeled using a Two-Cycle Target Labeling and Control Reagents.	9606	Following fragmentation, cRNA was hybridized on the GeneChip Human U133 Plus 2.0 array according to the Affymetrix standard protcol.	GeneChips were scanned using the Affymetrix GeneArray scanner 3000.	Gene expression data from primary lung ADC	The data were normalized by the MAS5 algorhythm.	GPL570	Takashi,,Kohno	tkkohno@ncc.go.jp	National Cancer Center Research Institute	5-1-1 Tsukiji	Chuo-ku	104-0045	Japan	ftp://ftp.ncbi.nlm.nih.gov/geo/samples/GSM773nnn/GSM773722/suppl/GSM773722.CEL.gz	54675	58	NA
GSM773723	KH151	GSM773723	Public on Nov 01 2011	Aug 04 2011	Nov 02 2011	RNA	1	frozen tissue of primary lung tumors	Homo sapiens	tissue: primary lung tumor	age (years): 62	gender: male	smoking status: Ever-smoker	bi: 210	pathological stage: IA	pstage iorii: I	gene alteration status: EGFR mutation +	myc: Low	myc_copy: 1.032	relapse: not relapsed	days before relapse/censor: 1726	months before relapse/censor: 57.5333333333333	death: alive	days before death/censor: 1726	months before relapse/censor: 57.5333333333333	exclude for prognosis analysis due to incomplete resection or adjuvant therapy: none			total RNA	Trizol extraction according to the manufacturer's instructions.	Biotin	100ng of total RNA was labeled using a Two-Cycle Target Labeling and Control Reagents.	9606	Following fragmentation, cRNA was hybridized on the GeneChip Human U133 Plus 2.0 array according to the Affymetrix standard protcol.	GeneChips were scanned using the Affymetrix GeneArray scanner 3000.	Gene expression data from primary lung ADC	The data were normalized by the MAS5 algorhythm.	GPL570	Takashi,,Kohno	tkkohno@ncc.go.jp	National Cancer Center Research Institute	5-1-1 Tsukiji	Chuo-ku	104-0045	Japan	ftp://ftp.ncbi.nlm.nih.gov/geo/samples/GSM773nnn/GSM773723/suppl/GSM773723.CEL.gz	54675	62	NA
GSM773724	KH157	GSM773724	Public on Nov 01 2011	Aug 04 2011	Nov 02 2011	RNA	1	frozen tissue of primary lung tumors	Homo sapiens	tissue: primary lung tumor	age (years): 68	gender: female	smoking status: Never-smoker	bi: 0	pathological stage: IA	pstage iorii: I	gene alteration status: EGFR mutation +	myc: Low	myc_copy: 1.052	relapse: not relapsed	days before relapse/censor: 1629	months before relapse/censor: 54.3	death: alive	days before death/censor: 1629	months before relapse/censor: 54.3	exclude for prognosis analysis due to incomplete resection or adjuvant therapy: none			total RNA	Trizol extraction according to the manufacturer's instructions.	Biotin	100ng of total RNA was labeled using a Two-Cycle Target Labeling and Control Reagents.	9606	Following fragmentation, cRNA was hybridized on the GeneChip Human U133 Plus 2.0 array according to the Affymetrix standard protcol.	GeneChips were scanned using the Affymetrix GeneArray scanner 3000.	Gene expression data from primary lung ADC	The data were normalized by the MAS5 algorhythm.	GPL570	Takashi,,Kohno	tkkohno@ncc.go.jp	National Cancer Center Research Institute	5-1-1 Tsukiji	Chuo-ku	104-0045	Japan	ftp://ftp.ncbi.nlm.nih.gov/geo/samples/GSM773nnn/GSM773724/suppl/GSM773724.CEL.gz	54675	68	NA
GSM773725	KH186	GSM773725	Public on Nov 01 2011	Aug 04 2011	Nov 02 2011	RNA	1	frozen tissue of primary lung tumors	Homo sapiens	tissue: primary lung tumor	age (years): 66	gender: female	smoking status: Never-smoker	bi: 0	pathological stage: IA	pstage iorii: I	gene alteration status: EGFR mutation +	myc: Low	myc_copy: 1.004	relapse: not relapsed	days before relapse/censor: 2179	months before relapse/censor: 72.6333333333333	death: alive	days before death/censor: 2179	months before relapse/censor: 72.6333333333333	exclude for prognosis analysis due to incomplete resection or adjuvant therapy: none			total RNA	Trizol extraction according to the manufacturer's instructions.	Biotin	100ng of total RNA was labeled using a Two-Cycle Target Labeling and Control Reagents.	9606	Following fragmentation, cRNA was hybridized on the GeneChip Human U133 Plus 2.0 array according to the Affymetrix standard protcol.	GeneChips were scanned using the Affymetrix GeneArray scanner 3000.	Gene expression data from primary lung ADC	The data were normalized by the MAS5 algorhythm.	GPL570	Takashi,,Kohno	tkkohno@ncc.go.jp	National Cancer Center Research Institute	5-1-1 Tsukiji	Chuo-ku	104-0045	Japan	ftp://ftp.ncbi.nlm.nih.gov/geo/samples/GSM773nnn/GSM773725/suppl/GSM773725.CEL.gz	54675	66	NA
GSM773726	KH188	GSM773726	Public on Nov 01 2011	Aug 04 2011	Nov 02 2011	RNA	1	frozen tissue of primary lung tumors	Homo sapiens	tissue: primary lung tumor	age (years): 57	gender: female	smoking status: Ever-smoker	bi: 240	pathological stage: IA	pstage iorii: I	gene alteration status: EGFR mutation +	myc: Low	myc_copy: 1.022	relapse: not relapsed	days before relapse/censor: 1917	months before relapse/censor: 63.9	death: alive	days before death/censor: 1917	months before relapse/censor: 63.9	exclude for prognosis analysis due to incomplete resection or adjuvant therapy: none			total RNA	Trizol extraction according to the manufacturer's instructions.	Biotin	100ng of total RNA was labeled using a Two-Cycle Target Labeling and Control Reagents.	9606	Following fragmentation, cRNA was hybridized on the GeneChip Human U133 Plus 2.0 array according to the Affymetrix standard protcol.	GeneChips were scanned using the Affymetrix GeneArray scanner 3000.	Gene expression data from primary lung ADC	The data were normalized by the MAS5 algorhythm.	GPL570	Takashi,,Kohno	tkkohno@ncc.go.jp	National Cancer Center Research Institute	5-1-1 Tsukiji	Chuo-ku	104-0045	Japan	ftp://ftp.ncbi.nlm.nih.gov/geo/samples/GSM773nnn/GSM773726/suppl/GSM773726.CEL.gz	54675	57	NA
GSM773727	KH164	GSM773727	Public on Nov 01 2011	Aug 04 2011	Nov 02 2011	RNA	1	frozen tissue of primary lung tumors	Homo sapiens	tissue: primary lung tumor	age (years): 57	gender: female	smoking status: Never-smoker	bi: 0	pathological stage: IA	pstage iorii: I	gene alteration status: EGFR mutation +	myc: Low	myc_copy: 0.998	relapse: not relapsed	days before relapse/censor: 1446	months before relapse/censor: 48.2	death: alive	days before death/censor: 1446	months before relapse/censor: 48.2	exclude for prognosis analysis due to incomplete resection or adjuvant therapy: none			total RNA	Trizol extraction according to the manufacturer's instructions.	Biotin	100ng of total RNA was labeled using a Two-Cycle Target Labeling and Control Reagents.	9606	Following fragmentation, cRNA was hybridized on the GeneChip Human U133 Plus 2.0 array according to the Affymetrix standard protcol.	GeneChips were scanned using the Affymetrix GeneArray scanner 3000.	Gene expression data from primary lung ADC	The data were normalized by the MAS5 algorhythm.	GPL570	Takashi,,Kohno	tkkohno@ncc.go.jp	National Cancer Center Research Institute	5-1-1 Tsukiji	Chuo-ku	104-0045	Japan	ftp://ftp.ncbi.nlm.nih.gov/geo/samples/GSM773nnn/GSM773727/suppl/GSM773727.CEL.gz	54675	57	NA
GSM773728	KH175	GSM773728	Public on Nov 01 2011	Aug 04 2011	Nov 02 2011	RNA	1	frozen tissue of primary lung tumors	Homo sapiens	tissue: primary lung tumor	age (years): 52	gender: female	smoking status: Ever-smoker	bi: 135	pathological stage: IA	pstage iorii: I	gene alteration status: EGFR mutation +	myc: Low	myc_copy: 0.857	relapse: not relapsed	days before relapse/censor: 1162	months before relapse/censor: 38.7333333333333	death: alive	days before death/censor: 1162	months before relapse/censor: 38.7333333333333	exclude for prognosis analysis due to incomplete resection or adjuvant therapy: none			total RNA	Trizol extraction according to the manufacturer's instructions.	Biotin	100ng of total RNA was labeled using a Two-Cycle Target Labeling and Control Reagents.	9606	Following fragmentation, cRNA was hybridized on the GeneChip Human U133 Plus 2.0 array according to the Affymetrix standard protcol.	GeneChips were scanned using the Affymetrix GeneArray scanner 3000.	Gene expression data from primary lung ADC	The data were normalized by the MAS5 algorhythm.	GPL570	Takashi,,Kohno	tkkohno@ncc.go.jp	National Cancer Center Research Institute	5-1-1 Tsukiji	Chuo-ku	104-0045	Japan	ftp://ftp.ncbi.nlm.nih.gov/geo/samples/GSM773nnn/GSM773728/suppl/GSM773728.CEL.gz	54675	52	NA
GSM773729	KH176	GSM773729	Public on Nov 01 2011	Aug 04 2011	Nov 02 2011	RNA	1	frozen tissue of primary lung tumors	Homo sapiens	tissue: primary lung tumor	age (years): 65	gender: female	smoking status: Never-smoker	bi: 0	pathological stage: IA	pstage iorii: I	gene alteration status: EGFR mutation +	myc: Low	myc_copy: 1.431	relapse: not relapsed	days before relapse/censor: 1231	months before relapse/censor: 41.0333333333333	death: alive	days before death/censor: 1231	months before relapse/censor: 41.0333333333333	exclude for prognosis analysis due to incomplete resection or adjuvant therapy: none			total RNA	Trizol extraction according to the manufacturer's instructions.	Biotin	100ng of total RNA was labeled using a Two-Cycle Target Labeling and Control Reagents.	9606	Following fragmentation, cRNA was hybridized on the GeneChip Human U133 Plus 2.0 array according to the Affymetrix standard protcol.	GeneChips were scanned using the Affymetrix GeneArray scanner 3000.	Gene expression data from primary lung ADC	The data were normalized by the MAS5 algorhythm.	GPL570	Takashi,,Kohno	tkkohno@ncc.go.jp	National Cancer Center Research Institute	5-1-1 Tsukiji	Chuo-ku	104-0045	Japan	ftp://ftp.ncbi.nlm.nih.gov/geo/samples/GSM773nnn/GSM773729/suppl/GSM773729.CEL.gz	54675	65	NA
GSM773730	KH178	GSM773730	Public on Nov 01 2011	Aug 04 2011	Nov 02 2011	RNA	1	frozen tissue of primary lung tumors	Homo sapiens	tissue: primary lung tumor	age (years): 65	gender: male	smoking status: Ever-smoker	bi: 820	pathological stage: IA	pstage iorii: I	gene alteration status: EGFR mutation +	myc: Low	myc_copy: 1.172	relapse: not relapsed	days before relapse/censor: 941	months before relapse/censor: 31.3666666666667	death: alive	days before death/censor: 941	months before relapse/censor: 31.3666666666667	exclude for prognosis analysis due to incomplete resection or adjuvant therapy: none			total RNA	Trizol extraction according to the manufacturer's instructions.	Biotin	100ng of total RNA was labeled using a Two-Cycle Target Labeling and Control Reagents.	9606	Following fragmentation, cRNA was hybridized on the GeneChip Human U133 Plus 2.0 array according to the Affymetrix standard protcol.	GeneChips were scanned using the Affymetrix GeneArray scanner 3000.	Gene expression data from primary lung ADC	The data were normalized by the MAS5 algorhythm.	GPL570	Takashi,,Kohno	tkkohno@ncc.go.jp	National Cancer Center Research Institute	5-1-1 Tsukiji	Chuo-ku	104-0045	Japan	ftp://ftp.ncbi.nlm.nih.gov/geo/samples/GSM773nnn/GSM773730/suppl/GSM773730.CEL.gz	54675	65	NA
GSM773731	KH158	GSM773731	Public on Nov 01 2011	Aug 04 2011	Nov 02 2011	RNA	1	frozen tissue of primary lung tumors	Homo sapiens	tissue: primary lung tumor	age (years): 50	gender: female	smoking status: Never-smoker	bi: 0	pathological stage: IA	pstage iorii: I	gene alteration status: EGFR mutation +	myc: Low	myc_copy: 0.961	relapse: not relapsed	days before relapse/censor: 1623	months before relapse/censor: 54.1	death: alive	days before death/censor: 1623	months before relapse/censor: 54.1	exclude for prognosis analysis due to incomplete resection or adjuvant therapy: none			total RNA	Trizol extraction according to the manufacturer's instructions.	Biotin	100ng of total RNA was labeled using a Two-Cycle Target Labeling and Control Reagents.	9606	Following fragmentation, cRNA was hybridized on the GeneChip Human U133 Plus 2.0 array according to the Affymetrix standard protcol.	GeneChips were scanned using the Affymetrix GeneArray scanner 3000.	Gene expression data from primary lung ADC	The data were normalized by the MAS5 algorhythm.	GPL570	Takashi,,Kohno	tkkohno@ncc.go.jp	National Cancer Center Research Institute	5-1-1 Tsukiji	Chuo-ku	104-0045	Japan	ftp://ftp.ncbi.nlm.nih.gov/geo/samples/GSM773nnn/GSM773731/suppl/GSM773731.CEL.gz	54675	50	NA
GSM773732	KH184	GSM773732	Public on Nov 01 2011	Aug 04 2011	Nov 02 2011	RNA	1	frozen tissue of primary lung tumors	Homo sapiens	tissue: primary lung tumor	age (years): 53	gender: female	smoking status: Never-smoker	bi: 0	pathological stage: IA	pstage iorii: I	gene alteration status: EGFR mutation +	myc: Low	myc_copy: 1.177	relapse: not relapsed	days before relapse/censor: 1855	months before relapse/censor: 61.8333333333333	death: alive	days before death/censor: 1855	months before relapse/censor: 61.8333333333333	exclude for prognosis analysis due to incomplete resection or adjuvant therapy: none			total RNA	Trizol extraction according to the manufacturer's instructions.	Biotin	100ng of total RNA was labeled using a Two-Cycle Target Labeling and Control Reagents.	9606	Following fragmentation, cRNA was hybridized on the GeneChip Human U133 Plus 2.0 array according to the Affymetrix standard protcol.	GeneChips were scanned using the Affymetrix GeneArray scanner 3000.	Gene expression data from primary lung ADC	The data were normalized by the MAS5 algorhythm.	GPL570	Takashi,,Kohno	tkkohno@ncc.go.jp	National Cancer Center Research Institute	5-1-1 Tsukiji	Chuo-ku	104-0045	Japan	ftp://ftp.ncbi.nlm.nih.gov/geo/samples/GSM773nnn/GSM773732/suppl/GSM773732.CEL.gz	54675	53	NA
GSM773733	KH169	GSM773733	Public on Nov 01 2011	Aug 04 2011	Nov 02 2011	RNA	1	frozen tissue of primary lung tumors	Homo sapiens	tissue: primary lung tumor	age (years): 53	gender: female	smoking status: Never-smoker	bi: 0	pathological stage: IA	pstage iorii: I	gene alteration status: EGFR mutation +	myc: Low	myc_copy: 1.196	relapse: not relapsed	days before relapse/censor: 1404	months before relapse/censor: 46.8	death: alive	days before death/censor: 1404	months before relapse/censor: 46.8	exclude for prognosis analysis due to incomplete resection or adjuvant therapy: none			total RNA	Trizol extraction according to the manufacturer's instructions.	Biotin	100ng of total RNA was labeled using a Two-Cycle Target Labeling and Control Reagents.	9606	Following fragmentation, cRNA was hybridized on the GeneChip Human U133 Plus 2.0 array according to the Affymetrix standard protcol.	GeneChips were scanned using the Affymetrix GeneArray scanner 3000.	Gene expression data from primary lung ADC	The data were normalized by the MAS5 algorhythm.	GPL570	Takashi,,Kohno	tkkohno@ncc.go.jp	National Cancer Center Research Institute	5-1-1 Tsukiji	Chuo-ku	104-0045	Japan	ftp://ftp.ncbi.nlm.nih.gov/geo/samples/GSM773nnn/GSM773733/suppl/GSM773733.CEL.gz	54675	53	NA
GSM773734	KH187	GSM773734	Public on Nov 01 2011	Aug 04 2011	Nov 02 2011	RNA	1	frozen tissue of primary lung tumors	Homo sapiens	tissue: primary lung tumor	age (years): 66	gender: female	smoking status: Ever-smoker	bi: 620	pathological stage: IA	pstage iorii: I	gene alteration status: EGFR mutation +	myc: Low	myc_copy: 1.125	relapse: not relapsed	days before relapse/censor: 2221	months before relapse/censor: 74.0333333333333	death: alive	days before death/censor: 2221	months before relapse/censor: 74.0333333333333	exclude for prognosis analysis due to incomplete resection or adjuvant therapy: none			total RNA	Trizol extraction according to the manufacturer's instructions.	Biotin	100ng of total RNA was labeled using a Two-Cycle Target Labeling and Control Reagents.	9606	Following fragmentation, cRNA was hybridized on the GeneChip Human U133 Plus 2.0 array according to the Affymetrix standard protcol.	GeneChips were scanned using the Affymetrix GeneArray scanner 3000.	Gene expression data from primary lung ADC	The data were normalized by the MAS5 algorhythm.	GPL570	Takashi,,Kohno	tkkohno@ncc.go.jp	National Cancer Center Research Institute	5-1-1 Tsukiji	Chuo-ku	104-0045	Japan	ftp://ftp.ncbi.nlm.nih.gov/geo/samples/GSM773nnn/GSM773734/suppl/GSM773734.CEL.gz	54675	66	NA
GSM773735	KH146	GSM773735	Public on Nov 01 2011	Aug 04 2011	Nov 02 2011	RNA	1	frozen tissue of primary lung tumors	Homo sapiens	tissue: primary lung tumor	age (years): 62	gender: female	smoking status: Never-smoker	bi: 0	pathological stage: IA	pstage iorii: I	gene alteration status: EGFR mutation +	myc: Low	myc_copy: 1.161	relapse: not relapsed	days before relapse/censor: 849	months before relapse/censor: 28.3	death: alive	days before death/censor: 849	months before relapse/censor: 28.3	exclude for prognosis analysis due to incomplete resection or adjuvant therapy: none			total RNA	Trizol extraction according to the manufacturer's instructions.	Biotin	100ng of total RNA was labeled using a Two-Cycle Target Labeling and Control Reagents.	9606	Following fragmentation, cRNA was hybridized on the GeneChip Human U133 Plus 2.0 array according to the Affymetrix standard protcol.	GeneChips were scanned using the Affymetrix GeneArray scanner 3000.	Gene expression data from primary lung ADC	The data were normalized by the MAS5 algorhythm.	GPL570	Takashi,,Kohno	tkkohno@ncc.go.jp	National Cancer Center Research Institute	5-1-1 Tsukiji	Chuo-ku	104-0045	Japan	ftp://ftp.ncbi.nlm.nih.gov/geo/samples/GSM773nnn/GSM773735/suppl/GSM773735.CEL.gz	54675	62	NA
GSM773736	KH076	GSM773736	Public on Nov 01 2011	Aug 04 2011	Nov 02 2011	RNA	1	frozen tissue of primary lung tumors	Homo sapiens	tissue: primary lung tumor	age (years): 66	gender: female	smoking status: Never-smoker	bi: 0	pathological stage: IA	pstage iorii: I	gene alteration status: EGFR mutation +	myc: Low	myc_copy: 0.955	relapse: not relapsed	days before relapse/censor: 831	months before relapse/censor: 27.7	death: alive	days before death/censor: 831	months before relapse/censor: 27.7	exclude for prognosis analysis due to incomplete resection or adjuvant therapy: none			total RNA	Trizol extraction according to the manufacturer's instructions.	Biotin	100ng of total RNA was labeled using a Two-Cycle Target Labeling and Control Reagents.	9606	Following fragmentation, cRNA was hybridized on the GeneChip Human U133 Plus 2.0 array according to the Affymetrix standard protcol.	GeneChips were scanned using the Affymetrix GeneArray scanner 3000.	Gene expression data from primary lung ADC	The data were normalized by the MAS5 algorhythm.	GPL570	Takashi,,Kohno	tkkohno@ncc.go.jp	National Cancer Center Research Institute	5-1-1 Tsukiji	Chuo-ku	104-0045	Japan	ftp://ftp.ncbi.nlm.nih.gov/geo/samples/GSM773nnn/GSM773736/suppl/GSM773736.CEL.gz	54675	66	NA
GSM773737	KH214	GSM773737	Public on Nov 01 2011	Aug 04 2011	Nov 02 2011	RNA	1	frozen tissue of primary lung tumors	Homo sapiens	tissue: primary lung tumor	age (years): 35	gender: male	smoking status: Ever-smoker	bi: 390	pathological stage: IA	pstage iorii: I	gene alteration status: EGFR mutation +	myc: Low	myc_copy: 0.999	relapse: not relapsed	days before relapse/censor: 3219	months before relapse/censor: 107.3	death: alive	days before death/censor: 3219	months before relapse/censor: 107.3	exclude for prognosis analysis due to incomplete resection or adjuvant therapy: none			total RNA	Trizol extraction according to the manufacturer's instructions.	Biotin	100ng of total RNA was labeled using a Two-Cycle Target Labeling and Control Reagents.	9606	Following fragmentation, cRNA was hybridized on the GeneChip Human U133 Plus 2.0 array according to the Affymetrix standard protcol.	GeneChips were scanned using the Affymetrix GeneArray scanner 3000.	Gene expression data from primary lung ADC	The data were normalized by the MAS5 algorhythm.	GPL570	Takashi,,Kohno	tkkohno@ncc.go.jp	National Cancer Center Research Institute	5-1-1 Tsukiji	Chuo-ku	104-0045	Japan	ftp://ftp.ncbi.nlm.nih.gov/geo/samples/GSM773nnn/GSM773737/suppl/GSM773737.CEL.gz	54675	35	NA
GSM773738	KH220	GSM773738	Public on Nov 01 2011	Aug 04 2011	Nov 02 2011	RNA	1	frozen tissue of primary lung tumors	Homo sapiens	tissue: primary lung tumor	age (years): 59	gender: female	smoking status: Never-smoker	bi: 0	pathological stage: IA	pstage iorii: I	gene alteration status: EGFR mutation +	myc: Low	myc_copy: 1.027	relapse: not relapsed	days before relapse/censor: 2585	months before relapse/censor: 86.1666666666667	death: alive	days before death/censor: 2585	months before relapse/censor: 86.1666666666667	exclude for prognosis analysis due to incomplete resection or adjuvant therapy: none			total RNA	Trizol extraction according to the manufacturer's instructions.	Biotin	100ng of total RNA was labeled using a Two-Cycle Target Labeling and Control Reagents.	9606	Following fragmentation, cRNA was hybridized on the GeneChip Human U133 Plus 2.0 array according to the Affymetrix standard protcol.	GeneChips were scanned using the Affymetrix GeneArray scanner 3000.	Gene expression data from primary lung ADC	The data were normalized by the MAS5 algorhythm.	GPL570	Takashi,,Kohno	tkkohno@ncc.go.jp	National Cancer Center Research Institute	5-1-1 Tsukiji	Chuo-ku	104-0045	Japan	ftp://ftp.ncbi.nlm.nih.gov/geo/samples/GSM773nnn/GSM773738/suppl/GSM773738.CEL.gz	54675	59	NA
GSM773739	KH223	GSM773739	Public on Nov 01 2011	Aug 04 2011	Nov 02 2011	RNA	1	frozen tissue of primary lung tumors	Homo sapiens	tissue: primary lung tumor	age (years): 67	gender: female	smoking status: Never-smoker	bi: 0	pathological stage: IA	pstage iorii: I	gene alteration status: EGFR mutation +	myc: Low	myc_copy: 1.141	relapse: not relapsed	days before relapse/censor: 2442	months before relapse/censor: 81.4	death: alive	days before death/censor: 2442	months before relapse/censor: 81.4	exclude for prognosis analysis due to incomplete resection or adjuvant therapy: none			total RNA	Trizol extraction according to the manufacturer's instructions.	Biotin	100ng of total RNA was labeled using a Two-Cycle Target Labeling and Control Reagents.	9606	Following fragmentation, cRNA was hybridized on the GeneChip Human U133 Plus 2.0 array according to the Affymetrix standard protcol.	GeneChips were scanned using the Affymetrix GeneArray scanner 3000.	Gene expression data from primary lung ADC	The data were normalized by the MAS5 algorhythm.	GPL570	Takashi,,Kohno	tkkohno@ncc.go.jp	National Cancer Center Research Institute	5-1-1 Tsukiji	Chuo-ku	104-0045	Japan	ftp://ftp.ncbi.nlm.nih.gov/geo/samples/GSM773nnn/GSM773739/suppl/GSM773739.CEL.gz	54675	67	NA
GSM773740	KH224	GSM773740	Public on Nov 01 2011	Aug 04 2011	Nov 02 2011	RNA	1	frozen tissue of primary lung tumors	Homo sapiens	tissue: primary lung tumor	age (years): 56	gender: female	smoking status: Ever-smoker	bi: 259	pathological stage: IA	pstage iorii: I	gene alteration status: EGFR mutation +	myc: Low	myc_copy: 1.148	relapse: not relapsed	days before relapse/censor: 1910	months before relapse/censor: 63.6666666666667	death: alive	days before death/censor: 1910	months before relapse/censor: 63.6666666666667	exclude for prognosis analysis due to incomplete resection or adjuvant therapy: none			total RNA	Trizol extraction according to the manufacturer's instructions.	Biotin	100ng of total RNA was labeled using a Two-Cycle Target Labeling and Control Reagents.	9606	Following fragmentation, cRNA was hybridized on the GeneChip Human U133 Plus 2.0 array according to the Affymetrix standard protcol.	GeneChips were scanned using the Affymetrix GeneArray scanner 3000.	Gene expression data from primary lung ADC	The data were normalized by the MAS5 algorhythm.	GPL570	Takashi,,Kohno	tkkohno@ncc.go.jp	National Cancer Center Research Institute	5-1-1 Tsukiji	Chuo-ku	104-0045	Japan	ftp://ftp.ncbi.nlm.nih.gov/geo/samples/GSM773nnn/GSM773740/suppl/GSM773740.CEL.gz	54675	56	NA
GSM773741	KH225	GSM773741	Public on Nov 01 2011	Aug 04 2011	Nov 02 2011	RNA	1	frozen tissue of primary lung tumors	Homo sapiens	tissue: primary lung tumor	age (years): 62	gender: female	smoking status: Never-smoker	bi: 0	pathological stage: IA	pstage iorii: I	gene alteration status: EGFR mutation +	myc: Low	myc_copy: 1.179	relapse: not relapsed	days before relapse/censor: 1834	months before relapse/censor: 61.1333333333333	death: alive	days before death/censor: 1834	months before relapse/censor: 61.1333333333333	exclude for prognosis analysis due to incomplete resection or adjuvant therapy: none			total RNA	Trizol extraction according to the manufacturer's instructions.	Biotin	100ng of total RNA was labeled using a Two-Cycle Target Labeling and Control Reagents.	9606	Following fragmentation, cRNA was hybridized on the GeneChip Human U133 Plus 2.0 array according to the Affymetrix standard protcol.	GeneChips were scanned using the Affymetrix GeneArray scanner 3000.	Gene expression data from primary lung ADC	The data were normalized by the MAS5 algorhythm.	GPL570	Takashi,,Kohno	tkkohno@ncc.go.jp	National Cancer Center Research Institute	5-1-1 Tsukiji	Chuo-ku	104-0045	Japan	ftp://ftp.ncbi.nlm.nih.gov/geo/samples/GSM773nnn/GSM773741/suppl/GSM773741.CEL.gz	54675	62	NA
GSM773742	KH226	GSM773742	Public on Nov 01 2011	Aug 04 2011	Nov 02 2011	RNA	1	frozen tissue of primary lung tumors	Homo sapiens	tissue: primary lung tumor	age (years): 46	gender: female	smoking status: Never-smoker	bi: 0	pathological stage: IA	pstage iorii: I	gene alteration status: EGFR mutation +	myc: Low	myc_copy: 1.267	relapse: not relapsed	days before relapse/censor: 2918	months before relapse/censor: 97.2666666666667	death: alive	days before death/censor: 2918	months before relapse/censor: 97.2666666666667	exclude for prognosis analysis due to incomplete resection or adjuvant therapy: exclude			total RNA	Trizol extraction according to the manufacturer's instructions.	Biotin	100ng of total RNA was labeled using a Two-Cycle Target Labeling and Control Reagents.	9606	Following fragmentation, cRNA was hybridized on the GeneChip Human U133 Plus 2.0 array according to the Affymetrix standard protcol.	GeneChips were scanned using the Affymetrix GeneArray scanner 3000.	Gene expression data from primary lung ADC	The data were normalized by the MAS5 algorhythm.	GPL570	Takashi,,Kohno	tkkohno@ncc.go.jp	National Cancer Center Research Institute	5-1-1 Tsukiji	Chuo-ku	104-0045	Japan	ftp://ftp.ncbi.nlm.nih.gov/geo/samples/GSM773nnn/GSM773742/suppl/GSM773742.CEL.gz	54675	46	NA
GSM773743	KH229	GSM773743	Public on Nov 01 2011	Aug 04 2011	Nov 02 2011	RNA	1	frozen tissue of primary lung tumors	Homo sapiens	tissue: primary lung tumor	age (years): 67	gender: female	smoking status: Never-smoker	bi: 0	pathological stage: IA	pstage iorii: I	gene alteration status: EGFR mutation +	myc: Low	myc_copy: 0.944	relapse: not relapsed	days before relapse/censor: 2285	months before relapse/censor: 76.1666666666667	death: alive	days before death/censor: 2285	months before relapse/censor: 76.1666666666667	exclude for prognosis analysis due to incomplete resection or adjuvant therapy: none			total RNA	Trizol extraction according to the manufacturer's instructions.	Biotin	100ng of total RNA was labeled using a Two-Cycle Target Labeling and Control Reagents.	9606	Following fragmentation, cRNA was hybridized on the GeneChip Human U133 Plus 2.0 array according to the Affymetrix standard protcol.	GeneChips were scanned using the Affymetrix GeneArray scanner 3000.	Gene expression data from primary lung ADC	The data were normalized by the MAS5 algorhythm.	GPL570	Takashi,,Kohno	tkkohno@ncc.go.jp	National Cancer Center Research Institute	5-1-1 Tsukiji	Chuo-ku	104-0045	Japan	ftp://ftp.ncbi.nlm.nih.gov/geo/samples/GSM773nnn/GSM773743/suppl/GSM773743.CEL.gz	54675	67	NA
GSM773744	KH235	GSM773744	Public on Nov 01 2011	Aug 04 2011	Nov 02 2011	RNA	1	frozen tissue of primary lung tumors	Homo sapiens	tissue: primary lung tumor	age (years): 62	gender: male	smoking status: Ever-smoker	bi: 1680	pathological stage: IA	pstage iorii: I	gene alteration status: EGFR mutation +	myc: Low	myc_copy: 1.111	relapse: not relapsed	days before relapse/censor: 2149	months before relapse/censor: 71.6333333333333	death: alive	days before death/censor: 2149	months before relapse/censor: 71.6333333333333	exclude for prognosis analysis due to incomplete resection or adjuvant therapy: none			total RNA	Trizol extraction according to the manufacturer's instructions.	Biotin	100ng of total RNA was labeled using a Two-Cycle Target Labeling and Control Reagents.	9606	Following fragmentation, cRNA was hybridized on the GeneChip Human U133 Plus 2.0 array according to the Affymetrix standard protcol.	GeneChips were scanned using the Affymetrix GeneArray scanner 3000.	Gene expression data from primary lung ADC	The data were normalized by the MAS5 algorhythm.	GPL570	Takashi,,Kohno	tkkohno@ncc.go.jp	National Cancer Center Research Institute	5-1-1 Tsukiji	Chuo-ku	104-0045	Japan	ftp://ftp.ncbi.nlm.nih.gov/geo/samples/GSM773nnn/GSM773744/suppl/GSM773744.CEL.gz	54675	62	NA
GSM773745	KH236	GSM773745	Public on Nov 01 2011	Aug 04 2011	Nov 02 2011	RNA	1	frozen tissue of primary lung tumors	Homo sapiens	tissue: primary lung tumor	age (years): 63	gender: male	smoking status: Ever-smoker	bi: 680	pathological stage: IA	pstage iorii: I	gene alteration status: EGFR mutation +	myc: Low	myc_copy: 1.029	relapse: not relapsed	days before relapse/censor: 2561	months before relapse/censor: 85.3666666666667	death: alive	days before death/censor: 2561	months before relapse/censor: 85.3666666666667	exclude for prognosis analysis due to incomplete resection or adjuvant therapy: none			total RNA	Trizol extraction according to the manufacturer's instructions.	Biotin	100ng of total RNA was labeled using a Two-Cycle Target Labeling and Control Reagents.	9606	Following fragmentation, cRNA was hybridized on the GeneChip Human U133 Plus 2.0 array according to the Affymetrix standard protcol.	GeneChips were scanned using the Affymetrix GeneArray scanner 3000.	Gene expression data from primary lung ADC	The data were normalized by the MAS5 algorhythm.	GPL570	Takashi,,Kohno	tkkohno@ncc.go.jp	National Cancer Center Research Institute	5-1-1 Tsukiji	Chuo-ku	104-0045	Japan	ftp://ftp.ncbi.nlm.nih.gov/geo/samples/GSM773nnn/GSM773745/suppl/GSM773745.CEL.gz	54675	63	NA
GSM773746	KH238	GSM773746	Public on Nov 01 2011	Aug 04 2011	Nov 02 2011	RNA	1	frozen tissue of primary lung tumors	Homo sapiens	tissue: primary lung tumor	age (years): 52	gender: female	smoking status: Ever-smoker	bi: 700	pathological stage: IA	pstage iorii: I	gene alteration status: EGFR mutation +	myc: Low	myc_copy: 1.15	relapse: not relapsed	days before relapse/censor: 1947	months before relapse/censor: 64.9	death: alive	days before death/censor: 1947	months before relapse/censor: 64.9	exclude for prognosis analysis due to incomplete resection or adjuvant therapy: none			total RNA	Trizol extraction according to the manufacturer's instructions.	Biotin	100ng of total RNA was labeled using a Two-Cycle Target Labeling and Control Reagents.	9606	Following fragmentation, cRNA was hybridized on the GeneChip Human U133 Plus 2.0 array according to the Affymetrix standard protcol.	GeneChips were scanned using the Affymetrix GeneArray scanner 3000.	Gene expression data from primary lung ADC	The data were normalized by the MAS5 algorhythm.	GPL570	Takashi,,Kohno	tkkohno@ncc.go.jp	National Cancer Center Research Institute	5-1-1 Tsukiji	Chuo-ku	104-0045	Japan	ftp://ftp.ncbi.nlm.nih.gov/geo/samples/GSM773nnn/GSM773746/suppl/GSM773746.CEL.gz	54675	52	NA
GSM773747	KH239	GSM773747	Public on Nov 01 2011	Aug 04 2011	Nov 02 2011	RNA	1	frozen tissue of primary lung tumors	Homo sapiens	tissue: primary lung tumor	age (years): 60	gender: female	smoking status: Never-smoker	bi: 0	pathological stage: IA	pstage iorii: I	gene alteration status: EGFR mutation +	myc: Low	myc_copy: 1.026	relapse: not relapsed	days before relapse/censor: 1841	months before relapse/censor: 61.3666666666667	death: alive	days before death/censor: 1841	months before relapse/censor: 61.3666666666667	exclude for prognosis analysis due to incomplete resection or adjuvant therapy: none			total RNA	Trizol extraction according to the manufacturer's instructions.	Biotin	100ng of total RNA was labeled using a Two-Cycle Target Labeling and Control Reagents.	9606	Following fragmentation, cRNA was hybridized on the GeneChip Human U133 Plus 2.0 array according to the Affymetrix standard protcol.	GeneChips were scanned using the Affymetrix GeneArray scanner 3000.	Gene expression data from primary lung ADC	The data were normalized by the MAS5 algorhythm.	GPL570	Takashi,,Kohno	tkkohno@ncc.go.jp	National Cancer Center Research Institute	5-1-1 Tsukiji	Chuo-ku	104-0045	Japan	ftp://ftp.ncbi.nlm.nih.gov/geo/samples/GSM773nnn/GSM773747/suppl/GSM773747.CEL.gz	54675	60	NA
GSM773748	KH240	GSM773748	Public on Nov 01 2011	Aug 04 2011	Nov 02 2011	RNA	1	frozen tissue of primary lung tumors	Homo sapiens	tissue: primary lung tumor	age (years): 47	gender: female	smoking status: Never-smoker	bi: 0	pathological stage: IA	pstage iorii: I	gene alteration status: EGFR mutation +	myc: Low	myc_copy: 1.245	relapse: not relapsed	days before relapse/censor: 1971	months before relapse/censor: 65.7	death: alive	days before death/censor: 1971	months before relapse/censor: 65.7	exclude for prognosis analysis due to incomplete resection or adjuvant therapy: none			total RNA	Trizol extraction according to the manufacturer's instructions.	Biotin	100ng of total RNA was labeled using a Two-Cycle Target Labeling and Control Reagents.	9606	Following fragmentation, cRNA was hybridized on the GeneChip Human U133 Plus 2.0 array according to the Affymetrix standard protcol.	GeneChips were scanned using the Affymetrix GeneArray scanner 3000.	Gene expression data from primary lung ADC	The data were normalized by the MAS5 algorhythm.	GPL570	Takashi,,Kohno	tkkohno@ncc.go.jp	National Cancer Center Research Institute	5-1-1 Tsukiji	Chuo-ku	104-0045	Japan	ftp://ftp.ncbi.nlm.nih.gov/geo/samples/GSM773nnn/GSM773748/suppl/GSM773748.CEL.gz	54675	47	NA
GSM773749	KH241	GSM773749	Public on Nov 01 2011	Aug 04 2011	Nov 02 2011	RNA	1	frozen tissue of primary lung tumors	Homo sapiens	tissue: primary lung tumor	age (years): 56	gender: male	smoking status: Ever-smoker	bi: 760	pathological stage: IA	pstage iorii: I	gene alteration status: EGFR mutation +	myc: Low	myc_copy: 1.079	relapse: not relapsed	days before relapse/censor: 2409	months before relapse/censor: 80.3	death: alive	days before death/censor: 2409	months before relapse/censor: 80.3	exclude for prognosis analysis due to incomplete resection or adjuvant therapy: none			total RNA	Trizol extraction according to the manufacturer's instructions.	Biotin	100ng of total RNA was labeled using a Two-Cycle Target Labeling and Control Reagents.	9606	Following fragmentation, cRNA was hybridized on the GeneChip Human U133 Plus 2.0 array according to the Affymetrix standard protcol.	GeneChips were scanned using the Affymetrix GeneArray scanner 3000.	Gene expression data from primary lung ADC	The data were normalized by the MAS5 algorhythm.	GPL570	Takashi,,Kohno	tkkohno@ncc.go.jp	National Cancer Center Research Institute	5-1-1 Tsukiji	Chuo-ku	104-0045	Japan	ftp://ftp.ncbi.nlm.nih.gov/geo/samples/GSM773nnn/GSM773749/suppl/GSM773749.CEL.gz	54675	56	NA
GSM773750	KH245	GSM773750	Public on Nov 01 2011	Aug 04 2011	Nov 02 2011	RNA	1	frozen tissue of primary lung tumors	Homo sapiens	tissue: primary lung tumor	age (years): 56	gender: female	smoking status: Never-smoker	bi: 0	pathological stage: IA	pstage iorii: I	gene alteration status: EGFR mutation +	myc: Low	myc_copy: 1.155	relapse: not relapsed	days before relapse/censor: 1624	months before relapse/censor: 54.1333333333333	death: alive	days before death/censor: 1624	months before relapse/censor: 54.1333333333333	exclude for prognosis analysis due to incomplete resection or adjuvant therapy: none			total RNA	Trizol extraction according to the manufacturer's instructions.	Biotin	100ng of total RNA was labeled using a Two-Cycle Target Labeling and Control Reagents.	9606	Following fragmentation, cRNA was hybridized on the GeneChip Human U133 Plus 2.0 array according to the Affymetrix standard protcol.	GeneChips were scanned using the Affymetrix GeneArray scanner 3000.	Gene expression data from primary lung ADC	The data were normalized by the MAS5 algorhythm.	GPL570	Takashi,,Kohno	tkkohno@ncc.go.jp	National Cancer Center Research Institute	5-1-1 Tsukiji	Chuo-ku	104-0045	Japan	ftp://ftp.ncbi.nlm.nih.gov/geo/samples/GSM773nnn/GSM773750/suppl/GSM773750.CEL.gz	54675	56	NA
GSM773751	KH246	GSM773751	Public on Nov 01 2011	Aug 04 2011	Nov 02 2011	RNA	1	frozen tissue of primary lung tumors	Homo sapiens	tissue: primary lung tumor	age (years): 63	gender: female	smoking status: Ever-smoker	bi: 390	pathological stage: IA	pstage iorii: I	gene alteration status: EGFR mutation +	myc: Low	myc_copy: 1.203	relapse: not relapsed	days before relapse/censor: 2430	months before relapse/censor: 81	death: alive	days before death/censor: 2430	months before relapse/censor: 81	exclude for prognosis analysis due to incomplete resection or adjuvant therapy: none			total RNA	Trizol extraction according to the manufacturer's instructions.	Biotin	100ng of total RNA was labeled using a Two-Cycle Target Labeling and Control Reagents.	9606	Following fragmentation, cRNA was hybridized on the GeneChip Human U133 Plus 2.0 array according to the Affymetrix standard protcol.	GeneChips were scanned using the Affymetrix GeneArray scanner 3000.	Gene expression data from primary lung ADC	The data were normalized by the MAS5 algorhythm.	GPL570	Takashi,,Kohno	tkkohno@ncc.go.jp	National Cancer Center Research Institute	5-1-1 Tsukiji	Chuo-ku	104-0045	Japan	ftp://ftp.ncbi.nlm.nih.gov/geo/samples/GSM773nnn/GSM773751/suppl/GSM773751.CEL.gz	54675	63	NA
GSM773752	KH248	GSM773752	Public on Nov 01 2011	Aug 04 2011	Nov 02 2011	RNA	1	frozen tissue of primary lung tumors	Homo sapiens	tissue: primary lung tumor	age (years): 59	gender: male	smoking status: Ever-smoker	bi: 800	pathological stage: IA	pstage iorii: I	gene alteration status: EGFR mutation +	myc: High	myc_copy: 2.173	relapse: not relapsed	days before relapse/censor: 1856	months before relapse/censor: 61.8666666666667	death: alive	days before death/censor: 1856	months before relapse/censor: 61.8666666666667	exclude for prognosis analysis due to incomplete resection or adjuvant therapy: none			total RNA	Trizol extraction according to the manufacturer's instructions.	Biotin	100ng of total RNA was labeled using a Two-Cycle Target Labeling and Control Reagents.	9606	Following fragmentation, cRNA was hybridized on the GeneChip Human U133 Plus 2.0 array according to the Affymetrix standard protcol.	GeneChips were scanned using the Affymetrix GeneArray scanner 3000.	Gene expression data from primary lung ADC	The data were normalized by the MAS5 algorhythm.	GPL570	Takashi,,Kohno	tkkohno@ncc.go.jp	National Cancer Center Research Institute	5-1-1 Tsukiji	Chuo-ku	104-0045	Japan	ftp://ftp.ncbi.nlm.nih.gov/geo/samples/GSM773nnn/GSM773752/suppl/GSM773752.CEL.gz	54675	59	NA
GSM773753	KH249	GSM773753	Public on Nov 01 2011	Aug 04 2011	Nov 02 2011	RNA	1	frozen tissue of primary lung tumors	Homo sapiens	tissue: primary lung tumor	age (years): 62	gender: female	smoking status: Never-smoker	bi: 0	pathological stage: IA	pstage iorii: I	gene alteration status: EGFR mutation +	myc: Low	myc_copy: 0.939	relapse: not relapsed	days before relapse/censor: 1516	months before relapse/censor: 50.5333333333333	death: alive	days before death/censor: 1516	months before relapse/censor: 50.5333333333333	exclude for prognosis analysis due to incomplete resection or adjuvant therapy: none			total RNA	Trizol extraction according to the manufacturer's instructions.	Biotin	100ng of total RNA was labeled using a Two-Cycle Target Labeling and Control Reagents.	9606	Following fragmentation, cRNA was hybridized on the GeneChip Human U133 Plus 2.0 array according to the Affymetrix standard protcol.	GeneChips were scanned using the Affymetrix GeneArray scanner 3000.	Gene expression data from primary lung ADC	The data were normalized by the MAS5 algorhythm.	GPL570	Takashi,,Kohno	tkkohno@ncc.go.jp	National Cancer Center Research Institute	5-1-1 Tsukiji	Chuo-ku	104-0045	Japan	ftp://ftp.ncbi.nlm.nih.gov/geo/samples/GSM773nnn/GSM773753/suppl/GSM773753.CEL.gz	54675	62	NA
GSM773754	KH250	GSM773754	Public on Nov 01 2011	Aug 04 2011	Nov 02 2011	RNA	1	frozen tissue of primary lung tumors	Homo sapiens	tissue: primary lung tumor	age (years): 50	gender: male	smoking status: Ever-smoker	bi: 700	pathological stage: IA	pstage iorii: I	gene alteration status: EGFR mutation +	myc: Low	myc_copy: 1.224	relapse: not relapsed	days before relapse/censor: 1819	months before relapse/censor: 60.6333333333333	death: alive	days before death/censor: 1819	months before relapse/censor: 60.6333333333333	exclude for prognosis analysis due to incomplete resection or adjuvant therapy: none			total RNA	Trizol extraction according to the manufacturer's instructions.	Biotin	100ng of total RNA was labeled using a Two-Cycle Target Labeling and Control Reagents.	9606	Following fragmentation, cRNA was hybridized on the GeneChip Human U133 Plus 2.0 array according to the Affymetrix standard protcol.	GeneChips were scanned using the Affymetrix GeneArray scanner 3000.	Gene expression data from primary lung ADC	The data were normalized by the MAS5 algorhythm.	GPL570	Takashi,,Kohno	tkkohno@ncc.go.jp	National Cancer Center Research Institute	5-1-1 Tsukiji	Chuo-ku	104-0045	Japan	ftp://ftp.ncbi.nlm.nih.gov/geo/samples/GSM773nnn/GSM773754/suppl/GSM773754.CEL.gz	54675	50	NA
GSM773755	KH251	GSM773755	Public on Nov 01 2011	Aug 04 2011	Nov 02 2011	RNA	1	frozen tissue of primary lung tumors	Homo sapiens	tissue: primary lung tumor	age (years): 55	gender: male	smoking status: Never-smoker	bi: 0	pathological stage: IA	pstage iorii: I	gene alteration status: EGFR mutation +	myc: High	myc_copy: 2.889	relapse: not relapsed	days before relapse/censor: 2413	months before relapse/censor: 80.4333333333333	death: alive	days before death/censor: 2413	months before relapse/censor: 80.4333333333333	exclude for prognosis analysis due to incomplete resection or adjuvant therapy: none			total RNA	Trizol extraction according to the manufacturer's instructions.	Biotin	100ng of total RNA was labeled using a Two-Cycle Target Labeling and Control Reagents.	9606	Following fragmentation, cRNA was hybridized on the GeneChip Human U133 Plus 2.0 array according to the Affymetrix standard protcol.	GeneChips were scanned using the Affymetrix GeneArray scanner 3000.	Gene expression data from primary lung ADC	The data were normalized by the MAS5 algorhythm.	GPL570	Takashi,,Kohno	tkkohno@ncc.go.jp	National Cancer Center Research Institute	5-1-1 Tsukiji	Chuo-ku	104-0045	Japan	ftp://ftp.ncbi.nlm.nih.gov/geo/samples/GSM773nnn/GSM773755/suppl/GSM773755.CEL.gz	54675	55	NA
GSM773756	KH252	GSM773756	Public on Nov 01 2011	Aug 04 2011	Nov 02 2011	RNA	1	frozen tissue of primary lung tumors	Homo sapiens	tissue: primary lung tumor	age (years): 54	gender: female	smoking status: Ever-smoker	bi: 460	pathological stage: IA	pstage iorii: I	gene alteration status: EGFR mutation +	myc: Low	myc_copy: 1.414	relapse: not relapsed	days before relapse/censor: 1849	months before relapse/censor: 61.6333333333333	death: alive	days before death/censor: 1849	months before relapse/censor: 61.6333333333333	exclude for prognosis analysis due to incomplete resection or adjuvant therapy: none			total RNA	Trizol extraction according to the manufacturer's instructions.	Biotin	100ng of total RNA was labeled using a Two-Cycle Target Labeling and Control Reagents.	9606	Following fragmentation, cRNA was hybridized on the GeneChip Human U133 Plus 2.0 array according to the Affymetrix standard protcol.	GeneChips were scanned using the Affymetrix GeneArray scanner 3000.	Gene expression data from primary lung ADC	The data were normalized by the MAS5 algorhythm.	GPL570	Takashi,,Kohno	tkkohno@ncc.go.jp	National Cancer Center Research Institute	5-1-1 Tsukiji	Chuo-ku	104-0045	Japan	ftp://ftp.ncbi.nlm.nih.gov/geo/samples/GSM773nnn/GSM773756/suppl/GSM773756.CEL.gz	54675	54	NA
GSM773757	KH253	GSM773757	Public on Nov 01 2011	Aug 04 2011	Nov 02 2011	RNA	1	frozen tissue of primary lung tumors	Homo sapiens	tissue: primary lung tumor	age (years): 65	gender: male	smoking status: Never-smoker	bi: 0	pathological stage: IA	pstage iorii: I	gene alteration status: EGFR mutation +	myc: Low	myc_copy: 1.082	relapse: not relapsed	days before relapse/censor: 2181	months before relapse/censor: 72.7	death: alive	days before death/censor: 2181	months before relapse/censor: 72.7	exclude for prognosis analysis due to incomplete resection or adjuvant therapy: none			total RNA	Trizol extraction according to the manufacturer's instructions.	Biotin	100ng of total RNA was labeled using a Two-Cycle Target Labeling and Control Reagents.	9606	Following fragmentation, cRNA was hybridized on the GeneChip Human U133 Plus 2.0 array according to the Affymetrix standard protcol.	GeneChips were scanned using the Affymetrix GeneArray scanner 3000.	Gene expression data from primary lung ADC	The data were normalized by the MAS5 algorhythm.	GPL570	Takashi,,Kohno	tkkohno@ncc.go.jp	National Cancer Center Research Institute	5-1-1 Tsukiji	Chuo-ku	104-0045	Japan	ftp://ftp.ncbi.nlm.nih.gov/geo/samples/GSM773nnn/GSM773757/suppl/GSM773757.CEL.gz	54675	65	NA
GSM773758	KH254	GSM773758	Public on Nov 01 2011	Aug 04 2011	Nov 02 2011	RNA	1	frozen tissue of primary lung tumors	Homo sapiens	tissue: primary lung tumor	age (years): 66	gender: male	smoking status: Ever-smoker	bi: 1120	pathological stage: IA	pstage iorii: I	gene alteration status: EGFR mutation +	myc: Low	myc_copy: 1.046	relapse: not relapsed	days before relapse/censor: 2168	months before relapse/censor: 72.2666666666667	death: alive	days before death/censor: 2168	months before relapse/censor: 72.2666666666667	exclude for prognosis analysis due to incomplete resection or adjuvant therapy: none			total RNA	Trizol extraction according to the manufacturer's instructions.	Biotin	100ng of total RNA was labeled using a Two-Cycle Target Labeling and Control Reagents.	9606	Following fragmentation, cRNA was hybridized on the GeneChip Human U133 Plus 2.0 array according to the Affymetrix standard protcol.	GeneChips were scanned using the Affymetrix GeneArray scanner 3000.	Gene expression data from primary lung ADC	The data were normalized by the MAS5 algorhythm.	GPL570	Takashi,,Kohno	tkkohno@ncc.go.jp	National Cancer Center Research Institute	5-1-1 Tsukiji	Chuo-ku	104-0045	Japan	ftp://ftp.ncbi.nlm.nih.gov/geo/samples/GSM773nnn/GSM773758/suppl/GSM773758.CEL.gz	54675	66	NA
GSM773759	KH255	GSM773759	Public on Nov 01 2011	Aug 04 2011	Nov 02 2011	RNA	1	frozen tissue of primary lung tumors	Homo sapiens	tissue: primary lung tumor	age (years): 62	gender: female	smoking status: Never-smoker	bi: 0	pathological stage: IA	pstage iorii: I	gene alteration status: EGFR mutation +	myc: Low	myc_copy: 1.418	relapse: not relapsed	days before relapse/censor: 2154	months before relapse/censor: 71.8	death: alive	days before death/censor: 2154	months before relapse/censor: 71.8	exclude for prognosis analysis due to incomplete resection or adjuvant therapy: none			total RNA	Trizol extraction according to the manufacturer's instructions.	Biotin	100ng of total RNA was labeled using a Two-Cycle Target Labeling and Control Reagents.	9606	Following fragmentation, cRNA was hybridized on the GeneChip Human U133 Plus 2.0 array according to the Affymetrix standard protcol.	GeneChips were scanned using the Affymetrix GeneArray scanner 3000.	Gene expression data from primary lung ADC	The data were normalized by the MAS5 algorhythm.	GPL570	Takashi,,Kohno	tkkohno@ncc.go.jp	National Cancer Center Research Institute	5-1-1 Tsukiji	Chuo-ku	104-0045	Japan	ftp://ftp.ncbi.nlm.nih.gov/geo/samples/GSM773nnn/GSM773759/suppl/GSM773759.CEL.gz	54675	62	NA
GSM773760	KH258	GSM773760	Public on Nov 01 2011	Aug 04 2011	Nov 02 2011	RNA	1	frozen tissue of primary lung tumors	Homo sapiens	tissue: primary lung tumor	age (years): 64	gender: female	smoking status: Never-smoker	bi: 0	pathological stage: IA	pstage iorii: I	gene alteration status: EGFR mutation +	myc: Low	myc_copy: 1.035	relapse: not relapsed	days before relapse/censor: 2073	months before relapse/censor: 69.1	death: alive	days before death/censor: 2073	months before relapse/censor: 69.1	exclude for prognosis analysis due to incomplete resection or adjuvant therapy: none			total RNA	Trizol extraction according to the manufacturer's instructions.	Biotin	100ng of total RNA was labeled using a Two-Cycle Target Labeling and Control Reagents.	9606	Following fragmentation, cRNA was hybridized on the GeneChip Human U133 Plus 2.0 array according to the Affymetrix standard protcol.	GeneChips were scanned using the Affymetrix GeneArray scanner 3000.	Gene expression data from primary lung ADC	The data were normalized by the MAS5 algorhythm.	GPL570	Takashi,,Kohno	tkkohno@ncc.go.jp	National Cancer Center Research Institute	5-1-1 Tsukiji	Chuo-ku	104-0045	Japan	ftp://ftp.ncbi.nlm.nih.gov/geo/samples/GSM773nnn/GSM773760/suppl/GSM773760.CEL.gz	54675	64	NA
GSM773761	KH260	GSM773761	Public on Nov 01 2011	Aug 04 2011	Nov 02 2011	RNA	1	frozen tissue of primary lung tumors	Homo sapiens	tissue: primary lung tumor	age (years): 64	gender: female	smoking status: Never-smoker	bi: 0	pathological stage: IA	pstage iorii: I	gene alteration status: EGFR mutation +	myc: Low	myc_copy: 1.19	relapse: not relapsed	days before relapse/censor: 1994	months before relapse/censor: 66.4666666666667	death: alive	days before death/censor: 1994	months before relapse/censor: 66.4666666666667	exclude for prognosis analysis due to incomplete resection or adjuvant therapy: none			total RNA	Trizol extraction according to the manufacturer's instructions.	Biotin	100ng of total RNA was labeled using a Two-Cycle Target Labeling and Control Reagents.	9606	Following fragmentation, cRNA was hybridized on the GeneChip Human U133 Plus 2.0 array according to the Affymetrix standard protcol.	GeneChips were scanned using the Affymetrix GeneArray scanner 3000.	Gene expression data from primary lung ADC	The data were normalized by the MAS5 algorhythm.	GPL570	Takashi,,Kohno	tkkohno@ncc.go.jp	National Cancer Center Research Institute	5-1-1 Tsukiji	Chuo-ku	104-0045	Japan	ftp://ftp.ncbi.nlm.nih.gov/geo/samples/GSM773nnn/GSM773761/suppl/GSM773761.CEL.gz	54675	64	NA
GSM773762	KH262	GSM773762	Public on Nov 01 2011	Aug 04 2011	Nov 02 2011	RNA	1	frozen tissue of primary lung tumors	Homo sapiens	tissue: primary lung tumor	age (years): 61	gender: male	smoking status: Never-smoker	bi: 0	pathological stage: IA	pstage iorii: I	gene alteration status: EGFR mutation +	myc: High	myc_copy: 2.335	relapse: not relapsed	days before relapse/censor: 2137	months before relapse/censor: 71.2333333333333	death: alive	days before death/censor: 2137	months before relapse/censor: 71.2333333333333	exclude for prognosis analysis due to incomplete resection or adjuvant therapy: none			total RNA	Trizol extraction according to the manufacturer's instructions.	Biotin	100ng of total RNA was labeled using a Two-Cycle Target Labeling and Control Reagents.	9606	Following fragmentation, cRNA was hybridized on the GeneChip Human U133 Plus 2.0 array according to the Affymetrix standard protcol.	GeneChips were scanned using the Affymetrix GeneArray scanner 3000.	Gene expression data from primary lung ADC	The data were normalized by the MAS5 algorhythm.	GPL570	Takashi,,Kohno	tkkohno@ncc.go.jp	National Cancer Center Research Institute	5-1-1 Tsukiji	Chuo-ku	104-0045	Japan	ftp://ftp.ncbi.nlm.nih.gov/geo/samples/GSM773nnn/GSM773762/suppl/GSM773762.CEL.gz	54675	61	NA
GSM773763	KH263	GSM773763	Public on Nov 01 2011	Aug 04 2011	Nov 02 2011	RNA	1	frozen tissue of primary lung tumors	Homo sapiens	tissue: primary lung tumor	age (years): 58	gender: female	smoking status: Never-smoker	bi: 0	pathological stage: IA	pstage iorii: I	gene alteration status: EGFR mutation +	myc: Low	myc_copy: 0.877	relapse: not relapsed	days before relapse/censor: 1998	months before relapse/censor: 66.6	death: alive	days before death/censor: 1998	months before relapse/censor: 66.6	exclude for prognosis analysis due to incomplete resection or adjuvant therapy: none			total RNA	Trizol extraction according to the manufacturer's instructions.	Biotin	100ng of total RNA was labeled using a Two-Cycle Target Labeling and Control Reagents.	9606	Following fragmentation, cRNA was hybridized on the GeneChip Human U133 Plus 2.0 array according to the Affymetrix standard protcol.	GeneChips were scanned using the Affymetrix GeneArray scanner 3000.	Gene expression data from primary lung ADC	The data were normalized by the MAS5 algorhythm.	GPL570	Takashi,,Kohno	tkkohno@ncc.go.jp	National Cancer Center Research Institute	5-1-1 Tsukiji	Chuo-ku	104-0045	Japan	ftp://ftp.ncbi.nlm.nih.gov/geo/samples/GSM773nnn/GSM773763/suppl/GSM773763.CEL.gz	54675	58	NA
GSM773764	KH267	GSM773764	Public on Nov 01 2011	Aug 04 2011	Nov 02 2011	RNA	1	frozen tissue of primary lung tumors	Homo sapiens	tissue: primary lung tumor	age (years): 49	gender: male	smoking status: Ever-smoker	bi: 300	pathological stage: IA	pstage iorii: I	gene alteration status: EGFR mutation +	myc: Low	myc_copy: 1.32	relapse: not relapsed	days before relapse/censor: 1908	months before relapse/censor: 63.6	death: alive	days before death/censor: 1908	months before relapse/censor: 63.6	exclude for prognosis analysis due to incomplete resection or adjuvant therapy: none			total RNA	Trizol extraction according to the manufacturer's instructions.	Biotin	100ng of total RNA was labeled using a Two-Cycle Target Labeling and Control Reagents.	9606	Following fragmentation, cRNA was hybridized on the GeneChip Human U133 Plus 2.0 array according to the Affymetrix standard protcol.	GeneChips were scanned using the Affymetrix GeneArray scanner 3000.	Gene expression data from primary lung ADC	The data were normalized by the MAS5 algorhythm.	GPL570	Takashi,,Kohno	tkkohno@ncc.go.jp	National Cancer Center Research Institute	5-1-1 Tsukiji	Chuo-ku	104-0045	Japan	ftp://ftp.ncbi.nlm.nih.gov/geo/samples/GSM773nnn/GSM773764/suppl/GSM773764.CEL.gz	54675	49	NA
GSM773765	KH269	GSM773765	Public on Nov 01 2011	Aug 04 2011	Nov 02 2011	RNA	1	frozen tissue of primary lung tumors	Homo sapiens	tissue: primary lung tumor	age (years): 58	gender: male	smoking status: Ever-smoker	bi: 620	pathological stage: IA	pstage iorii: I	gene alteration status: EGFR mutation +	myc: Low	myc_copy: 1.11	relapse: not relapsed	days before relapse/censor: 1660	months before relapse/censor: 55.3333333333333	death: alive	days before death/censor: 1660	months before relapse/censor: 55.3333333333333	exclude for prognosis analysis due to incomplete resection or adjuvant therapy: none			total RNA	Trizol extraction according to the manufacturer's instructions.	Biotin	100ng of total RNA was labeled using a Two-Cycle Target Labeling and Control Reagents.	9606	Following fragmentation, cRNA was hybridized on the GeneChip Human U133 Plus 2.0 array according to the Affymetrix standard protcol.	GeneChips were scanned using the Affymetrix GeneArray scanner 3000.	Gene expression data from primary lung ADC	The data were normalized by the MAS5 algorhythm.	GPL570	Takashi,,Kohno	tkkohno@ncc.go.jp	National Cancer Center Research Institute	5-1-1 Tsukiji	Chuo-ku	104-0045	Japan	ftp://ftp.ncbi.nlm.nih.gov/geo/samples/GSM773nnn/GSM773765/suppl/GSM773765.CEL.gz	54675	58	NA
[truncated: 19 more columns]
