# Supplementary material for: Significance of macrophage infiltration in the prognosis of lung adenocarcinoma patients evaluated by scRNA and bulkRNA analysis
Source: Front Immunol. 2022 Oct 12;13:1028440. doi: 10.3389/fimmu.2022.1028440 (PMC9597471; doi:10.3389/fimmu.2022.1028440)
Supplement: Supplementary file 1 [file DataSheet_1.zip › SupplementaryTable1_ GSE42127_clin.txt]

title	geo_accession	status	submission_date	last_update_date	type	channel_count	source_name_ch1	organism_ch1	characteristics_ch1	characteristics_ch1.1	characteristics_ch1.2	characteristics_ch1.3	characteristics_ch1.4	characteristics_ch1.5	characteristics_ch1.6	molecule_ch1	extract_protocol_ch1	label_ch1	label_protocol_ch1	taxid_ch1	hyb_protocol	scan_protocol	description	data_processing	platform_id	contact_name	contact_email	contact_phone	contact_laboratory	contact_department	contact_institute	contact_address	contact_city	contact_state	contact_zip/postal_code	contact_country	supplementary_file	supplementary_file.1	data_row_count	age at surgery:ch1	final.pat.stage:ch1	gender:ch1	had_adjuvant_chemo:ch1	histology:ch1	overall survival months:ch1	survival status:ch1	OS	OS.time
GSM1032881	human lung cancer sample 250-T	GSM1032881	Public on Jan 30 2013	Nov 07 2012	Jan 30 2013	RNA	1	Non-Small-Cell Lung Cancer	Homo sapiens	had_adjuvant_chemo: FALSE	overall survival months: 33.6	survival status: D	age at surgery: 63.8	gender: M	final.pat.stage: IB	histology: Adenocarcinoma	total RNA	According to the Illumina standard protocol. (Illumina HumanWG-6 v3 Array)	biotin	According to the Illumina standard protocol. (Illumina HumanWG-6 v3 Array)	9606	According to the Illumina standard protocol. (Illumina HumanWG-6 v3 Array)	According to the Illumina standard protocol. (Illumina HumanWG-6 v3 Array)	250-T	Microarray data analysis and quality control were based on the Model-Based Background Correction (MBCB) method. http://www.ncbi.nlm.nih.gov/pmc/articles/PMC2874975/	GPL6884	Hao,,Tang	hao.tang@utsouthwestern.edu	2146484210	QBRC	Clinical Sciences	UT Southwestern Medical Center	5323 Harry Hines Blvd	Dallas	Texas	75390	USA	ftp://ftp.ncbi.nlm.nih.gov/geo/samples/GSM1032nnn/GSM1032881/suppl/GSM1032881_5058818004_A_1.txt.gz	ftp://ftp.ncbi.nlm.nih.gov/geo/samples/GSM1032nnn/GSM1032881/suppl/GSM1032881_5058818004_A_2.txt.gz	48803	63.8	IB	M	FALSE	Adenocarcinoma	33.6	D	1	1008
GSM1032882	human lung cancer sample 259-T	GSM1032882	Public on Jan 30 2013	Nov 07 2012	Jan 30 2013	RNA	1	Non-Small-Cell Lung Cancer	Homo sapiens	had_adjuvant_chemo: FALSE	overall survival months: 33.6	survival status: D	age at surgery: 60.4	gender: F	final.pat.stage: IB	histology: Adenocarcinoma	total RNA	According to the Illumina standard protocol. (Illumina HumanWG-6 v3 Array)	biotin	According to the Illumina standard protocol. (Illumina HumanWG-6 v3 Array)	9606	According to the Illumina standard protocol. (Illumina HumanWG-6 v3 Array)	According to the Illumina standard protocol. (Illumina HumanWG-6 v3 Array)	259-T	Microarray data analysis and quality control were based on the Model-Based Background Correction (MBCB) method. http://www.ncbi.nlm.nih.gov/pmc/articles/PMC2874975/	GPL6884	Hao,,Tang	hao.tang@utsouthwestern.edu	2146484210	QBRC	Clinical Sciences	UT Southwestern Medical Center	5323 Harry Hines Blvd	Dallas	Texas	75390	USA	ftp://ftp.ncbi.nlm.nih.gov/geo/samples/GSM1032nnn/GSM1032882/suppl/GSM1032882_5067386010_F_1.txt.gz	ftp://ftp.ncbi.nlm.nih.gov/geo/samples/GSM1032nnn/GSM1032882/suppl/GSM1032882_5067386010_F_2.txt.gz	48803	60.4	IB	F	FALSE	Adenocarcinoma	33.6	D	1	1008
GSM1032883	human lung cancer sample 289-T	GSM1032883	Public on Jan 30 2013	Nov 07 2012	Jan 30 2013	RNA	1	Non-Small-Cell Lung Cancer	Homo sapiens	had_adjuvant_chemo: FALSE	overall survival months: 120	survival status: D	age at surgery: 84.4	gender: M	final.pat.stage: IIB	histology: Squamous	total RNA	According to the Illumina standard protocol. (Illumina HumanWG-6 v3 Array)	biotin	According to the Illumina standard protocol. (Illumina HumanWG-6 v3 Array)	9606	According to the Illumina standard protocol. (Illumina HumanWG-6 v3 Array)	According to the Illumina standard protocol. (Illumina HumanWG-6 v3 Array)	289-T	Microarray data analysis and quality control were based on the Model-Based Background Correction (MBCB) method. http://www.ncbi.nlm.nih.gov/pmc/articles/PMC2874975/	GPL6884	Hao,,Tang	hao.tang@utsouthwestern.edu	2146484210	QBRC	Clinical Sciences	UT Southwestern Medical Center	5323 Harry Hines Blvd	Dallas	Texas	75390	USA	ftp://ftp.ncbi.nlm.nih.gov/geo/samples/GSM1032nnn/GSM1032883/suppl/GSM1032883_5059335014_B_1.txt.gz	ftp://ftp.ncbi.nlm.nih.gov/geo/samples/GSM1032nnn/GSM1032883/suppl/GSM1032883_5059335014_B_2.txt.gz	48803	84.4	IIB	M	FALSE	Squamous	120	D	1	3600
GSM1032884	human lung cancer sample 296-T	GSM1032884	Public on Jan 30 2013	Nov 07 2012	Jan 30 2013	RNA	1	Non-Small-Cell Lung Cancer	Homo sapiens	had_adjuvant_chemo: FALSE	overall survival months: 106.8	survival status: D	age at surgery: 67.6	gender: M	final.pat.stage: IIIB	histology: Adenocarcinoma	total RNA	According to the Illumina standard protocol. (Illumina HumanWG-6 v3 Array)	biotin	According to the Illumina standard protocol. (Illumina HumanWG-6 v3 Array)	9606	According to the Illumina standard protocol. (Illumina HumanWG-6 v3 Array)	According to the Illumina standard protocol. (Illumina HumanWG-6 v3 Array)	296-T	Microarray data analysis and quality control were based on the Model-Based Background Correction (MBCB) method. http://www.ncbi.nlm.nih.gov/pmc/articles/PMC2874975/	GPL6884	Hao,,Tang	hao.tang@utsouthwestern.edu	2146484210	QBRC	Clinical Sciences	UT Southwestern Medical Center	5323 Harry Hines Blvd	Dallas	Texas	75390	USA	ftp://ftp.ncbi.nlm.nih.gov/geo/samples/GSM1032nnn/GSM1032884/suppl/GSM1032884_5058818049_F_1.txt.gz	ftp://ftp.ncbi.nlm.nih.gov/geo/samples/GSM1032nnn/GSM1032884/suppl/GSM1032884_5058818049_F_2.txt.gz	48803	67.6	IIIB	M	FALSE	Adenocarcinoma	106.8	D	1	3204
GSM1032885	human lung cancer sample 309-T	GSM1032885	Public on Jan 30 2013	Nov 07 2012	Jan 30 2013	RNA	1	Non-Small-Cell Lung Cancer	Homo sapiens	had_adjuvant_chemo: FALSE	overall survival months: 132	survival status: A	age at surgery: 68.5	gender: F	final.pat.stage: IA	histology: Adenocarcinoma	total RNA	According to the Illumina standard protocol. (Illumina HumanWG-6 v3 Array)	biotin	According to the Illumina standard protocol. (Illumina HumanWG-6 v3 Array)	9606	According to the Illumina standard protocol. (Illumina HumanWG-6 v3 Array)	According to the Illumina standard protocol. (Illumina HumanWG-6 v3 Array)	309-T	Microarray data analysis and quality control were based on the Model-Based Background Correction (MBCB) method. http://www.ncbi.nlm.nih.gov/pmc/articles/PMC2874975/	GPL6884	Hao,,Tang	hao.tang@utsouthwestern.edu	2146484210	QBRC	Clinical Sciences	UT Southwestern Medical Center	5323 Harry Hines Blvd	Dallas	Texas	75390	USA	ftp://ftp.ncbi.nlm.nih.gov/geo/samples/GSM1032nnn/GSM1032885/suppl/GSM1032885_5058818022_F_1.txt.gz	ftp://ftp.ncbi.nlm.nih.gov/geo/samples/GSM1032nnn/GSM1032885/suppl/GSM1032885_5058818022_F_2.txt.gz	48803	68.5	IA	F	FALSE	Adenocarcinoma	132	A	0	3960
GSM1032886	human lung cancer sample 346-T	GSM1032886	Public on Jan 30 2013	Nov 07 2012	Jan 30 2013	RNA	1	Non-Small-Cell Lung Cancer	Homo sapiens	had_adjuvant_chemo: FALSE	overall survival months: 117.6	survival status: A	age at surgery: 53.5	gender: F	final.pat.stage: IB	histology: Adenocarcinoma	total RNA	According to the Illumina standard protocol. (Illumina HumanWG-6 v3 Array)	biotin	According to the Illumina standard protocol. (Illumina HumanWG-6 v3 Array)	9606	According to the Illumina standard protocol. (Illumina HumanWG-6 v3 Array)	According to the Illumina standard protocol. (Illumina HumanWG-6 v3 Array)	346-T	Microarray data analysis and quality control were based on the Model-Based Background Correction (MBCB) method. http://www.ncbi.nlm.nih.gov/pmc/articles/PMC2874975/	GPL6884	Hao,,Tang	hao.tang@utsouthwestern.edu	2146484210	QBRC	Clinical Sciences	UT Southwestern Medical Center	5323 Harry Hines Blvd	Dallas	Texas	75390	USA	ftp://ftp.ncbi.nlm.nih.gov/geo/samples/GSM1032nnn/GSM1032886/suppl/GSM1032886_5051018065_F_1.txt.gz	ftp://ftp.ncbi.nlm.nih.gov/geo/samples/GSM1032nnn/GSM1032886/suppl/GSM1032886_5051018065_F_2.txt.gz	48803	53.5	IB	F	FALSE	Adenocarcinoma	117.6	A	0	3528
GSM1032887	human lung cancer sample 363-T	GSM1032887	Public on Jan 30 2013	Nov 07 2012	Jan 30 2013	RNA	1	Non-Small-Cell Lung Cancer	Homo sapiens	had_adjuvant_chemo: FALSE	overall survival months: 88.8	survival status: D	age at surgery: 78.4	gender: M	final.pat.stage: IB	histology: Adenocarcinoma	total RNA	According to the Illumina standard protocol. (Illumina HumanWG-6 v3 Array)	biotin	According to the Illumina standard protocol. (Illumina HumanWG-6 v3 Array)	9606	According to the Illumina standard protocol. (Illumina HumanWG-6 v3 Array)	According to the Illumina standard protocol. (Illumina HumanWG-6 v3 Array)	363-T	Microarray data analysis and quality control were based on the Model-Based Background Correction (MBCB) method. http://www.ncbi.nlm.nih.gov/pmc/articles/PMC2874975/	GPL6884	Hao,,Tang	hao.tang@utsouthwestern.edu	2146484210	QBRC	Clinical Sciences	UT Southwestern Medical Center	5323 Harry Hines Blvd	Dallas	Texas	75390	USA	ftp://ftp.ncbi.nlm.nih.gov/geo/samples/GSM1032nnn/GSM1032887/suppl/GSM1032887_5059335015_A_1.txt.gz	ftp://ftp.ncbi.nlm.nih.gov/geo/samples/GSM1032nnn/GSM1032887/suppl/GSM1032887_5059335015_A_2.txt.gz	48803	78.4	IB	M	FALSE	Adenocarcinoma	88.8	D	1	2664
GSM1032888	human lung cancer sample 374-T	GSM1032888	Public on Jan 30 2013	Nov 07 2012	Jan 30 2013	RNA	1	Non-Small-Cell Lung Cancer	Homo sapiens	had_adjuvant_chemo: FALSE	overall survival months: 54	survival status: D	age at surgery: 69.2	gender: F	final.pat.stage: IA	histology: Squamous	total RNA	According to the Illumina standard protocol. (Illumina HumanWG-6 v3 Array)	biotin	According to the Illumina standard protocol. (Illumina HumanWG-6 v3 Array)	9606	According to the Illumina standard protocol. (Illumina HumanWG-6 v3 Array)	According to the Illumina standard protocol. (Illumina HumanWG-6 v3 Array)	374-T	Microarray data analysis and quality control were based on the Model-Based Background Correction (MBCB) method. http://www.ncbi.nlm.nih.gov/pmc/articles/PMC2874975/	GPL6884	Hao,,Tang	hao.tang@utsouthwestern.edu	2146484210	QBRC	Clinical Sciences	UT Southwestern Medical Center	5323 Harry Hines Blvd	Dallas	Texas	75390	USA	ftp://ftp.ncbi.nlm.nih.gov/geo/samples/GSM1032nnn/GSM1032888/suppl/GSM1032888_5058818024_A_1.txt.gz	ftp://ftp.ncbi.nlm.nih.gov/geo/samples/GSM1032nnn/GSM1032888/suppl/GSM1032888_5058818024_A_2.txt.gz	48803	69.2	IA	F	FALSE	Squamous	54	D	1	1620
GSM1032889	human lung cancer sample 386-T	GSM1032889	Public on Jan 30 2013	Nov 07 2012	Jan 30 2013	RNA	1	Non-Small-Cell Lung Cancer	Homo sapiens	had_adjuvant_chemo: FALSE	overall survival months: 127.2	survival status: A	age at surgery: 58.6	gender: F	final.pat.stage: IA	histology: Adenocarcinoma	total RNA	According to the Illumina standard protocol. (Illumina HumanWG-6 v3 Array)	biotin	According to the Illumina standard protocol. (Illumina HumanWG-6 v3 Array)	9606	According to the Illumina standard protocol. (Illumina HumanWG-6 v3 Array)	According to the Illumina standard protocol. (Illumina HumanWG-6 v3 Array)	386-T	Microarray data analysis and quality control were based on the Model-Based Background Correction (MBCB) method. http://www.ncbi.nlm.nih.gov/pmc/articles/PMC2874975/	GPL6884	Hao,,Tang	hao.tang@utsouthwestern.edu	2146484210	QBRC	Clinical Sciences	UT Southwestern Medical Center	5323 Harry Hines Blvd	Dallas	Texas	75390	USA	ftp://ftp.ncbi.nlm.nih.gov/geo/samples/GSM1032nnn/GSM1032889/suppl/GSM1032889_5058818024_B_1.txt.gz	ftp://ftp.ncbi.nlm.nih.gov/geo/samples/GSM1032nnn/GSM1032889/suppl/GSM1032889_5058818024_B_2.txt.gz	48803	58.6	IA	F	FALSE	Adenocarcinoma	127.2	A	0	3816
GSM1032890	human lung cancer sample 393-T	GSM1032890	Public on Jan 30 2013	Nov 07 2012	Jan 30 2013	RNA	1	Non-Small-Cell Lung Cancer	Homo sapiens	had_adjuvant_chemo: FALSE	overall survival months: 128.4	survival status: A	age at surgery: 74.1	gender: M	final.pat.stage: IB	histology: Squamous	total RNA	According to the Illumina standard protocol. (Illumina HumanWG-6 v3 Array)	biotin	According to the Illumina standard protocol. (Illumina HumanWG-6 v3 Array)	9606	According to the Illumina standard protocol. (Illumina HumanWG-6 v3 Array)	According to the Illumina standard protocol. (Illumina HumanWG-6 v3 Array)	393-T	Microarray data analysis and quality control were based on the Model-Based Background Correction (MBCB) method. http://www.ncbi.nlm.nih.gov/pmc/articles/PMC2874975/	GPL6884	Hao,,Tang	hao.tang@utsouthwestern.edu	2146484210	QBRC	Clinical Sciences	UT Southwestern Medical Center	5323 Harry Hines Blvd	Dallas	Texas	75390	USA	ftp://ftp.ncbi.nlm.nih.gov/geo/samples/GSM1032nnn/GSM1032890/suppl/GSM1032890_5059335007_A_1.txt.gz	ftp://ftp.ncbi.nlm.nih.gov/geo/samples/GSM1032nnn/GSM1032890/suppl/GSM1032890_5059335007_A_2.txt.gz	48803	74.1	IB	M	FALSE	Squamous	128.4	A	0	3852
GSM1032891	human lung cancer sample 399-T	GSM1032891	Public on Jan 30 2013	Nov 07 2012	Jan 30 2013	RNA	1	Non-Small-Cell Lung Cancer	Homo sapiens	had_adjuvant_chemo: FALSE	overall survival months: 129.6	survival status: A	age at surgery: 55.7	gender: M	final.pat.stage: IB	histology: Adenocarcinoma	total RNA	According to the Illumina standard protocol. (Illumina HumanWG-6 v3 Array)	biotin	According to the Illumina standard protocol. (Illumina HumanWG-6 v3 Array)	9606	According to the Illumina standard protocol. (Illumina HumanWG-6 v3 Array)	According to the Illumina standard protocol. (Illumina HumanWG-6 v3 Array)	399-T	Microarray data analysis and quality control were based on the Model-Based Background Correction (MBCB) method. http://www.ncbi.nlm.nih.gov/pmc/articles/PMC2874975/	GPL6884	Hao,,Tang	hao.tang@utsouthwestern.edu	2146484210	QBRC	Clinical Sciences	UT Southwestern Medical Center	5323 Harry Hines Blvd	Dallas	Texas	75390	USA	ftp://ftp.ncbi.nlm.nih.gov/geo/samples/GSM1032nnn/GSM1032891/suppl/GSM1032891_5059335007_F_1.txt.gz	ftp://ftp.ncbi.nlm.nih.gov/geo/samples/GSM1032nnn/GSM1032891/suppl/GSM1032891_5059335007_F_2.txt.gz	48803	55.7	IB	M	FALSE	Adenocarcinoma	129.6	A	0	3888
GSM1032892	human lung cancer sample 404-T	GSM1032892	Public on Jan 30 2013	Nov 07 2012	Jan 30 2013	RNA	1	Non-Small-Cell Lung Cancer	Homo sapiens	had_adjuvant_chemo: FALSE	overall survival months: 127.2	survival status: A	age at surgery: 51.4	gender: M	final.pat.stage: IA	histology: Adenocarcinoma	total RNA	According to the Illumina standard protocol. (Illumina HumanWG-6 v3 Array)	biotin	According to the Illumina standard protocol. (Illumina HumanWG-6 v3 Array)	9606	According to the Illumina standard protocol. (Illumina HumanWG-6 v3 Array)	According to the Illumina standard protocol. (Illumina HumanWG-6 v3 Array)	404-T	Microarray data analysis and quality control were based on the Model-Based Background Correction (MBCB) method. http://www.ncbi.nlm.nih.gov/pmc/articles/PMC2874975/	GPL6884	Hao,,Tang	hao.tang@utsouthwestern.edu	2146484210	QBRC	Clinical Sciences	UT Southwestern Medical Center	5323 Harry Hines Blvd	Dallas	Texas	75390	USA	ftp://ftp.ncbi.nlm.nih.gov/geo/samples/GSM1032nnn/GSM1032892/suppl/GSM1032892_5058818024_C_1.txt.gz	ftp://ftp.ncbi.nlm.nih.gov/geo/samples/GSM1032nnn/GSM1032892/suppl/GSM1032892_5058818024_C_2.txt.gz	48803	51.4	IA	M	FALSE	Adenocarcinoma	127.2	A	0	3816
GSM1032893	human lung cancer sample 416-T	GSM1032893	Public on Jan 30 2013	Nov 07 2012	Jan 30 2013	RNA	1	Non-Small-Cell Lung Cancer	Homo sapiens	had_adjuvant_chemo: FALSE	overall survival months: 14.4	survival status: D	age at surgery: 69.8	gender: F	final.pat.stage: IIIA	histology: Adenocarcinoma	total RNA	According to the Illumina standard protocol. (Illumina HumanWG-6 v3 Array)	biotin	According to the Illumina standard protocol. (Illumina HumanWG-6 v3 Array)	9606	According to the Illumina standard protocol. (Illumina HumanWG-6 v3 Array)	According to the Illumina standard protocol. (Illumina HumanWG-6 v3 Array)	416-T	Microarray data analysis and quality control were based on the Model-Based Background Correction (MBCB) method. http://www.ncbi.nlm.nih.gov/pmc/articles/PMC2874975/	GPL6884	Hao,,Tang	hao.tang@utsouthwestern.edu	2146484210	QBRC	Clinical Sciences	UT Southwestern Medical Center	5323 Harry Hines Blvd	Dallas	Texas	75390	USA	ftp://ftp.ncbi.nlm.nih.gov/geo/samples/GSM1032nnn/GSM1032893/suppl/GSM1032893_5058818049_A_1.txt.gz	ftp://ftp.ncbi.nlm.nih.gov/geo/samples/GSM1032nnn/GSM1032893/suppl/GSM1032893_5058818049_A_2.txt.gz	48803	69.8	IIIA	F	FALSE	Adenocarcinoma	14.4	D	1	432
GSM1032894	human lung cancer sample 426-T	GSM1032894	Public on Jan 30 2013	Nov 07 2012	Jan 30 2013	RNA	1	Non-Small-Cell Lung Cancer	Homo sapiens	had_adjuvant_chemo: FALSE	overall survival months: 91.2	survival status: A	age at surgery: 46.9	gender: M	final.pat.stage: IB	histology: Adenocarcinoma	total RNA	According to the Illumina standard protocol. (Illumina HumanWG-6 v3 Array)	biotin	According to the Illumina standard protocol. (Illumina HumanWG-6 v3 Array)	9606	According to the Illumina standard protocol. (Illumina HumanWG-6 v3 Array)	According to the Illumina standard protocol. (Illumina HumanWG-6 v3 Array)	426-T	Microarray data analysis and quality control were based on the Model-Based Background Correction (MBCB) method. http://www.ncbi.nlm.nih.gov/pmc/articles/PMC2874975/	GPL6884	Hao,,Tang	hao.tang@utsouthwestern.edu	2146484210	QBRC	Clinical Sciences	UT Southwestern Medical Center	5323 Harry Hines Blvd	Dallas	Texas	75390	USA	ftp://ftp.ncbi.nlm.nih.gov/geo/samples/GSM1032nnn/GSM1032894/suppl/GSM1032894_5067386029_E_1.txt.gz	ftp://ftp.ncbi.nlm.nih.gov/geo/samples/GSM1032nnn/GSM1032894/suppl/GSM1032894_5067386029_E_2.txt.gz	48803	46.9	IB	M	FALSE	Adenocarcinoma	91.2	A	0	2736
GSM1032895	human lung cancer sample 439-T	GSM1032895	Public on Jan 30 2013	Nov 07 2012	Jan 30 2013	RNA	1	Non-Small-Cell Lung Cancer	Homo sapiens	had_adjuvant_chemo: FALSE	overall survival months: 27.6	survival status: D	age at surgery: 70.8	gender: M	final.pat.stage: IA	histology: Adenocarcinoma	total RNA	According to the Illumina standard protocol. (Illumina HumanWG-6 v3 Array)	biotin	According to the Illumina standard protocol. (Illumina HumanWG-6 v3 Array)	9606	According to the Illumina standard protocol. (Illumina HumanWG-6 v3 Array)	According to the Illumina standard protocol. (Illumina HumanWG-6 v3 Array)	439-T	Microarray data analysis and quality control were based on the Model-Based Background Correction (MBCB) method. http://www.ncbi.nlm.nih.gov/pmc/articles/PMC2874975/	GPL6884	Hao,,Tang	hao.tang@utsouthwestern.edu	2146484210	QBRC	Clinical Sciences	UT Southwestern Medical Center	5323 Harry Hines Blvd	Dallas	Texas	75390	USA	ftp://ftp.ncbi.nlm.nih.gov/geo/samples/GSM1032nnn/GSM1032895/suppl/GSM1032895_5058818024_D_1.txt.gz	ftp://ftp.ncbi.nlm.nih.gov/geo/samples/GSM1032nnn/GSM1032895/suppl/GSM1032895_5058818024_D_2.txt.gz	48803	70.8	IA	M	FALSE	Adenocarcinoma	27.6	D	1	828
GSM1032896	human lung cancer sample 440-T	GSM1032896	Public on Jan 30 2013	Nov 07 2012	Jan 30 2013	RNA	1	Non-Small-Cell Lung Cancer	Homo sapiens	had_adjuvant_chemo: FALSE	overall survival months: 104.4	survival status: D	age at surgery: 59.8	gender: M	final.pat.stage: IB	histology: Squamous	total RNA	According to the Illumina standard protocol. (Illumina HumanWG-6 v3 Array)	biotin	According to the Illumina standard protocol. (Illumina HumanWG-6 v3 Array)	9606	According to the Illumina standard protocol. (Illumina HumanWG-6 v3 Array)	According to the Illumina standard protocol. (Illumina HumanWG-6 v3 Array)	440-T	Microarray data analysis and quality control were based on the Model-Based Background Correction (MBCB) method. http://www.ncbi.nlm.nih.gov/pmc/articles/PMC2874975/	GPL6884	Hao,,Tang	hao.tang@utsouthwestern.edu	2146484210	QBRC	Clinical Sciences	UT Southwestern Medical Center	5323 Harry Hines Blvd	Dallas	Texas	75390	USA	ftp://ftp.ncbi.nlm.nih.gov/geo/samples/GSM1032nnn/GSM1032896/suppl/GSM1032896_5059335024_D_1.txt.gz	ftp://ftp.ncbi.nlm.nih.gov/geo/samples/GSM1032nnn/GSM1032896/suppl/GSM1032896_5059335024_D_2.txt.gz	48803	59.8	IB	M	FALSE	Squamous	104.4	D	1	3132
GSM1032897	human lung cancer sample 468-T	GSM1032897	Public on Jan 30 2013	Nov 07 2012	Jan 30 2013	RNA	1	Non-Small-Cell Lung Cancer	Homo sapiens	had_adjuvant_chemo: FALSE	overall survival months: 6	survival status: D	age at surgery: 77.1	gender: F	final.pat.stage: IB	histology: Squamous	total RNA	According to the Illumina standard protocol. (Illumina HumanWG-6 v3 Array)	biotin	According to the Illumina standard protocol. (Illumina HumanWG-6 v3 Array)	9606	According to the Illumina standard protocol. (Illumina HumanWG-6 v3 Array)	According to the Illumina standard protocol. (Illumina HumanWG-6 v3 Array)	468-T	Microarray data analysis and quality control were based on the Model-Based Background Correction (MBCB) method. http://www.ncbi.nlm.nih.gov/pmc/articles/PMC2874975/	GPL6884	Hao,,Tang	hao.tang@utsouthwestern.edu	2146484210	QBRC	Clinical Sciences	UT Southwestern Medical Center	5323 Harry Hines Blvd	Dallas	Texas	75390	USA	ftp://ftp.ncbi.nlm.nih.gov/geo/samples/GSM1032nnn/GSM1032897/suppl/GSM1032897_5059335030_B_1.txt.gz	ftp://ftp.ncbi.nlm.nih.gov/geo/samples/GSM1032nnn/GSM1032897/suppl/GSM1032897_5059335030_B_2.txt.gz	48803	77.1	IB	F	FALSE	Squamous	6	D	1	180
GSM1032898	human lung cancer sample 475-T	GSM1032898	Public on Jan 30 2013	Nov 07 2012	Jan 30 2013	RNA	1	Non-Small-Cell Lung Cancer	Homo sapiens	had_adjuvant_chemo: FALSE	overall survival months: 122.4	survival status: A	age at surgery: 61.4	gender: F	final.pat.stage: IIB	histology: Adenocarcinoma	total RNA	According to the Illumina standard protocol. (Illumina HumanWG-6 v3 Array)	biotin	According to the Illumina standard protocol. (Illumina HumanWG-6 v3 Array)	9606	According to the Illumina standard protocol. (Illumina HumanWG-6 v3 Array)	According to the Illumina standard protocol. (Illumina HumanWG-6 v3 Array)	475-T	Microarray data analysis and quality control were based on the Model-Based Background Correction (MBCB) method. http://www.ncbi.nlm.nih.gov/pmc/articles/PMC2874975/	GPL6884	Hao,,Tang	hao.tang@utsouthwestern.edu	2146484210	QBRC	Clinical Sciences	UT Southwestern Medical Center	5323 Harry Hines Blvd	Dallas	Texas	75390	USA	ftp://ftp.ncbi.nlm.nih.gov/geo/samples/GSM1032nnn/GSM1032898/suppl/GSM1032898_5067319027_C_1.txt.gz	ftp://ftp.ncbi.nlm.nih.gov/geo/samples/GSM1032nnn/GSM1032898/suppl/GSM1032898_5067319027_C_2.txt.gz	48803	61.4	IIB	F	FALSE	Adenocarcinoma	122.4	A	0	3672
GSM1032899	human lung cancer sample 482-T	GSM1032899	Public on Jan 30 2013	Nov 07 2012	Jan 30 2013	RNA	1	Non-Small-Cell Lung Cancer	Homo sapiens	had_adjuvant_chemo: FALSE	overall survival months: 7.2	survival status: A	age at surgery: 47.4	gender: M	final.pat.stage: IB	histology: Adenocarcinoma	total RNA	According to the Illumina standard protocol. (Illumina HumanWG-6 v3 Array)	biotin	According to the Illumina standard protocol. (Illumina HumanWG-6 v3 Array)	9606	According to the Illumina standard protocol. (Illumina HumanWG-6 v3 Array)	According to the Illumina standard protocol. (Illumina HumanWG-6 v3 Array)	482-T	Microarray data analysis and quality control were based on the Model-Based Background Correction (MBCB) method. http://www.ncbi.nlm.nih.gov/pmc/articles/PMC2874975/	GPL6884	Hao,,Tang	hao.tang@utsouthwestern.edu	2146484210	QBRC	Clinical Sciences	UT Southwestern Medical Center	5323 Harry Hines Blvd	Dallas	Texas	75390	USA	ftp://ftp.ncbi.nlm.nih.gov/geo/samples/GSM1032nnn/GSM1032899/suppl/GSM1032899_5059335014_D_1.txt.gz	ftp://ftp.ncbi.nlm.nih.gov/geo/samples/GSM1032nnn/GSM1032899/suppl/GSM1032899_5059335014_D_2.txt.gz	48803	47.4	IB	M	FALSE	Adenocarcinoma	7.2	A	0	216
GSM1032900	human lung cancer sample 485-T	GSM1032900	Public on Jan 30 2013	Nov 07 2012	Jan 30 2013	RNA	1	Non-Small-Cell Lung Cancer	Homo sapiens	had_adjuvant_chemo: FALSE	overall survival months: 1.2	survival status: A	age at surgery: 52.1	gender: M	final.pat.stage: IIB	histology: Squamous	total RNA	According to the Illumina standard protocol. (Illumina HumanWG-6 v3 Array)	biotin	According to the Illumina standard protocol. (Illumina HumanWG-6 v3 Array)	9606	According to the Illumina standard protocol. (Illumina HumanWG-6 v3 Array)	According to the Illumina standard protocol. (Illumina HumanWG-6 v3 Array)	485-T	Microarray data analysis and quality control were based on the Model-Based Background Correction (MBCB) method. http://www.ncbi.nlm.nih.gov/pmc/articles/PMC2874975/	GPL6884	Hao,,Tang	hao.tang@utsouthwestern.edu	2146484210	QBRC	Clinical Sciences	UT Southwestern Medical Center	5323 Harry Hines Blvd	Dallas	Texas	75390	USA	ftp://ftp.ncbi.nlm.nih.gov/geo/samples/GSM1032nnn/GSM1032900/suppl/GSM1032900_5067319027_F_1.txt.gz	ftp://ftp.ncbi.nlm.nih.gov/geo/samples/GSM1032nnn/GSM1032900/suppl/GSM1032900_5067319027_F_2.txt.gz	48803	52.1	IIB	M	FALSE	Squamous	1.2	A	0	36
GSM1032901	human lung cancer sample 495-T	GSM1032901	Public on Jan 30 2013	Nov 07 2012	Jan 30 2013	RNA	1	Non-Small-Cell Lung Cancer	Homo sapiens	had_adjuvant_chemo: FALSE	overall survival months: 34.8	survival status: D	age at surgery: 73.5	gender: F	final.pat.stage: IIIA	histology: Adenocarcinoma	total RNA	According to the Illumina standard protocol. (Illumina HumanWG-6 v3 Array)	biotin	According to the Illumina standard protocol. (Illumina HumanWG-6 v3 Array)	9606	According to the Illumina standard protocol. (Illumina HumanWG-6 v3 Array)	According to the Illumina standard protocol. (Illumina HumanWG-6 v3 Array)	495-T	Microarray data analysis and quality control were based on the Model-Based Background Correction (MBCB) method. http://www.ncbi.nlm.nih.gov/pmc/articles/PMC2874975/	GPL6884	Hao,,Tang	hao.tang@utsouthwestern.edu	2146484210	QBRC	Clinical Sciences	UT Southwestern Medical Center	5323 Harry Hines Blvd	Dallas	Texas	75390	USA	ftp://ftp.ncbi.nlm.nih.gov/geo/samples/GSM1032nnn/GSM1032901/suppl/GSM1032901_5059335016_B_1.txt.gz	ftp://ftp.ncbi.nlm.nih.gov/geo/samples/GSM1032nnn/GSM1032901/suppl/GSM1032901_5059335016_B_2.txt.gz	48803	73.5	IIIA	F	FALSE	Adenocarcinoma	34.8	D	1	1044
GSM1032902	human lung cancer sample 497-T	GSM1032902	Public on Jan 30 2013	Nov 07 2012	Jan 30 2013	RNA	1	Non-Small-Cell Lung Cancer	Homo sapiens	had_adjuvant_chemo: FALSE	overall survival months: 38.4	survival status: D	age at surgery: 64.7	gender: M	final.pat.stage: IIB	histology: Adenocarcinoma	total RNA	According to the Illumina standard protocol. (Illumina HumanWG-6 v3 Array)	biotin	According to the Illumina standard protocol. (Illumina HumanWG-6 v3 Array)	9606	According to the Illumina standard protocol. (Illumina HumanWG-6 v3 Array)	According to the Illumina standard protocol. (Illumina HumanWG-6 v3 Array)	497-T	Microarray data analysis and quality control were based on the Model-Based Background Correction (MBCB) method. http://www.ncbi.nlm.nih.gov/pmc/articles/PMC2874975/	GPL6884	Hao,,Tang	hao.tang@utsouthwestern.edu	2146484210	QBRC	Clinical Sciences	UT Southwestern Medical Center	5323 Harry Hines Blvd	Dallas	Texas	75390	USA	ftp://ftp.ncbi.nlm.nih.gov/geo/samples/GSM1032nnn/GSM1032902/suppl/GSM1032902_5058818040_F_1.txt.gz	ftp://ftp.ncbi.nlm.nih.gov/geo/samples/GSM1032nnn/GSM1032902/suppl/GSM1032902_5058818040_F_2.txt.gz	48803	64.7	IIB	M	FALSE	Adenocarcinoma	38.4	D	1	1152
GSM1032903	human lung cancer sample 534-T	GSM1032903	Public on Jan 30 2013	Nov 07 2012	Jan 30 2013	RNA	1	Non-Small-Cell Lung Cancer	Homo sapiens	had_adjuvant_chemo: FALSE	overall survival months: 14.4	survival status: D	age at surgery: 59.8	gender: F	final.pat.stage: IB	histology: Adenocarcinoma	total RNA	According to the Illumina standard protocol. (Illumina HumanWG-6 v3 Array)	biotin	According to the Illumina standard protocol. (Illumina HumanWG-6 v3 Array)	9606	According to the Illumina standard protocol. (Illumina HumanWG-6 v3 Array)	According to the Illumina standard protocol. (Illumina HumanWG-6 v3 Array)	534-T	Microarray data analysis and quality control were based on the Model-Based Background Correction (MBCB) method. http://www.ncbi.nlm.nih.gov/pmc/articles/PMC2874975/	GPL6884	Hao,,Tang	hao.tang@utsouthwestern.edu	2146484210	QBRC	Clinical Sciences	UT Southwestern Medical Center	5323 Harry Hines Blvd	Dallas	Texas	75390	USA	ftp://ftp.ncbi.nlm.nih.gov/geo/samples/GSM1032nnn/GSM1032903/suppl/GSM1032903_5058818005_C_1.txt.gz	ftp://ftp.ncbi.nlm.nih.gov/geo/samples/GSM1032nnn/GSM1032903/suppl/GSM1032903_5058818005_C_2.txt.gz	48803	59.8	IB	F	FALSE	Adenocarcinoma	14.4	D	1	432
GSM1032904	human lung cancer sample 535-T	GSM1032904	Public on Jan 30 2013	Nov 07 2012	Jan 30 2013	RNA	1	Non-Small-Cell Lung Cancer	Homo sapiens	had_adjuvant_chemo: FALSE	overall survival months: 118.8	survival status: A	age at surgery: 60.3	gender: M	final.pat.stage: IB	histology: Adenocarcinoma	total RNA	According to the Illumina standard protocol. (Illumina HumanWG-6 v3 Array)	biotin	According to the Illumina standard protocol. (Illumina HumanWG-6 v3 Array)	9606	According to the Illumina standard protocol. (Illumina HumanWG-6 v3 Array)	According to the Illumina standard protocol. (Illumina HumanWG-6 v3 Array)	535-T	Microarray data analysis and quality control were based on the Model-Based Background Correction (MBCB) method. http://www.ncbi.nlm.nih.gov/pmc/articles/PMC2874975/	GPL6884	Hao,,Tang	hao.tang@utsouthwestern.edu	2146484210	QBRC	Clinical Sciences	UT Southwestern Medical Center	5323 Harry Hines Blvd	Dallas	Texas	75390	USA	ftp://ftp.ncbi.nlm.nih.gov/geo/samples/GSM1032nnn/GSM1032904/suppl/GSM1032904_5058818004_D_1.txt.gz	ftp://ftp.ncbi.nlm.nih.gov/geo/samples/GSM1032nnn/GSM1032904/suppl/GSM1032904_5058818004_D_2.txt.gz	48803	60.3	IB	M	FALSE	Adenocarcinoma	118.8	A	0	3564
GSM1032905	human lung cancer sample 545-T	GSM1032905	Public on Jan 30 2013	Nov 07 2012	Jan 30 2013	RNA	1	Non-Small-Cell Lung Cancer	Homo sapiens	had_adjuvant_chemo: FALSE	overall survival months: 21.6	survival status: D	age at surgery: 72.6	gender: M	final.pat.stage: IB	histology: Adenocarcinoma	total RNA	According to the Illumina standard protocol. (Illumina HumanWG-6 v3 Array)	biotin	According to the Illumina standard protocol. (Illumina HumanWG-6 v3 Array)	9606	According to the Illumina standard protocol. (Illumina HumanWG-6 v3 Array)	According to the Illumina standard protocol. (Illumina HumanWG-6 v3 Array)	545-T	Microarray data analysis and quality control were based on the Model-Based Background Correction (MBCB) method. http://www.ncbi.nlm.nih.gov/pmc/articles/PMC2874975/	GPL6884	Hao,,Tang	hao.tang@utsouthwestern.edu	2146484210	QBRC	Clinical Sciences	UT Southwestern Medical Center	5323 Harry Hines Blvd	Dallas	Texas	75390	USA	ftp://ftp.ncbi.nlm.nih.gov/geo/samples/GSM1032nnn/GSM1032905/suppl/GSM1032905_5067386029_C_1.txt.gz	ftp://ftp.ncbi.nlm.nih.gov/geo/samples/GSM1032nnn/GSM1032905/suppl/GSM1032905_5067386029_C_2.txt.gz	48803	72.6	IB	M	FALSE	Adenocarcinoma	21.6	D	1	648
GSM1032906	human lung cancer sample 566-T	GSM1032906	Public on Jan 30 2013	Nov 07 2012	Jan 30 2013	RNA	1	Non-Small-Cell Lung Cancer	Homo sapiens	had_adjuvant_chemo: FALSE	overall survival months: 31.2	survival status: D	age at surgery: 83.4	gender: M	final.pat.stage: IB	histology: Adenocarcinoma	total RNA	According to the Illumina standard protocol. (Illumina HumanWG-6 v3 Array)	biotin	According to the Illumina standard protocol. (Illumina HumanWG-6 v3 Array)	9606	According to the Illumina standard protocol. (Illumina HumanWG-6 v3 Array)	According to the Illumina standard protocol. (Illumina HumanWG-6 v3 Array)	566-T	Microarray data analysis and quality control were based on the Model-Based Background Correction (MBCB) method. http://www.ncbi.nlm.nih.gov/pmc/articles/PMC2874975/	GPL6884	Hao,,Tang	hao.tang@utsouthwestern.edu	2146484210	QBRC	Clinical Sciences	UT Southwestern Medical Center	5323 Harry Hines Blvd	Dallas	Texas	75390	USA	ftp://ftp.ncbi.nlm.nih.gov/geo/samples/GSM1032nnn/GSM1032906/suppl/GSM1032906_5067319027_A_1.txt.gz	ftp://ftp.ncbi.nlm.nih.gov/geo/samples/GSM1032nnn/GSM1032906/suppl/GSM1032906_5067319027_A_2.txt.gz	48803	83.4	IB	M	FALSE	Adenocarcinoma	31.2	D	1	936
GSM1032907	human lung cancer sample 568-T	GSM1032907	Public on Jan 30 2013	Nov 07 2012	Jan 30 2013	RNA	1	Non-Small-Cell Lung Cancer	Homo sapiens	had_adjuvant_chemo: FALSE	overall survival months: 50.4	survival status: D	age at surgery: 75.9	gender: M	final.pat.stage: IIIA	histology: Adenocarcinoma	total RNA	According to the Illumina standard protocol. (Illumina HumanWG-6 v3 Array)	biotin	According to the Illumina standard protocol. (Illumina HumanWG-6 v3 Array)	9606	According to the Illumina standard protocol. (Illumina HumanWG-6 v3 Array)	According to the Illumina standard protocol. (Illumina HumanWG-6 v3 Array)	568-T	Microarray data analysis and quality control were based on the Model-Based Background Correction (MBCB) method. http://www.ncbi.nlm.nih.gov/pmc/articles/PMC2874975/	GPL6884	Hao,,Tang	hao.tang@utsouthwestern.edu	2146484210	QBRC	Clinical Sciences	UT Southwestern Medical Center	5323 Harry Hines Blvd	Dallas	Texas	75390	USA	ftp://ftp.ncbi.nlm.nih.gov/geo/samples/GSM1032nnn/GSM1032907/suppl/GSM1032907_5058818049_C_1.txt.gz	ftp://ftp.ncbi.nlm.nih.gov/geo/samples/GSM1032nnn/GSM1032907/suppl/GSM1032907_5058818049_C_2.txt.gz	48803	75.9	IIIA	M	FALSE	Adenocarcinoma	50.4	D	1	1512
GSM1032908	human lung cancer sample 582-T	GSM1032908	Public on Jan 30 2013	Nov 07 2012	Jan 30 2013	RNA	1	Non-Small-Cell Lung Cancer	Homo sapiens	had_adjuvant_chemo: FALSE	overall survival months: 114	survival status: A	age at surgery: 58.4	gender: M	final.pat.stage: IB	histology: Squamous	total RNA	According to the Illumina standard protocol. (Illumina HumanWG-6 v3 Array)	biotin	According to the Illumina standard protocol. (Illumina HumanWG-6 v3 Array)	9606	According to the Illumina standard protocol. (Illumina HumanWG-6 v3 Array)	According to the Illumina standard protocol. (Illumina HumanWG-6 v3 Array)	582-T	Microarray data analysis and quality control were based on the Model-Based Background Correction (MBCB) method. http://www.ncbi.nlm.nih.gov/pmc/articles/PMC2874975/	GPL6884	Hao,,Tang	hao.tang@utsouthwestern.edu	2146484210	QBRC	Clinical Sciences	UT Southwestern Medical Center	5323 Harry Hines Blvd	Dallas	Texas	75390	USA	ftp://ftp.ncbi.nlm.nih.gov/geo/samples/GSM1032nnn/GSM1032908/suppl/GSM1032908_5067386022_E_1.txt.gz	ftp://ftp.ncbi.nlm.nih.gov/geo/samples/GSM1032nnn/GSM1032908/suppl/GSM1032908_5067386022_E_2.txt.gz	48803	58.4	IB	M	FALSE	Squamous	114	A	0	3420
GSM1032909	human lung cancer sample 589-T2	GSM1032909	Public on Jan 30 2013	Nov 07 2012	Jan 30 2013	RNA	1	Non-Small-Cell Lung Cancer	Homo sapiens	had_adjuvant_chemo: FALSE	overall survival months: 96	survival status: D	age at surgery: 76.5	gender: M	final.pat.stage: IB	histology: Adenocarcinoma	total RNA	According to the Illumina standard protocol. (Illumina HumanWG-6 v3 Array)	biotin	According to the Illumina standard protocol. (Illumina HumanWG-6 v3 Array)	9606	According to the Illumina standard protocol. (Illumina HumanWG-6 v3 Array)	According to the Illumina standard protocol. (Illumina HumanWG-6 v3 Array)	589-T2	Microarray data analysis and quality control were based on the Model-Based Background Correction (MBCB) method. http://www.ncbi.nlm.nih.gov/pmc/articles/PMC2874975/	GPL6884	Hao,,Tang	hao.tang@utsouthwestern.edu	2146484210	QBRC	Clinical Sciences	UT Southwestern Medical Center	5323 Harry Hines Blvd	Dallas	Texas	75390	USA	ftp://ftp.ncbi.nlm.nih.gov/geo/samples/GSM1032nnn/GSM1032909/suppl/GSM1032909_5059335009_D_1.txt.gz	ftp://ftp.ncbi.nlm.nih.gov/geo/samples/GSM1032nnn/GSM1032909/suppl/GSM1032909_5059335009_D_2.txt.gz	48803	76.5	IB	M	FALSE	Adenocarcinoma	96	D	1	2880
GSM1032910	human lung cancer sample 590-T	GSM1032910	Public on Jan 30 2013	Nov 07 2012	Jan 30 2013	RNA	1	Non-Small-Cell Lung Cancer	Homo sapiens	had_adjuvant_chemo: FALSE	overall survival months: 106.8	survival status: A	age at surgery: 71.9	gender: F	final.pat.stage: IIA	histology: Adenocarcinoma	total RNA	According to the Illumina standard protocol. (Illumina HumanWG-6 v3 Array)	biotin	According to the Illumina standard protocol. (Illumina HumanWG-6 v3 Array)	9606	According to the Illumina standard protocol. (Illumina HumanWG-6 v3 Array)	According to the Illumina standard protocol. (Illumina HumanWG-6 v3 Array)	590-T	Microarray data analysis and quality control were based on the Model-Based Background Correction (MBCB) method. http://www.ncbi.nlm.nih.gov/pmc/articles/PMC2874975/	GPL6884	Hao,,Tang	hao.tang@utsouthwestern.edu	2146484210	QBRC	Clinical Sciences	UT Southwestern Medical Center	5323 Harry Hines Blvd	Dallas	Texas	75390	USA	ftp://ftp.ncbi.nlm.nih.gov/geo/samples/GSM1032nnn/GSM1032910/suppl/GSM1032910_5059335024_B_1.txt.gz	ftp://ftp.ncbi.nlm.nih.gov/geo/samples/GSM1032nnn/GSM1032910/suppl/GSM1032910_5059335024_B_2.txt.gz	48803	71.9	IIA	F	FALSE	Adenocarcinoma	106.8	A	0	3204
GSM1032911	human lung cancer sample 593-T	GSM1032911	Public on Jan 30 2013	Nov 07 2012	Jan 30 2013	RNA	1	Non-Small-Cell Lung Cancer	Homo sapiens	had_adjuvant_chemo: FALSE	overall survival months: 120	survival status: A	age at surgery: 63.5	gender: M	final.pat.stage: IIB	histology: Adenocarcinoma	total RNA	According to the Illumina standard protocol. (Illumina HumanWG-6 v3 Array)	biotin	According to the Illumina standard protocol. (Illumina HumanWG-6 v3 Array)	9606	According to the Illumina standard protocol. (Illumina HumanWG-6 v3 Array)	According to the Illumina standard protocol. (Illumina HumanWG-6 v3 Array)	593-T	Microarray data analysis and quality control were based on the Model-Based Background Correction (MBCB) method. http://www.ncbi.nlm.nih.gov/pmc/articles/PMC2874975/	GPL6884	Hao,,Tang	hao.tang@utsouthwestern.edu	2146484210	QBRC	Clinical Sciences	UT Southwestern Medical Center	5323 Harry Hines Blvd	Dallas	Texas	75390	USA	ftp://ftp.ncbi.nlm.nih.gov/geo/samples/GSM1032nnn/GSM1032911/suppl/GSM1032911_5059335018_F_1.txt.gz	ftp://ftp.ncbi.nlm.nih.gov/geo/samples/GSM1032nnn/GSM1032911/suppl/GSM1032911_5059335018_F_2.txt.gz	48803	63.5	IIB	M	FALSE	Adenocarcinoma	120	A	0	3600
GSM1032912	human lung cancer sample 602-T	GSM1032912	Public on Jan 30 2013	Nov 07 2012	Jan 30 2013	RNA	1	Non-Small-Cell Lung Cancer	Homo sapiens	had_adjuvant_chemo: FALSE	overall survival months: 16.8	survival status: D	age at surgery: 78.0	gender: M	final.pat.stage: IA	histology: Squamous	total RNA	According to the Illumina standard protocol. (Illumina HumanWG-6 v3 Array)	biotin	According to the Illumina standard protocol. (Illumina HumanWG-6 v3 Array)	9606	According to the Illumina standard protocol. (Illumina HumanWG-6 v3 Array)	According to the Illumina standard protocol. (Illumina HumanWG-6 v3 Array)	602-T	Microarray data analysis and quality control were based on the Model-Based Background Correction (MBCB) method. http://www.ncbi.nlm.nih.gov/pmc/articles/PMC2874975/	GPL6884	Hao,,Tang	hao.tang@utsouthwestern.edu	2146484210	QBRC	Clinical Sciences	UT Southwestern Medical Center	5323 Harry Hines Blvd	Dallas	Texas	75390	USA	ftp://ftp.ncbi.nlm.nih.gov/geo/samples/GSM1032nnn/GSM1032912/suppl/GSM1032912_5058818024_E_1.txt.gz	ftp://ftp.ncbi.nlm.nih.gov/geo/samples/GSM1032nnn/GSM1032912/suppl/GSM1032912_5058818024_E_2.txt.gz	48803	78.0	IA	M	FALSE	Squamous	16.8	D	1	504
GSM1032913	human lung cancer sample 619-T2	GSM1032913	Public on Jan 30 2013	Nov 07 2012	Jan 30 2013	RNA	1	Non-Small-Cell Lung Cancer	Homo sapiens	had_adjuvant_chemo: FALSE	overall survival months: 82.8	survival status: D	age at surgery: 80.0	gender: M	final.pat.stage: IIB	histology: Adenocarcinoma	total RNA	According to the Illumina standard protocol. (Illumina HumanWG-6 v3 Array)	biotin	According to the Illumina standard protocol. (Illumina HumanWG-6 v3 Array)	9606	According to the Illumina standard protocol. (Illumina HumanWG-6 v3 Array)	According to the Illumina standard protocol. (Illumina HumanWG-6 v3 Array)	619-T2	Microarray data analysis and quality control were based on the Model-Based Background Correction (MBCB) method. http://www.ncbi.nlm.nih.gov/pmc/articles/PMC2874975/	GPL6884	Hao,,Tang	hao.tang@utsouthwestern.edu	2146484210	QBRC	Clinical Sciences	UT Southwestern Medical Center	5323 Harry Hines Blvd	Dallas	Texas	75390	USA	ftp://ftp.ncbi.nlm.nih.gov/geo/samples/GSM1032nnn/GSM1032913/suppl/GSM1032913_5067386010_C_1.txt.gz	ftp://ftp.ncbi.nlm.nih.gov/geo/samples/GSM1032nnn/GSM1032913/suppl/GSM1032913_5067386010_C_2.txt.gz	48803	80.0	IIB	M	FALSE	Adenocarcinoma	82.8	D	1	2484
GSM1032914	human lung cancer sample 630-T	GSM1032914	Public on Jan 30 2013	Nov 07 2012	Jan 30 2013	RNA	1	Non-Small-Cell Lung Cancer	Homo sapiens	had_adjuvant_chemo: FALSE	overall survival months: 114	survival status: A	age at surgery: 64.8	gender: F	final.pat.stage: IIB	histology: Adenocarcinoma	total RNA	According to the Illumina standard protocol. (Illumina HumanWG-6 v3 Array)	biotin	According to the Illumina standard protocol. (Illumina HumanWG-6 v3 Array)	9606	According to the Illumina standard protocol. (Illumina HumanWG-6 v3 Array)	According to the Illumina standard protocol. (Illumina HumanWG-6 v3 Array)	630-T	Microarray data analysis and quality control were based on the Model-Based Background Correction (MBCB) method. http://www.ncbi.nlm.nih.gov/pmc/articles/PMC2874975/	GPL6884	Hao,,Tang	hao.tang@utsouthwestern.edu	2146484210	QBRC	Clinical Sciences	UT Southwestern Medical Center	5323 Harry Hines Blvd	Dallas	Texas	75390	USA	ftp://ftp.ncbi.nlm.nih.gov/geo/samples/GSM1032nnn/GSM1032914/suppl/GSM1032914_5058818045_C_1.txt.gz	ftp://ftp.ncbi.nlm.nih.gov/geo/samples/GSM1032nnn/GSM1032914/suppl/GSM1032914_5058818045_C_2.txt.gz	48803	64.8	IIB	F	FALSE	Adenocarcinoma	114	A	0	3420
GSM1032915	human lung cancer sample 650-T2	GSM1032915	Public on Jan 30 2013	Nov 07 2012	Jan 30 2013	RNA	1	Non-Small-Cell Lung Cancer	Homo sapiens	had_adjuvant_chemo: FALSE	overall survival months: 115.2	survival status: A	age at surgery: 59.4	gender: M	final.pat.stage: IB	histology: Adenocarcinoma	total RNA	According to the Illumina standard protocol. (Illumina HumanWG-6 v3 Array)	biotin	According to the Illumina standard protocol. (Illumina HumanWG-6 v3 Array)	9606	According to the Illumina standard protocol. (Illumina HumanWG-6 v3 Array)	According to the Illumina standard protocol. (Illumina HumanWG-6 v3 Array)	650-T2	Microarray data analysis and quality control were based on the Model-Based Background Correction (MBCB) method. http://www.ncbi.nlm.nih.gov/pmc/articles/PMC2874975/	GPL6884	Hao,,Tang	hao.tang@utsouthwestern.edu	2146484210	QBRC	Clinical Sciences	UT Southwestern Medical Center	5323 Harry Hines Blvd	Dallas	Texas	75390	USA	ftp://ftp.ncbi.nlm.nih.gov/geo/samples/GSM1032nnn/GSM1032915/suppl/GSM1032915_5059335028_C_1.txt.gz	ftp://ftp.ncbi.nlm.nih.gov/geo/samples/GSM1032nnn/GSM1032915/suppl/GSM1032915_5059335028_C_2.txt.gz	48803	59.4	IB	M	FALSE	Adenocarcinoma	115.2	A	0	3456
GSM1032916	human lung cancer sample 654-T2	GSM1032916	Public on Jan 30 2013	Nov 07 2012	Jan 30 2013	RNA	1	Non-Small-Cell Lung Cancer	Homo sapiens	had_adjuvant_chemo: FALSE	overall survival months: 81.6	survival status: D	age at surgery: 76.0	gender: M	final.pat.stage: IB	histology: Squamous	total RNA	According to the Illumina standard protocol. (Illumina HumanWG-6 v3 Array)	biotin	According to the Illumina standard protocol. (Illumina HumanWG-6 v3 Array)	9606	According to the Illumina standard protocol. (Illumina HumanWG-6 v3 Array)	According to the Illumina standard protocol. (Illumina HumanWG-6 v3 Array)	654-T2	Microarray data analysis and quality control were based on the Model-Based Background Correction (MBCB) method. http://www.ncbi.nlm.nih.gov/pmc/articles/PMC2874975/	GPL6884	Hao,,Tang	hao.tang@utsouthwestern.edu	2146484210	QBRC	Clinical Sciences	UT Southwestern Medical Center	5323 Harry Hines Blvd	Dallas	Texas	75390	USA	ftp://ftp.ncbi.nlm.nih.gov/geo/samples/GSM1032nnn/GSM1032916/suppl/GSM1032916_5059335023_C_1.txt.gz	ftp://ftp.ncbi.nlm.nih.gov/geo/samples/GSM1032nnn/GSM1032916/suppl/GSM1032916_5059335023_C_2.txt.gz	48803	76.0	IB	M	FALSE	Squamous	81.6	D	1	2448
GSM1032917	human lung cancer sample 670-T	GSM1032917	Public on Jan 30 2013	Nov 07 2012	Jan 30 2013	RNA	1	Non-Small-Cell Lung Cancer	Homo sapiens	had_adjuvant_chemo: FALSE	overall survival months: 115.2	survival status: A	age at surgery: 75.3	gender: F	final.pat.stage: IA	histology: Squamous	total RNA	According to the Illumina standard protocol. (Illumina HumanWG-6 v3 Array)	biotin	According to the Illumina standard protocol. (Illumina HumanWG-6 v3 Array)	9606	According to the Illumina standard protocol. (Illumina HumanWG-6 v3 Array)	According to the Illumina standard protocol. (Illumina HumanWG-6 v3 Array)	670-T	Microarray data analysis and quality control were based on the Model-Based Background Correction (MBCB) method. http://www.ncbi.nlm.nih.gov/pmc/articles/PMC2874975/	GPL6884	Hao,,Tang	hao.tang@utsouthwestern.edu	2146484210	QBRC	Clinical Sciences	UT Southwestern Medical Center	5323 Harry Hines Blvd	Dallas	Texas	75390	USA	ftp://ftp.ncbi.nlm.nih.gov/geo/samples/GSM1032nnn/GSM1032917/suppl/GSM1032917_5059335021_C_1.txt.gz	ftp://ftp.ncbi.nlm.nih.gov/geo/samples/GSM1032nnn/GSM1032917/suppl/GSM1032917_5059335021_C_2.txt.gz	48803	75.3	IA	F	FALSE	Squamous	115.2	A	0	3456
GSM1032918	human lung cancer sample 686-T	GSM1032918	Public on Jan 30 2013	Nov 07 2012	Jan 30 2013	RNA	1	Non-Small-Cell Lung Cancer	Homo sapiens	had_adjuvant_chemo: FALSE	overall survival months: 40.8	survival status: D	age at surgery: 62.3	gender: F	final.pat.stage: IB	histology: Squamous	total RNA	According to the Illumina standard protocol. (Illumina HumanWG-6 v3 Array)	biotin	According to the Illumina standard protocol. (Illumina HumanWG-6 v3 Array)	9606	According to the Illumina standard protocol. (Illumina HumanWG-6 v3 Array)	According to the Illumina standard protocol. (Illumina HumanWG-6 v3 Array)	686-T	Microarray data analysis and quality control were based on the Model-Based Background Correction (MBCB) method. http://www.ncbi.nlm.nih.gov/pmc/articles/PMC2874975/	GPL6884	Hao,,Tang	hao.tang@utsouthwestern.edu	2146484210	QBRC	Clinical Sciences	UT Southwestern Medical Center	5323 Harry Hines Blvd	Dallas	Texas	75390	USA	ftp://ftp.ncbi.nlm.nih.gov/geo/samples/GSM1032nnn/GSM1032918/suppl/GSM1032918_5051018065_B_1.txt.gz	ftp://ftp.ncbi.nlm.nih.gov/geo/samples/GSM1032nnn/GSM1032918/suppl/GSM1032918_5051018065_B_2.txt.gz	48803	62.3	IB	F	FALSE	Squamous	40.8	D	1	1224
GSM1032919	human lung cancer sample 697-T	GSM1032919	Public on Jan 30 2013	Nov 07 2012	Jan 30 2013	RNA	1	Non-Small-Cell Lung Cancer	Homo sapiens	had_adjuvant_chemo: FALSE	overall survival months: 12	survival status: D	age at surgery: 72.2	gender: F	final.pat.stage: IIB	histology: Adenocarcinoma	total RNA	According to the Illumina standard protocol. (Illumina HumanWG-6 v3 Array)	biotin	According to the Illumina standard protocol. (Illumina HumanWG-6 v3 Array)	9606	According to the Illumina standard protocol. (Illumina HumanWG-6 v3 Array)	According to the Illumina standard protocol. (Illumina HumanWG-6 v3 Array)	697-T	Microarray data analysis and quality control were based on the Model-Based Background Correction (MBCB) method. http://www.ncbi.nlm.nih.gov/pmc/articles/PMC2874975/	GPL6884	Hao,,Tang	hao.tang@utsouthwestern.edu	2146484210	QBRC	Clinical Sciences	UT Southwestern Medical Center	5323 Harry Hines Blvd	Dallas	Texas	75390	USA	ftp://ftp.ncbi.nlm.nih.gov/geo/samples/GSM1032nnn/GSM1032919/suppl/GSM1032919_5059335013_F_1.txt.gz	ftp://ftp.ncbi.nlm.nih.gov/geo/samples/GSM1032nnn/GSM1032919/suppl/GSM1032919_5059335013_F_2.txt.gz	48803	72.2	IIB	F	FALSE	Adenocarcinoma	12	D	1	360
GSM1032920	human lung cancer sample 717-T	GSM1032920	Public on Jan 30 2013	Nov 07 2012	Jan 30 2013	RNA	1	Non-Small-Cell Lung Cancer	Homo sapiens	had_adjuvant_chemo: FALSE	overall survival months: 62.4	survival status: D	age at surgery: 50.1	gender: M	final.pat.stage: IB	histology: Adenocarcinoma	total RNA	According to the Illumina standard protocol. (Illumina HumanWG-6 v3 Array)	biotin	According to the Illumina standard protocol. (Illumina HumanWG-6 v3 Array)	9606	According to the Illumina standard protocol. (Illumina HumanWG-6 v3 Array)	According to the Illumina standard protocol. (Illumina HumanWG-6 v3 Array)	717-T	Microarray data analysis and quality control were based on the Model-Based Background Correction (MBCB) method. http://www.ncbi.nlm.nih.gov/pmc/articles/PMC2874975/	GPL6884	Hao,,Tang	hao.tang@utsouthwestern.edu	2146484210	QBRC	Clinical Sciences	UT Southwestern Medical Center	5323 Harry Hines Blvd	Dallas	Texas	75390	USA	ftp://ftp.ncbi.nlm.nih.gov/geo/samples/GSM1032nnn/GSM1032920/suppl/GSM1032920_5059335013_B_1.txt.gz	ftp://ftp.ncbi.nlm.nih.gov/geo/samples/GSM1032nnn/GSM1032920/suppl/GSM1032920_5059335013_B_2.txt.gz	48803	50.1	IB	M	FALSE	Adenocarcinoma	62.4	D	1	1872
GSM1032921	human lung cancer sample 720-T	GSM1032921	Public on Jan 30 2013	Nov 07 2012	Jan 30 2013	RNA	1	Non-Small-Cell Lung Cancer	Homo sapiens	had_adjuvant_chemo: FALSE	overall survival months: 31.2	survival status: D	age at surgery: 67.3	gender: F	final.pat.stage: IIIB	histology: Squamous	total RNA	According to the Illumina standard protocol. (Illumina HumanWG-6 v3 Array)	biotin	According to the Illumina standard protocol. (Illumina HumanWG-6 v3 Array)	9606	According to the Illumina standard protocol. (Illumina HumanWG-6 v3 Array)	According to the Illumina standard protocol. (Illumina HumanWG-6 v3 Array)	720-T	Microarray data analysis and quality control were based on the Model-Based Background Correction (MBCB) method. http://www.ncbi.nlm.nih.gov/pmc/articles/PMC2874975/	GPL6884	Hao,,Tang	hao.tang@utsouthwestern.edu	2146484210	QBRC	Clinical Sciences	UT Southwestern Medical Center	5323 Harry Hines Blvd	Dallas	Texas	75390	USA	ftp://ftp.ncbi.nlm.nih.gov/geo/samples/GSM1032nnn/GSM1032921/suppl/GSM1032921_5059335018_D_1.txt.gz	ftp://ftp.ncbi.nlm.nih.gov/geo/samples/GSM1032nnn/GSM1032921/suppl/GSM1032921_5059335018_D_2.txt.gz	48803	67.3	IIIB	F	FALSE	Squamous	31.2	D	1	936
GSM1032922	human lung cancer sample 722-T	GSM1032922	Public on Jan 30 2013	Nov 07 2012	Jan 30 2013	RNA	1	Non-Small-Cell Lung Cancer	Homo sapiens	had_adjuvant_chemo: FALSE	overall survival months: 33.6	survival status: D	age at surgery: 65.6	gender: M	final.pat.stage: IIIB	histology: Squamous	total RNA	According to the Illumina standard protocol. (Illumina HumanWG-6 v3 Array)	biotin	According to the Illumina standard protocol. (Illumina HumanWG-6 v3 Array)	9606	According to the Illumina standard protocol. (Illumina HumanWG-6 v3 Array)	According to the Illumina standard protocol. (Illumina HumanWG-6 v3 Array)	722-T	Microarray data analysis and quality control were based on the Model-Based Background Correction (MBCB) method. http://www.ncbi.nlm.nih.gov/pmc/articles/PMC2874975/	GPL6884	Hao,,Tang	hao.tang@utsouthwestern.edu	2146484210	QBRC	Clinical Sciences	UT Southwestern Medical Center	5323 Harry Hines Blvd	Dallas	Texas	75390	USA	ftp://ftp.ncbi.nlm.nih.gov/geo/samples/GSM1032nnn/GSM1032922/suppl/GSM1032922_5059335016_E_1.txt.gz	ftp://ftp.ncbi.nlm.nih.gov/geo/samples/GSM1032nnn/GSM1032922/suppl/GSM1032922_5059335016_E_2.txt.gz	48803	65.6	IIIB	M	FALSE	Squamous	33.6	D	1	1008
GSM1032923	human lung cancer sample 724-T	GSM1032923	Public on Jan 30 2013	Nov 07 2012	Jan 30 2013	RNA	1	Non-Small-Cell Lung Cancer	Homo sapiens	had_adjuvant_chemo: FALSE	overall survival months: 111.6	survival status: A	age at surgery: 60.1	gender: F	final.pat.stage: IIB	histology: Squamous	total RNA	According to the Illumina standard protocol. (Illumina HumanWG-6 v3 Array)	biotin	According to the Illumina standard protocol. (Illumina HumanWG-6 v3 Array)	9606	According to the Illumina standard protocol. (Illumina HumanWG-6 v3 Array)	According to the Illumina standard protocol. (Illumina HumanWG-6 v3 Array)	724-T	Microarray data analysis and quality control were based on the Model-Based Background Correction (MBCB) method. http://www.ncbi.nlm.nih.gov/pmc/articles/PMC2874975/	GPL6884	Hao,,Tang	hao.tang@utsouthwestern.edu	2146484210	QBRC	Clinical Sciences	UT Southwestern Medical Center	5323 Harry Hines Blvd	Dallas	Texas	75390	USA	ftp://ftp.ncbi.nlm.nih.gov/geo/samples/GSM1032nnn/GSM1032923/suppl/GSM1032923_5059335007_D_1.txt.gz	ftp://ftp.ncbi.nlm.nih.gov/geo/samples/GSM1032nnn/GSM1032923/suppl/GSM1032923_5059335007_D_2.txt.gz	48803	60.1	IIB	F	FALSE	Squamous	111.6	A	0	3348
GSM1032924	human lung cancer sample 756-T1	GSM1032924	Public on Jan 30 2013	Nov 07 2012	Jan 30 2013	RNA	1	Non-Small-Cell Lung Cancer	Homo sapiens	had_adjuvant_chemo: TRUE	overall survival months: 90	survival status: A	age at surgery: 56.1	gender: M	final.pat.stage: IIIA	histology: Squamous	total RNA	According to the Illumina standard protocol. (Illumina HumanWG-6 v3 Array)	biotin	According to the Illumina standard protocol. (Illumina HumanWG-6 v3 Array)	9606	According to the Illumina standard protocol. (Illumina HumanWG-6 v3 Array)	According to the Illumina standard protocol. (Illumina HumanWG-6 v3 Array)	756-T1	Microarray data analysis and quality control were based on the Model-Based Background Correction (MBCB) method. http://www.ncbi.nlm.nih.gov/pmc/articles/PMC2874975/	GPL6884	Hao,,Tang	hao.tang@utsouthwestern.edu	2146484210	QBRC	Clinical Sciences	UT Southwestern Medical Center	5323 Harry Hines Blvd	Dallas	Texas	75390	USA	ftp://ftp.ncbi.nlm.nih.gov/geo/samples/GSM1032nnn/GSM1032924/suppl/GSM1032924_5067386022_D_1.txt.gz	ftp://ftp.ncbi.nlm.nih.gov/geo/samples/GSM1032nnn/GSM1032924/suppl/GSM1032924_5067386022_D_2.txt.gz	48803	56.1	IIIA	M	TRUE	Squamous	90	A	0	2700
GSM1032925	human lung cancer sample 764-T	GSM1032925	Public on Jan 30 2013	Nov 07 2012	Jan 30 2013	RNA	1	Non-Small-Cell Lung Cancer	Homo sapiens	had_adjuvant_chemo: FALSE	overall survival months: 88.8	survival status: A	age at surgery: 58.2	gender: F	final.pat.stage: IB	histology: Adenocarcinoma	total RNA	According to the Illumina standard protocol. (Illumina HumanWG-6 v3 Array)	biotin	According to the Illumina standard protocol. (Illumina HumanWG-6 v3 Array)	9606	According to the Illumina standard protocol. (Illumina HumanWG-6 v3 Array)	According to the Illumina standard protocol. (Illumina HumanWG-6 v3 Array)	764-T	Microarray data analysis and quality control were based on the Model-Based Background Correction (MBCB) method. http://www.ncbi.nlm.nih.gov/pmc/articles/PMC2874975/	GPL6884	Hao,,Tang	hao.tang@utsouthwestern.edu	2146484210	QBRC	Clinical Sciences	UT Southwestern Medical Center	5323 Harry Hines Blvd	Dallas	Texas	75390	USA	ftp://ftp.ncbi.nlm.nih.gov/geo/samples/GSM1032nnn/GSM1032925/suppl/GSM1032925_5067386010_B_1.txt.gz	ftp://ftp.ncbi.nlm.nih.gov/geo/samples/GSM1032nnn/GSM1032925/suppl/GSM1032925_5067386010_B_2.txt.gz	48803	58.2	IB	F	FALSE	Adenocarcinoma	88.8	A	0	2664
GSM1032926	human lung cancer sample 771-T	GSM1032926	Public on Jan 30 2013	Nov 07 2012	Jan 30 2013	RNA	1	Non-Small-Cell Lung Cancer	Homo sapiens	had_adjuvant_chemo: FALSE	overall survival months: 104.4	survival status: A	age at surgery: 66.8	gender: M	final.pat.stage: IIB	histology: Squamous	total RNA	According to the Illumina standard protocol. (Illumina HumanWG-6 v3 Array)	biotin	According to the Illumina standard protocol. (Illumina HumanWG-6 v3 Array)	9606	According to the Illumina standard protocol. (Illumina HumanWG-6 v3 Array)	According to the Illumina standard protocol. (Illumina HumanWG-6 v3 Array)	771-T	Microarray data analysis and quality control were based on the Model-Based Background Correction (MBCB) method. http://www.ncbi.nlm.nih.gov/pmc/articles/PMC2874975/	GPL6884	Hao,,Tang	hao.tang@utsouthwestern.edu	2146484210	QBRC	Clinical Sciences	UT Southwestern Medical Center	5323 Harry Hines Blvd	Dallas	Texas	75390	USA	ftp://ftp.ncbi.nlm.nih.gov/geo/samples/GSM1032nnn/GSM1032926/suppl/GSM1032926_5058818045_E_1.txt.gz	ftp://ftp.ncbi.nlm.nih.gov/geo/samples/GSM1032nnn/GSM1032926/suppl/GSM1032926_5058818045_E_2.txt.gz	48803	66.8	IIB	M	FALSE	Squamous	104.4	A	0	3132
GSM1032927	human lung cancer sample 792-T	GSM1032927	Public on Jan 30 2013	Nov 07 2012	Jan 30 2013	RNA	1	Non-Small-Cell Lung Cancer	Homo sapiens	had_adjuvant_chemo: FALSE	overall survival months: 80.4	survival status: D	age at surgery: 66.9	gender: M	final.pat.stage: unknown	histology: Adenocarcinoma	total RNA	According to the Illumina standard protocol. (Illumina HumanWG-6 v3 Array)	biotin	According to the Illumina standard protocol. (Illumina HumanWG-6 v3 Array)	9606	According to the Illumina standard protocol. (Illumina HumanWG-6 v3 Array)	According to the Illumina standard protocol. (Illumina HumanWG-6 v3 Array)	792-T	Microarray data analysis and quality control were based on the Model-Based Background Correction (MBCB) method. http://www.ncbi.nlm.nih.gov/pmc/articles/PMC2874975/	GPL6884	Hao,,Tang	hao.tang@utsouthwestern.edu	2146484210	QBRC	Clinical Sciences	UT Southwestern Medical Center	5323 Harry Hines Blvd	Dallas	Texas	75390	USA	ftp://ftp.ncbi.nlm.nih.gov/geo/samples/GSM1032nnn/GSM1032927/suppl/GSM1032927_5058818024_F_1.txt.gz	ftp://ftp.ncbi.nlm.nih.gov/geo/samples/GSM1032nnn/GSM1032927/suppl/GSM1032927_5058818024_F_2.txt.gz	48803	66.9	unknown	M	FALSE	Adenocarcinoma	80.4	D	1	2412
GSM1032928	human lung cancer sample 799-T	GSM1032928	Public on Jan 30 2013	Nov 07 2012	Jan 30 2013	RNA	1	Non-Small-Cell Lung Cancer	Homo sapiens	had_adjuvant_chemo: FALSE	overall survival months: 48	survival status: D	age at surgery: 61.8	gender: F	final.pat.stage: IB	histology: Squamous	total RNA	According to the Illumina standard protocol. (Illumina HumanWG-6 v3 Array)	biotin	According to the Illumina standard protocol. (Illumina HumanWG-6 v3 Array)	9606	According to the Illumina standard protocol. (Illumina HumanWG-6 v3 Array)	According to the Illumina standard protocol. (Illumina HumanWG-6 v3 Array)	799-T	Microarray data analysis and quality control were based on the Model-Based Background Correction (MBCB) method. http://www.ncbi.nlm.nih.gov/pmc/articles/PMC2874975/	GPL6884	Hao,,Tang	hao.tang@utsouthwestern.edu	2146484210	QBRC	Clinical Sciences	UT Southwestern Medical Center	5323 Harry Hines Blvd	Dallas	Texas	75390	USA	ftp://ftp.ncbi.nlm.nih.gov/geo/samples/GSM1032nnn/GSM1032928/suppl/GSM1032928_5067386016_B_1.txt.gz	ftp://ftp.ncbi.nlm.nih.gov/geo/samples/GSM1032nnn/GSM1032928/suppl/GSM1032928_5067386016_B_2.txt.gz	48803	61.8	IB	F	FALSE	Squamous	48	D	1	1440
GSM1032930	human lung cancer sample 896-T1	GSM1032930	Public on Jan 30 2013	Nov 07 2012	Jan 30 2013	RNA	1	Non-Small-Cell Lung Cancer	Homo sapiens	had_adjuvant_chemo: FALSE	overall survival months: 84	survival status: A	age at surgery: 49.3	gender: F	final.pat.stage: IA	histology: Adenocarcinoma	total RNA	According to the Illumina standard protocol. (Illumina HumanWG-6 v3 Array)	biotin	According to the Illumina standard protocol. (Illumina HumanWG-6 v3 Array)	9606	According to the Illumina standard protocol. (Illumina HumanWG-6 v3 Array)	According to the Illumina standard protocol. (Illumina HumanWG-6 v3 Array)	896-T1	Microarray data analysis and quality control were based on the Model-Based Background Correction (MBCB) method. http://www.ncbi.nlm.nih.gov/pmc/articles/PMC2874975/	GPL6884	Hao,,Tang	hao.tang@utsouthwestern.edu	2146484210	QBRC	Clinical Sciences	UT Southwestern Medical Center	5323 Harry Hines Blvd	Dallas	Texas	75390	USA	ftp://ftp.ncbi.nlm.nih.gov/geo/samples/GSM1032nnn/GSM1032930/suppl/GSM1032930_5067386004_A_1.txt.gz	ftp://ftp.ncbi.nlm.nih.gov/geo/samples/GSM1032nnn/GSM1032930/suppl/GSM1032930_5067386004_A_2.txt.gz	48803	49.3	IA	F	FALSE	Adenocarcinoma	84	A	0	2520
GSM1032931	human lung cancer sample 922-T2	GSM1032931	Public on Jan 30 2013	Nov 07 2012	Jan 30 2013	RNA	1	Non-Small-Cell Lung Cancer	Homo sapiens	had_adjuvant_chemo: FALSE	overall survival months: 76.8	survival status: A	age at surgery: 45.8	gender: F	final.pat.stage: IA	histology: Adenocarcinoma	total RNA	According to the Illumina standard protocol. (Illumina HumanWG-6 v3 Array)	biotin	According to the Illumina standard protocol. (Illumina HumanWG-6 v3 Array)	9606	According to the Illumina standard protocol. (Illumina HumanWG-6 v3 Array)	According to the Illumina standard protocol. (Illumina HumanWG-6 v3 Array)	922-T2	Microarray data analysis and quality control were based on the Model-Based Background Correction (MBCB) method. http://www.ncbi.nlm.nih.gov/pmc/articles/PMC2874975/	GPL6884	Hao,,Tang	hao.tang@utsouthwestern.edu	2146484210	QBRC	Clinical Sciences	UT Southwestern Medical Center	5323 Harry Hines Blvd	Dallas	Texas	75390	USA	ftp://ftp.ncbi.nlm.nih.gov/geo/samples/GSM1032nnn/GSM1032931/suppl/GSM1032931_5058818046_A_1.txt.gz	ftp://ftp.ncbi.nlm.nih.gov/geo/samples/GSM1032nnn/GSM1032931/suppl/GSM1032931_5058818046_A_2.txt.gz	48803	45.8	IA	F	FALSE	Adenocarcinoma	76.8	A	0	2304
GSM1032932	human lung cancer sample 952-T	GSM1032932	Public on Jan 30 2013	Nov 07 2012	Jan 30 2013	RNA	1	Non-Small-Cell Lung Cancer	Homo sapiens	had_adjuvant_chemo: FALSE	overall survival months: 40.8	survival status: D	age at surgery: 61.1	gender: F	final.pat.stage: IIA	histology: Adenocarcinoma	total RNA	According to the Illumina standard protocol. (Illumina HumanWG-6 v3 Array)	biotin	According to the Illumina standard protocol. (Illumina HumanWG-6 v3 Array)	9606	According to the Illumina standard protocol. (Illumina HumanWG-6 v3 Array)	According to the Illumina standard protocol. (Illumina HumanWG-6 v3 Array)	952-T	Microarray data analysis and quality control were based on the Model-Based Background Correction (MBCB) method. http://www.ncbi.nlm.nih.gov/pmc/articles/PMC2874975/	GPL6884	Hao,,Tang	hao.tang@utsouthwestern.edu	2146484210	QBRC	Clinical Sciences	UT Southwestern Medical Center	5323 Harry Hines Blvd	Dallas	Texas	75390	USA	ftp://ftp.ncbi.nlm.nih.gov/geo/samples/GSM1032nnn/GSM1032932/suppl/GSM1032932_5059335030_C_1.txt.gz	ftp://ftp.ncbi.nlm.nih.gov/geo/samples/GSM1032nnn/GSM1032932/suppl/GSM1032932_5059335030_C_2.txt.gz	48803	61.1	IIA	F	FALSE	Adenocarcinoma	40.8	D	1	1224
GSM1032933	human lung cancer sample 963-T1	GSM1032933	Public on Jan 30 2013	Nov 07 2012	Jan 30 2013	RNA	1	Non-Small-Cell Lung Cancer	Homo sapiens	had_adjuvant_chemo: FALSE	overall survival months: 37.2	survival status: D	age at surgery: 67.9	gender: M	final.pat.stage: IIB	histology: Squamous	total RNA	According to the Illumina standard protocol. (Illumina HumanWG-6 v3 Array)	biotin	According to the Illumina standard protocol. (Illumina HumanWG-6 v3 Array)	9606	According to the Illumina standard protocol. (Illumina HumanWG-6 v3 Array)	According to the Illumina standard protocol. (Illumina HumanWG-6 v3 Array)	963-T1	Microarray data analysis and quality control were based on the Model-Based Background Correction (MBCB) method. http://www.ncbi.nlm.nih.gov/pmc/articles/PMC2874975/	GPL6884	Hao,,Tang	hao.tang@utsouthwestern.edu	2146484210	QBRC	Clinical Sciences	UT Southwestern Medical Center	5323 Harry Hines Blvd	Dallas	Texas	75390	USA	ftp://ftp.ncbi.nlm.nih.gov/geo/samples/GSM1032nnn/GSM1032933/suppl/GSM1032933_5067386026_D_1.txt.gz	ftp://ftp.ncbi.nlm.nih.gov/geo/samples/GSM1032nnn/GSM1032933/suppl/GSM1032933_5067386026_D_2.txt.gz	48803	67.9	IIB	M	FALSE	Squamous	37.2	D	1	1116
GSM1032934	human lung cancer sample 993-T	GSM1032934	Public on Jan 30 2013	Nov 07 2012	Jan 30 2013	RNA	1	Non-Small-Cell Lung Cancer	Homo sapiens	had_adjuvant_chemo: FALSE	overall survival months: 76.8	survival status: A	age at surgery: 73.0	gender: M	final.pat.stage: IB	histology: Squamous	total RNA	According to the Illumina standard protocol. (Illumina HumanWG-6 v3 Array)	biotin	According to the Illumina standard protocol. (Illumina HumanWG-6 v3 Array)	9606	According to the Illumina standard protocol. (Illumina HumanWG-6 v3 Array)	According to the Illumina standard protocol. (Illumina HumanWG-6 v3 Array)	993-T	Microarray data analysis and quality control were based on the Model-Based Background Correction (MBCB) method. http://www.ncbi.nlm.nih.gov/pmc/articles/PMC2874975/	GPL6884	Hao,,Tang	hao.tang@utsouthwestern.edu	2146484210	QBRC	Clinical Sciences	UT Southwestern Medical Center	5323 Harry Hines Blvd	Dallas	Texas	75390	USA	ftp://ftp.ncbi.nlm.nih.gov/geo/samples/GSM1032nnn/GSM1032934/suppl/GSM1032934_5059335023_E_1.txt.gz	ftp://ftp.ncbi.nlm.nih.gov/geo/samples/GSM1032nnn/GSM1032934/suppl/GSM1032934_5059335023_E_2.txt.gz	48803	73.0	IB	M	FALSE	Squamous	76.8	A	0	2304
GSM1032935	human lung cancer sample 999-T	GSM1032935	Public on Jan 30 2013	Nov 07 2012	Jan 30 2013	RNA	1	Non-Small-Cell Lung Cancer	Homo sapiens	had_adjuvant_chemo: FALSE	overall survival months: 61.2	survival status: D	age at surgery: 60.6	gender: F	final.pat.stage: IB	histology: Adenocarcinoma	total RNA	According to the Illumina standard protocol. (Illumina HumanWG-6 v3 Array)	biotin	According to the Illumina standard protocol. (Illumina HumanWG-6 v3 Array)	9606	According to the Illumina standard protocol. (Illumina HumanWG-6 v3 Array)	According to the Illumina standard protocol. (Illumina HumanWG-6 v3 Array)	999-T	Microarray data analysis and quality control were based on the Model-Based Background Correction (MBCB) method. http://www.ncbi.nlm.nih.gov/pmc/articles/PMC2874975/	GPL6884	Hao,,Tang	hao.tang@utsouthwestern.edu	2146484210	QBRC	Clinical Sciences	UT Southwestern Medical Center	5323 Harry Hines Blvd	Dallas	Texas	75390	USA	ftp://ftp.ncbi.nlm.nih.gov/geo/samples/GSM1032nnn/GSM1032935/suppl/GSM1032935_5058818006_B_1.txt.gz	ftp://ftp.ncbi.nlm.nih.gov/geo/samples/GSM1032nnn/GSM1032935/suppl/GSM1032935_5058818006_B_2.txt.gz	48803	60.6	IB	F	FALSE	Adenocarcinoma	61.2	D	1	1836
GSM1032936	human lung cancer sample 1025-T	GSM1032936	Public on Jan 30 2013	Nov 07 2012	Jan 30 2013	RNA	1	Non-Small-Cell Lung Cancer	Homo sapiens	had_adjuvant_chemo: FALSE	overall survival months: 70.8	survival status: D	age at surgery: 73.8	gender: M	final.pat.stage: IIIA	histology: Squamous	total RNA	According to the Illumina standard protocol. (Illumina HumanWG-6 v3 Array)	biotin	According to the Illumina standard protocol. (Illumina HumanWG-6 v3 Array)	9606	According to the Illumina standard protocol. (Illumina HumanWG-6 v3 Array)	According to the Illumina standard protocol. (Illumina HumanWG-6 v3 Array)	1025-T	Microarray data analysis and quality control were based on the Model-Based Background Correction (MBCB) method. http://www.ncbi.nlm.nih.gov/pmc/articles/PMC2874975/	GPL6884	Hao,,Tang	hao.tang@utsouthwestern.edu	2146484210	QBRC	Clinical Sciences	UT Southwestern Medical Center	5323 Harry Hines Blvd	Dallas	Texas	75390	USA	ftp://ftp.ncbi.nlm.nih.gov/geo/samples/GSM1032nnn/GSM1032936/suppl/GSM1032936_5059335015_F_1.txt.gz	ftp://ftp.ncbi.nlm.nih.gov/geo/samples/GSM1032nnn/GSM1032936/suppl/GSM1032936_5059335015_F_2.txt.gz	48803	73.8	IIIA	M	FALSE	Squamous	70.8	D	1	2124
GSM1032937	human lung cancer sample 1038-T2	GSM1032937	Public on Jan 30 2013	Nov 07 2012	Jan 30 2013	RNA	1	Non-Small-Cell Lung Cancer	Homo sapiens	had_adjuvant_chemo: FALSE	overall survival months: 4.8	survival status: D	age at surgery: 68.6	gender: M	final.pat.stage: IIB	histology: Adenocarcinoma	total RNA	According to the Illumina standard protocol. (Illumina HumanWG-6 v3 Array)	biotin	According to the Illumina standard protocol. (Illumina HumanWG-6 v3 Array)	9606	According to the Illumina standard protocol. (Illumina HumanWG-6 v3 Array)	According to the Illumina standard protocol. (Illumina HumanWG-6 v3 Array)	1038-T2	Microarray data analysis and quality control were based on the Model-Based Background Correction (MBCB) method. http://www.ncbi.nlm.nih.gov/pmc/articles/PMC2874975/	GPL6884	Hao,,Tang	hao.tang@utsouthwestern.edu	2146484210	QBRC	Clinical Sciences	UT Southwestern Medical Center	5323 Harry Hines Blvd	Dallas	Texas	75390	USA	ftp://ftp.ncbi.nlm.nih.gov/geo/samples/GSM1032nnn/GSM1032937/suppl/GSM1032937_5059335018_A_1.txt.gz	ftp://ftp.ncbi.nlm.nih.gov/geo/samples/GSM1032nnn/GSM1032937/suppl/GSM1032937_5059335018_A_2.txt.gz	48803	68.6	IIB	M	FALSE	Adenocarcinoma	4.8	D	1	144
GSM1032938	human lung cancer sample 1041-T	GSM1032938	Public on Jan 30 2013	Nov 07 2012	Jan 30 2013	RNA	1	Non-Small-Cell Lung Cancer	Homo sapiens	had_adjuvant_chemo: FALSE	overall survival months: 73.2	survival status: D	age at surgery: 51.1	gender: F	final.pat.stage: IB	histology: Adenocarcinoma	total RNA	According to the Illumina standard protocol. (Illumina HumanWG-6 v3 Array)	biotin	According to the Illumina standard protocol. (Illumina HumanWG-6 v3 Array)	9606	According to the Illumina standard protocol. (Illumina HumanWG-6 v3 Array)	According to the Illumina standard protocol. (Illumina HumanWG-6 v3 Array)	1041-T	Microarray data analysis and quality control were based on the Model-Based Background Correction (MBCB) method. http://www.ncbi.nlm.nih.gov/pmc/articles/PMC2874975/	GPL6884	Hao,,Tang	hao.tang@utsouthwestern.edu	2146484210	QBRC	Clinical Sciences	UT Southwestern Medical Center	5323 Harry Hines Blvd	Dallas	Texas	75390	USA	ftp://ftp.ncbi.nlm.nih.gov/geo/samples/GSM1032nnn/GSM1032938/suppl/GSM1032938_5067386011_C_1.txt.gz	ftp://ftp.ncbi.nlm.nih.gov/geo/samples/GSM1032nnn/GSM1032938/suppl/GSM1032938_5067386011_C_2.txt.gz	48803	51.1	IB	F	FALSE	Adenocarcinoma	73.2	D	1	2196
GSM1032939	human lung cancer sample 1064-T	GSM1032939	Public on Jan 30 2013	Nov 07 2012	Jan 30 2013	RNA	1	Non-Small-Cell Lung Cancer	Homo sapiens	had_adjuvant_chemo: FALSE	overall survival months: 55.2	survival status: D	age at surgery: 61.2	gender: F	final.pat.stage: IA	histology: Adenocarcinoma	total RNA	According to the Illumina standard protocol. (Illumina HumanWG-6 v3 Array)	biotin	According to the Illumina standard protocol. (Illumina HumanWG-6 v3 Array)	9606	According to the Illumina standard protocol. (Illumina HumanWG-6 v3 Array)	According to the Illumina standard protocol. (Illumina HumanWG-6 v3 Array)	1064-T	Microarray data analysis and quality control were based on the Model-Based Background Correction (MBCB) method. http://www.ncbi.nlm.nih.gov/pmc/articles/PMC2874975/	GPL6884	Hao,,Tang	hao.tang@utsouthwestern.edu	2146484210	QBRC	Clinical Sciences	UT Southwestern Medical Center	5323 Harry Hines Blvd	Dallas	Texas	75390	USA	ftp://ftp.ncbi.nlm.nih.gov/geo/samples/GSM1032nnn/GSM1032939/suppl/GSM1032939_5059335030_D_1.txt.gz	ftp://ftp.ncbi.nlm.nih.gov/geo/samples/GSM1032nnn/GSM1032939/suppl/GSM1032939_5059335030_D_2.txt.gz	48803	61.2	IA	F	FALSE	Adenocarcinoma	55.2	D	1	1656
GSM1032940	human lung cancer sample 1079-T	GSM1032940	Public on Jan 30 2013	Nov 07 2012	Jan 30 2013	RNA	1	Non-Small-Cell Lung Cancer	Homo sapiens	had_adjuvant_chemo: FALSE	overall survival months: 27.6	survival status: D	age at surgery: 62.7	gender: M	final.pat.stage: IIA	histology: Adenocarcinoma	total RNA	According to the Illumina standard protocol. (Illumina HumanWG-6 v3 Array)	biotin	According to the Illumina standard protocol. (Illumina HumanWG-6 v3 Array)	9606	According to the Illumina standard protocol. (Illumina HumanWG-6 v3 Array)	According to the Illumina standard protocol. (Illumina HumanWG-6 v3 Array)	1079-T	Microarray data analysis and quality control were based on the Model-Based Background Correction (MBCB) method. http://www.ncbi.nlm.nih.gov/pmc/articles/PMC2874975/	GPL6884	Hao,,Tang	hao.tang@utsouthwestern.edu	2146484210	QBRC	Clinical Sciences	UT Southwestern Medical Center	5323 Harry Hines Blvd	Dallas	Texas	75390	USA	ftp://ftp.ncbi.nlm.nih.gov/geo/samples/GSM1032nnn/GSM1032940/suppl/GSM1032940_5067386015_C_1.txt.gz	ftp://ftp.ncbi.nlm.nih.gov/geo/samples/GSM1032nnn/GSM1032940/suppl/GSM1032940_5067386015_C_2.txt.gz	48803	62.7	IIA	M	FALSE	Adenocarcinoma	27.6	D	1	828
GSM1032941	human lung cancer sample 1087-T	GSM1032941	Public on Jan 30 2013	Nov 07 2012	Jan 30 2013	RNA	1	Non-Small-Cell Lung Cancer	Homo sapiens	had_adjuvant_chemo: FALSE	overall survival months: 20.4	survival status: D	age at surgery: 64.4	gender: M	final.pat.stage: IA	histology: Squamous	total RNA	According to the Illumina standard protocol. (Illumina HumanWG-6 v3 Array)	biotin	According to the Illumina standard protocol. (Illumina HumanWG-6 v3 Array)	9606	According to the Illumina standard protocol. (Illumina HumanWG-6 v3 Array)	According to the Illumina standard protocol. (Illumina HumanWG-6 v3 Array)	1087-T	Microarray data analysis and quality control were based on the Model-Based Background Correction (MBCB) method. http://www.ncbi.nlm.nih.gov/pmc/articles/PMC2874975/	GPL6884	Hao,,Tang	hao.tang@utsouthwestern.edu	2146484210	QBRC	Clinical Sciences	UT Southwestern Medical Center	5323 Harry Hines Blvd	Dallas	Texas	75390	USA	ftp://ftp.ncbi.nlm.nih.gov/geo/samples/GSM1032nnn/GSM1032941/suppl/GSM1032941_5067386016_C_1.txt.gz	ftp://ftp.ncbi.nlm.nih.gov/geo/samples/GSM1032nnn/GSM1032941/suppl/GSM1032941_5067386016_C_2.txt.gz	48803	64.4	IA	M	FALSE	Squamous	20.4	D	1	612
GSM1032942	human lung cancer sample 1129-T	GSM1032942	Public on Jan 30 2013	Nov 07 2012	Jan 30 2013	RNA	1	Non-Small-Cell Lung Cancer	Homo sapiens	had_adjuvant_chemo: FALSE	overall survival months: 52.8	survival status: D	age at surgery: 63.4	gender: F	final.pat.stage: IIA	histology: Squamous	total RNA	According to the Illumina standard protocol. (Illumina HumanWG-6 v3 Array)	biotin	According to the Illumina standard protocol. (Illumina HumanWG-6 v3 Array)	9606	According to the Illumina standard protocol. (Illumina HumanWG-6 v3 Array)	According to the Illumina standard protocol. (Illumina HumanWG-6 v3 Array)	1129-T	Microarray data analysis and quality control were based on the Model-Based Background Correction (MBCB) method. http://www.ncbi.nlm.nih.gov/pmc/articles/PMC2874975/	GPL6884	Hao,,Tang	hao.tang@utsouthwestern.edu	2146484210	QBRC	Clinical Sciences	UT Southwestern Medical Center	5323 Harry Hines Blvd	Dallas	Texas	75390	USA	ftp://ftp.ncbi.nlm.nih.gov/geo/samples/GSM1032nnn/GSM1032942/suppl/GSM1032942_5051018084_E_1.txt.gz	ftp://ftp.ncbi.nlm.nih.gov/geo/samples/GSM1032nnn/GSM1032942/suppl/GSM1032942_5051018084_E_2.txt.gz	48803	63.4	IIA	F	FALSE	Squamous	52.8	D	1	1584
GSM1032943	human lung cancer sample 1135-T	GSM1032943	Public on Jan 30 2013	Nov 07 2012	Jan 30 2013	RNA	1	Non-Small-Cell Lung Cancer	Homo sapiens	had_adjuvant_chemo: FALSE	overall survival months: 75.6	survival status: A	age at surgery: 61.0	gender: F	final.pat.stage: IIIA	histology: Squamous	total RNA	According to the Illumina standard protocol. (Illumina HumanWG-6 v3 Array)	biotin	According to the Illumina standard protocol. (Illumina HumanWG-6 v3 Array)	9606	According to the Illumina standard protocol. (Illumina HumanWG-6 v3 Array)	According to the Illumina standard protocol. (Illumina HumanWG-6 v3 Array)	1135-T	Microarray data analysis and quality control were based on the Model-Based Background Correction (MBCB) method. http://www.ncbi.nlm.nih.gov/pmc/articles/PMC2874975/	GPL6884	Hao,,Tang	hao.tang@utsouthwestern.edu	2146484210	QBRC	Clinical Sciences	UT Southwestern Medical Center	5323 Harry Hines Blvd	Dallas	Texas	75390	USA	ftp://ftp.ncbi.nlm.nih.gov/geo/samples/GSM1032nnn/GSM1032943/suppl/GSM1032943_5067386015_E_1.txt.gz	ftp://ftp.ncbi.nlm.nih.gov/geo/samples/GSM1032nnn/GSM1032943/suppl/GSM1032943_5067386015_E_2.txt.gz	48803	61.0	IIIA	F	FALSE	Squamous	75.6	A	0	2268
GSM1032944	human lung cancer sample 1161-T	GSM1032944	Public on Jan 30 2013	Nov 07 2012	Jan 30 2013	RNA	1	Non-Small-Cell Lung Cancer	Homo sapiens	had_adjuvant_chemo: TRUE	overall survival months: 82.8	survival status: A	age at surgery: 72.3	gender: M	final.pat.stage: IIIB	histology: Adenocarcinoma	total RNA	According to the Illumina standard protocol. (Illumina HumanWG-6 v3 Array)	biotin	According to the Illumina standard protocol. (Illumina HumanWG-6 v3 Array)	9606	According to the Illumina standard protocol. (Illumina HumanWG-6 v3 Array)	According to the Illumina standard protocol. (Illumina HumanWG-6 v3 Array)	1161-T	Microarray data analysis and quality control were based on the Model-Based Background Correction (MBCB) method. http://www.ncbi.nlm.nih.gov/pmc/articles/PMC2874975/	GPL6884	Hao,,Tang	hao.tang@utsouthwestern.edu	2146484210	QBRC	Clinical Sciences	UT Southwestern Medical Center	5323 Harry Hines Blvd	Dallas	Texas	75390	USA	ftp://ftp.ncbi.nlm.nih.gov/geo/samples/GSM1032nnn/GSM1032944/suppl/GSM1032944_5067386003_D_1.txt.gz	ftp://ftp.ncbi.nlm.nih.gov/geo/samples/GSM1032nnn/GSM1032944/suppl/GSM1032944_5067386003_D_2.txt.gz	48803	72.3	IIIB	M	TRUE	Adenocarcinoma	82.8	A	0	2484
GSM1032945	human lung cancer sample 1168-T	GSM1032945	Public on Jan 30 2013	Nov 07 2012	Jan 30 2013	RNA	1	Non-Small-Cell Lung Cancer	Homo sapiens	had_adjuvant_chemo: FALSE	overall survival months: 72	survival status: A	age at surgery: 74.4	gender: M	final.pat.stage: IIA	histology: Adenocarcinoma	total RNA	According to the Illumina standard protocol. (Illumina HumanWG-6 v3 Array)	biotin	According to the Illumina standard protocol. (Illumina HumanWG-6 v3 Array)	9606	According to the Illumina standard protocol. (Illumina HumanWG-6 v3 Array)	According to the Illumina standard protocol. (Illumina HumanWG-6 v3 Array)	1168-T	Microarray data analysis and quality control were based on the Model-Based Background Correction (MBCB) method. http://www.ncbi.nlm.nih.gov/pmc/articles/PMC2874975/	GPL6884	Hao,,Tang	hao.tang@utsouthwestern.edu	2146484210	QBRC	Clinical Sciences	UT Southwestern Medical Center	5323 Harry Hines Blvd	Dallas	Texas	75390	USA	ftp://ftp.ncbi.nlm.nih.gov/geo/samples/GSM1032nnn/GSM1032945/suppl/GSM1032945_5067386026_F_1.txt.gz	ftp://ftp.ncbi.nlm.nih.gov/geo/samples/GSM1032nnn/GSM1032945/suppl/GSM1032945_5067386026_F_2.txt.gz	48803	74.4	IIA	M	FALSE	Adenocarcinoma	72	A	0	2160
GSM1032946	human lung cancer sample 1183-T	GSM1032946	Public on Jan 30 2013	Nov 07 2012	Jan 30 2013	RNA	1	Non-Small-Cell Lung Cancer	Homo sapiens	had_adjuvant_chemo: FALSE	overall survival months: 66	survival status: A	age at surgery: 65.2	gender: M	final.pat.stage: IA	histology: Adenocarcinoma	total RNA	According to the Illumina standard protocol. (Illumina HumanWG-6 v3 Array)	biotin	According to the Illumina standard protocol. (Illumina HumanWG-6 v3 Array)	9606	According to the Illumina standard protocol. (Illumina HumanWG-6 v3 Array)	According to the Illumina standard protocol. (Illumina HumanWG-6 v3 Array)	1183-T	Microarray data analysis and quality control were based on the Model-Based Background Correction (MBCB) method. http://www.ncbi.nlm.nih.gov/pmc/articles/PMC2874975/	GPL6884	Hao,,Tang	hao.tang@utsouthwestern.edu	2146484210	QBRC	Clinical Sciences	UT Southwestern Medical Center	5323 Harry Hines Blvd	Dallas	Texas	75390	USA	ftp://ftp.ncbi.nlm.nih.gov/geo/samples/GSM1032nnn/GSM1032946/suppl/GSM1032946_5059335030_F_1.txt.gz	ftp://ftp.ncbi.nlm.nih.gov/geo/samples/GSM1032nnn/GSM1032946/suppl/GSM1032946_5059335030_F_2.txt.gz	48803	65.2	IA	M	FALSE	Adenocarcinoma	66	A	0	1980
GSM1032947	human lung cancer sample 1234-T	GSM1032947	Public on Jan 30 2013	Nov 07 2012	Jan 30 2013	RNA	1	Non-Small-Cell Lung Cancer	Homo sapiens	had_adjuvant_chemo: FALSE	overall survival months: 62.4	survival status: D	age at surgery: 74.5	gender: M	final.pat.stage: IIIB	histology: Squamous	total RNA	According to the Illumina standard protocol. (Illumina HumanWG-6 v3 Array)	biotin	According to the Illumina standard protocol. (Illumina HumanWG-6 v3 Array)	9606	According to the Illumina standard protocol. (Illumina HumanWG-6 v3 Array)	According to the Illumina standard protocol. (Illumina HumanWG-6 v3 Array)	1234-T	Microarray data analysis and quality control were based on the Model-Based Background Correction (MBCB) method. http://www.ncbi.nlm.nih.gov/pmc/articles/PMC2874975/	GPL6884	Hao,,Tang	hao.tang@utsouthwestern.edu	2146484210	QBRC	Clinical Sciences	UT Southwestern Medical Center	5323 Harry Hines Blvd	Dallas	Texas	75390	USA	ftp://ftp.ncbi.nlm.nih.gov/geo/samples/GSM1032nnn/GSM1032947/suppl/GSM1032947_5067386010_A_1.txt.gz	ftp://ftp.ncbi.nlm.nih.gov/geo/samples/GSM1032nnn/GSM1032947/suppl/GSM1032947_5067386010_A_2.txt.gz	48803	74.5	IIIB	M	FALSE	Squamous	62.4	D	1	1872
GSM1032948	human lung cancer sample 1237-T	GSM1032948	Public on Jan 30 2013	Nov 07 2012	Jan 30 2013	RNA	1	Non-Small-Cell Lung Cancer	Homo sapiens	had_adjuvant_chemo: FALSE	overall survival months: 51.6	survival status: D	age at surgery: 65.0	gender: F	final.pat.stage: IB	histology: Adenocarcinoma	total RNA	According to the Illumina standard protocol. (Illumina HumanWG-6 v3 Array)	biotin	According to the Illumina standard protocol. (Illumina HumanWG-6 v3 Array)	9606	According to the Illumina standard protocol. (Illumina HumanWG-6 v3 Array)	According to the Illumina standard protocol. (Illumina HumanWG-6 v3 Array)	1237-T	Microarray data analysis and quality control were based on the Model-Based Background Correction (MBCB) method. http://www.ncbi.nlm.nih.gov/pmc/articles/PMC2874975/	GPL6884	Hao,,Tang	hao.tang@utsouthwestern.edu	2146484210	QBRC	Clinical Sciences	UT Southwestern Medical Center	5323 Harry Hines Blvd	Dallas	Texas	75390	USA	ftp://ftp.ncbi.nlm.nih.gov/geo/samples/GSM1032nnn/GSM1032948/suppl/GSM1032948_5067386011_A_1.txt.gz	ftp://ftp.ncbi.nlm.nih.gov/geo/samples/GSM1032nnn/GSM1032948/suppl/GSM1032948_5067386011_A_2.txt.gz	48803	65.0	IB	F	FALSE	Adenocarcinoma	51.6	D	1	1548
GSM1032949	human lung cancer sample 1240-T	GSM1032949	Public on Jan 30 2013	Nov 07 2012	Jan 30 2013	RNA	1	Non-Small-Cell Lung Cancer	Homo sapiens	had_adjuvant_chemo: FALSE	overall survival months: 76.8	survival status: A	age at surgery: 76.0	gender: M	final.pat.stage: IB	histology: Adenocarcinoma	total RNA	According to the Illumina standard protocol. (Illumina HumanWG-6 v3 Array)	biotin	According to the Illumina standard protocol. (Illumina HumanWG-6 v3 Array)	9606	According to the Illumina standard protocol. (Illumina HumanWG-6 v3 Array)	According to the Illumina standard protocol. (Illumina HumanWG-6 v3 Array)	1240-T	Microarray data analysis and quality control were based on the Model-Based Background Correction (MBCB) method. http://www.ncbi.nlm.nih.gov/pmc/articles/PMC2874975/	GPL6884	Hao,,Tang	hao.tang@utsouthwestern.edu	2146484210	QBRC	Clinical Sciences	UT Southwestern Medical Center	5323 Harry Hines Blvd	Dallas	Texas	75390	USA	ftp://ftp.ncbi.nlm.nih.gov/geo/samples/GSM1032nnn/GSM1032949/suppl/GSM1032949_5058818006_D_1.txt.gz	ftp://ftp.ncbi.nlm.nih.gov/geo/samples/GSM1032nnn/GSM1032949/suppl/GSM1032949_5058818006_D_2.txt.gz	48803	76.0	IB	M	FALSE	Adenocarcinoma	76.8	A	0	2304
GSM1032950	human lung cancer sample 1265-T	GSM1032950	Public on Jan 30 2013	Nov 07 2012	Jan 30 2013	RNA	1	Non-Small-Cell Lung Cancer	Homo sapiens	had_adjuvant_chemo: FALSE	overall survival months: 66	survival status: A	age at surgery: 69.0	gender: M	final.pat.stage: IA	histology: Adenocarcinoma	total RNA	According to the Illumina standard protocol. (Illumina HumanWG-6 v3 Array)	biotin	According to the Illumina standard protocol. (Illumina HumanWG-6 v3 Array)	9606	According to the Illumina standard protocol. (Illumina HumanWG-6 v3 Array)	According to the Illumina standard protocol. (Illumina HumanWG-6 v3 Array)	1265-T	Microarray data analysis and quality control were based on the Model-Based Background Correction (MBCB) method. http://www.ncbi.nlm.nih.gov/pmc/articles/PMC2874975/	GPL6884	Hao,,Tang	hao.tang@utsouthwestern.edu	2146484210	QBRC	Clinical Sciences	UT Southwestern Medical Center	5323 Harry Hines Blvd	Dallas	Texas	75390	USA	ftp://ftp.ncbi.nlm.nih.gov/geo/samples/GSM1032nnn/GSM1032950/suppl/GSM1032950_5067319016_A_1.txt.gz	ftp://ftp.ncbi.nlm.nih.gov/geo/samples/GSM1032nnn/GSM1032950/suppl/GSM1032950_5067319016_A_2.txt.gz	48803	69.0	IA	M	FALSE	Adenocarcinoma	66	A	0	1980
GSM1032951	human lung cancer sample 1266-T	GSM1032951	Public on Jan 30 2013	Nov 07 2012	Jan 30 2013	RNA	1	Non-Small-Cell Lung Cancer	Homo sapiens	had_adjuvant_chemo: FALSE	overall survival months: 26.4	survival status: D	age at surgery: 77.0	gender: F	final.pat.stage: IB	histology: Adenocarcinoma	total RNA	According to the Illumina standard protocol. (Illumina HumanWG-6 v3 Array)	biotin	According to the Illumina standard protocol. (Illumina HumanWG-6 v3 Array)	9606	According to the Illumina standard protocol. (Illumina HumanWG-6 v3 Array)	According to the Illumina standard protocol. (Illumina HumanWG-6 v3 Array)	1266-T	Microarray data analysis and quality control were based on the Model-Based Background Correction (MBCB) method. http://www.ncbi.nlm.nih.gov/pmc/articles/PMC2874975/	GPL6884	Hao,,Tang	hao.tang@utsouthwestern.edu	2146484210	QBRC	Clinical Sciences	UT Southwestern Medical Center	5323 Harry Hines Blvd	Dallas	Texas	75390	USA	ftp://ftp.ncbi.nlm.nih.gov/geo/samples/GSM1032nnn/GSM1032951/suppl/GSM1032951_5067386016_D_1.txt.gz	ftp://ftp.ncbi.nlm.nih.gov/geo/samples/GSM1032nnn/GSM1032951/suppl/GSM1032951_5067386016_D_2.txt.gz	48803	77.0	IB	F	FALSE	Adenocarcinoma	26.4	D	1	792
GSM1032952	human lung cancer sample 1282-T	GSM1032952	Public on Jan 30 2013	Nov 07 2012	Jan 30 2013	RNA	1	Non-Small-Cell Lung Cancer	Homo sapiens	had_adjuvant_chemo: FALSE	overall survival months: 64.8	survival status: A	age at surgery: 48.2	gender: F	final.pat.stage: IA	histology: Adenocarcinoma	total RNA	According to the Illumina standard protocol. (Illumina HumanWG-6 v3 Array)	biotin	According to the Illumina standard protocol. (Illumina HumanWG-6 v3 Array)	9606	According to the Illumina standard protocol. (Illumina HumanWG-6 v3 Array)	According to the Illumina standard protocol. (Illumina HumanWG-6 v3 Array)	1282-T	Microarray data analysis and quality control were based on the Model-Based Background Correction (MBCB) method. http://www.ncbi.nlm.nih.gov/pmc/articles/PMC2874975/	GPL6884	Hao,,Tang	hao.tang@utsouthwestern.edu	2146484210	QBRC	Clinical Sciences	UT Southwestern Medical Center	5323 Harry Hines Blvd	Dallas	Texas	75390	USA	ftp://ftp.ncbi.nlm.nih.gov/geo/samples/GSM1032nnn/GSM1032952/suppl/GSM1032952_5067319016_C_1.txt.gz	ftp://ftp.ncbi.nlm.nih.gov/geo/samples/GSM1032nnn/GSM1032952/suppl/GSM1032952_5067319016_C_2.txt.gz	48803	48.2	IA	F	FALSE	Adenocarcinoma	64.8	A	0	1944
GSM1032953	human lung cancer sample 1289-T	GSM1032953	Public on Jan 30 2013	Nov 07 2012	Jan 30 2013	RNA	1	Non-Small-Cell Lung Cancer	Homo sapiens	had_adjuvant_chemo: FALSE	overall survival months: 74.4	survival status: A	age at surgery: 71.3	gender: F	final.pat.stage: IB	histology: Adenocarcinoma	total RNA	According to the Illumina standard protocol. (Illumina HumanWG-6 v3 Array)	biotin	According to the Illumina standard protocol. (Illumina HumanWG-6 v3 Array)	9606	According to the Illumina standard protocol. (Illumina HumanWG-6 v3 Array)	According to the Illumina standard protocol. (Illumina HumanWG-6 v3 Array)	1289-T	Microarray data analysis and quality control were based on the Model-Based Background Correction (MBCB) method. http://www.ncbi.nlm.nih.gov/pmc/articles/PMC2874975/	GPL6884	Hao,,Tang	hao.tang@utsouthwestern.edu	2146484210	QBRC	Clinical Sciences	UT Southwestern Medical Center	5323 Harry Hines Blvd	Dallas	Texas	75390	USA	ftp://ftp.ncbi.nlm.nih.gov/geo/samples/GSM1032nnn/GSM1032953/suppl/GSM1032953_5067386022_B_1.txt.gz	ftp://ftp.ncbi.nlm.nih.gov/geo/samples/GSM1032nnn/GSM1032953/suppl/GSM1032953_5067386022_B_2.txt.gz	48803	71.3	IB	F	FALSE	Adenocarcinoma	74.4	A	0	2232
GSM1032954	human lung cancer sample 1303-T	GSM1032954	Public on Jan 30 2013	Nov 07 2012	Jan 30 2013	RNA	1	Non-Small-Cell Lung Cancer	Homo sapiens	had_adjuvant_chemo: TRUE	overall survival months: 64.8	survival status: A	age at surgery: 75.0	gender: M	final.pat.stage: IB	histology: Adenocarcinoma	total RNA	According to the Illumina standard protocol. (Illumina HumanWG-6 v3 Array)	biotin	According to the Illumina standard protocol. (Illumina HumanWG-6 v3 Array)	9606	According to the Illumina standard protocol. (Illumina HumanWG-6 v3 Array)	According to the Illumina standard protocol. (Illumina HumanWG-6 v3 Array)	1303-T	Microarray data analysis and quality control were based on the Model-Based Background Correction (MBCB) method. http://www.ncbi.nlm.nih.gov/pmc/articles/PMC2874975/	GPL6884	Hao,,Tang	hao.tang@utsouthwestern.edu	2146484210	QBRC	Clinical Sciences	UT Southwestern Medical Center	5323 Harry Hines Blvd	Dallas	Texas	75390	USA	ftp://ftp.ncbi.nlm.nih.gov/geo/samples/GSM1032nnn/GSM1032954/suppl/GSM1032954_5058818006_C_1.txt.gz	ftp://ftp.ncbi.nlm.nih.gov/geo/samples/GSM1032nnn/GSM1032954/suppl/GSM1032954_5058818006_C_2.txt.gz	48803	75.0	IB	M	TRUE	Adenocarcinoma	64.8	A	0	1944
GSM1032955	human lung cancer sample 1305-T	GSM1032955	Public on Jan 30 2013	Nov 07 2012	Jan 30 2013	RNA	1	Non-Small-Cell Lung Cancer	Homo sapiens	had_adjuvant_chemo: TRUE	overall survival months: 60	survival status: A	age at surgery: 48.7	gender: M	final.pat.stage: IIIB	histology: Adenocarcinoma	total RNA	According to the Illumina standard protocol. (Illumina HumanWG-6 v3 Array)	biotin	According to the Illumina standard protocol. (Illumina HumanWG-6 v3 Array)	9606	According to the Illumina standard protocol. (Illumina HumanWG-6 v3 Array)	According to the Illumina standard protocol. (Illumina HumanWG-6 v3 Array)	1305-T	Microarray data analysis and quality control were based on the Model-Based Background Correction (MBCB) method. http://www.ncbi.nlm.nih.gov/pmc/articles/PMC2874975/	GPL6884	Hao,,Tang	hao.tang@utsouthwestern.edu	2146484210	QBRC	Clinical Sciences	UT Southwestern Medical Center	5323 Harry Hines Blvd	Dallas	Texas	75390	USA	ftp://ftp.ncbi.nlm.nih.gov/geo/samples/GSM1032nnn/GSM1032955/suppl/GSM1032955_5058818043_A_1.txt.gz	ftp://ftp.ncbi.nlm.nih.gov/geo/samples/GSM1032nnn/GSM1032955/suppl/GSM1032955_5058818043_A_2.txt.gz	48803	48.7	IIIB	M	TRUE	Adenocarcinoma	60	A	0	1800
GSM1032956	human lung cancer sample 1309-T	GSM1032956	Public on Jan 30 2013	Nov 07 2012	Jan 30 2013	RNA	1	Non-Small-Cell Lung Cancer	Homo sapiens	had_adjuvant_chemo: FALSE	overall survival months: 69.6	survival status: A	age at surgery: 71.1	gender: F	final.pat.stage: IIB	histology: Adenocarcinoma	total RNA	According to the Illumina standard protocol. (Illumina HumanWG-6 v3 Array)	biotin	According to the Illumina standard protocol. (Illumina HumanWG-6 v3 Array)	9606	According to the Illumina standard protocol. (Illumina HumanWG-6 v3 Array)	According to the Illumina standard protocol. (Illumina HumanWG-6 v3 Array)	1309-T	Microarray data analysis and quality control were based on the Model-Based Background Correction (MBCB) method. http://www.ncbi.nlm.nih.gov/pmc/articles/PMC2874975/	GPL6884	Hao,,Tang	hao.tang@utsouthwestern.edu	2146484210	QBRC	Clinical Sciences	UT Southwestern Medical Center	5323 Harry Hines Blvd	Dallas	Texas	75390	USA	ftp://ftp.ncbi.nlm.nih.gov/geo/samples/GSM1032nnn/GSM1032956/suppl/GSM1032956_5059335021_E_1.txt.gz	ftp://ftp.ncbi.nlm.nih.gov/geo/samples/GSM1032nnn/GSM1032956/suppl/GSM1032956_5059335021_E_2.txt.gz	48803	71.1	IIB	F	FALSE	Adenocarcinoma	69.6	A	0	2088
GSM1032957	human lung cancer sample 1311-T	GSM1032957	Public on Jan 30 2013	Nov 07 2012	Jan 30 2013	RNA	1	Non-Small-Cell Lung Cancer	Homo sapiens	had_adjuvant_chemo: FALSE	overall survival months: 68.4	survival status: A	age at surgery: 72.2	gender: F	final.pat.stage: IIIB	histology: Adenocarcinoma	total RNA	According to the Illumina standard protocol. (Illumina HumanWG-6 v3 Array)	biotin	According to the Illumina standard protocol. (Illumina HumanWG-6 v3 Array)	9606	According to the Illumina standard protocol. (Illumina HumanWG-6 v3 Array)	According to the Illumina standard protocol. (Illumina HumanWG-6 v3 Array)	1311-T	Microarray data analysis and quality control were based on the Model-Based Background Correction (MBCB) method. http://www.ncbi.nlm.nih.gov/pmc/articles/PMC2874975/	GPL6884	Hao,,Tang	hao.tang@utsouthwestern.edu	2146484210	QBRC	Clinical Sciences	UT Southwestern Medical Center	5323 Harry Hines Blvd	Dallas	Texas	75390	USA	ftp://ftp.ncbi.nlm.nih.gov/geo/samples/GSM1032nnn/GSM1032957/suppl/GSM1032957_5051018084_C_1.txt.gz	ftp://ftp.ncbi.nlm.nih.gov/geo/samples/GSM1032nnn/GSM1032957/suppl/GSM1032957_5051018084_C_2.txt.gz	48803	72.2	IIIB	F	FALSE	Adenocarcinoma	68.4	A	0	2052
GSM1032958	human lung cancer sample 1323-T	GSM1032958	Public on Jan 30 2013	Nov 07 2012	Jan 30 2013	RNA	1	Non-Small-Cell Lung Cancer	Homo sapiens	had_adjuvant_chemo: TRUE	overall survival months: 72	survival status: A	age at surgery: 67.2	gender: F	final.pat.stage: IB	histology: Adenocarcinoma	total RNA	According to the Illumina standard protocol. (Illumina HumanWG-6 v3 Array)	biotin	According to the Illumina standard protocol. (Illumina HumanWG-6 v3 Array)	9606	According to the Illumina standard protocol. (Illumina HumanWG-6 v3 Array)	According to the Illumina standard protocol. (Illumina HumanWG-6 v3 Array)	1323-T	Microarray data analysis and quality control were based on the Model-Based Background Correction (MBCB) method. http://www.ncbi.nlm.nih.gov/pmc/articles/PMC2874975/	GPL6884	Hao,,Tang	hao.tang@utsouthwestern.edu	2146484210	QBRC	Clinical Sciences	UT Southwestern Medical Center	5323 Harry Hines Blvd	Dallas	Texas	75390	USA	ftp://ftp.ncbi.nlm.nih.gov/geo/samples/GSM1032nnn/GSM1032958/suppl/GSM1032958_5058818005_B_1.txt.gz	ftp://ftp.ncbi.nlm.nih.gov/geo/samples/GSM1032nnn/GSM1032958/suppl/GSM1032958_5058818005_B_2.txt.gz	48803	67.2	IB	F	TRUE	Adenocarcinoma	72	A	0	2160
GSM1032959	human lung cancer sample 1325-T	GSM1032959	Public on Jan 30 2013	Nov 07 2012	Jan 30 2013	RNA	1	Non-Small-Cell Lung Cancer	Homo sapiens	had_adjuvant_chemo: TRUE	overall survival months: 72	survival status: A	age at surgery: 74.8	gender: M	final.pat.stage: IIIB	histology: Adenocarcinoma	total RNA	According to the Illumina standard protocol. (Illumina HumanWG-6 v3 Array)	biotin	According to the Illumina standard protocol. (Illumina HumanWG-6 v3 Array)	9606	According to the Illumina standard protocol. (Illumina HumanWG-6 v3 Array)	According to the Illumina standard protocol. (Illumina HumanWG-6 v3 Array)	1325-T	Microarray data analysis and quality control were based on the Model-Based Background Correction (MBCB) method. http://www.ncbi.nlm.nih.gov/pmc/articles/PMC2874975/	GPL6884	Hao,,Tang	hao.tang@utsouthwestern.edu	2146484210	QBRC	Clinical Sciences	UT Southwestern Medical Center	5323 Harry Hines Blvd	Dallas	Texas	75390	USA	ftp://ftp.ncbi.nlm.nih.gov/geo/samples/GSM1032nnn/GSM1032959/suppl/GSM1032959_5059335028_B_1.txt.gz	ftp://ftp.ncbi.nlm.nih.gov/geo/samples/GSM1032nnn/GSM1032959/suppl/GSM1032959_5059335028_B_2.txt.gz	48803	74.8	IIIB	M	TRUE	Adenocarcinoma	72	A	0	2160
GSM1032960	human lung cancer sample 1330-T	GSM1032960	Public on Jan 30 2013	Nov 07 2012	Jan 30 2013	RNA	1	Non-Small-Cell Lung Cancer	Homo sapiens	had_adjuvant_chemo: FALSE	overall survival months: 18	survival status: D	age at surgery: 74.9	gender: M	final.pat.stage: IIIA	histology: Squamous	total RNA	According to the Illumina standard protocol. (Illumina HumanWG-6 v3 Array)	biotin	According to the Illumina standard protocol. (Illumina HumanWG-6 v3 Array)	9606	According to the Illumina standard protocol. (Illumina HumanWG-6 v3 Array)	According to the Illumina standard protocol. (Illumina HumanWG-6 v3 Array)	1330-T	Microarray data analysis and quality control were based on the Model-Based Background Correction (MBCB) method. http://www.ncbi.nlm.nih.gov/pmc/articles/PMC2874975/	GPL6884	Hao,,Tang	hao.tang@utsouthwestern.edu	2146484210	QBRC	Clinical Sciences	UT Southwestern Medical Center	5323 Harry Hines Blvd	Dallas	Texas	75390	USA	ftp://ftp.ncbi.nlm.nih.gov/geo/samples/GSM1032nnn/GSM1032960/suppl/GSM1032960_5058818043_F_1.txt.gz	ftp://ftp.ncbi.nlm.nih.gov/geo/samples/GSM1032nnn/GSM1032960/suppl/GSM1032960_5058818043_F_2.txt.gz	48803	74.9	IIIA	M	FALSE	Squamous	18	D	1	540
GSM1032961	human lung cancer sample 1332-T	GSM1032961	Public on Jan 30 2013	Nov 07 2012	Jan 30 2013	RNA	1	Non-Small-Cell Lung Cancer	Homo sapiens	had_adjuvant_chemo: FALSE	overall survival months: 15.6	survival status: D	age at surgery: 47.6	gender: M	final.pat.stage: IIB	histology: Adenocarcinoma	total RNA	According to the Illumina standard protocol. (Illumina HumanWG-6 v3 Array)	biotin	According to the Illumina standard protocol. (Illumina HumanWG-6 v3 Array)	9606	According to the Illumina standard protocol. (Illumina HumanWG-6 v3 Array)	According to the Illumina standard protocol. (Illumina HumanWG-6 v3 Array)	1332-T	Microarray data analysis and quality control were based on the Model-Based Background Correction (MBCB) method. http://www.ncbi.nlm.nih.gov/pmc/articles/PMC2874975/	GPL6884	Hao,,Tang	hao.tang@utsouthwestern.edu	2146484210	QBRC	Clinical Sciences	UT Southwestern Medical Center	5323 Harry Hines Blvd	Dallas	Texas	75390	USA	ftp://ftp.ncbi.nlm.nih.gov/geo/samples/GSM1032nnn/GSM1032961/suppl/GSM1032961_5067386026_A_1.txt.gz	ftp://ftp.ncbi.nlm.nih.gov/geo/samples/GSM1032nnn/GSM1032961/suppl/GSM1032961_5067386026_A_2.txt.gz	48803	47.6	IIB	M	FALSE	Adenocarcinoma	15.6	D	1	468
GSM1032962	human lung cancer sample 1353-T	GSM1032962	Public on Jan 30 2013	Nov 07 2012	Jan 30 2013	RNA	1	Non-Small-Cell Lung Cancer	Homo sapiens	had_adjuvant_chemo: TRUE	overall survival months: 63.6	survival status: A	age at surgery: 60.0	gender: F	final.pat.stage: IB	histology: Adenocarcinoma	total RNA	According to the Illumina standard protocol. (Illumina HumanWG-6 v3 Array)	biotin	According to the Illumina standard protocol. (Illumina HumanWG-6 v3 Array)	9606	According to the Illumina standard protocol. (Illumina HumanWG-6 v3 Array)	According to the Illumina standard protocol. (Illumina HumanWG-6 v3 Array)	1353-T	Microarray data analysis and quality control were based on the Model-Based Background Correction (MBCB) method. http://www.ncbi.nlm.nih.gov/pmc/articles/PMC2874975/	GPL6884	Hao,,Tang	hao.tang@utsouthwestern.edu	2146484210	QBRC	Clinical Sciences	UT Southwestern Medical Center	5323 Harry Hines Blvd	Dallas	Texas	75390	USA	ftp://ftp.ncbi.nlm.nih.gov/geo/samples/GSM1032nnn/GSM1032962/suppl/GSM1032962_5067386013_D_1.txt.gz	ftp://ftp.ncbi.nlm.nih.gov/geo/samples/GSM1032nnn/GSM1032962/suppl/GSM1032962_5067386013_D_2.txt.gz	48803	60.0	IB	F	TRUE	Adenocarcinoma	63.6	A	0	1908
GSM1032963	human lung cancer sample 1355-T	GSM1032963	Public on Jan 30 2013	Nov 07 2012	Jan 30 2013	RNA	1	Non-Small-Cell Lung Cancer	Homo sapiens	had_adjuvant_chemo: TRUE	overall survival months: 62.4	survival status: A	age at surgery: 57.9	gender: F	final.pat.stage: IB	histology: Adenocarcinoma	total RNA	According to the Illumina standard protocol. (Illumina HumanWG-6 v3 Array)	biotin	According to the Illumina standard protocol. (Illumina HumanWG-6 v3 Array)	9606	According to the Illumina standard protocol. (Illumina HumanWG-6 v3 Array)	According to the Illumina standard protocol. (Illumina HumanWG-6 v3 Array)	1355-T	Microarray data analysis and quality control were based on the Model-Based Background Correction (MBCB) method. http://www.ncbi.nlm.nih.gov/pmc/articles/PMC2874975/	GPL6884	Hao,,Tang	hao.tang@utsouthwestern.edu	2146484210	QBRC	Clinical Sciences	UT Southwestern Medical Center	5323 Harry Hines Blvd	Dallas	Texas	75390	USA	ftp://ftp.ncbi.nlm.nih.gov/geo/samples/GSM1032nnn/GSM1032963/suppl/GSM1032963_5067386013_C_1.txt.gz	ftp://ftp.ncbi.nlm.nih.gov/geo/samples/GSM1032nnn/GSM1032963/suppl/GSM1032963_5067386013_C_2.txt.gz	48803	57.9	IB	F	TRUE	Adenocarcinoma	62.4	A	0	1872
GSM1032964	human lung cancer sample 1357-T	GSM1032964	Public on Jan 30 2013	Nov 07 2012	Jan 30 2013	RNA	1	Non-Small-Cell Lung Cancer	Homo sapiens	had_adjuvant_chemo: FALSE	overall survival months: 48	survival status: A	age at surgery: 70.2	gender: F	final.pat.stage: IA	histology: Adenocarcinoma	total RNA	According to the Illumina standard protocol. (Illumina HumanWG-6 v3 Array)	biotin	According to the Illumina standard protocol. (Illumina HumanWG-6 v3 Array)	9606	According to the Illumina standard protocol. (Illumina HumanWG-6 v3 Array)	According to the Illumina standard protocol. (Illumina HumanWG-6 v3 Array)	1357-T	Microarray data analysis and quality control were based on the Model-Based Background Correction (MBCB) method. http://www.ncbi.nlm.nih.gov/pmc/articles/PMC2874975/	GPL6884	Hao,,Tang	hao.tang@utsouthwestern.edu	2146484210	QBRC	Clinical Sciences	UT Southwestern Medical Center	5323 Harry Hines Blvd	Dallas	Texas	75390	USA	ftp://ftp.ncbi.nlm.nih.gov/geo/samples/GSM1032nnn/GSM1032964/suppl/GSM1032964_5067319016_D_1.txt.gz	ftp://ftp.ncbi.nlm.nih.gov/geo/samples/GSM1032nnn/GSM1032964/suppl/GSM1032964_5067319016_D_2.txt.gz	48803	70.2	IA	F	FALSE	Adenocarcinoma	48	A	0	1440
GSM1032965	human lung cancer sample 1360-T	GSM1032965	Public on Jan 30 2013	Nov 07 2012	Jan 30 2013	RNA	1	Non-Small-Cell Lung Cancer	Homo sapiens	had_adjuvant_chemo: TRUE	overall survival months: 57.6	survival status: A	age at surgery: 64.2	gender: M	final.pat.stage: IB	histology: Squamous	total RNA	According to the Illumina standard protocol. (Illumina HumanWG-6 v3 Array)	biotin	According to the Illumina standard protocol. (Illumina HumanWG-6 v3 Array)	9606	According to the Illumina standard protocol. (Illumina HumanWG-6 v3 Array)	According to the Illumina standard protocol. (Illumina HumanWG-6 v3 Array)	1360-T	Microarray data analysis and quality control were based on the Model-Based Background Correction (MBCB) method. http://www.ncbi.nlm.nih.gov/pmc/articles/PMC2874975/	GPL6884	Hao,,Tang	hao.tang@utsouthwestern.edu	2146484210	QBRC	Clinical Sciences	UT Southwestern Medical Center	5323 Harry Hines Blvd	Dallas	Texas	75390	USA	ftp://ftp.ncbi.nlm.nih.gov/geo/samples/GSM1032nnn/GSM1032965/suppl/GSM1032965_5051026018_F_1.txt.gz	ftp://ftp.ncbi.nlm.nih.gov/geo/samples/GSM1032nnn/GSM1032965/suppl/GSM1032965_5051026018_F_2.txt.gz	48803	64.2	IB	M	TRUE	Squamous	57.6	A	0	1728
GSM1032966	human lung cancer sample 1361-T	GSM1032966	Public on Jan 30 2013	Nov 07 2012	Jan 30 2013	RNA	1	Non-Small-Cell Lung Cancer	Homo sapiens	had_adjuvant_chemo: FALSE	overall survival months: 61.2	survival status: A	age at surgery: 84.3	gender: M	final.pat.stage: IA	histology: Squamous	total RNA	According to the Illumina standard protocol. (Illumina HumanWG-6 v3 Array)	biotin	According to the Illumina standard protocol. (Illumina HumanWG-6 v3 Array)	9606	According to the Illumina standard protocol. (Illumina HumanWG-6 v3 Array)	According to the Illumina standard protocol. (Illumina HumanWG-6 v3 Array)	1361-T	Microarray data analysis and quality control were based on the Model-Based Background Correction (MBCB) method. http://www.ncbi.nlm.nih.gov/pmc/articles/PMC2874975/	GPL6884	Hao,,Tang	hao.tang@utsouthwestern.edu	2146484210	QBRC	Clinical Sciences	UT Southwestern Medical Center	5323 Harry Hines Blvd	Dallas	Texas	75390	USA	ftp://ftp.ncbi.nlm.nih.gov/geo/samples/GSM1032nnn/GSM1032966/suppl/GSM1032966_5067386006_A_1.txt.gz	ftp://ftp.ncbi.nlm.nih.gov/geo/samples/GSM1032nnn/GSM1032966/suppl/GSM1032966_5067386006_A_2.txt.gz	48803	84.3	IA	M	FALSE	Squamous	61.2	A	0	1836
GSM1032968	human lung cancer sample 1376-T	GSM1032968	Public on Jan 30 2013	Nov 07 2012	Jan 30 2013	RNA	1	Non-Small-Cell Lung Cancer	Homo sapiens	had_adjuvant_chemo: FALSE	overall survival months: 70.8	survival status: A	age at surgery: 63.8	gender: M	final.pat.stage: IIB	histology: Adenocarcinoma	total RNA	According to the Illumina standard protocol. (Illumina HumanWG-6 v3 Array)	biotin	According to the Illumina standard protocol. (Illumina HumanWG-6 v3 Array)	9606	According to the Illumina standard protocol. (Illumina HumanWG-6 v3 Array)	According to the Illumina standard protocol. (Illumina HumanWG-6 v3 Array)	1376-T	Microarray data analysis and quality control were based on the Model-Based Background Correction (MBCB) method. http://www.ncbi.nlm.nih.gov/pmc/articles/PMC2874975/	GPL6884	Hao,,Tang	hao.tang@utsouthwestern.edu	2146484210	QBRC	Clinical Sciences	UT Southwestern Medical Center	5323 Harry Hines Blvd	Dallas	Texas	75390	USA	ftp://ftp.ncbi.nlm.nih.gov/geo/samples/GSM1032nnn/GSM1032968/suppl/GSM1032968_5058818040_E_1.txt.gz	ftp://ftp.ncbi.nlm.nih.gov/geo/samples/GSM1032nnn/GSM1032968/suppl/GSM1032968_5058818040_E_2.txt.gz	48803	63.8	IIB	M	FALSE	Adenocarcinoma	70.8	A	0	2124
GSM1032969	human lung cancer sample 1378-T	GSM1032969	Public on Jan 30 2013	Nov 07 2012	Jan 30 2013	RNA	1	Non-Small-Cell Lung Cancer	Homo sapiens	had_adjuvant_chemo: FALSE	overall survival months: 69.6	survival status: A	age at surgery: 66.3	gender: F	final.pat.stage: IA	histology: Adenocarcinoma	total RNA	According to the Illumina standard protocol. (Illumina HumanWG-6 v3 Array)	biotin	According to the Illumina standard protocol. (Illumina HumanWG-6 v3 Array)	9606	According to the Illumina standard protocol. (Illumina HumanWG-6 v3 Array)	According to the Illumina standard protocol. (Illumina HumanWG-6 v3 Array)	1378-T	Microarray data analysis and quality control were based on the Model-Based Background Correction (MBCB) method. http://www.ncbi.nlm.nih.gov/pmc/articles/PMC2874975/	GPL6884	Hao,,Tang	hao.tang@utsouthwestern.edu	2146484210	QBRC	Clinical Sciences	UT Southwestern Medical Center	5323 Harry Hines Blvd	Dallas	Texas	75390	USA	ftp://ftp.ncbi.nlm.nih.gov/geo/samples/GSM1032nnn/GSM1032969/suppl/GSM1032969_5067319016_F_1.txt.gz	ftp://ftp.ncbi.nlm.nih.gov/geo/samples/GSM1032nnn/GSM1032969/suppl/GSM1032969_5067319016_F_2.txt.gz	48803	66.3	IA	F	FALSE	Adenocarcinoma	69.6	A	0	2088
GSM1032970	human lung cancer sample 1380-T	GSM1032970	Public on Jan 30 2013	Nov 07 2012	Jan 30 2013	RNA	1	Non-Small-Cell Lung Cancer	Homo sapiens	had_adjuvant_chemo: TRUE	overall survival months: 70.8	survival status: A	age at surgery: 73.7	gender: F	final.pat.stage: IB	histology: Adenocarcinoma	total RNA	According to the Illumina standard protocol. (Illumina HumanWG-6 v3 Array)	biotin	According to the Illumina standard protocol. (Illumina HumanWG-6 v3 Array)	9606	According to the Illumina standard protocol. (Illumina HumanWG-6 v3 Array)	According to the Illumina standard protocol. (Illumina HumanWG-6 v3 Array)	1380-T	Microarray data analysis and quality control were based on the Model-Based Background Correction (MBCB) method. http://www.ncbi.nlm.nih.gov/pmc/articles/PMC2874975/	GPL6884	Hao,,Tang	hao.tang@utsouthwestern.edu	2146484210	QBRC	Clinical Sciences	UT Southwestern Medical Center	5323 Harry Hines Blvd	Dallas	Texas	75390	USA	ftp://ftp.ncbi.nlm.nih.gov/geo/samples/GSM1032nnn/GSM1032970/suppl/GSM1032970_5067386010_E_1.txt.gz	ftp://ftp.ncbi.nlm.nih.gov/geo/samples/GSM1032nnn/GSM1032970/suppl/GSM1032970_5067386010_E_2.txt.gz	48803	73.7	IB	F	TRUE	Adenocarcinoma	70.8	A	0	2124
GSM1032971	human lung cancer sample 1396-T	GSM1032971	Public on Jan 30 2013	Nov 07 2012	Jan 30 2013	RNA	1	Non-Small-Cell Lung Cancer	Homo sapiens	had_adjuvant_chemo: TRUE	overall survival months: 36	survival status: A	age at surgery: 63.0	gender: F	final.pat.stage: IB	histology: Squamous	total RNA	According to the Illumina standard protocol. (Illumina HumanWG-6 v3 Array)	biotin	According to the Illumina standard protocol. (Illumina HumanWG-6 v3 Array)	9606	According to the Illumina standard protocol. (Illumina HumanWG-6 v3 Array)	According to the Illumina standard protocol. (Illumina HumanWG-6 v3 Array)	1396-T	Microarray data analysis and quality control were based on the Model-Based Background Correction (MBCB) method. http://www.ncbi.nlm.nih.gov/pmc/articles/PMC2874975/	GPL6884	Hao,,Tang	hao.tang@utsouthwestern.edu	2146484210	QBRC	Clinical Sciences	UT Southwestern Medical Center	5323 Harry Hines Blvd	Dallas	Texas	75390	USA	ftp://ftp.ncbi.nlm.nih.gov/geo/samples/GSM1032nnn/GSM1032971/suppl/GSM1032971_5059335024_F_1.txt.gz	ftp://ftp.ncbi.nlm.nih.gov/geo/samples/GSM1032nnn/GSM1032971/suppl/GSM1032971_5059335024_F_2.txt.gz	48803	63.0	IB	F	TRUE	Squamous	36	A	0	1080
GSM1032972	human lung cancer sample 1402-T	GSM1032972	Public on Jan 30 2013	Nov 07 2012	Jan 30 2013	RNA	1	Non-Small-Cell Lung Cancer	Homo sapiens	had_adjuvant_chemo: FALSE	overall survival months: 39.6	survival status: D	age at surgery: 77.0	gender: F	final.pat.stage: IA	histology: Squamous	total RNA	According to the Illumina standard protocol. (Illumina HumanWG-6 v3 Array)	biotin	According to the Illumina standard protocol. (Illumina HumanWG-6 v3 Array)	9606	According to the Illumina standard protocol. (Illumina HumanWG-6 v3 Array)	According to the Illumina standard protocol. (Illumina HumanWG-6 v3 Array)	1402-T	Microarray data analysis and quality control were based on the Model-Based Background Correction (MBCB) method. http://www.ncbi.nlm.nih.gov/pmc/articles/PMC2874975/	GPL6884	Hao,,Tang	hao.tang@utsouthwestern.edu	2146484210	QBRC	Clinical Sciences	UT Southwestern Medical Center	5323 Harry Hines Blvd	Dallas	Texas	75390	USA	ftp://ftp.ncbi.nlm.nih.gov/geo/samples/GSM1032nnn/GSM1032972/suppl/GSM1032972_5051026018_B_1.txt.gz	ftp://ftp.ncbi.nlm.nih.gov/geo/samples/GSM1032nnn/GSM1032972/suppl/GSM1032972_5051026018_B_2.txt.gz	48803	77.0	IA	F	FALSE	Squamous	39.6	D	1	1188
GSM1032973	human lung cancer sample 1416-T	GSM1032973	Public on Jan 30 2013	Nov 07 2012	Jan 30 2013	RNA	1	Non-Small-Cell Lung Cancer	Homo sapiens	had_adjuvant_chemo: TRUE	overall survival months: 49.2	survival status: A	age at surgery: 63.0	gender: F	final.pat.stage: IIB	histology: Adenocarcinoma	total RNA	According to the Illumina standard protocol. (Illumina HumanWG-6 v3 Array)	biotin	According to the Illumina standard protocol. (Illumina HumanWG-6 v3 Array)	9606	According to the Illumina standard protocol. (Illumina HumanWG-6 v3 Array)	According to the Illumina standard protocol. (Illumina HumanWG-6 v3 Array)	1416-T	Microarray data analysis and quality control were based on the Model-Based Background Correction (MBCB) method. http://www.ncbi.nlm.nih.gov/pmc/articles/PMC2874975/	GPL6884	Hao,,Tang	hao.tang@utsouthwestern.edu	2146484210	QBRC	Clinical Sciences	UT Southwestern Medical Center	5323 Harry Hines Blvd	Dallas	Texas	75390	USA	ftp://ftp.ncbi.nlm.nih.gov/geo/samples/GSM1032nnn/GSM1032973/suppl/GSM1032973_5059335021_D_1.txt.gz	ftp://ftp.ncbi.nlm.nih.gov/geo/samples/GSM1032nnn/GSM1032973/suppl/GSM1032973_5059335021_D_2.txt.gz	48803	63.0	IIB	F	TRUE	Adenocarcinoma	49.2	A	0	1476
GSM1032974	human lung cancer sample 1424-T	GSM1032974	Public on Jan 30 2013	Nov 07 2012	Jan 30 2013	RNA	1	Non-Small-Cell Lung Cancer	Homo sapiens	had_adjuvant_chemo: FALSE	overall survival months: 39.6	survival status: D	age at surgery: 61.0	gender: M	final.pat.stage: IIB	histology: Squamous	total RNA	According to the Illumina standard protocol. (Illumina HumanWG-6 v3 Array)	biotin	According to the Illumina standard protocol. (Illumina HumanWG-6 v3 Array)	9606	According to the Illumina standard protocol. (Illumina HumanWG-6 v3 Array)	According to the Illumina standard protocol. (Illumina HumanWG-6 v3 Array)	1424-T	Microarray data analysis and quality control were based on the Model-Based Background Correction (MBCB) method. http://www.ncbi.nlm.nih.gov/pmc/articles/PMC2874975/	GPL6884	Hao,,Tang	hao.tang@utsouthwestern.edu	2146484210	QBRC	Clinical Sciences	UT Southwestern Medical Center	5323 Harry Hines Blvd	Dallas	Texas	75390	USA	ftp://ftp.ncbi.nlm.nih.gov/geo/samples/GSM1032nnn/GSM1032974/suppl/GSM1032974_5067386014_D_1.txt.gz	ftp://ftp.ncbi.nlm.nih.gov/geo/samples/GSM1032nnn/GSM1032974/suppl/GSM1032974_5067386014_D_2.txt.gz	48803	61.0	IIB	M	FALSE	Squamous	39.6	D	1	1188
GSM1032975	human lung cancer sample 1443-T	GSM1032975	Public on Jan 30 2013	Nov 07 2012	Jan 30 2013	RNA	1	Non-Small-Cell Lung Cancer	Homo sapiens	had_adjuvant_chemo: FALSE	overall survival months: 60	survival status: A	age at surgery: 73.4	gender: F	final.pat.stage: IB	histology: Adenocarcinoma	total RNA	According to the Illumina standard protocol. (Illumina HumanWG-6 v3 Array)	biotin	According to the Illumina standard protocol. (Illumina HumanWG-6 v3 Array)	9606	According to the Illumina standard protocol. (Illumina HumanWG-6 v3 Array)	According to the Illumina standard protocol. (Illumina HumanWG-6 v3 Array)	1443-T	Microarray data analysis and quality control were based on the Model-Based Background Correction (MBCB) method. http://www.ncbi.nlm.nih.gov/pmc/articles/PMC2874975/	GPL6884	Hao,,Tang	hao.tang@utsouthwestern.edu	2146484210	QBRC	Clinical Sciences	UT Southwestern Medical Center	5323 Harry Hines Blvd	Dallas	Texas	75390	USA	ftp://ftp.ncbi.nlm.nih.gov/geo/samples/GSM1032nnn/GSM1032975/suppl/GSM1032975_5067386016_E_1.txt.gz	ftp://ftp.ncbi.nlm.nih.gov/geo/samples/GSM1032nnn/GSM1032975/suppl/GSM1032975_5067386016_E_2.txt.gz	48803	73.4	IB	F	FALSE	Adenocarcinoma	60	A	0	1800
GSM1032976	human lung cancer sample 1462-T	GSM1032976	Public on Jan 30 2013	Nov 07 2012	Jan 30 2013	RNA	1	Non-Small-Cell Lung Cancer	Homo sapiens	had_adjuvant_chemo: FALSE	overall survival months: 64.8	survival status: A	age at surgery: 79.4	gender: M	final.pat.stage: IIB	histology: Adenocarcinoma	total RNA	According to the Illumina standard protocol. (Illumina HumanWG-6 v3 Array)	biotin	According to the Illumina standard protocol. (Illumina HumanWG-6 v3 Array)	9606	According to the Illumina standard protocol. (Illumina HumanWG-6 v3 Array)	According to the Illumina standard protocol. (Illumina HumanWG-6 v3 Array)	1462-T	Microarray data analysis and quality control were based on the Model-Based Background Correction (MBCB) method. http://www.ncbi.nlm.nih.gov/pmc/articles/PMC2874975/	GPL6884	Hao,,Tang	hao.tang@utsouthwestern.edu	2146484210	QBRC	Clinical Sciences	UT Southwestern Medical Center	5323 Harry Hines Blvd	Dallas	Texas	75390	USA	ftp://ftp.ncbi.nlm.nih.gov/geo/samples/GSM1032nnn/GSM1032976/suppl/GSM1032976_5067386006_C_1.txt.gz	ftp://ftp.ncbi.nlm.nih.gov/geo/samples/GSM1032nnn/GSM1032976/suppl/GSM1032976_5067386006_C_2.txt.gz	48803	79.4	IIB	M	FALSE	Adenocarcinoma	64.8	A	0	1944
GSM1032977	human lung cancer sample 1465-T	GSM1032977	Public on Jan 30 2013	Nov 07 2012	Jan 30 2013	RNA	1	Non-Small-Cell Lung Cancer	Homo sapiens	had_adjuvant_chemo: FALSE	overall survival months: 68.4	survival status: A	age at surgery: 68.2	gender: F	final.pat.stage: IB	histology: Adenocarcinoma	total RNA	According to the Illumina standard protocol. (Illumina HumanWG-6 v3 Array)	biotin	According to the Illumina standard protocol. (Illumina HumanWG-6 v3 Array)	9606	According to the Illumina standard protocol. (Illumina HumanWG-6 v3 Array)	According to the Illumina standard protocol. (Illumina HumanWG-6 v3 Array)	1465-T	Microarray data analysis and quality control were based on the Model-Based Background Correction (MBCB) method. http://www.ncbi.nlm.nih.gov/pmc/articles/PMC2874975/	GPL6884	Hao,,Tang	hao.tang@utsouthwestern.edu	2146484210	QBRC	Clinical Sciences	UT Southwestern Medical Center	5323 Harry Hines Blvd	Dallas	Texas	75390	USA	ftp://ftp.ncbi.nlm.nih.gov/geo/samples/GSM1032nnn/GSM1032977/suppl/GSM1032977_5058746016_B_1.txt.gz	ftp://ftp.ncbi.nlm.nih.gov/geo/samples/GSM1032nnn/GSM1032977/suppl/GSM1032977_5058746016_B_2.txt.gz	48803	68.2	IB	F	FALSE	Adenocarcinoma	68.4	A	0	2052
GSM1032978	human lung cancer sample 1476-T	GSM1032978	Public on Jan 30 2013	Nov 07 2012	Jan 30 2013	RNA	1	Non-Small-Cell Lung Cancer	Homo sapiens	had_adjuvant_chemo: FALSE	overall survival months: 62.4	survival status: A	age at surgery: 67.9	gender: F	final.pat.stage: IB	histology: Adenocarcinoma	total RNA	According to the Illumina standard protocol. (Illumina HumanWG-6 v3 Array)	biotin	According to the Illumina standard protocol. (Illumina HumanWG-6 v3 Array)	9606	According to the Illumina standard protocol. (Illumina HumanWG-6 v3 Array)	According to the Illumina standard protocol. (Illumina HumanWG-6 v3 Array)	1476-T	Microarray data analysis and quality control were based on the Model-Based Background Correction (MBCB) method. http://www.ncbi.nlm.nih.gov/pmc/articles/PMC2874975/	GPL6884	Hao,,Tang	hao.tang@utsouthwestern.edu	2146484210	QBRC	Clinical Sciences	UT Southwestern Medical Center	5323 Harry Hines Blvd	Dallas	Texas	75390	USA	ftp://ftp.ncbi.nlm.nih.gov/geo/samples/GSM1032nnn/GSM1032978/suppl/GSM1032978_5058746016_C_1.txt.gz	ftp://ftp.ncbi.nlm.nih.gov/geo/samples/GSM1032nnn/GSM1032978/suppl/GSM1032978_5058746016_C_2.txt.gz	48803	67.9	IB	F	FALSE	Adenocarcinoma	62.4	A	0	1872
GSM1032979	human lung cancer sample 1477-T	GSM1032979	Public on Jan 30 2013	Nov 07 2012	Jan 30 2013	RNA	1	Non-Small-Cell Lung Cancer	Homo sapiens	had_adjuvant_chemo: FALSE	overall survival months: 67.2	survival status: A	age at surgery: 79.1	gender: F	final.pat.stage: IB	histology: Squamous	total RNA	According to the Illumina standard protocol. (Illumina HumanWG-6 v3 Array)	biotin	According to the Illumina standard protocol. (Illumina HumanWG-6 v3 Array)	9606	According to the Illumina standard protocol. (Illumina HumanWG-6 v3 Array)	According to the Illumina standard protocol. (Illumina HumanWG-6 v3 Array)	1477-T	Microarray data analysis and quality control were based on the Model-Based Background Correction (MBCB) method. http://www.ncbi.nlm.nih.gov/pmc/articles/PMC2874975/	GPL6884	Hao,,Tang	hao.tang@utsouthwestern.edu	2146484210	QBRC	Clinical Sciences	UT Southwestern Medical Center	5323 Harry Hines Blvd	Dallas	Texas	75390	USA	ftp://ftp.ncbi.nlm.nih.gov/geo/samples/GSM1032nnn/GSM1032979/suppl/GSM1032979_5058746016_D_1.txt.gz	ftp://ftp.ncbi.nlm.nih.gov/geo/samples/GSM1032nnn/GSM1032979/suppl/GSM1032979_5058746016_D_2.txt.gz	48803	79.1	IB	F	FALSE	Squamous	67.2	A	0	2016
GSM1032980	human lung cancer sample 1496-T	GSM1032980	Public on Jan 30 2013	Nov 07 2012	Jan 30 2013	RNA	1	Non-Small-Cell Lung Cancer	Homo sapiens	had_adjuvant_chemo: TRUE	overall survival months: 62.4	survival status: A	age at surgery: 65.7	gender: F	final.pat.stage: IB	histology: Adenocarcinoma	total RNA	According to the Illumina standard protocol. (Illumina HumanWG-6 v3 Array)	biotin	According to the Illumina standard protocol. (Illumina HumanWG-6 v3 Array)	9606	According to the Illumina standard protocol. (Illumina HumanWG-6 v3 Array)	According to the Illumina standard protocol. (Illumina HumanWG-6 v3 Array)	1496-T	Microarray data analysis and quality control were based on the Model-Based Background Correction (MBCB) method. http://www.ncbi.nlm.nih.gov/pmc/articles/PMC2874975/	GPL6884	Hao,,Tang	hao.tang@utsouthwestern.edu	2146484210	QBRC	Clinical Sciences	UT Southwestern Medical Center	5323 Harry Hines Blvd	Dallas	Texas	75390	USA	ftp://ftp.ncbi.nlm.nih.gov/geo/samples/GSM1032nnn/GSM1032980/suppl/GSM1032980_5067386011_D_1.txt.gz	ftp://ftp.ncbi.nlm.nih.gov/geo/samples/GSM1032nnn/GSM1032980/suppl/GSM1032980_5067386011_D_2.txt.gz	48803	65.7	IB	F	TRUE	Adenocarcinoma	62.4	A	0	1872
GSM1032981	human lung cancer sample 1498-T	GSM1032981	Public on Jan 30 2013	Nov 07 2012	Jan 30 2013	RNA	1	Non-Small-Cell Lung Cancer	Homo sapiens	had_adjuvant_chemo: FALSE	overall survival months: 34.8	survival status: D	age at surgery: 81.5	gender: F	final.pat.stage: IB	histology: Adenocarcinoma	total RNA	According to the Illumina standard protocol. (Illumina HumanWG-6 v3 Array)	biotin	According to the Illumina standard protocol. (Illumina HumanWG-6 v3 Array)	9606	According to the Illumina standard protocol. (Illumina HumanWG-6 v3 Array)	According to the Illumina standard protocol. (Illumina HumanWG-6 v3 Array)	1498-T	Microarray data analysis and quality control were based on the Model-Based Background Correction (MBCB) method. http://www.ncbi.nlm.nih.gov/pmc/articles/PMC2874975/	GPL6884	Hao,,Tang	hao.tang@utsouthwestern.edu	2146484210	QBRC	Clinical Sciences	UT Southwestern Medical Center	5323 Harry Hines Blvd	Dallas	Texas	75390	USA	ftp://ftp.ncbi.nlm.nih.gov/geo/samples/GSM1032nnn/GSM1032981/suppl/GSM1032981_5067386013_F_1.txt.gz	ftp://ftp.ncbi.nlm.nih.gov/geo/samples/GSM1032nnn/GSM1032981/suppl/GSM1032981_5067386013_F_2.txt.gz	48803	81.5	IB	F	FALSE	Adenocarcinoma	34.8	D	1	1044
GSM1032982	human lung cancer sample 1502-T2	GSM1032982	Public on Jan 30 2013	Nov 07 2012	Jan 30 2013	RNA	1	Non-Small-Cell Lung Cancer	Homo sapiens	had_adjuvant_chemo: FALSE	overall survival months: 40.8	survival status: D	age at surgery: 81.6	gender: M	final.pat.stage: IIA	histology: Adenocarcinoma	total RNA	According to the Illumina standard protocol. (Illumina HumanWG-6 v3 Array)	biotin	According to the Illumina standard protocol. (Illumina HumanWG-6 v3 Array)	9606	According to the Illumina standard protocol. (Illumina HumanWG-6 v3 Array)	According to the Illumina standard protocol. (Illumina HumanWG-6 v3 Array)	1502-T2	Microarray data analysis and quality control were based on the Model-Based Background Correction (MBCB) method. http://www.ncbi.nlm.nih.gov/pmc/articles/PMC2874975/	GPL6884	Hao,,Tang	hao.tang@utsouthwestern.edu	2146484210	QBRC	Clinical Sciences	UT Southwestern Medical Center	5323 Harry Hines Blvd	Dallas	Texas	75390	USA	ftp://ftp.ncbi.nlm.nih.gov/geo/samples/GSM1032nnn/GSM1032982/suppl/GSM1032982_5067386026_C_1.txt.gz	ftp://ftp.ncbi.nlm.nih.gov/geo/samples/GSM1032nnn/GSM1032982/suppl/GSM1032982_5067386026_C_2.txt.gz	48803	81.6	IIA	M	FALSE	Adenocarcinoma	40.8	D	1	1224
GSM1032983	human lung cancer sample 1510-Tx	GSM1032983	Public on Jan 30 2013	Nov 07 2012	Jan 30 2013	RNA	1	Non-Small-Cell Lung Cancer	Homo sapiens	had_adjuvant_chemo: TRUE	overall survival months: 64.8	survival status: A	age at surgery: 58.1	gender: M	final.pat.stage: IB	histology: Adenocarcinoma	total RNA	According to the Illumina standard protocol. (Illumina HumanWG-6 v3 Array)	biotin	According to the Illumina standard protocol. (Illumina HumanWG-6 v3 Array)	9606	According to the Illumina standard protocol. (Illumina HumanWG-6 v3 Array)	According to the Illumina standard protocol. (Illumina HumanWG-6 v3 Array)	1510-Tx	Microarray data analysis and quality control were based on the Model-Based Background Correction (MBCB) method. http://www.ncbi.nlm.nih.gov/pmc/articles/PMC2874975/	GPL6884	Hao,,Tang	hao.tang@utsouthwestern.edu	2146484210	QBRC	Clinical Sciences	UT Southwestern Medical Center	5323 Harry Hines Blvd	Dallas	Texas	75390	USA	ftp://ftp.ncbi.nlm.nih.gov/geo/samples/GSM1032nnn/GSM1032983/suppl/GSM1032983_5059335014_C_1.txt.gz	ftp://ftp.ncbi.nlm.nih.gov/geo/samples/GSM1032nnn/GSM1032983/suppl/GSM1032983_5059335014_C_2.txt.gz	48803	58.1	IB	M	TRUE	Adenocarcinoma	64.8	A	0	1944
GSM1032984	human lung cancer sample 1549-T	GSM1032984	Public on Jan 30 2013	Nov 07 2012	Jan 30 2013	RNA	1	Non-Small-Cell Lung Cancer	Homo sapiens	had_adjuvant_chemo: TRUE	overall survival months: 45.6	survival status: A	age at surgery: 42.3	gender: F	final.pat.stage: IB	histology: Adenocarcinoma	total RNA	According to the Illumina standard protocol. (Illumina HumanWG-6 v3 Array)	biotin	According to the Illumina standard protocol. (Illumina HumanWG-6 v3 Array)	9606	According to the Illumina standard protocol. (Illumina HumanWG-6 v3 Array)	According to the Illumina standard protocol. (Illumina HumanWG-6 v3 Array)	1549-T	Microarray data analysis and quality control were based on the Model-Based Background Correction (MBCB) method. http://www.ncbi.nlm.nih.gov/pmc/articles/PMC2874975/	GPL6884	Hao,,Tang	hao.tang@utsouthwestern.edu	2146484210	QBRC	Clinical Sciences	UT Southwestern Medical Center	5323 Harry Hines Blvd	Dallas	Texas	75390	USA	ftp://ftp.ncbi.nlm.nih.gov/geo/samples/GSM1032nnn/GSM1032984/suppl/GSM1032984_5067386022_A_1.txt.gz	ftp://ftp.ncbi.nlm.nih.gov/geo/samples/GSM1032nnn/GSM1032984/suppl/GSM1032984_5067386022_A_2.txt.gz	48803	42.3	IB	F	TRUE	Adenocarcinoma	45.6	A	0	1368
GSM1032985	human lung cancer sample 1551-T	GSM1032985	Public on Jan 30 2013	Nov 07 2012	Jan 30 2013	RNA	1	Non-Small-Cell Lung Cancer	Homo sapiens	had_adjuvant_chemo: FALSE	overall survival months: 61.2	survival status: A	age at surgery: 75.5	gender: F	final.pat.stage: IA	histology: Adenocarcinoma	total RNA	According to the Illumina standard protocol. (Illumina HumanWG-6 v3 Array)	biotin	According to the Illumina standard protocol. (Illumina HumanWG-6 v3 Array)	9606	According to the Illumina standard protocol. (Illumina HumanWG-6 v3 Array)	According to the Illumina standard protocol. (Illumina HumanWG-6 v3 Array)	1551-T	Microarray data analysis and quality control were based on the Model-Based Background Correction (MBCB) method. http://www.ncbi.nlm.nih.gov/pmc/articles/PMC2874975/	GPL6884	Hao,,Tang	hao.tang@utsouthwestern.edu	2146484210	QBRC	Clinical Sciences	UT Southwestern Medical Center	5323 Harry Hines Blvd	Dallas	Texas	75390	USA	ftp://ftp.ncbi.nlm.nih.gov/geo/samples/GSM1032nnn/GSM1032985/suppl/GSM1032985_5059335028_A_1.txt.gz	ftp://ftp.ncbi.nlm.nih.gov/geo/samples/GSM1032nnn/GSM1032985/suppl/GSM1032985_5059335028_A_2.txt.gz	48803	75.5	IA	F	FALSE	Adenocarcinoma	61.2	A	0	1836
GSM1032986	human lung cancer sample 1591-T	GSM1032986	Public on Jan 30 2013	Nov 07 2012	Jan 30 2013	RNA	1	Non-Small-Cell Lung Cancer	Homo sapiens	had_adjuvant_chemo: TRUE	overall survival months: 56.4	survival status: A	age at surgery: 59.9	gender: M	final.pat.stage: IIA	histology: Squamous	total RNA	According to the Illumina standard protocol. (Illumina HumanWG-6 v3 Array)	biotin	According to the Illumina standard protocol. (Illumina HumanWG-6 v3 Array)	9606	According to the Illumina standard protocol. (Illumina HumanWG-6 v3 Array)	According to the Illumina standard protocol. (Illumina HumanWG-6 v3 Array)	1591-T	Microarray data analysis and quality control were based on the Model-Based Background Correction (MBCB) method. http://www.ncbi.nlm.nih.gov/pmc/articles/PMC2874975/	GPL6884	Hao,,Tang	hao.tang@utsouthwestern.edu	2146484210	QBRC	Clinical Sciences	UT Southwestern Medical Center	5323 Harry Hines Blvd	Dallas	Texas	75390	USA	ftp://ftp.ncbi.nlm.nih.gov/geo/samples/GSM1032nnn/GSM1032986/suppl/GSM1032986_5058818004_E_1.txt.gz	ftp://ftp.ncbi.nlm.nih.gov/geo/samples/GSM1032nnn/GSM1032986/suppl/GSM1032986_5058818004_E_2.txt.gz	48803	59.9	IIA	M	TRUE	Squamous	56.4	A	0	1692
GSM1032987	human lung cancer sample 1601-T	GSM1032987	Public on Jan 30 2013	Nov 07 2012	Jan 30 2013	RNA	1	Non-Small-Cell Lung Cancer	Homo sapiens	had_adjuvant_chemo: TRUE	overall survival months: 56.4	survival status: A	age at surgery: 81.7	gender: M	final.pat.stage: IB	histology: Adenocarcinoma	total RNA	According to the Illumina standard protocol. (Illumina HumanWG-6 v3 Array)	biotin	According to the Illumina standard protocol. (Illumina HumanWG-6 v3 Array)	9606	According to the Illumina standard protocol. (Illumina HumanWG-6 v3 Array)	According to the Illumina standard protocol. (Illumina HumanWG-6 v3 Array)	1601-T	Microarray data analysis and quality control were based on the Model-Based Background Correction (MBCB) method. http://www.ncbi.nlm.nih.gov/pmc/articles/PMC2874975/	GPL6884	Hao,,Tang	hao.tang@utsouthwestern.edu	2146484210	QBRC	Clinical Sciences	UT Southwestern Medical Center	5323 Harry Hines Blvd	Dallas	Texas	75390	USA	ftp://ftp.ncbi.nlm.nih.gov/geo/samples/GSM1032nnn/GSM1032987/suppl/GSM1032987_5059335028_E_1.txt.gz	ftp://ftp.ncbi.nlm.nih.gov/geo/samples/GSM1032nnn/GSM1032987/suppl/GSM1032987_5059335028_E_2.txt.gz	48803	81.7	IB	M	TRUE	Adenocarcinoma	56.4	A	0	1692
GSM1032988	human lung cancer sample 1607-T	GSM1032988	Public on Jan 30 2013	Nov 07 2012	Jan 30 2013	RNA	1	Non-Small-Cell Lung Cancer	Homo sapiens	had_adjuvant_chemo: TRUE	overall survival months: 49.2	survival status: D	age at surgery: 57.6	gender: M	final.pat.stage: IIB	histology: Adenocarcinoma	total RNA	According to the Illumina standard protocol. (Illumina HumanWG-6 v3 Array)	biotin	According to the Illumina standard protocol. (Illumina HumanWG-6 v3 Array)	9606	According to the Illumina standard protocol. (Illumina HumanWG-6 v3 Array)	According to the Illumina standard protocol. (Illumina HumanWG-6 v3 Array)	1607-T	Microarray data analysis and quality control were based on the Model-Based Background Correction (MBCB) method. http://www.ncbi.nlm.nih.gov/pmc/articles/PMC2874975/	GPL6884	Hao,,Tang	hao.tang@utsouthwestern.edu	2146484210	QBRC	Clinical Sciences	UT Southwestern Medical Center	5323 Harry Hines Blvd	Dallas	Texas	75390	USA	ftp://ftp.ncbi.nlm.nih.gov/geo/samples/GSM1032nnn/GSM1032988/suppl/GSM1032988_5067319018_C_1.txt.gz	ftp://ftp.ncbi.nlm.nih.gov/geo/samples/GSM1032nnn/GSM1032988/suppl/GSM1032988_5067319018_C_2.txt.gz	48803	57.6	IIB	M	TRUE	Adenocarcinoma	49.2	D	1	1476
GSM1032989	human lung cancer sample 1623-T	GSM1032989	Public on Jan 30 2013	Nov 07 2012	Jan 30 2013	RNA	1	Non-Small-Cell Lung Cancer	Homo sapiens	had_adjuvant_chemo: TRUE	overall survival months: 16.8	survival status: D	age at surgery: 64.8	gender: M	final.pat.stage: IIIB	histology: Squamous	total RNA	According to the Illumina standard protocol. (Illumina HumanWG-6 v3 Array)	biotin	According to the Illumina standard protocol. (Illumina HumanWG-6 v3 Array)	9606	According to the Illumina standard protocol. (Illumina HumanWG-6 v3 Array)	According to the Illumina standard protocol. (Illumina HumanWG-6 v3 Array)	1623-T	Microarray data analysis and quality control were based on the Model-Based Background Correction (MBCB) method. http://www.ncbi.nlm.nih.gov/pmc/articles/PMC2874975/	GPL6884	Hao,,Tang	hao.tang@utsouthwestern.edu	2146484210	QBRC	Clinical Sciences	UT Southwestern Medical Center	5323 Harry Hines Blvd	Dallas	Texas	75390	USA	ftp://ftp.ncbi.nlm.nih.gov/geo/samples/GSM1032nnn/GSM1032989/suppl/GSM1032989_5059335024_C_1.txt.gz	ftp://ftp.ncbi.nlm.nih.gov/geo/samples/GSM1032nnn/GSM1032989/suppl/GSM1032989_5059335024_C_2.txt.gz	48803	64.8	IIIB	M	TRUE	Squamous	16.8	D	1	504
GSM1032990	human lung cancer sample 1662-T	GSM1032990	Public on Jan 30 2013	Nov 07 2012	Jan 30 2013	RNA	1	Non-Small-Cell Lung Cancer	Homo sapiens	had_adjuvant_chemo: TRUE	overall survival months: 58.8	survival status: A	age at surgery: 57.3	gender: F	final.pat.stage: IB	histology: Adenocarcinoma	total RNA	According to the Illumina standard protocol. (Illumina HumanWG-6 v3 Array)	biotin	According to the Illumina standard protocol. (Illumina HumanWG-6 v3 Array)	9606	According to the Illumina standard protocol. (Illumina HumanWG-6 v3 Array)	According to the Illumina standard protocol. (Illumina HumanWG-6 v3 Array)	1662-T	Microarray data analysis and quality control were based on the Model-Based Background Correction (MBCB) method. http://www.ncbi.nlm.nih.gov/pmc/articles/PMC2874975/	GPL6884	Hao,,Tang	hao.tang@utsouthwestern.edu	2146484210	QBRC	Clinical Sciences	UT Southwestern Medical Center	5323 Harry Hines Blvd	Dallas	Texas	75390	USA	ftp://ftp.ncbi.nlm.nih.gov/geo/samples/GSM1032nnn/GSM1032990/suppl/GSM1032990_5051018065_E_1.txt.gz	ftp://ftp.ncbi.nlm.nih.gov/geo/samples/GSM1032nnn/GSM1032990/suppl/GSM1032990_5051018065_E_2.txt.gz	48803	57.3	IB	F	TRUE	Adenocarcinoma	58.8	A	0	1764
GSM1032991	human lung cancer sample 1671-T	GSM1032991	Public on Jan 30 2013	Nov 07 2012	Jan 30 2013	RNA	1	Non-Small-Cell Lung Cancer	Homo sapiens	had_adjuvant_chemo: TRUE	overall survival months: 51.6	survival status: A	age at surgery: 61.5	gender: M	final.pat.stage: IIIB	histology: Adenocarcinoma	total RNA	According to the Illumina standard protocol. (Illumina HumanWG-6 v3 Array)	biotin	According to the Illumina standard protocol. (Illumina HumanWG-6 v3 Array)	9606	According to the Illumina standard protocol. (Illumina HumanWG-6 v3 Array)	According to the Illumina standard protocol. (Illumina HumanWG-6 v3 Array)	1671-T	Microarray data analysis and quality control were based on the Model-Based Background Correction (MBCB) method. http://www.ncbi.nlm.nih.gov/pmc/articles/PMC2874975/	GPL6884	Hao,,Tang	hao.tang@utsouthwestern.edu	2146484210	QBRC	Clinical Sciences	UT Southwestern Medical Center	5323 Harry Hines Blvd	Dallas	Texas	75390	USA	ftp://ftp.ncbi.nlm.nih.gov/geo/samples/GSM1032nnn/GSM1032991/suppl/GSM1032991_5067386003_C_1.txt.gz	ftp://ftp.ncbi.nlm.nih.gov/geo/samples/GSM1032nnn/GSM1032991/suppl/GSM1032991_5067386003_C_2.txt.gz	48803	61.5	IIIB	M	TRUE	Adenocarcinoma	51.6	A	0	1548
GSM1032992	human lung cancer sample 1692-T	GSM1032992	Public on Jan 30 2013	Nov 07 2012	Jan 30 2013	RNA	1	Non-Small-Cell Lung Cancer	Homo sapiens	had_adjuvant_chemo: TRUE	overall survival months: 57.6	survival status: A	age at surgery: 67.6	gender: F	final.pat.stage: IA	histology: Squamous	total RNA	According to the Illumina standard protocol. (Illumina HumanWG-6 v3 Array)	biotin	According to the Illumina standard protocol. (Illumina HumanWG-6 v3 Array)	9606	According to the Illumina standard protocol. (Illumina HumanWG-6 v3 Array)	According to the Illumina standard protocol. (Illumina HumanWG-6 v3 Array)	1692-T	Microarray data analysis and quality control were based on the Model-Based Background Correction (MBCB) method. http://www.ncbi.nlm.nih.gov/pmc/articles/PMC2874975/	GPL6884	Hao,,Tang	hao.tang@utsouthwestern.edu	2146484210	QBRC	Clinical Sciences	UT Southwestern Medical Center	5323 Harry Hines Blvd	Dallas	Texas	75390	USA	ftp://ftp.ncbi.nlm.nih.gov/geo/samples/GSM1032nnn/GSM1032992/suppl/GSM1032992_5059335021_B_1.txt.gz	ftp://ftp.ncbi.nlm.nih.gov/geo/samples/GSM1032nnn/GSM1032992/suppl/GSM1032992_5059335021_B_2.txt.gz	48803	67.6	IA	F	TRUE	Squamous	57.6	A	0	1728
GSM1032993	human lung cancer sample 1714-T	GSM1032993	Public on Jan 30 2013	Nov 07 2012	Jan 30 2013	RNA	1	Non-Small-Cell Lung Cancer	Homo sapiens	had_adjuvant_chemo: TRUE	overall survival months: 28.8	survival status: D	age at surgery: 65.4	gender: M	final.pat.stage: IIB	histology: Adenocarcinoma	total RNA	According to the Illumina standard protocol. (Illumina HumanWG-6 v3 Array)	biotin	According to the Illumina standard protocol. (Illumina HumanWG-6 v3 Array)	9606	According to the Illumina standard protocol. (Illumina HumanWG-6 v3 Array)	According to the Illumina standard protocol. (Illumina HumanWG-6 v3 Array)	1714-T	Microarray data analysis and quality control were based on the Model-Based Background Correction (MBCB) method. http://www.ncbi.nlm.nih.gov/pmc/articles/PMC2874975/	GPL6884	Hao,,Tang	hao.tang@utsouthwestern.edu	2146484210	QBRC	Clinical Sciences	UT Southwestern Medical Center	5323 Harry Hines Blvd	Dallas	Texas	75390	USA	ftp://ftp.ncbi.nlm.nih.gov/geo/samples/GSM1032nnn/GSM1032993/suppl/GSM1032993_5067386006_B_1.txt.gz	ftp://ftp.ncbi.nlm.nih.gov/geo/samples/GSM1032nnn/GSM1032993/suppl/GSM1032993_5067386006_B_2.txt.gz	48803	65.4	IIB	M	TRUE	Adenocarcinoma	28.8	D	1	864
GSM1032994	human lung cancer sample 1718-T	GSM1032994	Public on Jan 30 2013	Nov 07 2012	Jan 30 2013	RNA	1	Non-Small-Cell Lung Cancer	Homo sapiens	had_adjuvant_chemo: TRUE	overall survival months: 58.8	survival status: A	age at surgery: 60.3	gender: M	final.pat.stage: IB	histology: Adenocarcinoma	total RNA	According to the Illumina standard protocol. (Illumina HumanWG-6 v3 Array)	biotin	According to the Illumina standard protocol. (Illumina HumanWG-6 v3 Array)	9606	According to the Illumina standard protocol. (Illumina HumanWG-6 v3 Array)	According to the Illumina standard protocol. (Illumina HumanWG-6 v3 Array)	1718-T	Microarray data analysis and quality control were based on the Model-Based Background Correction (MBCB) method. http://www.ncbi.nlm.nih.gov/pmc/articles/PMC2874975/	GPL6884	Hao,,Tang	hao.tang@utsouthwestern.edu	2146484210	QBRC	Clinical Sciences	UT Southwestern Medical Center	5323 Harry Hines Blvd	Dallas	Texas	75390	USA	ftp://ftp.ncbi.nlm.nih.gov/geo/samples/GSM1032nnn/GSM1032994/suppl/GSM1032994_5059335013_A_1.txt.gz	ftp://ftp.ncbi.nlm.nih.gov/geo/samples/GSM1032nnn/GSM1032994/suppl/GSM1032994_5059335013_A_2.txt.gz	48803	60.3	IB	M	TRUE	Adenocarcinoma	58.8	A	0	1764
GSM1032995	human lung cancer sample 1723-T	GSM1032995	Public on Jan 30 2013	Nov 07 2012	Jan 30 2013	RNA	1	Non-Small-Cell Lung Cancer	Homo sapiens	had_adjuvant_chemo: TRUE	overall survival months: 39.6	survival status: A	age at surgery: 56.4	gender: F	final.pat.stage: IA	histology: Adenocarcinoma	total RNA	According to the Illumina standard protocol. (Illumina HumanWG-6 v3 Array)	biotin	According to the Illumina standard protocol. (Illumina HumanWG-6 v3 Array)	9606	According to the Illumina standard protocol. (Illumina HumanWG-6 v3 Array)	According to the Illumina standard protocol. (Illumina HumanWG-6 v3 Array)	1723-T	Microarray data analysis and quality control were based on the Model-Based Background Correction (MBCB) method. http://www.ncbi.nlm.nih.gov/pmc/articles/PMC2874975/	GPL6884	Hao,,Tang	hao.tang@utsouthwestern.edu	2146484210	QBRC	Clinical Sciences	UT Southwestern Medical Center	5323 Harry Hines Blvd	Dallas	Texas	75390	USA	ftp://ftp.ncbi.nlm.nih.gov/geo/samples/GSM1032nnn/GSM1032995/suppl/GSM1032995_5058818006_F_1.txt.gz	ftp://ftp.ncbi.nlm.nih.gov/geo/samples/GSM1032nnn/GSM1032995/suppl/GSM1032995_5058818006_F_2.txt.gz	48803	56.4	IA	F	TRUE	Adenocarcinoma	39.6	A	0	1188
GSM1032996	human lung cancer sample 1727-T	GSM1032996	Public on Jan 30 2013	Nov 07 2012	Jan 30 2013	RNA	1	Non-Small-Cell Lung Cancer	Homo sapiens	had_adjuvant_chemo: FALSE	overall survival months: 50.4	survival status: A	age at surgery: 58.3	gender: M	final.pat.stage: IA	histology: Adenocarcinoma	total RNA	According to the Illumina standard protocol. (Illumina HumanWG-6 v3 Array)	biotin	According to the Illumina standard protocol. (Illumina HumanWG-6 v3 Array)	9606	According to the Illumina standard protocol. (Illumina HumanWG-6 v3 Array)	According to the Illumina standard protocol. (Illumina HumanWG-6 v3 Array)	1727-T	Microarray data analysis and quality control were based on the Model-Based Background Correction (MBCB) method. http://www.ncbi.nlm.nih.gov/pmc/articles/PMC2874975/	GPL6884	Hao,,Tang	hao.tang@utsouthwestern.edu	2146484210	QBRC	Clinical Sciences	UT Southwestern Medical Center	5323 Harry Hines Blvd	Dallas	Texas	75390	USA	ftp://ftp.ncbi.nlm.nih.gov/geo/samples/GSM1032nnn/GSM1032996/suppl/GSM1032996_5067386016_F_1.txt.gz	ftp://ftp.ncbi.nlm.nih.gov/geo/samples/GSM1032nnn/GSM1032996/suppl/GSM1032996_5067386016_F_2.txt.gz	48803	58.3	IA	M	FALSE	Adenocarcinoma	50.4	A	0	1512
GSM1032997	human lung cancer sample 1729-T	GSM1032997	Public on Jan 30 2013	Nov 07 2012	Jan 30 2013	RNA	1	Non-Small-Cell Lung Cancer	Homo sapiens	had_adjuvant_chemo: TRUE	overall survival months: 43.2	survival status: A	age at surgery: 74.3	gender: F	final.pat.stage: IB	histology: Adenocarcinoma	total RNA	According to the Illumina standard protocol. (Illumina HumanWG-6 v3 Array)	biotin	According to the Illumina standard protocol. (Illumina HumanWG-6 v3 Array)	9606	According to the Illumina standard protocol. (Illumina HumanWG-6 v3 Array)	According to the Illumina standard protocol. (Illumina HumanWG-6 v3 Array)	1729-T	Microarray data analysis and quality control were based on the Model-Based Background Correction (MBCB) method. http://www.ncbi.nlm.nih.gov/pmc/articles/PMC2874975/	GPL6884	Hao,,Tang	hao.tang@utsouthwestern.edu	2146484210	QBRC	Clinical Sciences	UT Southwestern Medical Center	5323 Harry Hines Blvd	Dallas	Texas	75390	USA	ftp://ftp.ncbi.nlm.nih.gov/geo/samples/GSM1032nnn/GSM1032997/suppl/GSM1032997_5067386002_C_1.txt.gz	ftp://ftp.ncbi.nlm.nih.gov/geo/samples/GSM1032nnn/GSM1032997/suppl/GSM1032997_5067386002_C_2.txt.gz	48803	74.3	IB	F	TRUE	Adenocarcinoma	43.2	A	0	1296
GSM1032998	human lung cancer sample 1761-T	GSM1032998	Public on Jan 30 2013	Nov 07 2012	Jan 30 2013	RNA	1	Non-Small-Cell Lung Cancer	Homo sapiens	had_adjuvant_chemo: TRUE	overall survival months: 52.8	survival status: A	age at surgery: 75.0	gender: M	final.pat.stage: IIIA	histology: Adenocarcinoma	total RNA	According to the Illumina standard protocol. (Illumina HumanWG-6 v3 Array)	biotin	According to the Illumina standard protocol. (Illumina HumanWG-6 v3 Array)	9606	According to the Illumina standard protocol. (Illumina HumanWG-6 v3 Array)	According to the Illumina standard protocol. (Illumina HumanWG-6 v3 Array)	1761-T	Microarray data analysis and quality control were based on the Model-Based Background Correction (MBCB) method. http://www.ncbi.nlm.nih.gov/pmc/articles/PMC2874975/	GPL6884	Hao,,Tang	hao.tang@utsouthwestern.edu	2146484210	QBRC	Clinical Sciences	UT Southwestern Medical Center	5323 Harry Hines Blvd	Dallas	Texas	75390	USA	ftp://ftp.ncbi.nlm.nih.gov/geo/samples/GSM1032nnn/GSM1032998/suppl/GSM1032998_5051026018_C_1.txt.gz	ftp://ftp.ncbi.nlm.nih.gov/geo/samples/GSM1032nnn/GSM1032998/suppl/GSM1032998_5051026018_C_2.txt.gz	48803	75.0	IIIA	M	TRUE	Adenocarcinoma	52.8	A	0	1584
GSM1032999	human lung cancer sample 1804-T	GSM1032999	Public on Jan 30 2013	Nov 07 2012	Jan 30 2013	RNA	1	Non-Small-Cell Lung Cancer	Homo sapiens	had_adjuvant_chemo: TRUE	overall survival months: 39.6	survival status: D	age at surgery: 44.3	gender: M	final.pat.stage: IB	histology: Adenocarcinoma	total RNA	According to the Illumina standard protocol. (Illumina HumanWG-6 v3 Array)	biotin	According to the Illumina standard protocol. (Illumina HumanWG-6 v3 Array)	9606	According to the Illumina standard protocol. (Illumina HumanWG-6 v3 Array)	According to the Illumina standard protocol. (Illumina HumanWG-6 v3 Array)	1804-T	Microarray data analysis and quality control were based on the Model-Based Background Correction (MBCB) method. http://www.ncbi.nlm.nih.gov/pmc/articles/PMC2874975/	GPL6884	Hao,,Tang	hao.tang@utsouthwestern.edu	2146484210	QBRC	Clinical Sciences	UT Southwestern Medical Center	5323 Harry Hines Blvd	Dallas	Texas	75390	USA	ftp://ftp.ncbi.nlm.nih.gov/geo/samples/GSM1032nnn/GSM1032999/suppl/GSM1032999_5058818005_D_1.txt.gz	ftp://ftp.ncbi.nlm.nih.gov/geo/samples/GSM1032nnn/GSM1032999/suppl/GSM1032999_5058818005_D_2.txt.gz	48803	44.3	IB	M	TRUE	Adenocarcinoma	39.6	D	1	1188
GSM1033000	human lung cancer sample 1805-T	GSM1033000	Public on Jan 30 2013	Nov 07 2012	Jan 30 2013	RNA	1	Non-Small-Cell Lung Cancer	Homo sapiens	had_adjuvant_chemo: TRUE	overall survival months: 45.6	survival status: A	age at surgery: 57.7	gender: M	final.pat.stage: IB	histology: Adenocarcinoma	total RNA	According to the Illumina standard protocol. (Illumina HumanWG-6 v3 Array)	biotin	According to the Illumina standard protocol. (Illumina HumanWG-6 v3 Array)	9606	According to the Illumina standard protocol. (Illumina HumanWG-6 v3 Array)	According to the Illumina standard protocol. (Illumina HumanWG-6 v3 Array)	1805-T	Microarray data analysis and quality control were based on the Model-Based Background Correction (MBCB) method. http://www.ncbi.nlm.nih.gov/pmc/articles/PMC2874975/	GPL6884	Hao,,Tang	hao.tang@utsouthwestern.edu	2146484210	QBRC	Clinical Sciences	UT Southwestern Medical Center	5323 Harry Hines Blvd	Dallas	Texas	75390	USA	ftp://ftp.ncbi.nlm.nih.gov/geo/samples/GSM1033nnn/GSM1033000/suppl/GSM1033000_5067386029_B_1.txt.gz	ftp://ftp.ncbi.nlm.nih.gov/geo/samples/GSM1033nnn/GSM1033000/suppl/GSM1033000_5067386029_B_2.txt.gz	48803	57.7	IB	M	TRUE	Adenocarcinoma	45.6	A	0	1368
GSM1033001	human lung cancer sample 1809-T	GSM1033001	Public on Jan 30 2013	Nov 07 2012	Jan 30 2013	RNA	1	Non-Small-Cell Lung Cancer	Homo sapiens	had_adjuvant_chemo: TRUE	overall survival months: 22.8	survival status: D	age at surgery: 78.5	gender: M	final.pat.stage: IIIA	histology: Adenocarcinoma	total RNA	According to the Illumina standard protocol. (Illumina HumanWG-6 v3 Array)	biotin	According to the Illumina standard protocol. (Illumina HumanWG-6 v3 Array)	9606	According to the Illumina standard protocol. (Illumina HumanWG-6 v3 Array)	According to the Illumina standard protocol. (Illumina HumanWG-6 v3 Array)	1809-T	Microarray data analysis and quality control were based on the Model-Based Background Correction (MBCB) method. http://www.ncbi.nlm.nih.gov/pmc/articles/PMC2874975/	GPL6884	Hao,,Tang	hao.tang@utsouthwestern.edu	2146484210	QBRC	Clinical Sciences	UT Southwestern Medical Center	5323 Harry Hines Blvd	Dallas	Texas	75390	USA	ftp://ftp.ncbi.nlm.nih.gov/geo/samples/GSM1033nnn/GSM1033001/suppl/GSM1033001_5058818049_B_1.txt.gz	ftp://ftp.ncbi.nlm.nih.gov/geo/samples/GSM1033nnn/GSM1033001/suppl/GSM1033001_5058818049_B_2.txt.gz	48803	78.5	IIIA	M	TRUE	Adenocarcinoma	22.8	D	1	684
GSM1033002	human lung cancer sample 1824-T	GSM1033002	Public on Jan 30 2013	Nov 07 2012	Jan 30 2013	RNA	1	Non-Small-Cell Lung Cancer	Homo sapiens	had_adjuvant_chemo: TRUE	overall survival months: 49.2	survival status: A	age at surgery: 64.6	gender: M	final.pat.stage: IIIA	histology: Squamous	total RNA	According to the Illumina standard protocol. (Illumina HumanWG-6 v3 Array)	biotin	According to the Illumina standard protocol. (Illumina HumanWG-6 v3 Array)	9606	According to the Illumina standard protocol. (Illumina HumanWG-6 v3 Array)	According to the Illumina standard protocol. (Illumina HumanWG-6 v3 Array)	1824-T	Microarray data analysis and quality control were based on the Model-Based Background Correction (MBCB) method. http://www.ncbi.nlm.nih.gov/pmc/articles/PMC2874975/	GPL6884	Hao,,Tang	hao.tang@utsouthwestern.edu	2146484210	QBRC	Clinical Sciences	UT Southwestern Medical Center	5323 Harry Hines Blvd	Dallas	Texas	75390	USA	ftp://ftp.ncbi.nlm.nih.gov/geo/samples/GSM1033nnn/GSM1033002/suppl/GSM1033002_5059335015_E_1.txt.gz	ftp://ftp.ncbi.nlm.nih.gov/geo/samples/GSM1033nnn/GSM1033002/suppl/GSM1033002_5059335015_E_2.txt.gz	48803	64.6	IIIA	M	TRUE	Squamous	49.2	A	0	1476
GSM1033003	human lung cancer sample 1833-T	GSM1033003	Public on Jan 30 2013	Nov 07 2012	Jan 30 2013	RNA	1	Non-Small-Cell Lung Cancer	Homo sapiens	had_adjuvant_chemo: FALSE	overall survival months: 8.4	survival status: D	age at surgery: 80.0	gender: M	final.pat.stage: IB	histology: Adenocarcinoma	total RNA	According to the Illumina standard protocol. (Illumina HumanWG-6 v3 Array)	biotin	According to the Illumina standard protocol. (Illumina HumanWG-6 v3 Array)	9606	According to the Illumina standard protocol. (Illumina HumanWG-6 v3 Array)	According to the Illumina standard protocol. (Illumina HumanWG-6 v3 Array)	1833-T	Microarray data analysis and quality control were based on the Model-Based Background Correction (MBCB) method. http://www.ncbi.nlm.nih.gov/pmc/articles/PMC2874975/	GPL6884	Hao,,Tang	hao.tang@utsouthwestern.edu	2146484210	QBRC	Clinical Sciences	UT Southwestern Medical Center	5323 Harry Hines Blvd	Dallas	Texas	75390	USA	ftp://ftp.ncbi.nlm.nih.gov/geo/samples/GSM1033nnn/GSM1033003/suppl/GSM1033003_5058818005_E_1.txt.gz	ftp://ftp.ncbi.nlm.nih.gov/geo/samples/GSM1033nnn/GSM1033003/suppl/GSM1033003_5058818005_E_2.txt.gz	48803	80.0	IB	M	FALSE	Adenocarcinoma	8.4	D	1	252
GSM1033005	human lung cancer sample 1839-T	GSM1033005	Public on Jan 30 2013	Nov 07 2012	Jan 30 2013	RNA	1	Non-Small-Cell Lung Cancer	Homo sapiens	had_adjuvant_chemo: TRUE	overall survival months: 52.8	survival status: A	age at surgery: 77.1	gender: M	final.pat.stage: IB	histology: Adenocarcinoma	total RNA	According to the Illumina standard protocol. (Illumina HumanWG-6 v3 Array)	biotin	According to the Illumina standard protocol. (Illumina HumanWG-6 v3 Array)	9606	According to the Illumina standard protocol. (Illumina HumanWG-6 v3 Array)	According to the Illumina standard protocol. (Illumina HumanWG-6 v3 Array)	1839-T	Microarray data analysis and quality control were based on the Model-Based Background Correction (MBCB) method. http://www.ncbi.nlm.nih.gov/pmc/articles/PMC2874975/	GPL6884	Hao,,Tang	hao.tang@utsouthwestern.edu	2146484210	QBRC	Clinical Sciences	UT Southwestern Medical Center	5323 Harry Hines Blvd	Dallas	Texas	75390	USA	ftp://ftp.ncbi.nlm.nih.gov/geo/samples/GSM1033nnn/GSM1033005/suppl/GSM1033005_5067386029_D_1.txt.gz	ftp://ftp.ncbi.nlm.nih.gov/geo/samples/GSM1033nnn/GSM1033005/suppl/GSM1033005_5067386029_D_2.txt.gz	48803	77.1	IB	M	TRUE	Adenocarcinoma	52.8	A	0	1584
GSM1033006	human lung cancer sample 1853-T	GSM1033006	Public on Jan 30 2013	Nov 07 2012	Jan 30 2013	RNA	1	Non-Small-Cell Lung Cancer	Homo sapiens	had_adjuvant_chemo: TRUE	overall survival months: 33.6	survival status: D	age at surgery: 71.3	gender: M	final.pat.stage: IIIB	histology: Adenocarcinoma	total RNA	According to the Illumina standard protocol. (Illumina HumanWG-6 v3 Array)	biotin	According to the Illumina standard protocol. (Illumina HumanWG-6 v3 Array)	9606	According to the Illumina standard protocol. (Illumina HumanWG-6 v3 Array)	According to the Illumina standard protocol. (Illumina HumanWG-6 v3 Array)	1853-T	Microarray data analysis and quality control were based on the Model-Based Background Correction (MBCB) method. http://www.ncbi.nlm.nih.gov/pmc/articles/PMC2874975/	GPL6884	Hao,,Tang	hao.tang@utsouthwestern.edu	2146484210	QBRC	Clinical Sciences	UT Southwestern Medical Center	5323 Harry Hines Blvd	Dallas	Texas	75390	USA	ftp://ftp.ncbi.nlm.nih.gov/geo/samples/GSM1033nnn/GSM1033006/suppl/GSM1033006_5067386002_E_1.txt.gz	ftp://ftp.ncbi.nlm.nih.gov/geo/samples/GSM1033nnn/GSM1033006/suppl/GSM1033006_5067386002_E_2.txt.gz	48803	71.3	IIIB	M	TRUE	Adenocarcinoma	33.6	D	1	1008
GSM1033007	human lung cancer sample 1858-T2	GSM1033007	Public on Jan 30 2013	Nov 07 2012	Jan 30 2013	RNA	1	Non-Small-Cell Lung Cancer	Homo sapiens	had_adjuvant_chemo: FALSE	overall survival months: 50.4	survival status: A	age at surgery: 75.1	gender: F	final.pat.stage: IA	histology: Adenocarcinoma	total RNA	According to the Illumina standard protocol. (Illumina HumanWG-6 v3 Array)	biotin	According to the Illumina standard protocol. (Illumina HumanWG-6 v3 Array)	9606	According to the Illumina standard protocol. (Illumina HumanWG-6 v3 Array)	According to the Illumina standard protocol. (Illumina HumanWG-6 v3 Array)	1858-T2	Microarray data analysis and quality control were based on the Model-Based Background Correction (MBCB) method. http://www.ncbi.nlm.nih.gov/pmc/articles/PMC2874975/	GPL6884	Hao,,Tang	hao.tang@utsouthwestern.edu	2146484210	QBRC	Clinical Sciences	UT Southwestern Medical Center	5323 Harry Hines Blvd	Dallas	Texas	75390	USA	ftp://ftp.ncbi.nlm.nih.gov/geo/samples/GSM1033nnn/GSM1033007/suppl/GSM1033007_5058746016_F_1.txt.gz	ftp://ftp.ncbi.nlm.nih.gov/geo/samples/GSM1033nnn/GSM1033007/suppl/GSM1033007_5058746016_F_2.txt.gz	48803	75.1	IA	F	FALSE	Adenocarcinoma	50.4	A	0	1512
GSM1033008	human lung cancer sample 1867-T	GSM1033008	Public on Jan 30 2013	Nov 07 2012	Jan 30 2013	RNA	1	Non-Small-Cell Lung Cancer	Homo sapiens	had_adjuvant_chemo: FALSE	overall survival months: 38.4	survival status: A	age at surgery: 73.4	gender: M	final.pat.stage: IA	histology: Adenocarcinoma	total RNA	According to the Illumina standard protocol. (Illumina HumanWG-6 v3 Array)	biotin	According to the Illumina standard protocol. (Illumina HumanWG-6 v3 Array)	9606	According to the Illumina standard protocol. (Illumina HumanWG-6 v3 Array)	According to the Illumina standard protocol. (Illumina HumanWG-6 v3 Array)	1867-T	Microarray data analysis and quality control were based on the Model-Based Background Correction (MBCB) method. http://www.ncbi.nlm.nih.gov/pmc/articles/PMC2874975/	GPL6884	Hao,,Tang	hao.tang@utsouthwestern.edu	2146484210	QBRC	Clinical Sciences	UT Southwestern Medical Center	5323 Harry Hines Blvd	Dallas	Texas	75390	USA	ftp://ftp.ncbi.nlm.nih.gov/geo/samples/GSM1033nnn/GSM1033008/suppl/GSM1033008_5058818010_A_1.txt.gz	ftp://ftp.ncbi.nlm.nih.gov/geo/samples/GSM1033nnn/GSM1033008/suppl/GSM1033008_5058818010_A_2.txt.gz	48803	73.4	IA	M	FALSE	Adenocarcinoma	38.4	A	0	1152
GSM1033009	human lung cancer sample 1870-T	GSM1033009	Public on Jan 30 2013	Nov 07 2012	Jan 30 2013	RNA	1	Non-Small-Cell Lung Cancer	Homo sapiens	had_adjuvant_chemo: TRUE	overall survival months: 46.8	survival status: A	age at surgery: 66.8	gender: F	final.pat.stage: IB	histology: Squamous	total RNA	According to the Illumina standard protocol. (Illumina HumanWG-6 v3 Array)	biotin	According to the Illumina standard protocol. (Illumina HumanWG-6 v3 Array)	9606	According to the Illumina standard protocol. (Illumina HumanWG-6 v3 Array)	According to the Illumina standard protocol. (Illumina HumanWG-6 v3 Array)	1870-T	Microarray data analysis and quality control were based on the Model-Based Background Correction (MBCB) method. http://www.ncbi.nlm.nih.gov/pmc/articles/PMC2874975/	GPL6884	Hao,,Tang	hao.tang@utsouthwestern.edu	2146484210	QBRC	Clinical Sciences	UT Southwestern Medical Center	5323 Harry Hines Blvd	Dallas	Texas	75390	USA	ftp://ftp.ncbi.nlm.nih.gov/geo/samples/GSM1033nnn/GSM1033009/suppl/GSM1033009_5051026018_A_1.txt.gz	ftp://ftp.ncbi.nlm.nih.gov/geo/samples/GSM1033nnn/GSM1033009/suppl/GSM1033009_5051026018_A_2.txt.gz	48803	66.8	IB	F	TRUE	Squamous	46.8	A	0	1404
GSM1033010	human lung cancer sample 1888-T	GSM1033010	Public on Jan 30 2013	Nov 07 2012	Jan 30 2013	RNA	1	Non-Small-Cell Lung Cancer	Homo sapiens	had_adjuvant_chemo: TRUE	overall survival months: 12	survival status: D	age at surgery: 60.9	gender: M	final.pat.stage: IIB	histology: Adenocarcinoma	total RNA	According to the Illumina standard protocol. (Illumina HumanWG-6 v3 Array)	biotin	According to the Illumina standard protocol. (Illumina HumanWG-6 v3 Array)	9606	According to the Illumina standard protocol. (Illumina HumanWG-6 v3 Array)	According to the Illumina standard protocol. (Illumina HumanWG-6 v3 Array)	1888-T	Microarray data analysis and quality control were based on the Model-Based Background Correction (MBCB) method. http://www.ncbi.nlm.nih.gov/pmc/articles/PMC2874975/	GPL6884	Hao,,Tang	hao.tang@utsouthwestern.edu	2146484210	QBRC	Clinical Sciences	UT Southwestern Medical Center	5323 Harry Hines Blvd	Dallas	Texas	75390	USA	ftp://ftp.ncbi.nlm.nih.gov/geo/samples/GSM1033nnn/GSM1033010/suppl/GSM1033010_5067319052_B_1.txt.gz	ftp://ftp.ncbi.nlm.nih.gov/geo/samples/GSM1033nnn/GSM1033010/suppl/GSM1033010_5067319052_B_2.txt.gz	48803	60.9	IIB	M	TRUE	Adenocarcinoma	12	D	1	360
GSM1033011	human lung cancer sample 1894-T	GSM1033011	Public on Jan 30 2013	Nov 07 2012	Jan 30 2013	RNA	1	Non-Small-Cell Lung Cancer	Homo sapiens	had_adjuvant_chemo: FALSE	overall survival months: 14.4	survival status: D	age at surgery: 76.1	gender: M	final.pat.stage: IA	histology: Adenocarcinoma	total RNA	According to the Illumina standard protocol. (Illumina HumanWG-6 v3 Array)	biotin	According to the Illumina standard protocol. (Illumina HumanWG-6 v3 Array)	9606	According to the Illumina standard protocol. (Illumina HumanWG-6 v3 Array)	According to the Illumina standard protocol. (Illumina HumanWG-6 v3 Array)	1894-T	Microarray data analysis and quality control were based on the Model-Based Background Correction (MBCB) method. http://www.ncbi.nlm.nih.gov/pmc/articles/PMC2874975/	GPL6884	Hao,,Tang	hao.tang@utsouthwestern.edu	2146484210	QBRC	Clinical Sciences	UT Southwestern Medical Center	5323 Harry Hines Blvd	Dallas	Texas	75390	USA	ftp://ftp.ncbi.nlm.nih.gov/geo/samples/GSM1033nnn/GSM1033011/suppl/GSM1033011_5058818010_B_1.txt.gz	ftp://ftp.ncbi.nlm.nih.gov/geo/samples/GSM1033nnn/GSM1033011/suppl/GSM1033011_5058818010_B_2.txt.gz	48803	76.1	IA	M	FALSE	Adenocarcinoma	14.4	D	1	432
GSM1033012	human lung cancer sample 1898-T	GSM1033012	Public on Jan 30 2013	Nov 07 2012	Jan 30 2013	RNA	1	Non-Small-Cell Lung Cancer	Homo sapiens	had_adjuvant_chemo: TRUE	overall survival months: 16.8	survival status: A	age at surgery: 75.7	gender: F	final.pat.stage: IIIB	histology: Adenocarcinoma	total RNA	According to the Illumina standard protocol. (Illumina HumanWG-6 v3 Array)	biotin	According to the Illumina standard protocol. (Illumina HumanWG-6 v3 Array)	9606	According to the Illumina standard protocol. (Illumina HumanWG-6 v3 Array)	According to the Illumina standard protocol. (Illumina HumanWG-6 v3 Array)	1898-T	Microarray data analysis and quality control were based on the Model-Based Background Correction (MBCB) method. http://www.ncbi.nlm.nih.gov/pmc/articles/PMC2874975/	GPL6884	Hao,,Tang	hao.tang@utsouthwestern.edu	2146484210	QBRC	Clinical Sciences	UT Southwestern Medical Center	5323 Harry Hines Blvd	Dallas	Texas	75390	USA	ftp://ftp.ncbi.nlm.nih.gov/geo/samples/GSM1033nnn/GSM1033012/suppl/GSM1033012_5058818043_D_1.txt.gz	ftp://ftp.ncbi.nlm.nih.gov/geo/samples/GSM1033nnn/GSM1033012/suppl/GSM1033012_5058818043_D_2.txt.gz	48803	75.7	IIIB	F	TRUE	Adenocarcinoma	16.8	A	0	504
GSM1033013	human lung cancer sample 1908-T	GSM1033013	Public on Jan 30 2013	Nov 07 2012	Jan 30 2013	RNA	1	Non-Small-Cell Lung Cancer	Homo sapiens	had_adjuvant_chemo: FALSE	overall survival months: 43.2	survival status: A	age at surgery: 62.7	gender: F	final.pat.stage: IB	histology: Adenocarcinoma	total RNA	According to the Illumina standard protocol. (Illumina HumanWG-6 v3 Array)	biotin	According to the Illumina standard protocol. (Illumina HumanWG-6 v3 Array)	9606	According to the Illumina standard protocol. (Illumina HumanWG-6 v3 Array)	According to the Illumina standard protocol. (Illumina HumanWG-6 v3 Array)	1908-T	Microarray data analysis and quality control were based on the Model-Based Background Correction (MBCB) method. http://www.ncbi.nlm.nih.gov/pmc/articles/PMC2874975/	GPL6884	Hao,,Tang	hao.tang@utsouthwestern.edu	2146484210	QBRC	Clinical Sciences	UT Southwestern Medical Center	5323 Harry Hines Blvd	Dallas	Texas	75390	USA	ftp://ftp.ncbi.nlm.nih.gov/geo/samples/GSM1033nnn/GSM1033013/suppl/GSM1033013_5067319052_E_1.txt.gz	ftp://ftp.ncbi.nlm.nih.gov/geo/samples/GSM1033nnn/GSM1033013/suppl/GSM1033013_5067319052_E_2.txt.gz	48803	62.7	IB	F	FALSE	Adenocarcinoma	43.2	A	0	1296
GSM1033014	human lung cancer sample 1911-T	GSM1033014	Public on Jan 30 2013	Nov 07 2012	Jan 30 2013	RNA	1	Non-Small-Cell Lung Cancer	Homo sapiens	had_adjuvant_chemo: FALSE	overall survival months: 50.4	survival status: A	age at surgery: 63.1	gender: M	final.pat.stage: IA	histology: Adenocarcinoma	total RNA	According to the Illumina standard protocol. (Illumina HumanWG-6 v3 Array)	biotin	According to the Illumina standard protocol. (Illumina HumanWG-6 v3 Array)	9606	According to the Illumina standard protocol. (Illumina HumanWG-6 v3 Array)	According to the Illumina standard protocol. (Illumina HumanWG-6 v3 Array)	1911-T	Microarray data analysis and quality control were based on the Model-Based Background Correction (MBCB) method. http://www.ncbi.nlm.nih.gov/pmc/articles/PMC2874975/	GPL6884	Hao,,Tang	hao.tang@utsouthwestern.edu	2146484210	QBRC	Clinical Sciences	UT Southwestern Medical Center	5323 Harry Hines Blvd	Dallas	Texas	75390	USA	ftp://ftp.ncbi.nlm.nih.gov/geo/samples/GSM1033nnn/GSM1033014/suppl/GSM1033014_5058818010_C_1.txt.gz	ftp://ftp.ncbi.nlm.nih.gov/geo/samples/GSM1033nnn/GSM1033014/suppl/GSM1033014_5058818010_C_2.txt.gz	48803	63.1	IA	M	FALSE	Adenocarcinoma	50.4	A	0	1512
GSM1033015	human lung cancer sample 1913-T	GSM1033015	Public on Jan 30 2013	Nov 07 2012	Jan 30 2013	RNA	1	Non-Small-Cell Lung Cancer	Homo sapiens	had_adjuvant_chemo: FALSE	overall survival months: 31.2	survival status: A	age at surgery: 60.7	gender: F	final.pat.stage: IA	histology: Adenocarcinoma	total RNA	According to the Illumina standard protocol. (Illumina HumanWG-6 v3 Array)	biotin	According to the Illumina standard protocol. (Illumina HumanWG-6 v3 Array)	9606	According to the Illumina standard protocol. (Illumina HumanWG-6 v3 Array)	According to the Illumina standard protocol. (Illumina HumanWG-6 v3 Array)	1913-T	Microarray data analysis and quality control were based on the Model-Based Background Correction (MBCB) method. http://www.ncbi.nlm.nih.gov/pmc/articles/PMC2874975/	GPL6884	Hao,,Tang	hao.tang@utsouthwestern.edu	2146484210	QBRC	Clinical Sciences	UT Southwestern Medical Center	5323 Harry Hines Blvd	Dallas	Texas	75390	USA	ftp://ftp.ncbi.nlm.nih.gov/geo/samples/GSM1033nnn/GSM1033015/suppl/GSM1033015_5058818010_D_1.txt.gz	ftp://ftp.ncbi.nlm.nih.gov/geo/samples/GSM1033nnn/GSM1033015/suppl/GSM1033015_5058818010_D_2.txt.gz	48803	60.7	IA	F	FALSE	Adenocarcinoma	31.2	A	0	936
GSM1033016	human lung cancer sample 1921-T	GSM1033016	Public on Jan 30 2013	Nov 07 2012	Jan 30 2013	RNA	1	Non-Small-Cell Lung Cancer	Homo sapiens	had_adjuvant_chemo: TRUE	overall survival months: 38.4	survival status: A	age at surgery: 64.5	gender: M	final.pat.stage: IIA	histology: Adenocarcinoma	total RNA	According to the Illumina standard protocol. (Illumina HumanWG-6 v3 Array)	biotin	According to the Illumina standard protocol. (Illumina HumanWG-6 v3 Array)	9606	According to the Illumina standard protocol. (Illumina HumanWG-6 v3 Array)	According to the Illumina standard protocol. (Illumina HumanWG-6 v3 Array)	1921-T	Microarray data analysis and quality control were based on the Model-Based Background Correction (MBCB) method. http://www.ncbi.nlm.nih.gov/pmc/articles/PMC2874975/	GPL6884	Hao,,Tang	hao.tang@utsouthwestern.edu	2146484210	QBRC	Clinical Sciences	UT Southwestern Medical Center	5323 Harry Hines Blvd	Dallas	Texas	75390	USA	ftp://ftp.ncbi.nlm.nih.gov/geo/samples/GSM1033nnn/GSM1033016/suppl/GSM1033016_5067386026_E_1.txt.gz	ftp://ftp.ncbi.nlm.nih.gov/geo/samples/GSM1033nnn/GSM1033016/suppl/GSM1033016_5067386026_E_2.txt.gz	48803	64.5	IIA	M	TRUE	Adenocarcinoma	38.4	A	0	1152
GSM1033017	human lung cancer sample 1930-T	GSM1033017	Public on Jan 30 2013	Nov 07 2012	Jan 30 2013	RNA	1	Non-Small-Cell Lung Cancer	Homo sapiens	had_adjuvant_chemo: FALSE	overall survival months: 50.4	survival status: A	age at surgery: 66.6	gender: M	final.pat.stage: IA	histology: Adenocarcinoma	total RNA	According to the Illumina standard protocol. (Illumina HumanWG-6 v3 Array)	biotin	According to the Illumina standard protocol. (Illumina HumanWG-6 v3 Array)	9606	According to the Illumina standard protocol. (Illumina HumanWG-6 v3 Array)	According to the Illumina standard protocol. (Illumina HumanWG-6 v3 Array)	1930-T	Microarray data analysis and quality control were based on the Model-Based Background Correction (MBCB) method. http://www.ncbi.nlm.nih.gov/pmc/articles/PMC2874975/	GPL6884	Hao,,Tang	hao.tang@utsouthwestern.edu	2146484210	QBRC	Clinical Sciences	UT Southwestern Medical Center	5323 Harry Hines Blvd	Dallas	Texas	75390	USA	ftp://ftp.ncbi.nlm.nih.gov/geo/samples/GSM1033nnn/GSM1033017/suppl/GSM1033017_5059335028_F_1.txt.gz	ftp://ftp.ncbi.nlm.nih.gov/geo/samples/GSM1033nnn/GSM1033017/suppl/GSM1033017_5059335028_F_2.txt.gz	48803	66.6	IA	M	FALSE	Adenocarcinoma	50.4	A	0	1512
GSM1033018	human lung cancer sample 1933-T	GSM1033018	Public on Jan 30 2013	Nov 07 2012	Jan 30 2013	RNA	1	Non-Small-Cell Lung Cancer	Homo sapiens	had_adjuvant_chemo: TRUE	overall survival months: 36	survival status: A	age at surgery: 55.3	gender: F	final.pat.stage: IIIA	histology: Adenocarcinoma	total RNA	According to the Illumina standard protocol. (Illumina HumanWG-6 v3 Array)	biotin	According to the Illumina standard protocol. (Illumina HumanWG-6 v3 Array)	9606	According to the Illumina standard protocol. (Illumina HumanWG-6 v3 Array)	According to the Illumina standard protocol. (Illumina HumanWG-6 v3 Array)	1933-T	Microarray data analysis and quality control were based on the Model-Based Background Correction (MBCB) method. http://www.ncbi.nlm.nih.gov/pmc/articles/PMC2874975/	GPL6884	Hao,,Tang	hao.tang@utsouthwestern.edu	2146484210	QBRC	Clinical Sciences	UT Southwestern Medical Center	5323 Harry Hines Blvd	Dallas	Texas	75390	USA	ftp://ftp.ncbi.nlm.nih.gov/geo/samples/GSM1033nnn/GSM1033018/suppl/GSM1033018_5067386013_B_1.txt.gz	ftp://ftp.ncbi.nlm.nih.gov/geo/samples/GSM1033nnn/GSM1033018/suppl/GSM1033018_5067386013_B_2.txt.gz	48803	55.3	IIIA	F	TRUE	Adenocarcinoma	36	A	0	1080
GSM1033019	human lung cancer sample 1936-T	GSM1033019	Public on Jan 30 2013	Nov 07 2012	Jan 30 2013	RNA	1	Non-Small-Cell Lung Cancer	Homo sapiens	had_adjuvant_chemo: FALSE	overall survival months: 4.8	survival status: D	age at surgery: 81.5	gender: M	final.pat.stage: IV	histology: Adenocarcinoma	total RNA	According to the Illumina standard protocol. (Illumina HumanWG-6 v3 Array)	biotin	According to the Illumina standard protocol. (Illumina HumanWG-6 v3 Array)	9606	According to the Illumina standard protocol. (Illumina HumanWG-6 v3 Array)	According to the Illumina standard protocol. (Illumina HumanWG-6 v3 Array)	1936-T	Microarray data analysis and quality control were based on the Model-Based Background Correction (MBCB) method. http://www.ncbi.nlm.nih.gov/pmc/articles/PMC2874975/	GPL6884	Hao,,Tang	hao.tang@utsouthwestern.edu	2146484210	QBRC	Clinical Sciences	UT Southwestern Medical Center	5323 Harry Hines Blvd	Dallas	Texas	75390	USA	ftp://ftp.ncbi.nlm.nih.gov/geo/samples/GSM1033nnn/GSM1033019/suppl/GSM1033019_5058818043_B_1.txt.gz	ftp://ftp.ncbi.nlm.nih.gov/geo/samples/GSM1033nnn/GSM1033019/suppl/GSM1033019_5058818043_B_2.txt.gz	48803	81.5	IV	M	FALSE	Adenocarcinoma	4.8	D	1	144
GSM1033020	human lung cancer sample 1944-T	GSM1033020	Public on Jan 30 2013	Nov 07 2012	Jan 30 2013	RNA	1	Non-Small-Cell Lung Cancer	Homo sapiens	had_adjuvant_chemo: FALSE	overall survival months: 49.2	survival status: A	age at surgery: 76.5	gender: F	final.pat.stage: IIIB	histology: Adenocarcinoma	total RNA	According to the Illumina standard protocol. (Illumina HumanWG-6 v3 Array)	biotin	According to the Illumina standard protocol. (Illumina HumanWG-6 v3 Array)	9606	According to the Illumina standard protocol. (Illumina HumanWG-6 v3 Array)	According to the Illumina standard protocol. (Illumina HumanWG-6 v3 Array)	1944-T	Microarray data analysis and quality control were based on the Model-Based Background Correction (MBCB) method. http://www.ncbi.nlm.nih.gov/pmc/articles/PMC2874975/	GPL6884	Hao,,Tang	hao.tang@utsouthwestern.edu	2146484210	QBRC	Clinical Sciences	UT Southwestern Medical Center	5323 Harry Hines Blvd	Dallas	Texas	75390	USA	ftp://ftp.ncbi.nlm.nih.gov/geo/samples/GSM1033nnn/GSM1033020/suppl/GSM1033020_5058818046_C_1.txt.gz	ftp://ftp.ncbi.nlm.nih.gov/geo/samples/GSM1033nnn/GSM1033020/suppl/GSM1033020_5058818046_C_2.txt.gz	48803	76.5	IIIB	F	FALSE	Adenocarcinoma	49.2	A	0	1476
GSM1033021	human lung cancer sample 1956-T	GSM1033021	Public on Jan 30 2013	Nov 07 2012	Jan 30 2013	RNA	1	Non-Small-Cell Lung Cancer	Homo sapiens	had_adjuvant_chemo: FALSE	overall survival months: 34.8	survival status: A	age at surgery: 50.2	gender: F	final.pat.stage: IB	histology: Adenocarcinoma	total RNA	According to the Illumina standard protocol. (Illumina HumanWG-6 v3 Array)	biotin	According to the Illumina standard protocol. (Illumina HumanWG-6 v3 Array)	9606	According to the Illumina standard protocol. (Illumina HumanWG-6 v3 Array)	According to the Illumina standard protocol. (Illumina HumanWG-6 v3 Array)	1956-T	Microarray data analysis and quality control were based on the Model-Based Background Correction (MBCB) method. http://www.ncbi.nlm.nih.gov/pmc/articles/PMC2874975/	GPL6884	Hao,,Tang	hao.tang@utsouthwestern.edu	2146484210	QBRC	Clinical Sciences	UT Southwestern Medical Center	5323 Harry Hines Blvd	Dallas	Texas	75390	USA	ftp://ftp.ncbi.nlm.nih.gov/geo/samples/GSM1033nnn/GSM1033021/suppl/GSM1033021_5058818010_E_1.txt.gz	ftp://ftp.ncbi.nlm.nih.gov/geo/samples/GSM1033nnn/GSM1033021/suppl/GSM1033021_5058818010_E_2.txt.gz	48803	50.2	IB	F	FALSE	Adenocarcinoma	34.8	A	0	1044
GSM1033022	human lung cancer sample 1964-T	GSM1033022	Public on Jan 30 2013	Nov 07 2012	Jan 30 2013	RNA	1	Non-Small-Cell Lung Cancer	Homo sapiens	had_adjuvant_chemo: FALSE	overall survival months: 45.6	survival status: A	age at surgery: 53.6	gender: M	final.pat.stage: IB	histology: Adenocarcinoma	total RNA	According to the Illumina standard protocol. (Illumina HumanWG-6 v3 Array)	biotin	According to the Illumina standard protocol. (Illumina HumanWG-6 v3 Array)	9606	According to the Illumina standard protocol. (Illumina HumanWG-6 v3 Array)	According to the Illumina standard protocol. (Illumina HumanWG-6 v3 Array)	1964-T	Microarray data analysis and quality control were based on the Model-Based Background Correction (MBCB) method. http://www.ncbi.nlm.nih.gov/pmc/articles/PMC2874975/	GPL6884	Hao,,Tang	hao.tang@utsouthwestern.edu	2146484210	QBRC	Clinical Sciences	UT Southwestern Medical Center	5323 Harry Hines Blvd	Dallas	Texas	75390	USA	ftp://ftp.ncbi.nlm.nih.gov/geo/samples/GSM1033nnn/GSM1033022/suppl/GSM1033022_5067386002_F_1.txt.gz	ftp://ftp.ncbi.nlm.nih.gov/geo/samples/GSM1033nnn/GSM1033022/suppl/GSM1033022_5067386002_F_2.txt.gz	48803	53.6	IB	M	FALSE	Adenocarcinoma	45.6	A	0	1368
GSM1033023	human lung cancer sample 1966-T	GSM1033023	Public on Jan 30 2013	Nov 07 2012	Jan 30 2013	RNA	1	Non-Small-Cell Lung Cancer	Homo sapiens	had_adjuvant_chemo: FALSE	overall survival months: 24	survival status: A	age at surgery: 66.0	gender: M	final.pat.stage: IA	histology: Adenocarcinoma	total RNA	According to the Illumina standard protocol. (Illumina HumanWG-6 v3 Array)	biotin	According to the Illumina standard protocol. (Illumina HumanWG-6 v3 Array)	9606	According to the Illumina standard protocol. (Illumina HumanWG-6 v3 Array)	According to the Illumina standard protocol. (Illumina HumanWG-6 v3 Array)	1966-T	Microarray data analysis and quality control were based on the Model-Based Background Correction (MBCB) method. http://www.ncbi.nlm.nih.gov/pmc/articles/PMC2874975/	GPL6884	Hao,,Tang	hao.tang@utsouthwestern.edu	2146484210	QBRC	Clinical Sciences	UT Southwestern Medical Center	5323 Harry Hines Blvd	Dallas	Texas	75390	USA	ftp://ftp.ncbi.nlm.nih.gov/geo/samples/GSM1033nnn/GSM1033023/suppl/GSM1033023_5058818010_F_1.txt.gz	ftp://ftp.ncbi.nlm.nih.gov/geo/samples/GSM1033nnn/GSM1033023/suppl/GSM1033023_5058818010_F_2.txt.gz	48803	66.0	IA	M	FALSE	Adenocarcinoma	24	A	0	720
GSM1033024	human lung cancer sample 1972-T	GSM1033024	Public on Jan 30 2013	Nov 07 2012	Jan 30 2013	RNA	1	Non-Small-Cell Lung Cancer	Homo sapiens	had_adjuvant_chemo: FALSE	overall survival months: 48	survival status: A	age at surgery: 68.9	gender: F	final.pat.stage: IA	histology: Adenocarcinoma	total RNA	According to the Illumina standard protocol. (Illumina HumanWG-6 v3 Array)	biotin	According to the Illumina standard protocol. (Illumina HumanWG-6 v3 Array)	9606	According to the Illumina standard protocol. (Illumina HumanWG-6 v3 Array)	According to the Illumina standard protocol. (Illumina HumanWG-6 v3 Array)	1972-T	Microarray data analysis and quality control were based on the Model-Based Background Correction (MBCB) method. http://www.ncbi.nlm.nih.gov/pmc/articles/PMC2874975/	GPL6884	Hao,,Tang	hao.tang@utsouthwestern.edu	2146484210	QBRC	Clinical Sciences	UT Southwestern Medical Center	5323 Harry Hines Blvd	Dallas	Texas	75390	USA	ftp://ftp.ncbi.nlm.nih.gov/geo/samples/GSM1033nnn/GSM1033024/suppl/GSM1033024_5067386003_E_1.txt.gz	ftp://ftp.ncbi.nlm.nih.gov/geo/samples/GSM1033nnn/GSM1033024/suppl/GSM1033024_5067386003_E_2.txt.gz	48803	68.9	IA	F	FALSE	Adenocarcinoma	48	A	0	1440
GSM1033025	human lung cancer sample 2024-T	GSM1033025	Public on Jan 30 2013	Nov 07 2012	Jan 30 2013	RNA	1	Non-Small-Cell Lung Cancer	Homo sapiens	had_adjuvant_chemo: TRUE	overall survival months: 43.2	survival status: A	age at surgery: 61.3	gender: F	final.pat.stage: IB	histology: Adenocarcinoma	total RNA	According to the Illumina standard protocol. (Illumina HumanWG-6 v3 Array)	biotin	According to the Illumina standard protocol. (Illumina HumanWG-6 v3 Array)	9606	According to the Illumina standard protocol. (Illumina HumanWG-6 v3 Array)	According to the Illumina standard protocol. (Illumina HumanWG-6 v3 Array)	2024-T	Microarray data analysis and quality control were based on the Model-Based Background Correction (MBCB) method. http://www.ncbi.nlm.nih.gov/pmc/articles/PMC2874975/	GPL6884	Hao,,Tang	hao.tang@utsouthwestern.edu	2146484210	QBRC	Clinical Sciences	UT Southwestern Medical Center	5323 Harry Hines Blvd	Dallas	Texas	75390	USA	ftp://ftp.ncbi.nlm.nih.gov/geo/samples/GSM1033nnn/GSM1033025/suppl/GSM1033025_5067386002_B_1.txt.gz	ftp://ftp.ncbi.nlm.nih.gov/geo/samples/GSM1033nnn/GSM1033025/suppl/GSM1033025_5067386002_B_2.txt.gz	48803	61.3	IB	F	TRUE	Adenocarcinoma	43.2	A	0	1296
GSM1033026	human lung cancer sample 2029-T	GSM1033026	Public on Jan 30 2013	Nov 07 2012	Jan 30 2013	RNA	1	Non-Small-Cell Lung Cancer	Homo sapiens	had_adjuvant_chemo: FALSE	overall survival months: 18	survival status: D	age at surgery: 77.9	gender: M	final.pat.stage: IIIA	histology: Squamous	total RNA	According to the Illumina standard protocol. (Illumina HumanWG-6 v3 Array)	biotin	According to the Illumina standard protocol. (Illumina HumanWG-6 v3 Array)	9606	According to the Illumina standard protocol. (Illumina HumanWG-6 v3 Array)	According to the Illumina standard protocol. (Illumina HumanWG-6 v3 Array)	2029-T	Microarray data analysis and quality control were based on the Model-Based Background Correction (MBCB) method. http://www.ncbi.nlm.nih.gov/pmc/articles/PMC2874975/	GPL6884	Hao,,Tang	hao.tang@utsouthwestern.edu	2146484210	QBRC	Clinical Sciences	UT Southwestern Medical Center	5323 Harry Hines Blvd	Dallas	Texas	75390	USA	ftp://ftp.ncbi.nlm.nih.gov/geo/samples/GSM1033nnn/GSM1033026/suppl/GSM1033026_5067386015_A_1.txt.gz	ftp://ftp.ncbi.nlm.nih.gov/geo/samples/GSM1033nnn/GSM1033026/suppl/GSM1033026_5067386015_A_2.txt.gz	48803	77.9	IIIA	M	FALSE	Squamous	18	D	1	540
GSM1033027	human lung cancer sample 2031-T	GSM1033027	Public on Jan 30 2013	Nov 07 2012	Jan 30 2013	RNA	1	Non-Small-Cell Lung Cancer	Homo sapiens	had_adjuvant_chemo: TRUE	overall survival months: 36	survival status: A	age at surgery: 65.3	gender: F	final.pat.stage: IIB	histology: Squamous	total RNA	According to the Illumina standard protocol. (Illumina HumanWG-6 v3 Array)	biotin	According to the Illumina standard protocol. (Illumina HumanWG-6 v3 Array)	9606	According to the Illumina standard protocol. (Illumina HumanWG-6 v3 Array)	According to the Illumina standard protocol. (Illumina HumanWG-6 v3 Array)	2031-T	Microarray data analysis and quality control were based on the Model-Based Background Correction (MBCB) method. http://www.ncbi.nlm.nih.gov/pmc/articles/PMC2874975/	GPL6884	Hao,,Tang	hao.tang@utsouthwestern.edu	2146484210	QBRC	Clinical Sciences	UT Southwestern Medical Center	5323 Harry Hines Blvd	Dallas	Texas	75390	USA	ftp://ftp.ncbi.nlm.nih.gov/geo/samples/GSM1033nnn/GSM1033027/suppl/GSM1033027_5067386015_D_1.txt.gz	ftp://ftp.ncbi.nlm.nih.gov/geo/samples/GSM1033nnn/GSM1033027/suppl/GSM1033027_5067386015_D_2.txt.gz	48803	65.3	IIB	F	TRUE	Squamous	36	A	0	1080
GSM1033028	human lung cancer sample 2035-T	GSM1033028	Public on Jan 30 2013	Nov 07 2012	Jan 30 2013	RNA	1	Non-Small-Cell Lung Cancer	Homo sapiens	had_adjuvant_chemo: FALSE	overall survival months: 43.2	survival status: A	age at surgery: 56.2	gender: F	final.pat.stage: IB	histology: Squamous	total RNA	According to the Illumina standard protocol. (Illumina HumanWG-6 v3 Array)	biotin	According to the Illumina standard protocol. (Illumina HumanWG-6 v3 Array)	9606	According to the Illumina standard protocol. (Illumina HumanWG-6 v3 Array)	According to the Illumina standard protocol. (Illumina HumanWG-6 v3 Array)	2035-T	Microarray data analysis and quality control were based on the Model-Based Background Correction (MBCB) method. http://www.ncbi.nlm.nih.gov/pmc/articles/PMC2874975/	GPL6884	Hao,,Tang	hao.tang@utsouthwestern.edu	2146484210	QBRC	Clinical Sciences	UT Southwestern Medical Center	5323 Harry Hines Blvd	Dallas	Texas	75390	USA	ftp://ftp.ncbi.nlm.nih.gov/geo/samples/GSM1033nnn/GSM1033028/suppl/GSM1033028_5058818011_A_1.txt.gz	ftp://ftp.ncbi.nlm.nih.gov/geo/samples/GSM1033nnn/GSM1033028/suppl/GSM1033028_5058818011_A_2.txt.gz	48803	56.2	IB	F	FALSE	Squamous	43.2	A	0	1296
GSM1033029	human lung cancer sample 2078-T	GSM1033029	Public on Jan 30 2013	Nov 07 2012	Jan 30 2013	RNA	1	Non-Small-Cell Lung Cancer	Homo sapiens	had_adjuvant_chemo: TRUE	overall survival months: 38.4	survival status: A	age at surgery: 72.3	gender: M	final.pat.stage: IB	histology: Adenocarcinoma	total RNA	According to the Illumina standard protocol. (Illumina HumanWG-6 v3 Array)	biotin	According to the Illumina standard protocol. (Illumina HumanWG-6 v3 Array)	9606	According to the Illumina standard protocol. (Illumina HumanWG-6 v3 Array)	According to the Illumina standard protocol. (Illumina HumanWG-6 v3 Array)	2078-T	Microarray data analysis and quality control were based on the Model-Based Background Correction (MBCB) method. http://www.ncbi.nlm.nih.gov/pmc/articles/PMC2874975/	GPL6884	Hao,,Tang	hao.tang@utsouthwestern.edu	2146484210	QBRC	Clinical Sciences	UT Southwestern Medical Center	5323 Harry Hines Blvd	Dallas	Texas	75390	USA	ftp://ftp.ncbi.nlm.nih.gov/geo/samples/GSM1033nnn/GSM1033029/suppl/GSM1033029_5067319018_F_1.txt.gz	ftp://ftp.ncbi.nlm.nih.gov/geo/samples/GSM1033nnn/GSM1033029/suppl/GSM1033029_5067319018_F_2.txt.gz	48803	72.3	IB	M	TRUE	Adenocarcinoma	38.4	A	0	1152
GSM1033030	human lung cancer sample 2135-T	GSM1033030	Public on Jan 30 2013	Nov 07 2012	Jan 30 2013	RNA	1	Non-Small-Cell Lung Cancer	Homo sapiens	had_adjuvant_chemo: TRUE	overall survival months: 24	survival status: A	age at surgery: 60.1	gender: M	final.pat.stage: IIIB	histology: Adenocarcinoma	total RNA	According to the Illumina standard protocol. (Illumina HumanWG-6 v3 Array)	biotin	According to the Illumina standard protocol. (Illumina HumanWG-6 v3 Array)	9606	According to the Illumina standard protocol. (Illumina HumanWG-6 v3 Array)	According to the Illumina standard protocol. (Illumina HumanWG-6 v3 Array)	2135-T	Microarray data analysis and quality control were based on the Model-Based Background Correction (MBCB) method. http://www.ncbi.nlm.nih.gov/pmc/articles/PMC2874975/	GPL6884	Hao,,Tang	hao.tang@utsouthwestern.edu	2146484210	QBRC	Clinical Sciences	UT Southwestern Medical Center	5323 Harry Hines Blvd	Dallas	Texas	75390	USA	ftp://ftp.ncbi.nlm.nih.gov/geo/samples/GSM1033nnn/GSM1033030/suppl/GSM1033030_5067386014_F_1.txt.gz	ftp://ftp.ncbi.nlm.nih.gov/geo/samples/GSM1033nnn/GSM1033030/suppl/GSM1033030_5067386014_F_2.txt.gz	48803	60.1	IIIB	M	TRUE	Adenocarcinoma	24	A	0	720
GSM1033031	human lung cancer sample 2155-T	GSM1033031	Public on Jan 30 2013	Nov 07 2012	Jan 30 2013	RNA	1	Non-Small-Cell Lung Cancer	Homo sapiens	had_adjuvant_chemo: TRUE	overall survival months: 27.6	survival status: D	age at surgery: 59.4	gender: F	final.pat.stage: IB	histology: Adenocarcinoma	total RNA	According to the Illumina standard protocol. (Illumina HumanWG-6 v3 Array)	biotin	According to the Illumina standard protocol. (Illumina HumanWG-6 v3 Array)	9606	According to the Illumina standard protocol. (Illumina HumanWG-6 v3 Array)	According to the Illumina standard protocol. (Illumina HumanWG-6 v3 Array)	2155-T	Microarray data analysis and quality control were based on the Model-Based Background Correction (MBCB) method. http://www.ncbi.nlm.nih.gov/pmc/articles/PMC2874975/	GPL6884	Hao,,Tang	hao.tang@utsouthwestern.edu	2146484210	QBRC	Clinical Sciences	UT Southwestern Medical Center	5323 Harry Hines Blvd	Dallas	Texas	75390	USA	ftp://ftp.ncbi.nlm.nih.gov/geo/samples/GSM1033nnn/GSM1033031/suppl/GSM1033031_5058818006_A_1.txt.gz	ftp://ftp.ncbi.nlm.nih.gov/geo/samples/GSM1033nnn/GSM1033031/suppl/GSM1033031_5058818006_A_2.txt.gz	48803	59.4	IB	F	TRUE	Adenocarcinoma	27.6	D	1	828
GSM1033032	human lung cancer sample 2172-T	GSM1033032	Public on Jan 30 2013	Nov 07 2012	Jan 30 2013	RNA	1	Non-Small-Cell Lung Cancer	Homo sapiens	had_adjuvant_chemo: FALSE	overall survival months: 32.4	survival status: A	age at surgery: 68.3	gender: M	final.pat.stage: IA	histology: Adenocarcinoma	total RNA	According to the Illumina standard protocol. (Illumina HumanWG-6 v3 Array)	biotin	According to the Illumina standard protocol. (Illumina HumanWG-6 v3 Array)	9606	According to the Illumina standard protocol. (Illumina HumanWG-6 v3 Array)	According to the Illumina standard protocol. (Illumina HumanWG-6 v3 Array)	2172-T	Microarray data analysis and quality control were based on the Model-Based Background Correction (MBCB) method. http://www.ncbi.nlm.nih.gov/pmc/articles/PMC2874975/	GPL6884	Hao,,Tang	hao.tang@utsouthwestern.edu	2146484210	QBRC	Clinical Sciences	UT Southwestern Medical Center	5323 Harry Hines Blvd	Dallas	Texas	75390	USA	ftp://ftp.ncbi.nlm.nih.gov/geo/samples/GSM1033nnn/GSM1033032/suppl/GSM1033032_5067386003_F_1.txt.gz	ftp://ftp.ncbi.nlm.nih.gov/geo/samples/GSM1033nnn/GSM1033032/suppl/GSM1033032_5067386003_F_2.txt.gz	48803	68.3	IA	M	FALSE	Adenocarcinoma	32.4	A	0	972
GSM1033033	human lung cancer sample 2178-T	GSM1033033	Public on Jan 30 2013	Nov 07 2012	Jan 30 2013	RNA	1	Non-Small-Cell Lung Cancer	Homo sapiens	had_adjuvant_chemo: FALSE	overall survival months: 19.2	survival status: A	age at surgery: 65.7	gender: F	final.pat.stage: IA	histology: Squamous	total RNA	According to the Illumina standard protocol. (Illumina HumanWG-6 v3 Array)	biotin	According to the Illumina standard protocol. (Illumina HumanWG-6 v3 Array)	9606	According to the Illumina standard protocol. (Illumina HumanWG-6 v3 Array)	According to the Illumina standard protocol. (Illumina HumanWG-6 v3 Array)	2178-T	Microarray data analysis and quality control were based on the Model-Based Background Correction (MBCB) method. http://www.ncbi.nlm.nih.gov/pmc/articles/PMC2874975/	GPL6884	Hao,,Tang	hao.tang@utsouthwestern.edu	2146484210	QBRC	Clinical Sciences	UT Southwestern Medical Center	5323 Harry Hines Blvd	Dallas	Texas	75390	USA	ftp://ftp.ncbi.nlm.nih.gov/geo/samples/GSM1033nnn/GSM1033033/suppl/GSM1033033_5058818011_B_1.txt.gz	ftp://ftp.ncbi.nlm.nih.gov/geo/samples/GSM1033nnn/GSM1033033/suppl/GSM1033033_5058818011_B_2.txt.gz	48803	65.7	IA	F	FALSE	Squamous	19.2	A	0	576
GSM1033034	human lung cancer sample 2190-T	GSM1033034	Public on Jan 30 2013	Nov 07 2012	Jan 30 2013	RNA	1	Non-Small-Cell Lung Cancer	Homo sapiens	had_adjuvant_chemo: FALSE	overall survival months: 20.4	survival status: A	age at surgery: 81.9	gender: F	final.pat.stage: IA	histology: Adenocarcinoma	total RNA	According to the Illumina standard protocol. (Illumina HumanWG-6 v3 Array)	biotin	According to the Illumina standard protocol. (Illumina HumanWG-6 v3 Array)	9606	According to the Illumina standard protocol. (Illumina HumanWG-6 v3 Array)	According to the Illumina standard protocol. (Illumina HumanWG-6 v3 Array)	2190-T	Microarray data analysis and quality control were based on the Model-Based Background Correction (MBCB) method. http://www.ncbi.nlm.nih.gov/pmc/articles/PMC2874975/	GPL6884	Hao,,Tang	hao.tang@utsouthwestern.edu	2146484210	QBRC	Clinical Sciences	UT Southwestern Medical Center	5323 Harry Hines Blvd	Dallas	Texas	75390	USA	ftp://ftp.ncbi.nlm.nih.gov/geo/samples/GSM1033nnn/GSM1033034/suppl/GSM1033034_5058818011_C_1.txt.gz	ftp://ftp.ncbi.nlm.nih.gov/geo/samples/GSM1033nnn/GSM1033034/suppl/GSM1033034_5058818011_C_2.txt.gz	48803	81.9	IA	F	FALSE	Adenocarcinoma	20.4	A	0	612
GSM1033035	human lung cancer sample 2192-T	GSM1033035	Public on Jan 30 2013	Nov 07 2012	Jan 30 2013	RNA	1	Non-Small-Cell Lung Cancer	Homo sapiens	had_adjuvant_chemo: FALSE	overall survival months: 30	survival status: A	age at surgery: 74.3	gender: M	final.pat.stage: IB	histology: Adenocarcinoma	total RNA	According to the Illumina standard protocol. (Illumina HumanWG-6 v3 Array)	biotin	According to the Illumina standard protocol. (Illumina HumanWG-6 v3 Array)	9606	According to the Illumina standard protocol. (Illumina HumanWG-6 v3 Array)	According to the Illumina standard protocol. (Illumina HumanWG-6 v3 Array)	2192-T	Microarray data analysis and quality control were based on the Model-Based Background Correction (MBCB) method. http://www.ncbi.nlm.nih.gov/pmc/articles/PMC2874975/	GPL6884	Hao,,Tang	hao.tang@utsouthwestern.edu	2146484210	QBRC	Clinical Sciences	UT Southwestern Medical Center	5323 Harry Hines Blvd	Dallas	Texas	75390	USA	ftp://ftp.ncbi.nlm.nih.gov/geo/samples/GSM1033nnn/GSM1033035/suppl/GSM1033035_5059335013_D_1.txt.gz	ftp://ftp.ncbi.nlm.nih.gov/geo/samples/GSM1033nnn/GSM1033035/suppl/GSM1033035_5059335013_D_2.txt.gz	48803	74.3	IB	M	FALSE	Adenocarcinoma	30	A	0	900
GSM1033036	human lung cancer sample 2204-T	GSM1033036	Public on Jan 30 2013	Nov 07 2012	Jan 30 2013	RNA	1	Non-Small-Cell Lung Cancer	Homo sapiens	had_adjuvant_chemo: TRUE	overall survival months: 20.4	survival status: A	age at surgery: 77.2	gender: M	final.pat.stage: IB	histology: Adenocarcinoma	total RNA	According to the Illumina standard protocol. (Illumina HumanWG-6 v3 Array)	biotin	According to the Illumina standard protocol. (Illumina HumanWG-6 v3 Array)	9606	According to the Illumina standard protocol. (Illumina HumanWG-6 v3 Array)	According to the Illumina standard protocol. (Illumina HumanWG-6 v3 Array)	2204-T	Microarray data analysis and quality control were based on the Model-Based Background Correction (MBCB) method. http://www.ncbi.nlm.nih.gov/pmc/articles/PMC2874975/	GPL6884	Hao,,Tang	hao.tang@utsouthwestern.edu	2146484210	QBRC	Clinical Sciences	UT Southwestern Medical Center	5323 Harry Hines Blvd	Dallas	Texas	75390	USA	ftp://ftp.ncbi.nlm.nih.gov/geo/samples/GSM1033nnn/GSM1033036/suppl/GSM1033036_5059335009_B_1.txt.gz	ftp://ftp.ncbi.nlm.nih.gov/geo/samples/GSM1033nnn/GSM1033036/suppl/GSM1033036_5059335009_B_2.txt.gz	48803	77.2	IB	M	TRUE	Adenocarcinoma	20.4	A	0	612
GSM1033037	human lung cancer sample 2207-T	GSM1033037	Public on Jan 30 2013	Nov 07 2012	Jan 30 2013	RNA	1	Non-Small-Cell Lung Cancer	Homo sapiens	had_adjuvant_chemo: FALSE	overall survival months: 28.8	survival status: A	age at surgery: 73.1	gender: F	final.pat.stage: IB	histology: Adenocarcinoma	total RNA	According to the Illumina standard protocol. (Illumina HumanWG-6 v3 Array)	biotin	According to the Illumina standard protocol. (Illumina HumanWG-6 v3 Array)	9606	According to the Illumina standard protocol. (Illumina HumanWG-6 v3 Array)	According to the Illumina standard protocol. (Illumina HumanWG-6 v3 Array)	2207-T	Microarray data analysis and quality control were based on the Model-Based Background Correction (MBCB) method. http://www.ncbi.nlm.nih.gov/pmc/articles/PMC2874975/	GPL6884	Hao,,Tang	hao.tang@utsouthwestern.edu	2146484210	QBRC	Clinical Sciences	UT Southwestern Medical Center	5323 Harry Hines Blvd	Dallas	Texas	75390	USA	ftp://ftp.ncbi.nlm.nih.gov/geo/samples/GSM1033nnn/GSM1033037/suppl/GSM1033037_5067319018_B_1.txt.gz	ftp://ftp.ncbi.nlm.nih.gov/geo/samples/GSM1033nnn/GSM1033037/suppl/GSM1033037_5067319018_B_2.txt.gz	48803	73.1	IB	F	FALSE	Adenocarcinoma	28.8	A	0	864
GSM1033038	human lung cancer sample 2212-T	GSM1033038	Public on Jan 30 2013	Nov 07 2012	Jan 30 2013	RNA	1	Non-Small-Cell Lung Cancer	Homo sapiens	had_adjuvant_chemo: TRUE	overall survival months: 28.8	survival status: A	age at surgery: 52.6	gender: F	final.pat.stage: IB	histology: Adenocarcinoma	total RNA	According to the Illumina standard protocol. (Illumina HumanWG-6 v3 Array)	biotin	According to the Illumina standard protocol. (Illumina HumanWG-6 v3 Array)	9606	According to the Illumina standard protocol. (Illumina HumanWG-6 v3 Array)	According to the Illumina standard protocol. (Illumina HumanWG-6 v3 Array)	2212-T	Microarray data analysis and quality control were based on the Model-Based Background Correction (MBCB) method. http://www.ncbi.nlm.nih.gov/pmc/articles/PMC2874975/	GPL6884	Hao,,Tang	hao.tang@utsouthwestern.edu	2146484210	QBRC	Clinical Sciences	UT Southwestern Medical Center	5323 Harry Hines Blvd	Dallas	Texas	75390	USA	ftp://ftp.ncbi.nlm.nih.gov/geo/samples/GSM1033nnn/GSM1033038/suppl/GSM1033038_5067319018_A_1.txt.gz	ftp://ftp.ncbi.nlm.nih.gov/geo/samples/GSM1033nnn/GSM1033038/suppl/GSM1033038_5067319018_A_2.txt.gz	48803	52.6	IB	F	TRUE	Adenocarcinoma	28.8	A	0	864
GSM1033039	human lung cancer sample 2230-T	GSM1033039	Public on Jan 30 2013	Nov 07 2012	Jan 30 2013	RNA	1	Non-Small-Cell Lung Cancer	Homo sapiens	had_adjuvant_chemo: FALSE	overall survival months: 2.4	survival status: A	age at surgery: 48.1	gender: F	final.pat.stage: IB	histology: Adenocarcinoma	total RNA	According to the Illumina standard protocol. (Illumina HumanWG-6 v3 Array)	biotin	According to the Illumina standard protocol. (Illumina HumanWG-6 v3 Array)	9606	According to the Illumina standard protocol. (Illumina HumanWG-6 v3 Array)	According to the Illumina standard protocol. (Illumina HumanWG-6 v3 Array)	2230-T	Microarray data analysis and quality control were based on the Model-Based Background Correction (MBCB) method. http://www.ncbi.nlm.nih.gov/pmc/articles/PMC2874975/	GPL6884	Hao,,Tang	hao.tang@utsouthwestern.edu	2146484210	QBRC	Clinical Sciences	UT Southwestern Medical Center	5323 Harry Hines Blvd	Dallas	Texas	75390	USA	ftp://ftp.ncbi.nlm.nih.gov/geo/samples/GSM1033nnn/GSM1033039/suppl/GSM1033039_5067319052_F_1.txt.gz	ftp://ftp.ncbi.nlm.nih.gov/geo/samples/GSM1033nnn/GSM1033039/suppl/GSM1033039_5067319052_F_2.txt.gz	48803	48.1	IB	F	FALSE	Adenocarcinoma	2.4	A	0	72
GSM1033040	human lung cancer sample 2247-T	GSM1033040	Public on Jan 30 2013	Nov 07 2012	Jan 30 2013	RNA	1	Non-Small-Cell Lung Cancer	Homo sapiens	had_adjuvant_chemo: FALSE	overall survival months: 18	survival status: D	age at surgery: 80.3	gender: M	final.pat.stage: IIIB	histology: Adenocarcinoma	total RNA	According to the Illumina standard protocol. (Illumina HumanWG-6 v3 Array)	biotin	According to the Illumina standard protocol. (Illumina HumanWG-6 v3 Array)	9606	According to the Illumina standard protocol. (Illumina HumanWG-6 v3 Array)	According to the Illumina standard protocol. (Illumina HumanWG-6 v3 Array)	2247-T	Microarray data analysis and quality control were based on the Model-Based Background Correction (MBCB) method. http://www.ncbi.nlm.nih.gov/pmc/articles/PMC2874975/	GPL6884	Hao,,Tang	hao.tang@utsouthwestern.edu	2146484210	QBRC	Clinical Sciences	UT Southwestern Medical Center	5323 Harry Hines Blvd	Dallas	Texas	75390	USA	ftp://ftp.ncbi.nlm.nih.gov/geo/samples/GSM1033nnn/GSM1033040/suppl/GSM1033040_5059335015_C_1.txt.gz	ftp://ftp.ncbi.nlm.nih.gov/geo/samples/GSM1033nnn/GSM1033040/suppl/GSM1033040_5059335015_C_2.txt.gz	48803	80.3	IIIB	M	FALSE	Adenocarcinoma	18	D	1	540
GSM1033041	human lung cancer sample 2249-T	GSM1033041	Public on Jan 30 2013	Nov 07 2012	Jan 30 2013	RNA	1	Non-Small-Cell Lung Cancer	Homo sapiens	had_adjuvant_chemo: FALSE	overall survival months: 13.2	survival status: A	age at surgery: 55.4	gender: F	final.pat.stage: IA	histology: Adenocarcinoma	total RNA	According to the Illumina standard protocol. (Illumina HumanWG-6 v3 Array)	biotin	According to the Illumina standard protocol. (Illumina HumanWG-6 v3 Array)	9606	According to the Illumina standard protocol. (Illumina HumanWG-6 v3 Array)	According to the Illumina standard protocol. (Illumina HumanWG-6 v3 Array)	2249-T	Microarray data analysis and quality control were based on the Model-Based Background Correction (MBCB) method. http://www.ncbi.nlm.nih.gov/pmc/articles/PMC2874975/	GPL6884	Hao,,Tang	hao.tang@utsouthwestern.edu	2146484210	QBRC	Clinical Sciences	UT Southwestern Medical Center	5323 Harry Hines Blvd	Dallas	Texas	75390	USA	ftp://ftp.ncbi.nlm.nih.gov/geo/samples/GSM1033nnn/GSM1033041/suppl/GSM1033041_5058818011_D_1.txt.gz	ftp://ftp.ncbi.nlm.nih.gov/geo/samples/GSM1033nnn/GSM1033041/suppl/GSM1033041_5058818011_D_2.txt.gz	48803	55.4	IA	F	FALSE	Adenocarcinoma	13.2	A	0	396
GSM1033042	human lung cancer sample 2257-T	GSM1033042	Public on Jan 30 2013	Nov 07 2012	Jan 30 2013	RNA	1	Non-Small-Cell Lung Cancer	Homo sapiens	had_adjuvant_chemo: TRUE	overall survival months: 22.8	survival status: A	age at surgery: 66.7	gender: M	final.pat.stage: IIA	histology: Squamous	total RNA	According to the Illumina standard protocol. (Illumina HumanWG-6 v3 Array)	biotin	According to the Illumina standard protocol. (Illumina HumanWG-6 v3 Array)	9606	According to the Illumina standard protocol. (Illumina HumanWG-6 v3 Array)	According to the Illumina standard protocol. (Illumina HumanWG-6 v3 Array)	2257-T	Microarray data analysis and quality control were based on the Model-Based Background Correction (MBCB) method. http://www.ncbi.nlm.nih.gov/pmc/articles/PMC2874975/	GPL6884	Hao,,Tang	hao.tang@utsouthwestern.edu	2146484210	QBRC	Clinical Sciences	UT Southwestern Medical Center	5323 Harry Hines Blvd	Dallas	Texas	75390	USA	ftp://ftp.ncbi.nlm.nih.gov/geo/samples/GSM1033nnn/GSM1033042/suppl/GSM1033042_5059335014_A_1.txt.gz	ftp://ftp.ncbi.nlm.nih.gov/geo/samples/GSM1033nnn/GSM1033042/suppl/GSM1033042_5059335014_A_2.txt.gz	48803	66.7	IIA	M	TRUE	Squamous	22.8	A	0	684
GSM1033043	human lung cancer sample 2264-T	GSM1033043	Public on Jan 30 2013	Nov 07 2012	Jan 30 2013	RNA	1	Non-Small-Cell Lung Cancer	Homo sapiens	had_adjuvant_chemo: FALSE	overall survival months: 25.2	survival status: A	age at surgery: 71.4	gender: M	final.pat.stage: IB	histology: Adenocarcinoma	total RNA	According to the Illumina standard protocol. (Illumina HumanWG-6 v3 Array)	biotin	According to the Illumina standard protocol. (Illumina HumanWG-6 v3 Array)	9606	According to the Illumina standard protocol. (Illumina HumanWG-6 v3 Array)	According to the Illumina standard protocol. (Illumina HumanWG-6 v3 Array)	2264-T	Microarray data analysis and quality control were based on the Model-Based Background Correction (MBCB) method. http://www.ncbi.nlm.nih.gov/pmc/articles/PMC2874975/	GPL6884	Hao,,Tang	hao.tang@utsouthwestern.edu	2146484210	QBRC	Clinical Sciences	UT Southwestern Medical Center	5323 Harry Hines Blvd	Dallas	Texas	75390	USA	ftp://ftp.ncbi.nlm.nih.gov/geo/samples/GSM1033nnn/GSM1033043/suppl/GSM1033043_5058818004_F_1.txt.gz	ftp://ftp.ncbi.nlm.nih.gov/geo/samples/GSM1033nnn/GSM1033043/suppl/GSM1033043_5058818004_F_2.txt.gz	48803	71.4	IB	M	FALSE	Adenocarcinoma	25.2	A	0	756
GSM1033044	human lung cancer sample 2274-T	GSM1033044	Public on Jan 30 2013	Nov 07 2012	Jan 30 2013	RNA	1	Non-Small-Cell Lung Cancer	Homo sapiens	had_adjuvant_chemo: FALSE	overall survival months: 22.8	survival status: D	age at surgery: 64.6	gender: F	final.pat.stage: IA	histology: Adenocarcinoma	total RNA	According to the Illumina standard protocol. (Illumina HumanWG-6 v3 Array)	biotin	According to the Illumina standard protocol. (Illumina HumanWG-6 v3 Array)	9606	According to the Illumina standard protocol. (Illumina HumanWG-6 v3 Array)	According to the Illumina standard protocol. (Illumina HumanWG-6 v3 Array)	2274-T	Microarray data analysis and quality control were based on the Model-Based Background Correction (MBCB) method. http://www.ncbi.nlm.nih.gov/pmc/articles/PMC2874975/	GPL6884	Hao,,Tang	hao.tang@utsouthwestern.edu	2146484210	QBRC	Clinical Sciences	UT Southwestern Medical Center	5323 Harry Hines Blvd	Dallas	Texas	75390	USA	ftp://ftp.ncbi.nlm.nih.gov/geo/samples/GSM1033nnn/GSM1033044/suppl/GSM1033044_5058818011_E_1.txt.gz	ftp://ftp.ncbi.nlm.nih.gov/geo/samples/GSM1033nnn/GSM1033044/suppl/GSM1033044_5058818011_E_2.txt.gz	48803	64.6	IA	F	FALSE	Adenocarcinoma	22.8	D	1	684
GSM1033045	human lung cancer sample 2275-T	GSM1033045	Public on Jan 30 2013	Nov 07 2012	Jan 30 2013	RNA	1	Non-Small-Cell Lung Cancer	Homo sapiens	had_adjuvant_chemo: FALSE	overall survival months: 25.2	survival status: A	age at surgery: 55.5	gender: M	final.pat.stage: IA	histology: Adenocarcinoma	total RNA	According to the Illumina standard protocol. (Illumina HumanWG-6 v3 Array)	biotin	According to the Illumina standard protocol. (Illumina HumanWG-6 v3 Array)	9606	According to the Illumina standard protocol. (Illumina HumanWG-6 v3 Array)	According to the Illumina standard protocol. (Illumina HumanWG-6 v3 Array)	2275-T	Microarray data analysis and quality control were based on the Model-Based Background Correction (MBCB) method. http://www.ncbi.nlm.nih.gov/pmc/articles/PMC2874975/	GPL6884	Hao,,Tang	hao.tang@utsouthwestern.edu	2146484210	QBRC	Clinical Sciences	UT Southwestern Medical Center	5323 Harry Hines Blvd	Dallas	Texas	75390	USA	ftp://ftp.ncbi.nlm.nih.gov/geo/samples/GSM1033nnn/GSM1033045/suppl/GSM1033045_5058818011_F_1.txt.gz	ftp://ftp.ncbi.nlm.nih.gov/geo/samples/GSM1033nnn/GSM1033045/suppl/GSM1033045_5058818011_F_2.txt.gz	48803	55.5	IA	M	FALSE	Adenocarcinoma	25.2	A	0	756
GSM1033046	human lung cancer sample 2279-T	GSM1033046	Public on Jan 30 2013	Nov 07 2012	Jan 30 2013	RNA	1	Non-Small-Cell Lung Cancer	Homo sapiens	had_adjuvant_chemo: FALSE	overall survival months: 24	survival status: A	age at surgery: 81.8	gender: F	final.pat.stage: IA	histology: Adenocarcinoma	total RNA	According to the Illumina standard protocol. (Illumina HumanWG-6 v3 Array)	biotin	According to the Illumina standard protocol. (Illumina HumanWG-6 v3 Array)	9606	According to the Illumina standard protocol. (Illumina HumanWG-6 v3 Array)	According to the Illumina standard protocol. (Illumina HumanWG-6 v3 Array)	2279-T	Microarray data analysis and quality control were based on the Model-Based Background Correction (MBCB) method. http://www.ncbi.nlm.nih.gov/pmc/articles/PMC2874975/	GPL6884	Hao,,Tang	hao.tang@utsouthwestern.edu	2146484210	QBRC	Clinical Sciences	UT Southwestern Medical Center	5323 Harry Hines Blvd	Dallas	Texas	75390	USA	ftp://ftp.ncbi.nlm.nih.gov/geo/samples/GSM1033nnn/GSM1033046/suppl/GSM1033046_5058818022_A_1.txt.gz	ftp://ftp.ncbi.nlm.nih.gov/geo/samples/GSM1033nnn/GSM1033046/suppl/GSM1033046_5058818022_A_2.txt.gz	48803	81.8	IA	F	FALSE	Adenocarcinoma	24	A	0	720
GSM1033047	human lung cancer sample 2281-T	GSM1033047	Public on Jan 30 2013	Nov 07 2012	Jan 30 2013	RNA	1	Non-Small-Cell Lung Cancer	Homo sapiens	had_adjuvant_chemo: FALSE	overall survival months: 14.4	survival status: A	age at surgery: 86.2	gender: F	final.pat.stage: IIIB	histology: Adenocarcinoma	total RNA	According to the Illumina standard protocol. (Illumina HumanWG-6 v3 Array)	biotin	According to the Illumina standard protocol. (Illumina HumanWG-6 v3 Array)	9606	According to the Illumina standard protocol. (Illumina HumanWG-6 v3 Array)	According to the Illumina standard protocol. (Illumina HumanWG-6 v3 Array)	2281-T	Microarray data analysis and quality control were based on the Model-Based Background Correction (MBCB) method. http://www.ncbi.nlm.nih.gov/pmc/articles/PMC2874975/	GPL6884	Hao,,Tang	hao.tang@utsouthwestern.edu	2146484210	QBRC	Clinical Sciences	UT Southwestern Medical Center	5323 Harry Hines Blvd	Dallas	Texas	75390	USA	ftp://ftp.ncbi.nlm.nih.gov/geo/samples/GSM1033nnn/GSM1033047/suppl/GSM1033047_5058818040_C_1.txt.gz	ftp://ftp.ncbi.nlm.nih.gov/geo/samples/GSM1033nnn/GSM1033047/suppl/GSM1033047_5058818040_C_2.txt.gz	48803	86.2	IIIB	F	FALSE	Adenocarcinoma	14.4	A	0	432
GSM1033048	human lung cancer sample 2284-T	GSM1033048	Public on Jan 30 2013	Nov 07 2012	Jan 30 2013	RNA	1	Non-Small-Cell Lung Cancer	Homo sapiens	had_adjuvant_chemo: FALSE	overall survival months: 19.2	survival status: A	age at surgery: 69.9	gender: F	final.pat.stage: IA	histology: Squamous	total RNA	According to the Illumina standard protocol. (Illumina HumanWG-6 v3 Array)	biotin	According to the Illumina standard protocol. (Illumina HumanWG-6 v3 Array)	9606	According to the Illumina standard protocol. (Illumina HumanWG-6 v3 Array)	According to the Illumina standard protocol. (Illumina HumanWG-6 v3 Array)	2284-T	Microarray data analysis and quality control were based on the Model-Based Background Correction (MBCB) method. http://www.ncbi.nlm.nih.gov/pmc/articles/PMC2874975/	GPL6884	Hao,,Tang	hao.tang@utsouthwestern.edu	2146484210	QBRC	Clinical Sciences	UT Southwestern Medical Center	5323 Harry Hines Blvd	Dallas	Texas	75390	USA	ftp://ftp.ncbi.nlm.nih.gov/geo/samples/GSM1033nnn/GSM1033048/suppl/GSM1033048_5058818022_B_1.txt.gz	ftp://ftp.ncbi.nlm.nih.gov/geo/samples/GSM1033nnn/GSM1033048/suppl/GSM1033048_5058818022_B_2.txt.gz	48803	69.9	IA	F	FALSE	Squamous	19.2	A	0	576
GSM1033049	human lung cancer sample 2293-T	GSM1033049	Public on Jan 30 2013	Nov 07 2012	Jan 30 2013	RNA	1	Non-Small-Cell Lung Cancer	Homo sapiens	had_adjuvant_chemo: TRUE	overall survival months: 14.4	survival status: D	age at surgery: 82.1	gender: M	final.pat.stage: IIIB	histology: Adenocarcinoma	total RNA	According to the Illumina standard protocol. (Illumina HumanWG-6 v3 Array)	biotin	According to the Illumina standard protocol. (Illumina HumanWG-6 v3 Array)	9606	According to the Illumina standard protocol. (Illumina HumanWG-6 v3 Array)	According to the Illumina standard protocol. (Illumina HumanWG-6 v3 Array)	2293-T	Microarray data analysis and quality control were based on the Model-Based Background Correction (MBCB) method. http://www.ncbi.nlm.nih.gov/pmc/articles/PMC2874975/	GPL6884	Hao,,Tang	hao.tang@utsouthwestern.edu	2146484210	QBRC	Clinical Sciences	UT Southwestern Medical Center	5323 Harry Hines Blvd	Dallas	Texas	75390	USA	ftp://ftp.ncbi.nlm.nih.gov/geo/samples/GSM1033nnn/GSM1033049/suppl/GSM1033049_5059335013_C_1.txt.gz	ftp://ftp.ncbi.nlm.nih.gov/geo/samples/GSM1033nnn/GSM1033049/suppl/GSM1033049_5059335013_C_2.txt.gz	48803	82.1	IIIB	M	TRUE	Adenocarcinoma	14.4	D	1	432
GSM1033050	human lung cancer sample 2296-T	GSM1033050	Public on Jan 30 2013	Nov 07 2012	Jan 30 2013	RNA	1	Non-Small-Cell Lung Cancer	Homo sapiens	had_adjuvant_chemo: FALSE	overall survival months: 20.4	survival status: A	age at surgery: 50.3	gender: F	final.pat.stage: IA	histology: Adenocarcinoma	total RNA	According to the Illumina standard protocol. (Illumina HumanWG-6 v3 Array)	biotin	According to the Illumina standard protocol. (Illumina HumanWG-6 v3 Array)	9606	According to the Illumina standard protocol. (Illumina HumanWG-6 v3 Array)	According to the Illumina standard protocol. (Illumina HumanWG-6 v3 Array)	2296-T	Microarray data analysis and quality control were based on the Model-Based Background Correction (MBCB) method. http://www.ncbi.nlm.nih.gov/pmc/articles/PMC2874975/	GPL6884	Hao,,Tang	hao.tang@utsouthwestern.edu	2146484210	QBRC	Clinical Sciences	UT Southwestern Medical Center	5323 Harry Hines Blvd	Dallas	Texas	75390	USA	ftp://ftp.ncbi.nlm.nih.gov/geo/samples/GSM1033nnn/GSM1033050/suppl/GSM1033050_5058818022_C_1.txt.gz	ftp://ftp.ncbi.nlm.nih.gov/geo/samples/GSM1033nnn/GSM1033050/suppl/GSM1033050_5058818022_C_2.txt.gz	48803	50.3	IA	F	FALSE	Adenocarcinoma	20.4	A	0	612
GSM1033051	human lung cancer sample 2299-T	GSM1033051	Public on Jan 30 2013	Nov 07 2012	Jan 30 2013	RNA	1	Non-Small-Cell Lung Cancer	Homo sapiens	had_adjuvant_chemo: FALSE	overall survival months: 14.4	survival status: A	age at surgery: 72.2	gender: F	final.pat.stage: IA	histology: Adenocarcinoma	total RNA	According to the Illumina standard protocol. (Illumina HumanWG-6 v3 Array)	biotin	According to the Illumina standard protocol. (Illumina HumanWG-6 v3 Array)	9606	According to the Illumina standard protocol. (Illumina HumanWG-6 v3 Array)	According to the Illumina standard protocol. (Illumina HumanWG-6 v3 Array)	2299-T	Microarray data analysis and quality control were based on the Model-Based Background Correction (MBCB) method. http://www.ncbi.nlm.nih.gov/pmc/articles/PMC2874975/	GPL6884	Hao,,Tang	hao.tang@utsouthwestern.edu	2146484210	QBRC	Clinical Sciences	UT Southwestern Medical Center	5323 Harry Hines Blvd	Dallas	Texas	75390	USA	ftp://ftp.ncbi.nlm.nih.gov/geo/samples/GSM1033nnn/GSM1033051/suppl/GSM1033051_5058818022_D_1.txt.gz	ftp://ftp.ncbi.nlm.nih.gov/geo/samples/GSM1033nnn/GSM1033051/suppl/GSM1033051_5058818022_D_2.txt.gz	48803	72.2	IA	F	FALSE	Adenocarcinoma	14.4	A	0	432
GSM1033052	human lung cancer sample 2305-T	GSM1033052	Public on Jan 30 2013	Nov 07 2012	Jan 30 2013	RNA	1	Non-Small-Cell Lung Cancer	Homo sapiens	had_adjuvant_chemo: FALSE	overall survival months: 1.2	survival status: A	age at surgery: 82.1	gender: M	final.pat.stage: IIIA	histology: Adenocarcinoma	total RNA	According to the Illumina standard protocol. (Illumina HumanWG-6 v3 Array)	biotin	According to the Illumina standard protocol. (Illumina HumanWG-6 v3 Array)	9606	According to the Illumina standard protocol. (Illumina HumanWG-6 v3 Array)	According to the Illumina standard protocol. (Illumina HumanWG-6 v3 Array)	2305-T	Microarray data analysis and quality control were based on the Model-Based Background Correction (MBCB) method. http://www.ncbi.nlm.nih.gov/pmc/articles/PMC2874975/	GPL6884	Hao,,Tang	hao.tang@utsouthwestern.edu	2146484210	QBRC	Clinical Sciences	UT Southwestern Medical Center	5323 Harry Hines Blvd	Dallas	Texas	75390	USA	ftp://ftp.ncbi.nlm.nih.gov/geo/samples/GSM1033nnn/GSM1033052/suppl/GSM1033052_5051026018_D_1.txt.gz	ftp://ftp.ncbi.nlm.nih.gov/geo/samples/GSM1033nnn/GSM1033052/suppl/GSM1033052_5051026018_D_2.txt.gz	48803	82.1	IIIA	M	FALSE	Adenocarcinoma	1.2	A	0	36
GSM1033053	human lung cancer sample 2308-T	GSM1033053	Public on Jan 30 2013	Nov 07 2012	Jan 30 2013	RNA	1	Non-Small-Cell Lung Cancer	Homo sapiens	had_adjuvant_chemo: TRUE	overall survival months: 4.8	survival status: A	age at surgery: 44.2	gender: M	final.pat.stage: IIB	histology: Adenocarcinoma	total RNA	According to the Illumina standard protocol. (Illumina HumanWG-6 v3 Array)	biotin	According to the Illumina standard protocol. (Illumina HumanWG-6 v3 Array)	9606	According to the Illumina standard protocol. (Illumina HumanWG-6 v3 Array)	According to the Illumina standard protocol. (Illumina HumanWG-6 v3 Array)	2308-T	Microarray data analysis and quality control were based on the Model-Based Background Correction (MBCB) method. http://www.ncbi.nlm.nih.gov/pmc/articles/PMC2874975/	GPL6884	Hao,,Tang	hao.tang@utsouthwestern.edu	2146484210	QBRC	Clinical Sciences	UT Southwestern Medical Center	5323 Harry Hines Blvd	Dallas	Texas	75390	USA	ftp://ftp.ncbi.nlm.nih.gov/geo/samples/GSM1033nnn/GSM1033053/suppl/GSM1033053_5059335016_F_1.txt.gz	ftp://ftp.ncbi.nlm.nih.gov/geo/samples/GSM1033nnn/GSM1033053/suppl/GSM1033053_5059335016_F_2.txt.gz	48803	44.2	IIB	M	TRUE	Adenocarcinoma	4.8	A	0	144
GSM1033054	human lung cancer sample 2311-T	GSM1033054	Public on Jan 30 2013	Nov 07 2012	Jan 30 2013	RNA	1	Non-Small-Cell Lung Cancer	Homo sapiens	had_adjuvant_chemo: FALSE	overall survival months: 19.2	survival status: A	age at surgery: 66.3	gender: F	final.pat.stage: IB	histology: Adenocarcinoma	total RNA	According to the Illumina standard protocol. (Illumina HumanWG-6 v3 Array)	biotin	According to the Illumina standard protocol. (Illumina HumanWG-6 v3 Array)	9606	According to the Illumina standard protocol. (Illumina HumanWG-6 v3 Array)	According to the Illumina standard protocol. (Illumina HumanWG-6 v3 Array)	2311-T	Microarray data analysis and quality control were based on the Model-Based Background Correction (MBCB) method. http://www.ncbi.nlm.nih.gov/pmc/articles/PMC2874975/	GPL6884	Hao,,Tang	hao.tang@utsouthwestern.edu	2146484210	QBRC	Clinical Sciences	UT Southwestern Medical Center	5323 Harry Hines Blvd	Dallas	Texas	75390	USA	ftp://ftp.ncbi.nlm.nih.gov/geo/samples/GSM1033nnn/GSM1033054/suppl/GSM1033054_5067386006_E_1.txt.gz	ftp://ftp.ncbi.nlm.nih.gov/geo/samples/GSM1033nnn/GSM1033054/suppl/GSM1033054_5067386006_E_2.txt.gz	48803	66.3	IB	F	FALSE	Adenocarcinoma	19.2	A	0	576
GSM1033055	human lung cancer sample 2313-T	GSM1033055	Public on Jan 30 2013	Nov 07 2012	Jan 30 2013	RNA	1	Non-Small-Cell Lung Cancer	Homo sapiens	had_adjuvant_chemo: FALSE	overall survival months: 18	survival status: A	age at surgery: 51.2	gender: F	final.pat.stage: IA	histology: Adenocarcinoma	total RNA	According to the Illumina standard protocol. (Illumina HumanWG-6 v3 Array)	biotin	According to the Illumina standard protocol. (Illumina HumanWG-6 v3 Array)	9606	According to the Illumina standard protocol. (Illumina HumanWG-6 v3 Array)	According to the Illumina standard protocol. (Illumina HumanWG-6 v3 Array)	2313-T	Microarray data analysis and quality control were based on the Model-Based Background Correction (MBCB) method. http://www.ncbi.nlm.nih.gov/pmc/articles/PMC2874975/	GPL6884	Hao,,Tang	hao.tang@utsouthwestern.edu	2146484210	QBRC	Clinical Sciences	UT Southwestern Medical Center	5323 Harry Hines Blvd	Dallas	Texas	75390	USA	ftp://ftp.ncbi.nlm.nih.gov/geo/samples/GSM1033nnn/GSM1033055/suppl/GSM1033055_5058818022_E_1.txt.gz	ftp://ftp.ncbi.nlm.nih.gov/geo/samples/GSM1033nnn/GSM1033055/suppl/GSM1033055_5058818022_E_2.txt.gz	48803	51.2	IA	F	FALSE	Adenocarcinoma	18	A	0	540
GSM1033056	human lung cancer sample 2319-T	GSM1033056	Public on Jan 30 2013	Nov 07 2012	Jan 30 2013	RNA	1	Non-Small-Cell Lung Cancer	Homo sapiens	had_adjuvant_chemo: TRUE	overall survival months: 20.4	survival status: A	age at surgery: 59.8	gender: F	final.pat.stage: IB	histology: Adenocarcinoma	total RNA	According to the Illumina standard protocol. (Illumina HumanWG-6 v3 Array)	biotin	According to the Illumina standard protocol. (Illumina HumanWG-6 v3 Array)	9606	According to the Illumina standard protocol. (Illumina HumanWG-6 v3 Array)	According to the Illumina standard protocol. (Illumina HumanWG-6 v3 Array)	2319-T	Microarray data analysis and quality control were based on the Model-Based Background Correction (MBCB) method. http://www.ncbi.nlm.nih.gov/pmc/articles/PMC2874975/	GPL6884	Hao,,Tang	hao.tang@utsouthwestern.edu	2146484210	QBRC	Clinical Sciences	UT Southwestern Medical Center	5323 Harry Hines Blvd	Dallas	Texas	75390	USA	ftp://ftp.ncbi.nlm.nih.gov/geo/samples/GSM1033nnn/GSM1033056/suppl/GSM1033056_5067386006_D_1.txt.gz	ftp://ftp.ncbi.nlm.nih.gov/geo/samples/GSM1033nnn/GSM1033056/suppl/GSM1033056_5067386006_D_2.txt.gz	48803	59.8	IB	F	TRUE	Adenocarcinoma	20.4	A	0	612
