# Supplementary material for: Significance of macrophage infiltration in the prognosis of lung adenocarcinoma patients evaluated by scRNA and bulkRNA analysis
Source: Front Immunol. 2022 Oct 12;13:1028440. doi: 10.3389/fimmu.2022.1028440 (PMC9597471; doi:10.3389/fimmu.2022.1028440)
Supplement: Supplementary file 1 [file DataSheet_1.zip › SupplementaryTable1_ GSE50081_clin.txt]

title	geo_accession	status	submission_date	last_update_date	type	channel_count	source_name_ch1	organism_ch1	characteristics_ch1	characteristics_ch1.1	characteristics_ch1.2	characteristics_ch1.3	characteristics_ch1.4	characteristics_ch1.5	characteristics_ch1.6	characteristics_ch1.7	characteristics_ch1.8	characteristics_ch1.9	characteristics_ch1.10	characteristics_ch1.11	molecule_ch1	extract_protocol_ch1	label_ch1	label_protocol_ch1	taxid_ch1	hyb_protocol	scan_protocol	data_processing	platform_id	contact_name	contact_email	contact_phone	contact_laboratory	contact_department	contact_institute	contact_address	contact_city	contact_state	contact_zip/postal_code	contact_country	supplementary_file	data_row_count	age:ch1	disease-free survival time:ch1	histology:ch1	m-stage:ch1	n-stage:ch1	recurrence:ch1	Sex:ch1
GSM1213669	MB001	GSM1213669	Public on Dec 22 2013	Aug 21 2013	Dec 22 2013	RNA	1	Primary NSCLC	Homo sapiens	Sex: M	histology: adenosquamous carcinoma	t-stage: 1	n-stage: 0	m-stage: 0	Stage: 1A	age: 63.57	smoking: Current	survival time: 4.11	status: dead	disease-free survival time: 4.115	recurrence: N	total RNA	Trizol extraction of total RNA was performed according to the manufacturer's instructions.	biotin	Biotinylated cRNA were prepared according to the standard Affymetrix protocol from 6 ug total RNA (Expression Analysis Technical Manual, 2001, Affymetrix).	9606	standard Affymetrix protocol	GeneChips were scanned using the Hewlett-Packard GeneArray Scanner G2500A.	Microarray data for 181 samples was preprocessed using RMA implemented in R/Bioconductor ‘affy’ package (ref: PMID:12538238). Normalized data values were transformed in log2 space and used in subsequent analysis	GPL570	Ming,,Tsao	ming.tsao@uhn.on.ca	4169464501	Applied Molecular Oncology	Ontario Cancer Institute	University of Toronto	610 University Avenue	Toronto	Ontario	M5G2M9	Canada	ftp://ftp.ncbi.nlm.nih.gov/geo/samples/GSM1213nnn/GSM1213669/suppl/GSM1213669_MB001_HG-U133_Plus_2_.CEL.gz	54675	63.57	4.115	adenosquamous carcinoma	0	0	N
GSM1213670	MB002	GSM1213670	Public on Dec 22 2013	Aug 21 2013	Dec 22 2013	RNA	1	Primary NSCLC	Homo sapiens	Sex: F	histology: adenocarcinoma	t-stage: 1	n-stage: 0	m-stage: 0	Stage: 1A	age: 68.15	smoking: Current	survival time: 7.52	status: alive	disease-free survival time: 7.521	recurrence: N	total RNA	Trizol extraction of total RNA was performed according to the manufacturer's instructions.	biotin	Biotinylated cRNA were prepared according to the standard Affymetrix protocol from 6 ug total RNA (Expression Analysis Technical Manual, 2001, Affymetrix).	9606	standard Affymetrix protocol	GeneChips were scanned using the Hewlett-Packard GeneArray Scanner G2500A.	Microarray data for 181 samples was preprocessed using RMA implemented in R/Bioconductor ‘affy’ package (ref: PMID:12538238). Normalized data values were transformed in log2 space and used in subsequent analysis	GPL570	Ming,,Tsao	ming.tsao@uhn.on.ca	4169464501	Applied Molecular Oncology	Ontario Cancer Institute	University of Toronto	610 University Avenue	Toronto	Ontario	M5G2M9	Canada	ftp://ftp.ncbi.nlm.nih.gov/geo/samples/GSM1213nnn/GSM1213670/suppl/GSM1213670_MB002_HG-U133_Plus_2_.CEL.gz	54675	68.15	7.521	adenocarcinoma	0	0	N
GSM1213671	MB003	GSM1213671	Public on Dec 22 2013	Aug 21 2013	Dec 22 2013	RNA	1	Primary NSCLC	Homo sapiens	Sex: M	histology: adenocarcinoma	t-stage: 2	n-stage: 0	m-stage: 0	Stage: 1B	age: 69.15	smoking: Current	survival time: 7.32	status: alive	disease-free survival time: 7.324	recurrence: N	total RNA	Trizol extraction of total RNA was performed according to the manufacturer's instructions.	biotin	Biotinylated cRNA were prepared according to the standard Affymetrix protocol from 6 ug total RNA (Expression Analysis Technical Manual, 2001, Affymetrix).	9606	standard Affymetrix protocol	GeneChips were scanned using the Hewlett-Packard GeneArray Scanner G2500A.	Microarray data for 181 samples was preprocessed using RMA implemented in R/Bioconductor ‘affy’ package (ref: PMID:12538238). Normalized data values were transformed in log2 space and used in subsequent analysis	GPL570	Ming,,Tsao	ming.tsao@uhn.on.ca	4169464501	Applied Molecular Oncology	Ontario Cancer Institute	University of Toronto	610 University Avenue	Toronto	Ontario	M5G2M9	Canada	ftp://ftp.ncbi.nlm.nih.gov/geo/samples/GSM1213nnn/GSM1213671/suppl/GSM1213671_MB003_HG-U133_Plus_2_.CEL.gz	54675	69.15	7.324	adenocarcinoma	0	0	N
GSM1213672	MB004	GSM1213672	Public on Dec 22 2013	Aug 21 2013	Dec 22 2013	RNA	1	Primary NSCLC	Homo sapiens	Sex: F	histology: adenocarcinoma	t-stage: 1	n-stage: 0	m-stage: 0	Stage: 1A	age: 82.36	smoking: Ex-smoker	survival time: 6.84	status: alive	disease-free survival time: 6.842	recurrence: N	total RNA	Trizol extraction of total RNA was performed according to the manufacturer's instructions.	biotin	Biotinylated cRNA were prepared according to the standard Affymetrix protocol from 6 ug total RNA (Expression Analysis Technical Manual, 2001, Affymetrix).	9606	standard Affymetrix protocol	GeneChips were scanned using the Hewlett-Packard GeneArray Scanner G2500A.	Microarray data for 181 samples was preprocessed using RMA implemented in R/Bioconductor ‘affy’ package (ref: PMID:12538238). Normalized data values were transformed in log2 space and used in subsequent analysis	GPL570	Ming,,Tsao	ming.tsao@uhn.on.ca	4169464501	Applied Molecular Oncology	Ontario Cancer Institute	University of Toronto	610 University Avenue	Toronto	Ontario	M5G2M9	Canada	ftp://ftp.ncbi.nlm.nih.gov/geo/samples/GSM1213nnn/GSM1213672/suppl/GSM1213672_MB004_HG-U133_Plus_2_.CEL.gz	54675	82.36	6.842	adenocarcinoma	0	0	N
GSM1213673	MB005	GSM1213673	Public on Dec 22 2013	Aug 21 2013	Dec 22 2013	RNA	1	Primary NSCLC	Homo sapiens	Sex: M	histology: adenocarcinoma	t-stage: 2	n-stage: 0	m-stage: 0	Stage: 1B	age: 68	smoking: Current	survival time: 1.91	status: dead	disease-free survival time: 1.613	recurrence: Y	total RNA	Trizol extraction of total RNA was performed according to the manufacturer's instructions.	biotin	Biotinylated cRNA were prepared according to the standard Affymetrix protocol from 6 ug total RNA (Expression Analysis Technical Manual, 2001, Affymetrix).	9606	standard Affymetrix protocol	GeneChips were scanned using the Hewlett-Packard GeneArray Scanner G2500A.	Microarray data for 181 samples was preprocessed using RMA implemented in R/Bioconductor ‘affy’ package (ref: PMID:12538238). Normalized data values were transformed in log2 space and used in subsequent analysis	GPL570	Ming,,Tsao	ming.tsao@uhn.on.ca	4169464501	Applied Molecular Oncology	Ontario Cancer Institute	University of Toronto	610 University Avenue	Toronto	Ontario	M5G2M9	Canada	ftp://ftp.ncbi.nlm.nih.gov/geo/samples/GSM1213nnn/GSM1213673/suppl/GSM1213673_MB005_HG-U133_Plus_2_.CEL.gz	54675	68	1.613	adenocarcinoma	0	0	Y
GSM1213674	MB006	GSM1213674	Public on Dec 22 2013	Aug 21 2013	Dec 22 2013	RNA	1	Primary NSCLC	Homo sapiens	Sex: M	histology: squamous cell carcinoma	t-stage: 2	n-stage: 0	m-stage: 0	Stage: 1B	age: 57.31	smoking: Current	survival time: 7.03	status: alive	disease-free survival time: 7.034	recurrence: N	total RNA	Trizol extraction of total RNA was performed according to the manufacturer's instructions.	biotin	Biotinylated cRNA were prepared according to the standard Affymetrix protocol from 6 ug total RNA (Expression Analysis Technical Manual, 2001, Affymetrix).	9606	standard Affymetrix protocol	GeneChips were scanned using the Hewlett-Packard GeneArray Scanner G2500A.	Microarray data for 181 samples was preprocessed using RMA implemented in R/Bioconductor ‘affy’ package (ref: PMID:12538238). Normalized data values were transformed in log2 space and used in subsequent analysis	GPL570	Ming,,Tsao	ming.tsao@uhn.on.ca	4169464501	Applied Molecular Oncology	Ontario Cancer Institute	University of Toronto	610 University Avenue	Toronto	Ontario	M5G2M9	Canada	ftp://ftp.ncbi.nlm.nih.gov/geo/samples/GSM1213nnn/GSM1213674/suppl/GSM1213674_MB006_HG-U133_Plus_2_.CEL.gz	54675	57.31	7.034	squamous cell carcinoma	0	0	N
GSM1213675	MB007	GSM1213675	Public on Dec 22 2013	Aug 21 2013	Dec 22 2013	RNA	1	Primary NSCLC	Homo sapiens	Sex: F	histology: squamous cell carcinoma	t-stage: 2	n-stage: 1	m-stage: 0	Stage: 2B	age: 63.63	smoking: Ex-smoker	survival time: 6.85	status: alive	disease-free survival time: 6.85	recurrence: N	total RNA	Trizol extraction of total RNA was performed according to the manufacturer's instructions.	biotin	Biotinylated cRNA were prepared according to the standard Affymetrix protocol from 6 ug total RNA (Expression Analysis Technical Manual, 2001, Affymetrix).	9606	standard Affymetrix protocol	GeneChips were scanned using the Hewlett-Packard GeneArray Scanner G2500A.	Microarray data for 181 samples was preprocessed using RMA implemented in R/Bioconductor ‘affy’ package (ref: PMID:12538238). Normalized data values were transformed in log2 space and used in subsequent analysis	GPL570	Ming,,Tsao	ming.tsao@uhn.on.ca	4169464501	Applied Molecular Oncology	Ontario Cancer Institute	University of Toronto	610 University Avenue	Toronto	Ontario	M5G2M9	Canada	ftp://ftp.ncbi.nlm.nih.gov/geo/samples/GSM1213nnn/GSM1213675/suppl/GSM1213675_MB007_HG-U133_Plus_2_.CEL.gz	54675	63.63	6.85	squamous cell carcinoma	0	1	N
GSM1213676	MB008	GSM1213676	Public on Dec 22 2013	Aug 21 2013	Dec 22 2013	RNA	1	Primary NSCLC	Homo sapiens	Sex: M	histology: adenocarcinoma	t-stage: 2	n-stage: 0	m-stage: 0	Stage: 1B	age: 71.43	smoking: Ex-smoker	survival time: 4.33	status: dead	disease-free survival time: 4.156	recurrence: Y	total RNA	Trizol extraction of total RNA was performed according to the manufacturer's instructions.	biotin	Biotinylated cRNA were prepared according to the standard Affymetrix protocol from 6 ug total RNA (Expression Analysis Technical Manual, 2001, Affymetrix).	9606	standard Affymetrix protocol	GeneChips were scanned using the Hewlett-Packard GeneArray Scanner G2500A.	Microarray data for 181 samples was preprocessed using RMA implemented in R/Bioconductor ‘affy’ package (ref: PMID:12538238). Normalized data values were transformed in log2 space and used in subsequent analysis	GPL570	Ming,,Tsao	ming.tsao@uhn.on.ca	4169464501	Applied Molecular Oncology	Ontario Cancer Institute	University of Toronto	610 University Avenue	Toronto	Ontario	M5G2M9	Canada	ftp://ftp.ncbi.nlm.nih.gov/geo/samples/GSM1213nnn/GSM1213676/suppl/GSM1213676_MB008_HG-U133_Plus_2_.CEL.gz	54675	71.43	4.156	adenocarcinoma	0	0	Y
GSM1213677	MB009	GSM1213677	Public on Dec 22 2013	Aug 21 2013	Dec 22 2013	RNA	1	Primary NSCLC	Homo sapiens	Sex: F	histology: adenocarcinoma	t-stage: 2	n-stage: 0	m-stage: 0	Stage: 1B	age: 44.21	smoking: Never	survival time: 6.22	status: alive	disease-free survival time: 6.218	recurrence: N	total RNA	Trizol extraction of total RNA was performed according to the manufacturer's instructions.	biotin	Biotinylated cRNA were prepared according to the standard Affymetrix protocol from 6 ug total RNA (Expression Analysis Technical Manual, 2001, Affymetrix).	9606	standard Affymetrix protocol	GeneChips were scanned using the Hewlett-Packard GeneArray Scanner G2500A.	Microarray data for 181 samples was preprocessed using RMA implemented in R/Bioconductor ‘affy’ package (ref: PMID:12538238). Normalized data values were transformed in log2 space and used in subsequent analysis	GPL570	Ming,,Tsao	ming.tsao@uhn.on.ca	4169464501	Applied Molecular Oncology	Ontario Cancer Institute	University of Toronto	610 University Avenue	Toronto	Ontario	M5G2M9	Canada	ftp://ftp.ncbi.nlm.nih.gov/geo/samples/GSM1213nnn/GSM1213677/suppl/GSM1213677_MB009_HG-U133_Plus_2_.CEL.gz	54675	44.21	6.218	adenocarcinoma	0	0	N
GSM1213678	MB011	GSM1213678	Public on Dec 22 2013	Aug 21 2013	Dec 22 2013	RNA	1	Primary NSCLC	Homo sapiens	Sex: F	histology: adenocarcinoma	t-stage: 2	n-stage: 1	m-stage: 0	Stage: 2B	age: 74.16	smoking: Never	survival time: 4.08	status: dead	disease-free survival time: 3.743	recurrence: Y	total RNA	Trizol extraction of total RNA was performed according to the manufacturer's instructions.	biotin	Biotinylated cRNA were prepared according to the standard Affymetrix protocol from 6 ug total RNA (Expression Analysis Technical Manual, 2001, Affymetrix).	9606	standard Affymetrix protocol	GeneChips were scanned using the Hewlett-Packard GeneArray Scanner G2500A.	Microarray data for 181 samples was preprocessed using RMA implemented in R/Bioconductor ‘affy’ package (ref: PMID:12538238). Normalized data values were transformed in log2 space and used in subsequent analysis	GPL570	Ming,,Tsao	ming.tsao@uhn.on.ca	4169464501	Applied Molecular Oncology	Ontario Cancer Institute	University of Toronto	610 University Avenue	Toronto	Ontario	M5G2M9	Canada	ftp://ftp.ncbi.nlm.nih.gov/geo/samples/GSM1213nnn/GSM1213678/suppl/GSM1213678_MB011_HG-U133_Plus_2_.CEL.gz	54675	74.16	3.743	adenocarcinoma	0	1	Y
GSM1213679	MB012	GSM1213679	Public on Dec 22 2013	Aug 21 2013	Dec 22 2013	RNA	1	Primary NSCLC	Homo sapiens	Sex: M	histology: adenocarcinoma	t-stage: 1	n-stage: 0	m-stage: 0	Stage: 1A	age: 66.46	smoking: Ex-smoker	survival time: 6.31	status: alive	disease-free survival time: 6.311	recurrence: N	total RNA	Trizol extraction of total RNA was performed according to the manufacturer's instructions.	biotin	Biotinylated cRNA were prepared according to the standard Affymetrix protocol from 6 ug total RNA (Expression Analysis Technical Manual, 2001, Affymetrix).	9606	standard Affymetrix protocol	GeneChips were scanned using the Hewlett-Packard GeneArray Scanner G2500A.	Microarray data for 181 samples was preprocessed using RMA implemented in R/Bioconductor ‘affy’ package (ref: PMID:12538238). Normalized data values were transformed in log2 space and used in subsequent analysis	GPL570	Ming,,Tsao	ming.tsao@uhn.on.ca	4169464501	Applied Molecular Oncology	Ontario Cancer Institute	University of Toronto	610 University Avenue	Toronto	Ontario	M5G2M9	Canada	ftp://ftp.ncbi.nlm.nih.gov/geo/samples/GSM1213nnn/GSM1213679/suppl/GSM1213679_MB012_HG-U133_Plus_2_.CEL.gz	54675	66.46	6.311	adenocarcinoma	0	0	N
GSM1213680	MB013	GSM1213680	Public on Dec 22 2013	Aug 21 2013	Dec 22 2013	RNA	1	Primary NSCLC	Homo sapiens	Sex: F	histology: adenocarcinoma	t-stage: 2	n-stage: 0	m-stage: 0	Stage: 1B	age: 59.01	smoking: Ex-smoker	survival time: 5.99	status: alive	disease-free survival time: 5.988	recurrence: N	total RNA	Trizol extraction of total RNA was performed according to the manufacturer's instructions.	biotin	Biotinylated cRNA were prepared according to the standard Affymetrix protocol from 6 ug total RNA (Expression Analysis Technical Manual, 2001, Affymetrix).	9606	standard Affymetrix protocol	GeneChips were scanned using the Hewlett-Packard GeneArray Scanner G2500A.	Microarray data for 181 samples was preprocessed using RMA implemented in R/Bioconductor ‘affy’ package (ref: PMID:12538238). Normalized data values were transformed in log2 space and used in subsequent analysis	GPL570	Ming,,Tsao	ming.tsao@uhn.on.ca	4169464501	Applied Molecular Oncology	Ontario Cancer Institute	University of Toronto	610 University Avenue	Toronto	Ontario	M5G2M9	Canada	ftp://ftp.ncbi.nlm.nih.gov/geo/samples/GSM1213nnn/GSM1213680/suppl/GSM1213680_MB013_HG-U133_Plus_2_.CEL.gz	54675	59.01	5.988	adenocarcinoma	0	0	N
GSM1213681	MB014	GSM1213681	Public on Dec 22 2013	Aug 21 2013	Dec 22 2013	RNA	1	Primary NSCLC	Homo sapiens	Sex: F	histology: adenocarcinoma	t-stage: 2	n-stage: 0	m-stage: 0	Stage: 1B	age: 70.56	smoking: Ex-smoker	survival time: 5.32	status: alive	disease-free survival time: 5.317	recurrence: N	total RNA	Trizol extraction of total RNA was performed according to the manufacturer's instructions.	biotin	Biotinylated cRNA were prepared according to the standard Affymetrix protocol from 6 ug total RNA (Expression Analysis Technical Manual, 2001, Affymetrix).	9606	standard Affymetrix protocol	GeneChips were scanned using the Hewlett-Packard GeneArray Scanner G2500A.	Microarray data for 181 samples was preprocessed using RMA implemented in R/Bioconductor ‘affy’ package (ref: PMID:12538238). Normalized data values were transformed in log2 space and used in subsequent analysis	GPL570	Ming,,Tsao	ming.tsao@uhn.on.ca	4169464501	Applied Molecular Oncology	Ontario Cancer Institute	University of Toronto	610 University Avenue	Toronto	Ontario	M5G2M9	Canada	ftp://ftp.ncbi.nlm.nih.gov/geo/samples/GSM1213nnn/GSM1213681/suppl/GSM1213681_MB014_HG-U133_Plus_2_.CEL.gz	54675	70.56	5.317	adenocarcinoma	0	0	N
GSM1213682	MB016	GSM1213682	Public on Dec 22 2013	Aug 21 2013	Dec 22 2013	RNA	1	Primary NSCLC	Homo sapiens	Sex: F	histology: adenocarcinoma	t-stage: 1	n-stage: 0	m-stage: 0	Stage: 1A	age: 72.96	smoking: Ex-smoker	survival time: 5.56	status: alive	disease-free survival time: 5.561	recurrence: N	total RNA	Trizol extraction of total RNA was performed according to the manufacturer's instructions.	biotin	Biotinylated cRNA were prepared according to the standard Affymetrix protocol from 6 ug total RNA (Expression Analysis Technical Manual, 2001, Affymetrix).	9606	standard Affymetrix protocol	GeneChips were scanned using the Hewlett-Packard GeneArray Scanner G2500A.	Microarray data for 181 samples was preprocessed using RMA implemented in R/Bioconductor ‘affy’ package (ref: PMID:12538238). Normalized data values were transformed in log2 space and used in subsequent analysis	GPL570	Ming,,Tsao	ming.tsao@uhn.on.ca	4169464501	Applied Molecular Oncology	Ontario Cancer Institute	University of Toronto	610 University Avenue	Toronto	Ontario	M5G2M9	Canada	ftp://ftp.ncbi.nlm.nih.gov/geo/samples/GSM1213nnn/GSM1213682/suppl/GSM1213682_MB016_HG-U133_Plus_2_.CEL.gz	54675	72.96	5.561	adenocarcinoma	0	0	N
GSM1213683	MB017	GSM1213683	Public on Dec 22 2013	Aug 21 2013	Dec 22 2013	RNA	1	Primary NSCLC	Homo sapiens	Sex: M	histology: adenocarcinoma	t-stage: 2	n-stage: 0	m-stage: 0	Stage: 1B	age: 79.28	smoking: Ex-smoker	survival time: 5.02	status: alive	disease-free survival time: 5.018	recurrence: N	total RNA	Trizol extraction of total RNA was performed according to the manufacturer's instructions.	biotin	Biotinylated cRNA were prepared according to the standard Affymetrix protocol from 6 ug total RNA (Expression Analysis Technical Manual, 2001, Affymetrix).	9606	standard Affymetrix protocol	GeneChips were scanned using the Hewlett-Packard GeneArray Scanner G2500A.	Microarray data for 181 samples was preprocessed using RMA implemented in R/Bioconductor ‘affy’ package (ref: PMID:12538238). Normalized data values were transformed in log2 space and used in subsequent analysis	GPL570	Ming,,Tsao	ming.tsao@uhn.on.ca	4169464501	Applied Molecular Oncology	Ontario Cancer Institute	University of Toronto	610 University Avenue	Toronto	Ontario	M5G2M9	Canada	ftp://ftp.ncbi.nlm.nih.gov/geo/samples/GSM1213nnn/GSM1213683/suppl/GSM1213683_MB017_HG-U133_Plus_2_.CEL.gz	54675	79.28	5.018	adenocarcinoma	0	0	N
GSM1213684	MB018	GSM1213684	Public on Dec 22 2013	Aug 21 2013	Dec 22 2013	RNA	1	Primary NSCLC	Homo sapiens	Sex: F	histology: squamous cell carcinoma	t-stage: 2	n-stage: 1	m-stage: 0	Stage: 2B	age: 73.26	smoking: Ex-smoker	survival time: 3.47	status: alive	disease-free survival time: 3.466	recurrence: N	total RNA	Trizol extraction of total RNA was performed according to the manufacturer's instructions.	biotin	Biotinylated cRNA were prepared according to the standard Affymetrix protocol from 6 ug total RNA (Expression Analysis Technical Manual, 2001, Affymetrix).	9606	standard Affymetrix protocol	GeneChips were scanned using the Hewlett-Packard GeneArray Scanner G2500A.	Microarray data for 181 samples was preprocessed using RMA implemented in R/Bioconductor ‘affy’ package (ref: PMID:12538238). Normalized data values were transformed in log2 space and used in subsequent analysis	GPL570	Ming,,Tsao	ming.tsao@uhn.on.ca	4169464501	Applied Molecular Oncology	Ontario Cancer Institute	University of Toronto	610 University Avenue	Toronto	Ontario	M5G2M9	Canada	ftp://ftp.ncbi.nlm.nih.gov/geo/samples/GSM1213nnn/GSM1213684/suppl/GSM1213684_MB018_HG-U133_Plus_2_.CEL.gz	54675	73.26	3.466	squamous cell carcinoma	0	1	N
GSM1213685	MB019	GSM1213685	Public on Dec 22 2013	Aug 21 2013	Dec 22 2013	RNA	1	Primary NSCLC	Homo sapiens	Sex: M	histology: adenocarcinoma	t-stage: 1	n-stage: 0	m-stage: 0	Stage: 1A	age: 52.14	smoking: Current	survival time: 6.76	status: alive	disease-free survival time: 6.757	recurrence: N	total RNA	Trizol extraction of total RNA was performed according to the manufacturer's instructions.	biotin	Biotinylated cRNA were prepared according to the standard Affymetrix protocol from 6 ug total RNA (Expression Analysis Technical Manual, 2001, Affymetrix).	9606	standard Affymetrix protocol	GeneChips were scanned using the Hewlett-Packard GeneArray Scanner G2500A.	Microarray data for 181 samples was preprocessed using RMA implemented in R/Bioconductor ‘affy’ package (ref: PMID:12538238). Normalized data values were transformed in log2 space and used in subsequent analysis	GPL570	Ming,,Tsao	ming.tsao@uhn.on.ca	4169464501	Applied Molecular Oncology	Ontario Cancer Institute	University of Toronto	610 University Avenue	Toronto	Ontario	M5G2M9	Canada	ftp://ftp.ncbi.nlm.nih.gov/geo/samples/GSM1213nnn/GSM1213685/suppl/GSM1213685_MB019_HG-U133_Plus_2_.CEL.gz	54675	52.14	6.757	adenocarcinoma	0	0	N
GSM1213686	MB020	GSM1213686	Public on Dec 22 2013	Aug 21 2013	Dec 22 2013	RNA	1	Primary NSCLC	Homo sapiens	Sex: M	histology: adenocarcinoma	t-stage: 2	n-stage: 0	m-stage: 0	Stage: 1B	age: 85.78	smoking: Ex-smoker	survival time: 2.84	status: dead	disease-free survival time: 2.836	recurrence: N	total RNA	Trizol extraction of total RNA was performed according to the manufacturer's instructions.	biotin	Biotinylated cRNA were prepared according to the standard Affymetrix protocol from 6 ug total RNA (Expression Analysis Technical Manual, 2001, Affymetrix).	9606	standard Affymetrix protocol	GeneChips were scanned using the Hewlett-Packard GeneArray Scanner G2500A.	Microarray data for 181 samples was preprocessed using RMA implemented in R/Bioconductor ‘affy’ package (ref: PMID:12538238). Normalized data values were transformed in log2 space and used in subsequent analysis	GPL570	Ming,,Tsao	ming.tsao@uhn.on.ca	4169464501	Applied Molecular Oncology	Ontario Cancer Institute	University of Toronto	610 University Avenue	Toronto	Ontario	M5G2M9	Canada	ftp://ftp.ncbi.nlm.nih.gov/geo/samples/GSM1213nnn/GSM1213686/suppl/GSM1213686_MB020_HG-U133_Plus_2_.CEL.gz	54675	85.78	2.836	adenocarcinoma	0	0	N
GSM1213687	MB021	GSM1213687	Public on Dec 22 2013	Aug 21 2013	Dec 22 2013	RNA	1	Primary NSCLC	Homo sapiens	Sex: M	histology: adenocarcinoma	t-stage: 2	n-stage: 0	m-stage: 0	Stage: 1B	age: 76.93	smoking: Current	survival time: 6.46	status: alive	disease-free survival time: 6.456	recurrence: N	total RNA	Trizol extraction of total RNA was performed according to the manufacturer's instructions.	biotin	Biotinylated cRNA were prepared according to the standard Affymetrix protocol from 6 ug total RNA (Expression Analysis Technical Manual, 2001, Affymetrix).	9606	standard Affymetrix protocol	GeneChips were scanned using the Hewlett-Packard GeneArray Scanner G2500A.	Microarray data for 181 samples was preprocessed using RMA implemented in R/Bioconductor ‘affy’ package (ref: PMID:12538238). Normalized data values were transformed in log2 space and used in subsequent analysis	GPL570	Ming,,Tsao	ming.tsao@uhn.on.ca	4169464501	Applied Molecular Oncology	Ontario Cancer Institute	University of Toronto	610 University Avenue	Toronto	Ontario	M5G2M9	Canada	ftp://ftp.ncbi.nlm.nih.gov/geo/samples/GSM1213nnn/GSM1213687/suppl/GSM1213687_MB021_HG-U133_Plus_2_.CEL.gz	54675	76.93	6.456	adenocarcinoma	0	0	N
GSM1213688	MB022	GSM1213688	Public on Dec 22 2013	Aug 21 2013	Dec 22 2013	RNA	1	Primary NSCLC	Homo sapiens	Sex: M	histology: adenocarcinoma	t-stage: 1	n-stage: 0	m-stage: 0	Stage: 1A	age: 73.23	smoking: Ex-smoker	survival time: 5.76	status: alive	disease-free survival time: 5.758	recurrence: N	total RNA	Trizol extraction of total RNA was performed according to the manufacturer's instructions.	biotin	Biotinylated cRNA were prepared according to the standard Affymetrix protocol from 6 ug total RNA (Expression Analysis Technical Manual, 2001, Affymetrix).	9606	standard Affymetrix protocol	GeneChips were scanned using the Hewlett-Packard GeneArray Scanner G2500A.	Microarray data for 181 samples was preprocessed using RMA implemented in R/Bioconductor ‘affy’ package (ref: PMID:12538238). Normalized data values were transformed in log2 space and used in subsequent analysis	GPL570	Ming,,Tsao	ming.tsao@uhn.on.ca	4169464501	Applied Molecular Oncology	Ontario Cancer Institute	University of Toronto	610 University Avenue	Toronto	Ontario	M5G2M9	Canada	ftp://ftp.ncbi.nlm.nih.gov/geo/samples/GSM1213nnn/GSM1213688/suppl/GSM1213688_MB022_HG-U133_Plus_2_.CEL.gz	54675	73.23	5.758	adenocarcinoma	0	0	N
GSM1213689	MB023	GSM1213689	Public on Dec 22 2013	Aug 21 2013	Dec 22 2013	RNA	1	Primary NSCLC	Homo sapiens	Sex: F	histology: adenocarcinoma	t-stage: 1	n-stage: 0	m-stage: 0	Stage: 1A	age: 77.18	smoking: Never	survival time: 4.95	status: alive	disease-free survival time: 4.95	recurrence: N	total RNA	Trizol extraction of total RNA was performed according to the manufacturer's instructions.	biotin	Biotinylated cRNA were prepared according to the standard Affymetrix protocol from 6 ug total RNA (Expression Analysis Technical Manual, 2001, Affymetrix).	9606	standard Affymetrix protocol	GeneChips were scanned using the Hewlett-Packard GeneArray Scanner G2500A.	Microarray data for 181 samples was preprocessed using RMA implemented in R/Bioconductor ‘affy’ package (ref: PMID:12538238). Normalized data values were transformed in log2 space and used in subsequent analysis	GPL570	Ming,,Tsao	ming.tsao@uhn.on.ca	4169464501	Applied Molecular Oncology	Ontario Cancer Institute	University of Toronto	610 University Avenue	Toronto	Ontario	M5G2M9	Canada	ftp://ftp.ncbi.nlm.nih.gov/geo/samples/GSM1213nnn/GSM1213689/suppl/GSM1213689_MB023_HG-U133_Plus_2_.CEL.gz	54675	77.18	4.95	adenocarcinoma	0	0	N
GSM1213690	MB024	GSM1213690	Public on Dec 22 2013	Aug 21 2013	Dec 22 2013	RNA	1	Primary NSCLC	Homo sapiens	Sex: F	histology: adenocarcinoma	t-stage: 2	n-stage: 1	m-stage: 0	Stage: 2B	age: 78.96	smoking: Ex-smoker	survival time: 5.12	status: alive	disease-free survival time: 4.882	recurrence: Y	total RNA	Trizol extraction of total RNA was performed according to the manufacturer's instructions.	biotin	Biotinylated cRNA were prepared according to the standard Affymetrix protocol from 6 ug total RNA (Expression Analysis Technical Manual, 2001, Affymetrix).	9606	standard Affymetrix protocol	GeneChips were scanned using the Hewlett-Packard GeneArray Scanner G2500A.	Microarray data for 181 samples was preprocessed using RMA implemented in R/Bioconductor ‘affy’ package (ref: PMID:12538238). Normalized data values were transformed in log2 space and used in subsequent analysis	GPL570	Ming,,Tsao	ming.tsao@uhn.on.ca	4169464501	Applied Molecular Oncology	Ontario Cancer Institute	University of Toronto	610 University Avenue	Toronto	Ontario	M5G2M9	Canada	ftp://ftp.ncbi.nlm.nih.gov/geo/samples/GSM1213nnn/GSM1213690/suppl/GSM1213690_MB024_HG-U133_Plus_2_.CEL.gz	54675	78.96	4.882	adenocarcinoma	0	1	Y
GSM1213691	MB025	GSM1213691	Public on Dec 22 2013	Aug 21 2013	Dec 22 2013	RNA	1	Primary NSCLC	Homo sapiens	Sex: M	histology: adenocarcinoma	t-stage: 2	n-stage: 0	m-stage: 0	Stage: 1B	age: 78.99	smoking: Current	survival time: 6.39	status: alive	disease-free survival time: 6.393	recurrence: N	total RNA	Trizol extraction of total RNA was performed according to the manufacturer's instructions.	biotin	Biotinylated cRNA were prepared according to the standard Affymetrix protocol from 6 ug total RNA (Expression Analysis Technical Manual, 2001, Affymetrix).	9606	standard Affymetrix protocol	GeneChips were scanned using the Hewlett-Packard GeneArray Scanner G2500A.	Microarray data for 181 samples was preprocessed using RMA implemented in R/Bioconductor ‘affy’ package (ref: PMID:12538238). Normalized data values were transformed in log2 space and used in subsequent analysis	GPL570	Ming,,Tsao	ming.tsao@uhn.on.ca	4169464501	Applied Molecular Oncology	Ontario Cancer Institute	University of Toronto	610 University Avenue	Toronto	Ontario	M5G2M9	Canada	ftp://ftp.ncbi.nlm.nih.gov/geo/samples/GSM1213nnn/GSM1213691/suppl/GSM1213691_MB025_HG-U133_Plus_2_.CEL.gz	54675	78.99	6.393	adenocarcinoma	0	0	N
GSM1213692	MB026	GSM1213692	Public on Dec 22 2013	Aug 21 2013	Dec 22 2013	RNA	1	Primary NSCLC	Homo sapiens	Sex: F	histology: adenocarcinoma	t-stage: 1	n-stage: 0	m-stage: 0	Stage: 1A	age: 55.39	smoking: Never	survival time: 5.74	status: dead	disease-free survival time: 5.744	recurrence: N	total RNA	Trizol extraction of total RNA was performed according to the manufacturer's instructions.	biotin	Biotinylated cRNA were prepared according to the standard Affymetrix protocol from 6 ug total RNA (Expression Analysis Technical Manual, 2001, Affymetrix).	9606	standard Affymetrix protocol	GeneChips were scanned using the Hewlett-Packard GeneArray Scanner G2500A.	Microarray data for 181 samples was preprocessed using RMA implemented in R/Bioconductor ‘affy’ package (ref: PMID:12538238). Normalized data values were transformed in log2 space and used in subsequent analysis	GPL570	Ming,,Tsao	ming.tsao@uhn.on.ca	4169464501	Applied Molecular Oncology	Ontario Cancer Institute	University of Toronto	610 University Avenue	Toronto	Ontario	M5G2M9	Canada	ftp://ftp.ncbi.nlm.nih.gov/geo/samples/GSM1213nnn/GSM1213692/suppl/GSM1213692_MB026_HG-U133_Plus_2_.CEL.gz	54675	55.39	5.744	adenocarcinoma	0	0	N
GSM1213693	MB027	GSM1213693	Public on Dec 22 2013	Aug 21 2013	Dec 22 2013	RNA	1	Primary NSCLC	Homo sapiens	Sex: F	histology: adenocarcinoma	t-stage: 2	n-stage: 1	m-stage: 0	Stage: 2B	age: 61.53	smoking: Current	survival time: 1.1	status: dead	disease-free survival time: 0.709	recurrence: Y	total RNA	Trizol extraction of total RNA was performed according to the manufacturer's instructions.	biotin	Biotinylated cRNA were prepared according to the standard Affymetrix protocol from 6 ug total RNA (Expression Analysis Technical Manual, 2001, Affymetrix).	9606	standard Affymetrix protocol	GeneChips were scanned using the Hewlett-Packard GeneArray Scanner G2500A.	Microarray data for 181 samples was preprocessed using RMA implemented in R/Bioconductor ‘affy’ package (ref: PMID:12538238). Normalized data values were transformed in log2 space and used in subsequent analysis	GPL570	Ming,,Tsao	ming.tsao@uhn.on.ca	4169464501	Applied Molecular Oncology	Ontario Cancer Institute	University of Toronto	610 University Avenue	Toronto	Ontario	M5G2M9	Canada	ftp://ftp.ncbi.nlm.nih.gov/geo/samples/GSM1213nnn/GSM1213693/suppl/GSM1213693_MB027_HG-U133_Plus_2_.CEL.gz	54675	61.53	0.709	adenocarcinoma	0	1	Y
GSM1213694	MB029	GSM1213694	Public on Dec 22 2013	Aug 21 2013	Dec 22 2013	RNA	1	Primary NSCLC	Homo sapiens	Sex: F	histology: adenocarcinoma	t-stage: 1	n-stage: 1	m-stage: 0	Stage: 2A	age: 68.66	smoking: Never	survival time: 6.69	status: alive	disease-free survival time: 3.102	recurrence: Y	total RNA	Trizol extraction of total RNA was performed according to the manufacturer's instructions.	biotin	Biotinylated cRNA were prepared according to the standard Affymetrix protocol from 6 ug total RNA (Expression Analysis Technical Manual, 2001, Affymetrix).	9606	standard Affymetrix protocol	GeneChips were scanned using the Hewlett-Packard GeneArray Scanner G2500A.	Microarray data for 181 samples was preprocessed using RMA implemented in R/Bioconductor ‘affy’ package (ref: PMID:12538238). Normalized data values were transformed in log2 space and used in subsequent analysis	GPL570	Ming,,Tsao	ming.tsao@uhn.on.ca	4169464501	Applied Molecular Oncology	Ontario Cancer Institute	University of Toronto	610 University Avenue	Toronto	Ontario	M5G2M9	Canada	ftp://ftp.ncbi.nlm.nih.gov/geo/samples/GSM1213nnn/GSM1213694/suppl/GSM1213694_MB029_HG-U133_Plus_2_.CEL.gz	54675	68.66	3.102	adenocarcinoma	0	1	Y
GSM1213695	MB030	GSM1213695	Public on Dec 22 2013	Aug 21 2013	Dec 22 2013	RNA	1	Primary NSCLC	Homo sapiens	Sex: F	histology: adenocarcinoma	t-stage: 2	n-stage: 1	m-stage: 0	Stage: 2B	age: 62.9	smoking: Current	survival time: 5.84	status: alive	disease-free survival time: 5.843	recurrence: N	total RNA	Trizol extraction of total RNA was performed according to the manufacturer's instructions.	biotin	Biotinylated cRNA were prepared according to the standard Affymetrix protocol from 6 ug total RNA (Expression Analysis Technical Manual, 2001, Affymetrix).	9606	standard Affymetrix protocol	GeneChips were scanned using the Hewlett-Packard GeneArray Scanner G2500A.	Microarray data for 181 samples was preprocessed using RMA implemented in R/Bioconductor ‘affy’ package (ref: PMID:12538238). Normalized data values were transformed in log2 space and used in subsequent analysis	GPL570	Ming,,Tsao	ming.tsao@uhn.on.ca	4169464501	Applied Molecular Oncology	Ontario Cancer Institute	University of Toronto	610 University Avenue	Toronto	Ontario	M5G2M9	Canada	ftp://ftp.ncbi.nlm.nih.gov/geo/samples/GSM1213nnn/GSM1213695/suppl/GSM1213695_MB030_HG-U133_Plus_2_.CEL.gz	54675	62.9	5.843	adenocarcinoma	0	1	N
GSM1213696	MB031	GSM1213696	Public on Dec 22 2013	Aug 21 2013	Dec 22 2013	RNA	1	Primary NSCLC	Homo sapiens	Sex: M	histology: adenocarcinoma	t-stage: 2	n-stage: 0	m-stage: 0	Stage: 1B	age: 67.04	smoking: Ex-smoker	survival time: 5.18	status: alive	disease-free survival time: 5.18	recurrence: N	total RNA	Trizol extraction of total RNA was performed according to the manufacturer's instructions.	biotin	Biotinylated cRNA were prepared according to the standard Affymetrix protocol from 6 ug total RNA (Expression Analysis Technical Manual, 2001, Affymetrix).	9606	standard Affymetrix protocol	GeneChips were scanned using the Hewlett-Packard GeneArray Scanner G2500A.	Microarray data for 181 samples was preprocessed using RMA implemented in R/Bioconductor ‘affy’ package (ref: PMID:12538238). Normalized data values were transformed in log2 space and used in subsequent analysis	GPL570	Ming,,Tsao	ming.tsao@uhn.on.ca	4169464501	Applied Molecular Oncology	Ontario Cancer Institute	University of Toronto	610 University Avenue	Toronto	Ontario	M5G2M9	Canada	ftp://ftp.ncbi.nlm.nih.gov/geo/samples/GSM1213nnn/GSM1213696/suppl/GSM1213696_MB031_HG-U133_Plus_2_.CEL.gz	54675	67.04	5.18	adenocarcinoma	0	0	N
GSM1213697	MB032	GSM1213697	Public on Dec 22 2013	Aug 21 2013	Dec 22 2013	RNA	1	Primary NSCLC	Homo sapiens	Sex: M	histology: adenocarcinoma	t-stage: 2	n-stage: 0	m-stage: 0	Stage: 1B	age: 79.71	smoking: Current	survival time: 6.37	status: alive	disease-free survival time: 6.368	recurrence: N	total RNA	Trizol extraction of total RNA was performed according to the manufacturer's instructions.	biotin	Biotinylated cRNA were prepared according to the standard Affymetrix protocol from 6 ug total RNA (Expression Analysis Technical Manual, 2001, Affymetrix).	9606	standard Affymetrix protocol	GeneChips were scanned using the Hewlett-Packard GeneArray Scanner G2500A.	Microarray data for 181 samples was preprocessed using RMA implemented in R/Bioconductor ‘affy’ package (ref: PMID:12538238). Normalized data values were transformed in log2 space and used in subsequent analysis	GPL570	Ming,,Tsao	ming.tsao@uhn.on.ca	4169464501	Applied Molecular Oncology	Ontario Cancer Institute	University of Toronto	610 University Avenue	Toronto	Ontario	M5G2M9	Canada	ftp://ftp.ncbi.nlm.nih.gov/geo/samples/GSM1213nnn/GSM1213697/suppl/GSM1213697_MB032_HG-U133_Plus_2_.CEL.gz	54675	79.71	6.368	adenocarcinoma	0	0	N
GSM1213698	MB033	GSM1213698	Public on Dec 22 2013	Aug 21 2013	Dec 22 2013	RNA	1	Primary NSCLC	Homo sapiens	Sex: F	histology: adenocarcinoma	t-stage: 2	n-stage: 1	m-stage: 0	Stage: 2B	age: 69.59	smoking: Current	survival time: 5.63	status: dead	disease-free survival time: 5.634	recurrence: N	total RNA	Trizol extraction of total RNA was performed according to the manufacturer's instructions.	biotin	Biotinylated cRNA were prepared according to the standard Affymetrix protocol from 6 ug total RNA (Expression Analysis Technical Manual, 2001, Affymetrix).	9606	standard Affymetrix protocol	GeneChips were scanned using the Hewlett-Packard GeneArray Scanner G2500A.	Microarray data for 181 samples was preprocessed using RMA implemented in R/Bioconductor ‘affy’ package (ref: PMID:12538238). Normalized data values were transformed in log2 space and used in subsequent analysis	GPL570	Ming,,Tsao	ming.tsao@uhn.on.ca	4169464501	Applied Molecular Oncology	Ontario Cancer Institute	University of Toronto	610 University Avenue	Toronto	Ontario	M5G2M9	Canada	ftp://ftp.ncbi.nlm.nih.gov/geo/samples/GSM1213nnn/GSM1213698/suppl/GSM1213698_MB033_HG-U133_Plus_2_.CEL.gz	54675	69.59	5.634	adenocarcinoma	0	1	N
GSM1213699	MB034	GSM1213699	Public on Dec 22 2013	Aug 21 2013	Dec 22 2013	RNA	1	Primary NSCLC	Homo sapiens	Sex: M	histology: adenocarcinoma	t-stage: 1	n-stage: 0	m-stage: 0	Stage: 1A	age: 61.13	smoking: Never	survival time: 1.88	status: dead	disease-free survival time: 1.325	recurrence: Y	total RNA	Trizol extraction of total RNA was performed according to the manufacturer's instructions.	biotin	Biotinylated cRNA were prepared according to the standard Affymetrix protocol from 6 ug total RNA (Expression Analysis Technical Manual, 2001, Affymetrix).	9606	standard Affymetrix protocol	GeneChips were scanned using the Hewlett-Packard GeneArray Scanner G2500A.	Microarray data for 181 samples was preprocessed using RMA implemented in R/Bioconductor ‘affy’ package (ref: PMID:12538238). Normalized data values were transformed in log2 space and used in subsequent analysis	GPL570	Ming,,Tsao	ming.tsao@uhn.on.ca	4169464501	Applied Molecular Oncology	Ontario Cancer Institute	University of Toronto	610 University Avenue	Toronto	Ontario	M5G2M9	Canada	ftp://ftp.ncbi.nlm.nih.gov/geo/samples/GSM1213nnn/GSM1213699/suppl/GSM1213699_MB034_HG-U133_Plus_2_.CEL.gz	54675	61.13	1.325	adenocarcinoma	0	0	Y
GSM1213700	MB035	GSM1213700	Public on Dec 22 2013	Aug 21 2013	Dec 22 2013	RNA	1	Primary NSCLC	Homo sapiens	Sex: F	histology: adenocarcinoma	t-stage: 2	n-stage: 0	m-stage: 0	Stage: 1B	age: 73.93	smoking: Never	survival time: 4.03	status: dead	disease-free survival time: 1.87	recurrence: Y	total RNA	Trizol extraction of total RNA was performed according to the manufacturer's instructions.	biotin	Biotinylated cRNA were prepared according to the standard Affymetrix protocol from 6 ug total RNA (Expression Analysis Technical Manual, 2001, Affymetrix).	9606	standard Affymetrix protocol	GeneChips were scanned using the Hewlett-Packard GeneArray Scanner G2500A.	Microarray data for 181 samples was preprocessed using RMA implemented in R/Bioconductor ‘affy’ package (ref: PMID:12538238). Normalized data values were transformed in log2 space and used in subsequent analysis	GPL570	Ming,,Tsao	ming.tsao@uhn.on.ca	4169464501	Applied Molecular Oncology	Ontario Cancer Institute	University of Toronto	610 University Avenue	Toronto	Ontario	M5G2M9	Canada	ftp://ftp.ncbi.nlm.nih.gov/geo/samples/GSM1213nnn/GSM1213700/suppl/GSM1213700_MB035_HG-U133_Plus_2_.CEL.gz	54675	73.93	1.87	adenocarcinoma	0	0	Y
GSM1213701	MB036	GSM1213701	Public on Dec 22 2013	Aug 21 2013	Dec 22 2013	RNA	1	Primary NSCLC	Homo sapiens	Sex: M	histology: squamous cell carcinoma	t-stage: 1	n-stage: 0	m-stage: 0	Stage: 1A	age: 73.66	smoking: Current	survival time: 5.22	status: dead	disease-free survival time: 5.194	recurrence: Y	total RNA	Trizol extraction of total RNA was performed according to the manufacturer's instructions.	biotin	Biotinylated cRNA were prepared according to the standard Affymetrix protocol from 6 ug total RNA (Expression Analysis Technical Manual, 2001, Affymetrix).	9606	standard Affymetrix protocol	GeneChips were scanned using the Hewlett-Packard GeneArray Scanner G2500A.	Microarray data for 181 samples was preprocessed using RMA implemented in R/Bioconductor ‘affy’ package (ref: PMID:12538238). Normalized data values were transformed in log2 space and used in subsequent analysis	GPL570	Ming,,Tsao	ming.tsao@uhn.on.ca	4169464501	Applied Molecular Oncology	Ontario Cancer Institute	University of Toronto	610 University Avenue	Toronto	Ontario	M5G2M9	Canada	ftp://ftp.ncbi.nlm.nih.gov/geo/samples/GSM1213nnn/GSM1213701/suppl/GSM1213701_MB036_HG-U133_Plus_2_.CEL.gz	54675	73.66	5.194	squamous cell carcinoma	0	0	Y
GSM1213702	MB037	GSM1213702	Public on Dec 22 2013	Aug 21 2013	Dec 22 2013	RNA	1	Primary NSCLC	Homo sapiens	Sex: M	histology: adenocarcinoma	t-stage: 3	n-stage: 0	m-stage: 0	Stage: 2B	age: 55.75	smoking: Current	survival time: 2.93	status: dead	disease-free survival time: 2.927	recurrence: N	total RNA	Trizol extraction of total RNA was performed according to the manufacturer's instructions.	biotin	Biotinylated cRNA were prepared according to the standard Affymetrix protocol from 6 ug total RNA (Expression Analysis Technical Manual, 2001, Affymetrix).	9606	standard Affymetrix protocol	GeneChips were scanned using the Hewlett-Packard GeneArray Scanner G2500A.	Microarray data for 181 samples was preprocessed using RMA implemented in R/Bioconductor ‘affy’ package (ref: PMID:12538238). Normalized data values were transformed in log2 space and used in subsequent analysis	GPL570	Ming,,Tsao	ming.tsao@uhn.on.ca	4169464501	Applied Molecular Oncology	Ontario Cancer Institute	University of Toronto	610 University Avenue	Toronto	Ontario	M5G2M9	Canada	ftp://ftp.ncbi.nlm.nih.gov/geo/samples/GSM1213nnn/GSM1213702/suppl/GSM1213702_MB037_HG-U133_Plus_2_.CEL.gz	54675	55.75	2.927	adenocarcinoma	0	0	N
GSM1213703	MB038	GSM1213703	Public on Dec 22 2013	Aug 21 2013	Dec 22 2013	RNA	1	Primary NSCLC	Homo sapiens	Sex: F	histology: adenocarcinoma	t-stage: 2	n-stage: 0	m-stage: 0	Stage: 1B	age: 75.68	smoking: Never	survival time: 5.96	status: dead	disease-free survival time: 5.752	recurrence: Y	total RNA	Trizol extraction of total RNA was performed according to the manufacturer's instructions.	biotin	Biotinylated cRNA were prepared according to the standard Affymetrix protocol from 6 ug total RNA (Expression Analysis Technical Manual, 2001, Affymetrix).	9606	standard Affymetrix protocol	GeneChips were scanned using the Hewlett-Packard GeneArray Scanner G2500A.	Microarray data for 181 samples was preprocessed using RMA implemented in R/Bioconductor ‘affy’ package (ref: PMID:12538238). Normalized data values were transformed in log2 space and used in subsequent analysis	GPL570	Ming,,Tsao	ming.tsao@uhn.on.ca	4169464501	Applied Molecular Oncology	Ontario Cancer Institute	University of Toronto	610 University Avenue	Toronto	Ontario	M5G2M9	Canada	ftp://ftp.ncbi.nlm.nih.gov/geo/samples/GSM1213nnn/GSM1213703/suppl/GSM1213703_MB038_HG-U133_Plus_2_.CEL.gz	54675	75.68	5.752	adenocarcinoma	0	0	Y
GSM1213704	MB039	GSM1213704	Public on Dec 22 2013	Aug 21 2013	Dec 22 2013	RNA	1	Primary NSCLC	Homo sapiens	Sex: M	histology: adenocarcinoma	t-stage: 2	n-stage: 1	m-stage: 0	Stage: 2B	age: 61.59	smoking: Never	survival time: 5.54	status: alive	disease-free survival time: 4.964	recurrence: Y	total RNA	Trizol extraction of total RNA was performed according to the manufacturer's instructions.	biotin	Biotinylated cRNA were prepared according to the standard Affymetrix protocol from 6 ug total RNA (Expression Analysis Technical Manual, 2001, Affymetrix).	9606	standard Affymetrix protocol	GeneChips were scanned using the Hewlett-Packard GeneArray Scanner G2500A.	Microarray data for 181 samples was preprocessed using RMA implemented in R/Bioconductor ‘affy’ package (ref: PMID:12538238). Normalized data values were transformed in log2 space and used in subsequent analysis	GPL570	Ming,,Tsao	ming.tsao@uhn.on.ca	4169464501	Applied Molecular Oncology	Ontario Cancer Institute	University of Toronto	610 University Avenue	Toronto	Ontario	M5G2M9	Canada	ftp://ftp.ncbi.nlm.nih.gov/geo/samples/GSM1213nnn/GSM1213704/suppl/GSM1213704_MB039_HG-U133_Plus_2_.CEL.gz	54675	61.59	4.964	adenocarcinoma	0	1	Y
GSM1213705	MB040	GSM1213705	Public on Dec 22 2013	Aug 21 2013	Dec 22 2013	RNA	1	Primary NSCLC	Homo sapiens	Sex: M	histology: squamous cell carcinoma	t-stage: 2	n-stage: 1	m-stage: 0	Stage: 2B	age: 59.11	smoking: Ex-smoker	survival time: 0.48	status: dead	disease-free survival time: 0.287	recurrence: Y	total RNA	Trizol extraction of total RNA was performed according to the manufacturer's instructions.	biotin	Biotinylated cRNA were prepared according to the standard Affymetrix protocol from 6 ug total RNA (Expression Analysis Technical Manual, 2001, Affymetrix).	9606	standard Affymetrix protocol	GeneChips were scanned using the Hewlett-Packard GeneArray Scanner G2500A.	Microarray data for 181 samples was preprocessed using RMA implemented in R/Bioconductor ‘affy’ package (ref: PMID:12538238). Normalized data values were transformed in log2 space and used in subsequent analysis	GPL570	Ming,,Tsao	ming.tsao@uhn.on.ca	4169464501	Applied Molecular Oncology	Ontario Cancer Institute	University of Toronto	610 University Avenue	Toronto	Ontario	M5G2M9	Canada	ftp://ftp.ncbi.nlm.nih.gov/geo/samples/GSM1213nnn/GSM1213705/suppl/GSM1213705_MB040_HG-U133_Plus_2_.CEL.gz	54675	59.11	0.287	squamous cell carcinoma	0	1	Y
GSM1213706	MB041	GSM1213706	Public on Dec 22 2013	Aug 21 2013	Dec 22 2013	RNA	1	Primary NSCLC	Homo sapiens	Sex: M	histology: squamous cell carcinoma	t-stage: 2	n-stage: 1	m-stage: 0	Stage: 2B	age: 49.53	smoking: Ex-smoker	survival time: 7.5	status: alive	disease-free survival time: 7.499	recurrence: N	total RNA	Trizol extraction of total RNA was performed according to the manufacturer's instructions.	biotin	Biotinylated cRNA were prepared according to the standard Affymetrix protocol from 6 ug total RNA (Expression Analysis Technical Manual, 2001, Affymetrix).	9606	standard Affymetrix protocol	GeneChips were scanned using the Hewlett-Packard GeneArray Scanner G2500A.	Microarray data for 181 samples was preprocessed using RMA implemented in R/Bioconductor ‘affy’ package (ref: PMID:12538238). Normalized data values were transformed in log2 space and used in subsequent analysis	GPL570	Ming,,Tsao	ming.tsao@uhn.on.ca	4169464501	Applied Molecular Oncology	Ontario Cancer Institute	University of Toronto	610 University Avenue	Toronto	Ontario	M5G2M9	Canada	ftp://ftp.ncbi.nlm.nih.gov/geo/samples/GSM1213nnn/GSM1213706/suppl/GSM1213706_MB041_HG-U133_Plus_2_.CEL.gz	54675	49.53	7.499	squamous cell carcinoma	0	1	N
GSM1213707	MB042	GSM1213707	Public on Dec 22 2013	Aug 21 2013	Dec 22 2013	RNA	1	Primary NSCLC	Homo sapiens	Sex: F	histology: adenocarcinoma	t-stage: 2	n-stage: 0	m-stage: 0	Stage: 1B	age: 41.95	smoking: Never	survival time: 5.41	status: alive	disease-free survival time: 1.725	recurrence: Y	total RNA	Trizol extraction of total RNA was performed according to the manufacturer's instructions.	biotin	Biotinylated cRNA were prepared according to the standard Affymetrix protocol from 6 ug total RNA (Expression Analysis Technical Manual, 2001, Affymetrix).	9606	standard Affymetrix protocol	GeneChips were scanned using the Hewlett-Packard GeneArray Scanner G2500A.	Microarray data for 181 samples was preprocessed using RMA implemented in R/Bioconductor ‘affy’ package (ref: PMID:12538238). Normalized data values were transformed in log2 space and used in subsequent analysis	GPL570	Ming,,Tsao	ming.tsao@uhn.on.ca	4169464501	Applied Molecular Oncology	Ontario Cancer Institute	University of Toronto	610 University Avenue	Toronto	Ontario	M5G2M9	Canada	ftp://ftp.ncbi.nlm.nih.gov/geo/samples/GSM1213nnn/GSM1213707/suppl/GSM1213707_MB042_HG-U133_Plus_2_.CEL.gz	54675	41.95	1.725	adenocarcinoma	0	0	Y
GSM1213708	MB045	GSM1213708	Public on Dec 22 2013	Aug 21 2013	Dec 22 2013	RNA	1	Primary NSCLC	Homo sapiens	Sex: M	histology: squamous cell carcinoma	t-stage: 1	n-stage: 1	m-stage: 0	Stage: 2A	age: 63.1	smoking: Ex-smoker	survival time: 6.11	status: alive	disease-free survival time: 5.227	recurrence: Y	total RNA	Trizol extraction of total RNA was performed according to the manufacturer's instructions.	biotin	Biotinylated cRNA were prepared according to the standard Affymetrix protocol from 6 ug total RNA (Expression Analysis Technical Manual, 2001, Affymetrix).	9606	standard Affymetrix protocol	GeneChips were scanned using the Hewlett-Packard GeneArray Scanner G2500A.	Microarray data for 181 samples was preprocessed using RMA implemented in R/Bioconductor ‘affy’ package (ref: PMID:12538238). Normalized data values were transformed in log2 space and used in subsequent analysis	GPL570	Ming,,Tsao	ming.tsao@uhn.on.ca	4169464501	Applied Molecular Oncology	Ontario Cancer Institute	University of Toronto	610 University Avenue	Toronto	Ontario	M5G2M9	Canada	ftp://ftp.ncbi.nlm.nih.gov/geo/samples/GSM1213nnn/GSM1213708/suppl/GSM1213708_MB045_HG-U133_Plus_2_.CEL.gz	54675	63.1	5.227	squamous cell carcinoma	0	1	Y
GSM1213709	MB046	GSM1213709	Public on Dec 22 2013	Aug 21 2013	Dec 22 2013	RNA	1	Primary NSCLC	Homo sapiens	Sex: F	histology: squamous cell carcinoma	t-stage: 2	n-stage: 0	m-stage: 0	Stage: 1B	age: 77.27	smoking: Current	survival time: 5.2	status: alive	disease-free survival time: 4.679	recurrence: Y	total RNA	Trizol extraction of total RNA was performed according to the manufacturer's instructions.	biotin	Biotinylated cRNA were prepared according to the standard Affymetrix protocol from 6 ug total RNA (Expression Analysis Technical Manual, 2001, Affymetrix).	9606	standard Affymetrix protocol	GeneChips were scanned using the Hewlett-Packard GeneArray Scanner G2500A.	Microarray data for 181 samples was preprocessed using RMA implemented in R/Bioconductor ‘affy’ package (ref: PMID:12538238). Normalized data values were transformed in log2 space and used in subsequent analysis	GPL570	Ming,,Tsao	ming.tsao@uhn.on.ca	4169464501	Applied Molecular Oncology	Ontario Cancer Institute	University of Toronto	610 University Avenue	Toronto	Ontario	M5G2M9	Canada	ftp://ftp.ncbi.nlm.nih.gov/geo/samples/GSM1213nnn/GSM1213709/suppl/GSM1213709_MB046_HG-U133_Plus_2_.CEL.gz	54675	77.27	4.679	squamous cell carcinoma	0	0	Y
GSM1213710	MB047	GSM1213710	Public on Dec 22 2013	Aug 21 2013	Dec 22 2013	RNA	1	Primary NSCLC	Homo sapiens	Sex: M	histology: adenocarcinoma	t-stage: 2	n-stage: 1	m-stage: 0	Stage: 2B	age: 67.56	smoking: Current	survival time: 0.33	status: alive	disease-free survival time: 0.214	recurrence: Y	total RNA	Trizol extraction of total RNA was performed according to the manufacturer's instructions.	biotin	Biotinylated cRNA were prepared according to the standard Affymetrix protocol from 6 ug total RNA (Expression Analysis Technical Manual, 2001, Affymetrix).	9606	standard Affymetrix protocol	GeneChips were scanned using the Hewlett-Packard GeneArray Scanner G2500A.	Microarray data for 181 samples was preprocessed using RMA implemented in R/Bioconductor ‘affy’ package (ref: PMID:12538238). Normalized data values were transformed in log2 space and used in subsequent analysis	GPL570	Ming,,Tsao	ming.tsao@uhn.on.ca	4169464501	Applied Molecular Oncology	Ontario Cancer Institute	University of Toronto	610 University Avenue	Toronto	Ontario	M5G2M9	Canada	ftp://ftp.ncbi.nlm.nih.gov/geo/samples/GSM1213nnn/GSM1213710/suppl/GSM1213710_MB047_HG-U133_Plus_2_.CEL.gz	54675	67.56	0.214	adenocarcinoma	0	1	Y
GSM1213711	MB048	GSM1213711	Public on Dec 22 2013	Aug 21 2013	Dec 22 2013	RNA	1	Primary NSCLC	Homo sapiens	Sex: F	histology: squamous cell carcinoma	t-stage: 2	n-stage: 1	m-stage: 0	Stage: 2B	age: 70.85	smoking: Current	survival time: 4.62	status: alive	disease-free survival time: 4.624	recurrence: N	total RNA	Trizol extraction of total RNA was performed according to the manufacturer's instructions.	biotin	Biotinylated cRNA were prepared according to the standard Affymetrix protocol from 6 ug total RNA (Expression Analysis Technical Manual, 2001, Affymetrix).	9606	standard Affymetrix protocol	GeneChips were scanned using the Hewlett-Packard GeneArray Scanner G2500A.	Microarray data for 181 samples was preprocessed using RMA implemented in R/Bioconductor ‘affy’ package (ref: PMID:12538238). Normalized data values were transformed in log2 space and used in subsequent analysis	GPL570	Ming,,Tsao	ming.tsao@uhn.on.ca	4169464501	Applied Molecular Oncology	Ontario Cancer Institute	University of Toronto	610 University Avenue	Toronto	Ontario	M5G2M9	Canada	ftp://ftp.ncbi.nlm.nih.gov/geo/samples/GSM1213nnn/GSM1213711/suppl/GSM1213711_MB048_HG-U133_Plus_2_.CEL.gz	54675	70.85	4.624	squamous cell carcinoma	0	1	N
GSM1213712	MB050	GSM1213712	Public on Dec 22 2013	Aug 21 2013	Dec 22 2013	RNA	1	Primary NSCLC	Homo sapiens	Sex: F	histology: squamous cell carcinoma	t-stage: 2	n-stage: 0	m-stage: 0	Stage: 1B	age: 69.07	smoking: Ex-smoker	survival time: 6.58	status: alive	disease-free survival time: 6.582	recurrence: N	total RNA	Trizol extraction of total RNA was performed according to the manufacturer's instructions.	biotin	Biotinylated cRNA were prepared according to the standard Affymetrix protocol from 6 ug total RNA (Expression Analysis Technical Manual, 2001, Affymetrix).	9606	standard Affymetrix protocol	GeneChips were scanned using the Hewlett-Packard GeneArray Scanner G2500A.	Microarray data for 181 samples was preprocessed using RMA implemented in R/Bioconductor ‘affy’ package (ref: PMID:12538238). Normalized data values were transformed in log2 space and used in subsequent analysis	GPL570	Ming,,Tsao	ming.tsao@uhn.on.ca	4169464501	Applied Molecular Oncology	Ontario Cancer Institute	University of Toronto	610 University Avenue	Toronto	Ontario	M5G2M9	Canada	ftp://ftp.ncbi.nlm.nih.gov/geo/samples/GSM1213nnn/GSM1213712/suppl/GSM1213712_MB050_HG-U133_Plus_2_.CEL.gz	54675	69.07	6.582	squamous cell carcinoma	0	0	N
GSM1213713	MB051	GSM1213713	Public on Dec 22 2013	Aug 21 2013	Dec 22 2013	RNA	1	Primary NSCLC	Homo sapiens	Sex: M	histology: large cell carcinoma	t-stage: 2	n-stage: 0	m-stage: 0	Stage: 1B	age: 70.52	smoking: Current	survival time: 4.94	status: alive	disease-free survival time: 4.945	recurrence: N	total RNA	Trizol extraction of total RNA was performed according to the manufacturer's instructions.	biotin	Biotinylated cRNA were prepared according to the standard Affymetrix protocol from 6 ug total RNA (Expression Analysis Technical Manual, 2001, Affymetrix).	9606	standard Affymetrix protocol	GeneChips were scanned using the Hewlett-Packard GeneArray Scanner G2500A.	Microarray data for 181 samples was preprocessed using RMA implemented in R/Bioconductor ‘affy’ package (ref: PMID:12538238). Normalized data values were transformed in log2 space and used in subsequent analysis	GPL570	Ming,,Tsao	ming.tsao@uhn.on.ca	4169464501	Applied Molecular Oncology	Ontario Cancer Institute	University of Toronto	610 University Avenue	Toronto	Ontario	M5G2M9	Canada	ftp://ftp.ncbi.nlm.nih.gov/geo/samples/GSM1213nnn/GSM1213713/suppl/GSM1213713_MB051_HG-U133_Plus_2_.CEL.gz	54675	70.52	4.945	large cell carcinoma	0	0	N
GSM1213714	MB052	GSM1213714	Public on Dec 22 2013	Aug 21 2013	Dec 22 2013	RNA	1	Primary NSCLC	Homo sapiens	Sex: F	histology: squamous cell carcinoma	t-stage: 2	n-stage: 1	m-stage: 0	Stage: 2B	age: 62.91	smoking: Ex-smoker	survival time: 6.15	status: alive	disease-free survival time: 6.149	recurrence: N	total RNA	Trizol extraction of total RNA was performed according to the manufacturer's instructions.	biotin	Biotinylated cRNA were prepared according to the standard Affymetrix protocol from 6 ug total RNA (Expression Analysis Technical Manual, 2001, Affymetrix).	9606	standard Affymetrix protocol	GeneChips were scanned using the Hewlett-Packard GeneArray Scanner G2500A.	Microarray data for 181 samples was preprocessed using RMA implemented in R/Bioconductor ‘affy’ package (ref: PMID:12538238). Normalized data values were transformed in log2 space and used in subsequent analysis	GPL570	Ming,,Tsao	ming.tsao@uhn.on.ca	4169464501	Applied Molecular Oncology	Ontario Cancer Institute	University of Toronto	610 University Avenue	Toronto	Ontario	M5G2M9	Canada	ftp://ftp.ncbi.nlm.nih.gov/geo/samples/GSM1213nnn/GSM1213714/suppl/GSM1213714_MB052_HG-U133_Plus_2_.CEL.gz	54675	62.91	6.149	squamous cell carcinoma	0	1	N
GSM1213715	MB053	GSM1213715	Public on Dec 22 2013	Aug 21 2013	Dec 22 2013	RNA	1	Primary NSCLC	Homo sapiens	Sex: F	histology: adenocarcinoma	t-stage: 2	n-stage: 1	m-stage: 0	Stage: 2B	age: 72.97	smoking: Ex-smoker	survival time: 7.36	status: alive	disease-free survival time: 4.022	recurrence: Y	total RNA	Trizol extraction of total RNA was performed according to the manufacturer's instructions.	biotin	Biotinylated cRNA were prepared according to the standard Affymetrix protocol from 6 ug total RNA (Expression Analysis Technical Manual, 2001, Affymetrix).	9606	standard Affymetrix protocol	GeneChips were scanned using the Hewlett-Packard GeneArray Scanner G2500A.	Microarray data for 181 samples was preprocessed using RMA implemented in R/Bioconductor ‘affy’ package (ref: PMID:12538238). Normalized data values were transformed in log2 space and used in subsequent analysis	GPL570	Ming,,Tsao	ming.tsao@uhn.on.ca	4169464501	Applied Molecular Oncology	Ontario Cancer Institute	University of Toronto	610 University Avenue	Toronto	Ontario	M5G2M9	Canada	ftp://ftp.ncbi.nlm.nih.gov/geo/samples/GSM1213nnn/GSM1213715/suppl/GSM1213715_MB053_HG-U133_Plus_2_.CEL.gz	54675	72.97	4.022	adenocarcinoma	0	1	Y
GSM1213716	MB054	GSM1213716	Public on Dec 22 2013	Aug 21 2013	Dec 22 2013	RNA	1	Primary NSCLC	Homo sapiens	Sex: M	histology: adenocarcinoma	t-stage: 2	n-stage: 0	m-stage: 0	Stage: 1B	age: 73.57	smoking: Ex-smoker	survival time: 4.37	status: dead	disease-free survival time: 4.367	recurrence: Y	total RNA	Trizol extraction of total RNA was performed according to the manufacturer's instructions.	biotin	Biotinylated cRNA were prepared according to the standard Affymetrix protocol from 6 ug total RNA (Expression Analysis Technical Manual, 2001, Affymetrix).	9606	standard Affymetrix protocol	GeneChips were scanned using the Hewlett-Packard GeneArray Scanner G2500A.	Microarray data for 181 samples was preprocessed using RMA implemented in R/Bioconductor ‘affy’ package (ref: PMID:12538238). Normalized data values were transformed in log2 space and used in subsequent analysis	GPL570	Ming,,Tsao	ming.tsao@uhn.on.ca	4169464501	Applied Molecular Oncology	Ontario Cancer Institute	University of Toronto	610 University Avenue	Toronto	Ontario	M5G2M9	Canada	ftp://ftp.ncbi.nlm.nih.gov/geo/samples/GSM1213nnn/GSM1213716/suppl/GSM1213716_MB054_HG-U133_Plus_2_.CEL.gz	54675	73.57	4.367	adenocarcinoma	0	0	Y
GSM1213717	MB055	GSM1213717	Public on Dec 22 2013	Aug 21 2013	Dec 22 2013	RNA	1	Primary NSCLC	Homo sapiens	Sex: M	histology: adenocarcinoma	t-stage: 2	n-stage: 0	m-stage: 0	Stage: 1B	age: 63.41	smoking: Ex-smoker	survival time: 4.91	status: dead	disease-free survival time: 3.608	recurrence: Y	total RNA	Trizol extraction of total RNA was performed according to the manufacturer's instructions.	biotin	Biotinylated cRNA were prepared according to the standard Affymetrix protocol from 6 ug total RNA (Expression Analysis Technical Manual, 2001, Affymetrix).	9606	standard Affymetrix protocol	GeneChips were scanned using the Hewlett-Packard GeneArray Scanner G2500A.	Microarray data for 181 samples was preprocessed using RMA implemented in R/Bioconductor ‘affy’ package (ref: PMID:12538238). Normalized data values were transformed in log2 space and used in subsequent analysis	GPL570	Ming,,Tsao	ming.tsao@uhn.on.ca	4169464501	Applied Molecular Oncology	Ontario Cancer Institute	University of Toronto	610 University Avenue	Toronto	Ontario	M5G2M9	Canada	ftp://ftp.ncbi.nlm.nih.gov/geo/samples/GSM1213nnn/GSM1213717/suppl/GSM1213717_MB055_HG-U133_Plus_2_.CEL.gz	54675	63.41	3.608	adenocarcinoma	0	0	Y
GSM1213718	MB059	GSM1213718	Public on Dec 22 2013	Aug 21 2013	Dec 22 2013	RNA	1	Primary NSCLC	Homo sapiens	Sex: F	histology: squamous cell carcinoma	t-stage: 2	n-stage: 0	m-stage: 0	Stage: 1B	age: 81.17	smoking: Ex-smoker	survival time: 4.95	status: alive	disease-free survival time: 4.947	recurrence: N	total RNA	Trizol extraction of total RNA was performed according to the manufacturer's instructions.	biotin	Biotinylated cRNA were prepared according to the standard Affymetrix protocol from 6 ug total RNA (Expression Analysis Technical Manual, 2001, Affymetrix).	9606	standard Affymetrix protocol	GeneChips were scanned using the Hewlett-Packard GeneArray Scanner G2500A.	Microarray data for 181 samples was preprocessed using RMA implemented in R/Bioconductor ‘affy’ package (ref: PMID:12538238). Normalized data values were transformed in log2 space and used in subsequent analysis	GPL570	Ming,,Tsao	ming.tsao@uhn.on.ca	4169464501	Applied Molecular Oncology	Ontario Cancer Institute	University of Toronto	610 University Avenue	Toronto	Ontario	M5G2M9	Canada	ftp://ftp.ncbi.nlm.nih.gov/geo/samples/GSM1213nnn/GSM1213718/suppl/GSM1213718_MB059_HG-U133_Plus_2_.CEL.gz	54675	81.17	4.947	squamous cell carcinoma	0	0	N
GSM1213719	MB061	GSM1213719	Public on Dec 22 2013	Aug 21 2013	Dec 22 2013	RNA	1	Primary NSCLC	Homo sapiens	Sex: M	histology: squamous cell carcinoma	t-stage: 2	n-stage: 0	m-stage: 0	Stage: 1B	age: 72.55	smoking: Ex-smoker	survival time: 0.93	status: dead	disease-free survival time: 0.808	recurrence: Y	total RNA	Trizol extraction of total RNA was performed according to the manufacturer's instructions.	biotin	Biotinylated cRNA were prepared according to the standard Affymetrix protocol from 6 ug total RNA (Expression Analysis Technical Manual, 2001, Affymetrix).	9606	standard Affymetrix protocol	GeneChips were scanned using the Hewlett-Packard GeneArray Scanner G2500A.	Microarray data for 181 samples was preprocessed using RMA implemented in R/Bioconductor ‘affy’ package (ref: PMID:12538238). Normalized data values were transformed in log2 space and used in subsequent analysis	GPL570	Ming,,Tsao	ming.tsao@uhn.on.ca	4169464501	Applied Molecular Oncology	Ontario Cancer Institute	University of Toronto	610 University Avenue	Toronto	Ontario	M5G2M9	Canada	ftp://ftp.ncbi.nlm.nih.gov/geo/samples/GSM1213nnn/GSM1213719/suppl/GSM1213719_MB061_HG-U133_Plus_2_.CEL.gz	54675	72.55	0.808	squamous cell carcinoma	0	0	Y
GSM1213720	MB062	GSM1213720	Public on Dec 22 2013	Aug 21 2013	Dec 22 2013	RNA	1	Primary NSCLC	Homo sapiens	Sex: M	histology: adenocarcinoma	t-stage: 1	n-stage: 0	m-stage: 0	Stage: 1A	age: 67.6	smoking: Ex-smoker	survival time: 6.37	status: alive	disease-free survival time: 6.371	recurrence: N	total RNA	Trizol extraction of total RNA was performed according to the manufacturer's instructions.	biotin	Biotinylated cRNA were prepared according to the standard Affymetrix protocol from 6 ug total RNA (Expression Analysis Technical Manual, 2001, Affymetrix).	9606	standard Affymetrix protocol	GeneChips were scanned using the Hewlett-Packard GeneArray Scanner G2500A.	Microarray data for 181 samples was preprocessed using RMA implemented in R/Bioconductor ‘affy’ package (ref: PMID:12538238). Normalized data values were transformed in log2 space and used in subsequent analysis	GPL570	Ming,,Tsao	ming.tsao@uhn.on.ca	4169464501	Applied Molecular Oncology	Ontario Cancer Institute	University of Toronto	610 University Avenue	Toronto	Ontario	M5G2M9	Canada	ftp://ftp.ncbi.nlm.nih.gov/geo/samples/GSM1213nnn/GSM1213720/suppl/GSM1213720_MB062_HG-U133_Plus_2_.CEL.gz	54675	67.6	6.371	adenocarcinoma	0	0	N
GSM1213721	MB063	GSM1213721	Public on Dec 22 2013	Aug 21 2013	Dec 22 2013	RNA	1	Primary NSCLC	Homo sapiens	Sex: M	histology: NSClarge cell carcinoma-mixed	t-stage: 2	n-stage: 0	m-stage: 0	Stage: 1B	age: 57.41	smoking: Current	survival time: 6.11	status: alive	disease-free survival time: 6.111	recurrence: N	total RNA	Trizol extraction of total RNA was performed according to the manufacturer's instructions.	biotin	Biotinylated cRNA were prepared according to the standard Affymetrix protocol from 6 ug total RNA (Expression Analysis Technical Manual, 2001, Affymetrix).	9606	standard Affymetrix protocol	GeneChips were scanned using the Hewlett-Packard GeneArray Scanner G2500A.	Microarray data for 181 samples was preprocessed using RMA implemented in R/Bioconductor ‘affy’ package (ref: PMID:12538238). Normalized data values were transformed in log2 space and used in subsequent analysis	GPL570	Ming,,Tsao	ming.tsao@uhn.on.ca	4169464501	Applied Molecular Oncology	Ontario Cancer Institute	University of Toronto	610 University Avenue	Toronto	Ontario	M5G2M9	Canada	ftp://ftp.ncbi.nlm.nih.gov/geo/samples/GSM1213nnn/GSM1213721/suppl/GSM1213721_MB063_HG-U133_Plus_2_.CEL.gz	54675	57.41	6.111	NSClarge cell carcinoma-mixed	0	0	N
GSM1213722	MB064	GSM1213722	Public on Dec 22 2013	Aug 21 2013	Dec 22 2013	RNA	1	Primary NSCLC	Homo sapiens	Sex: F	histology: adenocarcinoma	t-stage: 2	n-stage: 0	m-stage: 0	Stage: 1B	age: 68.87	smoking: Current	survival time: 1.25	status: dead	disease-free survival time: 0.583	recurrence: Y	total RNA	Trizol extraction of total RNA was performed according to the manufacturer's instructions.	biotin	Biotinylated cRNA were prepared according to the standard Affymetrix protocol from 6 ug total RNA (Expression Analysis Technical Manual, 2001, Affymetrix).	9606	standard Affymetrix protocol	GeneChips were scanned using the Hewlett-Packard GeneArray Scanner G2500A.	Microarray data for 181 samples was preprocessed using RMA implemented in R/Bioconductor ‘affy’ package (ref: PMID:12538238). Normalized data values were transformed in log2 space and used in subsequent analysis	GPL570	Ming,,Tsao	ming.tsao@uhn.on.ca	4169464501	Applied Molecular Oncology	Ontario Cancer Institute	University of Toronto	610 University Avenue	Toronto	Ontario	M5G2M9	Canada	ftp://ftp.ncbi.nlm.nih.gov/geo/samples/GSM1213nnn/GSM1213722/suppl/GSM1213722_MB064_HG-U133_Plus_2_.CEL.gz	54675	68.87	0.583	adenocarcinoma	0	0	Y
GSM1213723	MB065	GSM1213723	Public on Dec 22 2013	Aug 21 2013	Dec 22 2013	RNA	1	Primary NSCLC	Homo sapiens	Sex: M	histology: adenocarcinoma	t-stage: 2	n-stage: 1	m-stage: 0	Stage: 2B	age: 79.65	smoking: Ex-smoker	survival time: 2.61	status: dead	disease-free survival time: 2.229	recurrence: Y	total RNA	Trizol extraction of total RNA was performed according to the manufacturer's instructions.	biotin	Biotinylated cRNA were prepared according to the standard Affymetrix protocol from 6 ug total RNA (Expression Analysis Technical Manual, 2001, Affymetrix).	9606	standard Affymetrix protocol	GeneChips were scanned using the Hewlett-Packard GeneArray Scanner G2500A.	Microarray data for 181 samples was preprocessed using RMA implemented in R/Bioconductor ‘affy’ package (ref: PMID:12538238). Normalized data values were transformed in log2 space and used in subsequent analysis	GPL570	Ming,,Tsao	ming.tsao@uhn.on.ca	4169464501	Applied Molecular Oncology	Ontario Cancer Institute	University of Toronto	610 University Avenue	Toronto	Ontario	M5G2M9	Canada	ftp://ftp.ncbi.nlm.nih.gov/geo/samples/GSM1213nnn/GSM1213723/suppl/GSM1213723_MB065_HG-U133_Plus_2_.CEL.gz	54675	79.65	2.229	adenocarcinoma	0	1	Y
GSM1213724	MB066	GSM1213724	Public on Dec 22 2013	Aug 21 2013	Dec 22 2013	RNA	1	Primary NSCLC	Homo sapiens	Sex: M	histology: adenocarcinoma	t-stage: 1	n-stage: 0	m-stage: 0	Stage: 1A	age: 76.91	smoking: Ex-smoker	survival time: 6.28	status: alive	disease-free survival time: 6.283	recurrence: N	total RNA	Trizol extraction of total RNA was performed according to the manufacturer's instructions.	biotin	Biotinylated cRNA were prepared according to the standard Affymetrix protocol from 6 ug total RNA (Expression Analysis Technical Manual, 2001, Affymetrix).	9606	standard Affymetrix protocol	GeneChips were scanned using the Hewlett-Packard GeneArray Scanner G2500A.	Microarray data for 181 samples was preprocessed using RMA implemented in R/Bioconductor ‘affy’ package (ref: PMID:12538238). Normalized data values were transformed in log2 space and used in subsequent analysis	GPL570	Ming,,Tsao	ming.tsao@uhn.on.ca	4169464501	Applied Molecular Oncology	Ontario Cancer Institute	University of Toronto	610 University Avenue	Toronto	Ontario	M5G2M9	Canada	ftp://ftp.ncbi.nlm.nih.gov/geo/samples/GSM1213nnn/GSM1213724/suppl/GSM1213724_MB066_HG-U133_Plus_2_.CEL.gz	54675	76.91	6.283	adenocarcinoma	0	0	N
GSM1213725	MB068	GSM1213725	Public on Dec 22 2013	Aug 21 2013	Dec 22 2013	RNA	1	Primary NSCLC	Homo sapiens	Sex: F	histology: large cell carcinoma	t-stage: 2	n-stage: 0	m-stage: 0	Stage: 1B	age: 71.92	smoking: Current	survival time: 6.43	status: alive	disease-free survival time: 6.434	recurrence: N	total RNA	Trizol extraction of total RNA was performed according to the manufacturer's instructions.	biotin	Biotinylated cRNA were prepared according to the standard Affymetrix protocol from 6 ug total RNA (Expression Analysis Technical Manual, 2001, Affymetrix).	9606	standard Affymetrix protocol	GeneChips were scanned using the Hewlett-Packard GeneArray Scanner G2500A.	Microarray data for 181 samples was preprocessed using RMA implemented in R/Bioconductor ‘affy’ package (ref: PMID:12538238). Normalized data values were transformed in log2 space and used in subsequent analysis	GPL570	Ming,,Tsao	ming.tsao@uhn.on.ca	4169464501	Applied Molecular Oncology	Ontario Cancer Institute	University of Toronto	610 University Avenue	Toronto	Ontario	M5G2M9	Canada	ftp://ftp.ncbi.nlm.nih.gov/geo/samples/GSM1213nnn/GSM1213725/suppl/GSM1213725_MB068_HG-U133_Plus_2_.CEL.gz	54675	71.92	6.434	large cell carcinoma	0	0	N
GSM1213726	MB070	GSM1213726	Public on Dec 22 2013	Aug 21 2013	Dec 22 2013	RNA	1	Primary NSCLC	Homo sapiens	Sex: F	histology: adenocarcinoma	t-stage: 2	n-stage: 1	m-stage: 0	Stage: 2B	age: 83.65	smoking: Ex-smoker	survival time: 6.56	status: alive	disease-free survival time: 6.563	recurrence: N	total RNA	Trizol extraction of total RNA was performed according to the manufacturer's instructions.	biotin	Biotinylated cRNA were prepared according to the standard Affymetrix protocol from 6 ug total RNA (Expression Analysis Technical Manual, 2001, Affymetrix).	9606	standard Affymetrix protocol	GeneChips were scanned using the Hewlett-Packard GeneArray Scanner G2500A.	Microarray data for 181 samples was preprocessed using RMA implemented in R/Bioconductor ‘affy’ package (ref: PMID:12538238). Normalized data values were transformed in log2 space and used in subsequent analysis	GPL570	Ming,,Tsao	ming.tsao@uhn.on.ca	4169464501	Applied Molecular Oncology	Ontario Cancer Institute	University of Toronto	610 University Avenue	Toronto	Ontario	M5G2M9	Canada	ftp://ftp.ncbi.nlm.nih.gov/geo/samples/GSM1213nnn/GSM1213726/suppl/GSM1213726_MB070_HG-U133_Plus_2_.CEL.gz	54675	83.65	6.563	adenocarcinoma	0	1	N
GSM1213727	MB071	GSM1213727	Public on Dec 22 2013	Aug 21 2013	Dec 22 2013	RNA	1	Primary NSCLC	Homo sapiens	Sex: M	histology: adenocarcinoma	t-stage: 1	n-stage: 1	m-stage: 0	Stage: 2A	age: 49.24	smoking: Current	survival time: 5.79	status: dead	disease-free survival time: 1.791	recurrence: Y	total RNA	Trizol extraction of total RNA was performed according to the manufacturer's instructions.	biotin	Biotinylated cRNA were prepared according to the standard Affymetrix protocol from 6 ug total RNA (Expression Analysis Technical Manual, 2001, Affymetrix).	9606	standard Affymetrix protocol	GeneChips were scanned using the Hewlett-Packard GeneArray Scanner G2500A.	Microarray data for 181 samples was preprocessed using RMA implemented in R/Bioconductor ‘affy’ package (ref: PMID:12538238). Normalized data values were transformed in log2 space and used in subsequent analysis	GPL570	Ming,,Tsao	ming.tsao@uhn.on.ca	4169464501	Applied Molecular Oncology	Ontario Cancer Institute	University of Toronto	610 University Avenue	Toronto	Ontario	M5G2M9	Canada	ftp://ftp.ncbi.nlm.nih.gov/geo/samples/GSM1213nnn/GSM1213727/suppl/GSM1213727_MB071_HG-U133_Plus_2_.CEL.gz	54675	49.24	1.791	adenocarcinoma	0	1	Y
GSM1213728	MB072	GSM1213728	Public on Dec 22 2013	Aug 21 2013	Dec 22 2013	RNA	1	Primary NSCLC	Homo sapiens	Sex: M	histology: adenocarcinoma	t-stage: 1	n-stage: 0	m-stage: 0	Stage: 1A	age: 75.89	smoking: Ex-smoker	survival time: 5.39	status: alive	disease-free survival time: 5.388	recurrence: N	total RNA	Trizol extraction of total RNA was performed according to the manufacturer's instructions.	biotin	Biotinylated cRNA were prepared according to the standard Affymetrix protocol from 6 ug total RNA (Expression Analysis Technical Manual, 2001, Affymetrix).	9606	standard Affymetrix protocol	GeneChips were scanned using the Hewlett-Packard GeneArray Scanner G2500A.	Microarray data for 181 samples was preprocessed using RMA implemented in R/Bioconductor ‘affy’ package (ref: PMID:12538238). Normalized data values were transformed in log2 space and used in subsequent analysis	GPL570	Ming,,Tsao	ming.tsao@uhn.on.ca	4169464501	Applied Molecular Oncology	Ontario Cancer Institute	University of Toronto	610 University Avenue	Toronto	Ontario	M5G2M9	Canada	ftp://ftp.ncbi.nlm.nih.gov/geo/samples/GSM1213nnn/GSM1213728/suppl/GSM1213728_MB072_HG-U133_Plus_2_.CEL.gz	54675	75.89	5.388	adenocarcinoma	0	0	N
GSM1213729	MB073	GSM1213729	Public on Dec 22 2013	Aug 21 2013	Dec 22 2013	RNA	1	Primary NSCLC	Homo sapiens	Sex: M	histology: squamous cell carcinoma	t-stage: 2	n-stage: 0	m-stage: 0	Stage: 1B	age: 69.7	smoking: Ex-smoker	survival time: 2.42	status: dead	disease-free survival time: 1.933	recurrence: Y	total RNA	Trizol extraction of total RNA was performed according to the manufacturer's instructions.	biotin	Biotinylated cRNA were prepared according to the standard Affymetrix protocol from 6 ug total RNA (Expression Analysis Technical Manual, 2001, Affymetrix).	9606	standard Affymetrix protocol	GeneChips were scanned using the Hewlett-Packard GeneArray Scanner G2500A.	Microarray data for 181 samples was preprocessed using RMA implemented in R/Bioconductor ‘affy’ package (ref: PMID:12538238). Normalized data values were transformed in log2 space and used in subsequent analysis	GPL570	Ming,,Tsao	ming.tsao@uhn.on.ca	4169464501	Applied Molecular Oncology	Ontario Cancer Institute	University of Toronto	610 University Avenue	Toronto	Ontario	M5G2M9	Canada	ftp://ftp.ncbi.nlm.nih.gov/geo/samples/GSM1213nnn/GSM1213729/suppl/GSM1213729_MB073_HG-U133_Plus_2_.CEL.gz	54675	69.7	1.933	squamous cell carcinoma	0	0	Y
GSM1213730	MB074	GSM1213730	Public on Dec 22 2013	Aug 21 2013	Dec 22 2013	RNA	1	Primary NSCLC	Homo sapiens	Sex: M	histology: adenocarcinoma	t-stage: 2	n-stage: 0	m-stage: 0	Stage: 1B	age: 65.26	smoking: Ex-smoker	survival time: 3.21	status: dead	disease-free survival time: 0.799	recurrence: Y	total RNA	Trizol extraction of total RNA was performed according to the manufacturer's instructions.	biotin	Biotinylated cRNA were prepared according to the standard Affymetrix protocol from 6 ug total RNA (Expression Analysis Technical Manual, 2001, Affymetrix).	9606	standard Affymetrix protocol	GeneChips were scanned using the Hewlett-Packard GeneArray Scanner G2500A.	Microarray data for 181 samples was preprocessed using RMA implemented in R/Bioconductor ‘affy’ package (ref: PMID:12538238). Normalized data values were transformed in log2 space and used in subsequent analysis	GPL570	Ming,,Tsao	ming.tsao@uhn.on.ca	4169464501	Applied Molecular Oncology	Ontario Cancer Institute	University of Toronto	610 University Avenue	Toronto	Ontario	M5G2M9	Canada	ftp://ftp.ncbi.nlm.nih.gov/geo/samples/GSM1213nnn/GSM1213730/suppl/GSM1213730_MB074_HG-U133_Plus_2_.CEL.gz	54675	65.26	0.799	adenocarcinoma	0	0	Y
GSM1213731	MB076	GSM1213731	Public on Dec 22 2013	Aug 21 2013	Dec 22 2013	RNA	1	Primary NSCLC	Homo sapiens	Sex: M	histology: squamous cell carcinoma	t-stage: 2	n-stage: 1	m-stage: 0	Stage: 2B	age: 69.17	smoking: Ex-smoker	survival time: 5.81	status: alive	disease-free survival time: 5.81	recurrence: N	total RNA	Trizol extraction of total RNA was performed according to the manufacturer's instructions.	biotin	Biotinylated cRNA were prepared according to the standard Affymetrix protocol from 6 ug total RNA (Expression Analysis Technical Manual, 2001, Affymetrix).	9606	standard Affymetrix protocol	GeneChips were scanned using the Hewlett-Packard GeneArray Scanner G2500A.	Microarray data for 181 samples was preprocessed using RMA implemented in R/Bioconductor ‘affy’ package (ref: PMID:12538238). Normalized data values were transformed in log2 space and used in subsequent analysis	GPL570	Ming,,Tsao	ming.tsao@uhn.on.ca	4169464501	Applied Molecular Oncology	Ontario Cancer Institute	University of Toronto	610 University Avenue	Toronto	Ontario	M5G2M9	Canada	ftp://ftp.ncbi.nlm.nih.gov/geo/samples/GSM1213nnn/GSM1213731/suppl/GSM1213731_MB076_HG-U133_Plus_2_.CEL.gz	54675	69.17	5.81	squamous cell carcinoma	0	1	N
GSM1213732	MB077	GSM1213732	Public on Dec 22 2013	Aug 21 2013	Dec 22 2013	RNA	1	Primary NSCLC	Homo sapiens	Sex: M	histology: squamous cell carcinoma	t-stage: 1	n-stage: 0	m-stage: 0	Stage: 1A	age: 74.13	smoking: Current	survival time: 7.56	status: alive	disease-free survival time: 7.556	recurrence: N	total RNA	Trizol extraction of total RNA was performed according to the manufacturer's instructions.	biotin	Biotinylated cRNA were prepared according to the standard Affymetrix protocol from 6 ug total RNA (Expression Analysis Technical Manual, 2001, Affymetrix).	9606	standard Affymetrix protocol	GeneChips were scanned using the Hewlett-Packard GeneArray Scanner G2500A.	Microarray data for 181 samples was preprocessed using RMA implemented in R/Bioconductor ‘affy’ package (ref: PMID:12538238). Normalized data values were transformed in log2 space and used in subsequent analysis	GPL570	Ming,,Tsao	ming.tsao@uhn.on.ca	4169464501	Applied Molecular Oncology	Ontario Cancer Institute	University of Toronto	610 University Avenue	Toronto	Ontario	M5G2M9	Canada	ftp://ftp.ncbi.nlm.nih.gov/geo/samples/GSM1213nnn/GSM1213732/suppl/GSM1213732_MB077_HG-U133_Plus_2_.CEL.gz	54675	74.13	7.556	squamous cell carcinoma	0	0	N
GSM1213733	MB078	GSM1213733	Public on Dec 22 2013	Aug 21 2013	Dec 22 2013	RNA	1	Primary NSCLC	Homo sapiens	Sex: M	histology: adenocarcinoma	t-stage: 2	n-stage: 0	m-stage: 0	Stage: 1B	age: 78.13	smoking: Current	survival time: 3.48	status: dead	disease-free survival time: 2.708	recurrence: Y	total RNA	Trizol extraction of total RNA was performed according to the manufacturer's instructions.	biotin	Biotinylated cRNA were prepared according to the standard Affymetrix protocol from 6 ug total RNA (Expression Analysis Technical Manual, 2001, Affymetrix).	9606	standard Affymetrix protocol	GeneChips were scanned using the Hewlett-Packard GeneArray Scanner G2500A.	Microarray data for 181 samples was preprocessed using RMA implemented in R/Bioconductor ‘affy’ package (ref: PMID:12538238). Normalized data values were transformed in log2 space and used in subsequent analysis	GPL570	Ming,,Tsao	ming.tsao@uhn.on.ca	4169464501	Applied Molecular Oncology	Ontario Cancer Institute	University of Toronto	610 University Avenue	Toronto	Ontario	M5G2M9	Canada	ftp://ftp.ncbi.nlm.nih.gov/geo/samples/GSM1213nnn/GSM1213733/suppl/GSM1213733_MB078_HG-U133_Plus_2_.CEL.gz	54675	78.13	2.708	adenocarcinoma	0	0	Y
GSM1213734	MB079	GSM1213734	Public on Dec 22 2013	Aug 21 2013	Dec 22 2013	RNA	1	Primary NSCLC	Homo sapiens	Sex: F	histology: adenocarcinoma	t-stage: 2	n-stage: 1	m-stage: 0	Stage: 2B	age: 71.23	smoking: Ex-smoker	survival time: 5.16	status: alive	disease-free survival time: 5.161	recurrence: N	total RNA	Trizol extraction of total RNA was performed according to the manufacturer's instructions.	biotin	Biotinylated cRNA were prepared according to the standard Affymetrix protocol from 6 ug total RNA (Expression Analysis Technical Manual, 2001, Affymetrix).	9606	standard Affymetrix protocol	GeneChips were scanned using the Hewlett-Packard GeneArray Scanner G2500A.	Microarray data for 181 samples was preprocessed using RMA implemented in R/Bioconductor ‘affy’ package (ref: PMID:12538238). Normalized data values were transformed in log2 space and used in subsequent analysis	GPL570	Ming,,Tsao	ming.tsao@uhn.on.ca	4169464501	Applied Molecular Oncology	Ontario Cancer Institute	University of Toronto	610 University Avenue	Toronto	Ontario	M5G2M9	Canada	ftp://ftp.ncbi.nlm.nih.gov/geo/samples/GSM1213nnn/GSM1213734/suppl/GSM1213734_MB079_HG-U133_Plus_2_.CEL.gz	54675	71.23	5.161	adenocarcinoma	0	1	N
GSM1213735	MB081	GSM1213735	Public on Dec 22 2013	Aug 21 2013	Dec 22 2013	RNA	1	Primary NSCLC	Homo sapiens	Sex: F	histology: adenocarcinoma	t-stage: 2	n-stage: 0	m-stage: 0	Stage: 1B	age: 68.14	smoking: Ex-smoker	survival time: 6.06	status: alive	disease-free survival time: 1.232	recurrence: Y	total RNA	Trizol extraction of total RNA was performed according to the manufacturer's instructions.	biotin	Biotinylated cRNA were prepared according to the standard Affymetrix protocol from 6 ug total RNA (Expression Analysis Technical Manual, 2001, Affymetrix).	9606	standard Affymetrix protocol	GeneChips were scanned using the Hewlett-Packard GeneArray Scanner G2500A.	Microarray data for 181 samples was preprocessed using RMA implemented in R/Bioconductor ‘affy’ package (ref: PMID:12538238). Normalized data values were transformed in log2 space and used in subsequent analysis	GPL570	Ming,,Tsao	ming.tsao@uhn.on.ca	4169464501	Applied Molecular Oncology	Ontario Cancer Institute	University of Toronto	610 University Avenue	Toronto	Ontario	M5G2M9	Canada	ftp://ftp.ncbi.nlm.nih.gov/geo/samples/GSM1213nnn/GSM1213735/suppl/GSM1213735_MB081_HG-U133_Plus_2_.CEL.gz	54675	68.14	1.232	adenocarcinoma	0	0	Y
GSM1213736	MB082	GSM1213736	Public on Dec 22 2013	Aug 21 2013	Dec 22 2013	RNA	1	Primary NSCLC	Homo sapiens	Sex: F	histology: adenocarcinoma	t-stage: 2	n-stage: 0	m-stage: 0	Stage: 1B	age: 54.09	smoking: Ex-smoker	survival time: 0.91	status: dead	disease-free survival time: 0.887	recurrence: Y	total RNA	Trizol extraction of total RNA was performed according to the manufacturer's instructions.	biotin	Biotinylated cRNA were prepared according to the standard Affymetrix protocol from 6 ug total RNA (Expression Analysis Technical Manual, 2001, Affymetrix).	9606	standard Affymetrix protocol	GeneChips were scanned using the Hewlett-Packard GeneArray Scanner G2500A.	Microarray data for 181 samples was preprocessed using RMA implemented in R/Bioconductor ‘affy’ package (ref: PMID:12538238). Normalized data values were transformed in log2 space and used in subsequent analysis	GPL570	Ming,,Tsao	ming.tsao@uhn.on.ca	4169464501	Applied Molecular Oncology	Ontario Cancer Institute	University of Toronto	610 University Avenue	Toronto	Ontario	M5G2M9	Canada	ftp://ftp.ncbi.nlm.nih.gov/geo/samples/GSM1213nnn/GSM1213736/suppl/GSM1213736_MB082_HG-U133_Plus_2_.CEL.gz	54675	54.09	0.887	adenocarcinoma	0	0	Y
GSM1213737	MB083	GSM1213737	Public on Dec 22 2013	Aug 21 2013	Dec 22 2013	RNA	1	Primary NSCLC	Homo sapiens	Sex: F	histology: adenocarcinoma	t-stage: 1	n-stage: 0	m-stage: 0	Stage: 1A	age: 64.19	smoking: Never	survival time: 2.95	status: alive	disease-free survival time: 2.946	recurrence: N	total RNA	Trizol extraction of total RNA was performed according to the manufacturer's instructions.	biotin	Biotinylated cRNA were prepared according to the standard Affymetrix protocol from 6 ug total RNA (Expression Analysis Technical Manual, 2001, Affymetrix).	9606	standard Affymetrix protocol	GeneChips were scanned using the Hewlett-Packard GeneArray Scanner G2500A.	Microarray data for 181 samples was preprocessed using RMA implemented in R/Bioconductor ‘affy’ package (ref: PMID:12538238). Normalized data values were transformed in log2 space and used in subsequent analysis	GPL570	Ming,,Tsao	ming.tsao@uhn.on.ca	4169464501	Applied Molecular Oncology	Ontario Cancer Institute	University of Toronto	610 University Avenue	Toronto	Ontario	M5G2M9	Canada	ftp://ftp.ncbi.nlm.nih.gov/geo/samples/GSM1213nnn/GSM1213737/suppl/GSM1213737_MB083_HG-U133_Plus_2_.CEL.gz	54675	64.19	2.946	adenocarcinoma	0	0	N
GSM1213738	MB084	GSM1213738	Public on Dec 22 2013	Aug 21 2013	Dec 22 2013	RNA	1	Primary NSCLC	Homo sapiens	Sex: M	histology: adenocarcinoma	t-stage: 1	n-stage: 1	m-stage: 0	Stage: 2A	age: 63.5	smoking: Current	survival time: 3.85	status: dead	disease-free survival time: 3.852	recurrence: N	total RNA	Trizol extraction of total RNA was performed according to the manufacturer's instructions.	biotin	Biotinylated cRNA were prepared according to the standard Affymetrix protocol from 6 ug total RNA (Expression Analysis Technical Manual, 2001, Affymetrix).	9606	standard Affymetrix protocol	GeneChips were scanned using the Hewlett-Packard GeneArray Scanner G2500A.	Microarray data for 181 samples was preprocessed using RMA implemented in R/Bioconductor ‘affy’ package (ref: PMID:12538238). Normalized data values were transformed in log2 space and used in subsequent analysis	GPL570	Ming,,Tsao	ming.tsao@uhn.on.ca	4169464501	Applied Molecular Oncology	Ontario Cancer Institute	University of Toronto	610 University Avenue	Toronto	Ontario	M5G2M9	Canada	ftp://ftp.ncbi.nlm.nih.gov/geo/samples/GSM1213nnn/GSM1213738/suppl/GSM1213738_MB084_HG-U133_Plus_2_.CEL.gz	54675	63.5	3.852	adenocarcinoma	0	1	N
GSM1213739	MB085	GSM1213739	Public on Dec 22 2013	Aug 21 2013	Dec 22 2013	RNA	1	Primary NSCLC	Homo sapiens	Sex: F	histology: adenocarcinoma	t-stage: 2	n-stage: 0	m-stage: 0	Stage: 1B	age: 74.91	smoking: Ex-smoker	survival time: 0.12	status: alive	disease-free survival time: 0.12	recurrence: N	total RNA	Trizol extraction of total RNA was performed according to the manufacturer's instructions.	biotin	Biotinylated cRNA were prepared according to the standard Affymetrix protocol from 6 ug total RNA (Expression Analysis Technical Manual, 2001, Affymetrix).	9606	standard Affymetrix protocol	GeneChips were scanned using the Hewlett-Packard GeneArray Scanner G2500A.	Microarray data for 181 samples was preprocessed using RMA implemented in R/Bioconductor ‘affy’ package (ref: PMID:12538238). Normalized data values were transformed in log2 space and used in subsequent analysis	GPL570	Ming,,Tsao	ming.tsao@uhn.on.ca	4169464501	Applied Molecular Oncology	Ontario Cancer Institute	University of Toronto	610 University Avenue	Toronto	Ontario	M5G2M9	Canada	ftp://ftp.ncbi.nlm.nih.gov/geo/samples/GSM1213nnn/GSM1213739/suppl/GSM1213739_MB085_HG-U133_Plus_2_.CEL.gz	54675	74.91	0.12	adenocarcinoma	0	0	N
GSM1213740	MB086	GSM1213740	Public on Dec 22 2013	Aug 21 2013	Dec 22 2013	RNA	1	Primary NSCLC	Homo sapiens	Sex: F	histology: adenocarcinoma	t-stage: 2	n-stage: 0	m-stage: 0	Stage: 1B	age: 85.91	smoking: Never	survival time: 5.84	status: alive	disease-free survival time: 5.843	recurrence: N	total RNA	Trizol extraction of total RNA was performed according to the manufacturer's instructions.	biotin	Biotinylated cRNA were prepared according to the standard Affymetrix protocol from 6 ug total RNA (Expression Analysis Technical Manual, 2001, Affymetrix).	9606	standard Affymetrix protocol	GeneChips were scanned using the Hewlett-Packard GeneArray Scanner G2500A.	Microarray data for 181 samples was preprocessed using RMA implemented in R/Bioconductor ‘affy’ package (ref: PMID:12538238). Normalized data values were transformed in log2 space and used in subsequent analysis	GPL570	Ming,,Tsao	ming.tsao@uhn.on.ca	4169464501	Applied Molecular Oncology	Ontario Cancer Institute	University of Toronto	610 University Avenue	Toronto	Ontario	M5G2M9	Canada	ftp://ftp.ncbi.nlm.nih.gov/geo/samples/GSM1213nnn/GSM1213740/suppl/GSM1213740_MB086_HG-U133_Plus_2_.CEL.gz	54675	85.91	5.843	adenocarcinoma	0	0	N
GSM1213741	MB087	GSM1213741	Public on Dec 22 2013	Aug 21 2013	Dec 22 2013	RNA	1	Primary NSCLC	Homo sapiens	Sex: M	histology: adenocarcinoma	t-stage: 2	n-stage: 0	m-stage: 0	Stage: 1B	age: 80.61	smoking: Never	survival time: 6.35	status: dead	disease-free survival time: 6.352	recurrence: N	total RNA	Trizol extraction of total RNA was performed according to the manufacturer's instructions.	biotin	Biotinylated cRNA were prepared according to the standard Affymetrix protocol from 6 ug total RNA (Expression Analysis Technical Manual, 2001, Affymetrix).	9606	standard Affymetrix protocol	GeneChips were scanned using the Hewlett-Packard GeneArray Scanner G2500A.	Microarray data for 181 samples was preprocessed using RMA implemented in R/Bioconductor ‘affy’ package (ref: PMID:12538238). Normalized data values were transformed in log2 space and used in subsequent analysis	GPL570	Ming,,Tsao	ming.tsao@uhn.on.ca	4169464501	Applied Molecular Oncology	Ontario Cancer Institute	University of Toronto	610 University Avenue	Toronto	Ontario	M5G2M9	Canada	ftp://ftp.ncbi.nlm.nih.gov/geo/samples/GSM1213nnn/GSM1213741/suppl/GSM1213741_MB087_HG-U133_Plus_2_.CEL.gz	54675	80.61	6.352	adenocarcinoma	0	0	N
GSM1213742	MB088	GSM1213742	Public on Dec 22 2013	Aug 21 2013	Dec 22 2013	RNA	1	Primary NSCLC	Homo sapiens	Sex: M	histology: adenocarcinoma	t-stage: 2	n-stage: 1	m-stage: 0	Stage: 2B	age: 80.76	smoking: Ex-smoker	survival time: 5.26	status: dead	disease-free survival time: 5.259	recurrence: N	total RNA	Trizol extraction of total RNA was performed according to the manufacturer's instructions.	biotin	Biotinylated cRNA were prepared according to the standard Affymetrix protocol from 6 ug total RNA (Expression Analysis Technical Manual, 2001, Affymetrix).	9606	standard Affymetrix protocol	GeneChips were scanned using the Hewlett-Packard GeneArray Scanner G2500A.	Microarray data for 181 samples was preprocessed using RMA implemented in R/Bioconductor ‘affy’ package (ref: PMID:12538238). Normalized data values were transformed in log2 space and used in subsequent analysis	GPL570	Ming,,Tsao	ming.tsao@uhn.on.ca	4169464501	Applied Molecular Oncology	Ontario Cancer Institute	University of Toronto	610 University Avenue	Toronto	Ontario	M5G2M9	Canada	ftp://ftp.ncbi.nlm.nih.gov/geo/samples/GSM1213nnn/GSM1213742/suppl/GSM1213742_MB088_HG-U133_Plus_2_.CEL.gz	54675	80.76	5.259	adenocarcinoma	0	1	N
GSM1213743	MB089	GSM1213743	Public on Dec 22 2013	Aug 21 2013	Dec 22 2013	RNA	1	Primary NSCLC	Homo sapiens	Sex: F	histology: adenocarcinoma	t-stage: 2	n-stage: 0	m-stage: 0	Stage: 1B	age: 40.16	smoking: Never	survival time: 5.03	status: alive	disease-free survival time: 5.032	recurrence: N	total RNA	Trizol extraction of total RNA was performed according to the manufacturer's instructions.	biotin	Biotinylated cRNA were prepared according to the standard Affymetrix protocol from 6 ug total RNA (Expression Analysis Technical Manual, 2001, Affymetrix).	9606	standard Affymetrix protocol	GeneChips were scanned using the Hewlett-Packard GeneArray Scanner G2500A.	Microarray data for 181 samples was preprocessed using RMA implemented in R/Bioconductor ‘affy’ package (ref: PMID:12538238). Normalized data values were transformed in log2 space and used in subsequent analysis	GPL570	Ming,,Tsao	ming.tsao@uhn.on.ca	4169464501	Applied Molecular Oncology	Ontario Cancer Institute	University of Toronto	610 University Avenue	Toronto	Ontario	M5G2M9	Canada	ftp://ftp.ncbi.nlm.nih.gov/geo/samples/GSM1213nnn/GSM1213743/suppl/GSM1213743_MB089_HG-U133_Plus_2_.CEL.gz	54675	40.16	5.032	adenocarcinoma	0	0	N
GSM1213744	MB090	GSM1213744	Public on Dec 22 2013	Aug 21 2013	Dec 22 2013	RNA	1	Primary NSCLC	Homo sapiens	Sex: M	histology: squamous cell carcinoma	t-stage: 1	n-stage: 0	m-stage: 0	Stage: 1A	age: 71.47	smoking: Ex-smoker	survival time: 5.04	status: alive	disease-free survival time: 5.043	recurrence: N	total RNA	Trizol extraction of total RNA was performed according to the manufacturer's instructions.	biotin	Biotinylated cRNA were prepared according to the standard Affymetrix protocol from 6 ug total RNA (Expression Analysis Technical Manual, 2001, Affymetrix).	9606	standard Affymetrix protocol	GeneChips were scanned using the Hewlett-Packard GeneArray Scanner G2500A.	Microarray data for 181 samples was preprocessed using RMA implemented in R/Bioconductor ‘affy’ package (ref: PMID:12538238). Normalized data values were transformed in log2 space and used in subsequent analysis	GPL570	Ming,,Tsao	ming.tsao@uhn.on.ca	4169464501	Applied Molecular Oncology	Ontario Cancer Institute	University of Toronto	610 University Avenue	Toronto	Ontario	M5G2M9	Canada	ftp://ftp.ncbi.nlm.nih.gov/geo/samples/GSM1213nnn/GSM1213744/suppl/GSM1213744_MB090_HG-U133_Plus_2_.CEL.gz	54675	71.47	5.043	squamous cell carcinoma	0	0	N
GSM1213745	MB091	GSM1213745	Public on Dec 22 2013	Aug 21 2013	Dec 22 2013	RNA	1	Primary NSCLC	Homo sapiens	Sex: M	histology: adenosquamous carcinoma	t-stage: 2	n-stage: 1	m-stage: 0	Stage: 2B	age: 63.21	smoking: Current	survival time: 4.76	status: dead	disease-free survival time: 4.758	recurrence: Y	total RNA	Trizol extraction of total RNA was performed according to the manufacturer's instructions.	biotin	Biotinylated cRNA were prepared according to the standard Affymetrix protocol from 6 ug total RNA (Expression Analysis Technical Manual, 2001, Affymetrix).	9606	standard Affymetrix protocol	GeneChips were scanned using the Hewlett-Packard GeneArray Scanner G2500A.	Microarray data for 181 samples was preprocessed using RMA implemented in R/Bioconductor ‘affy’ package (ref: PMID:12538238). Normalized data values were transformed in log2 space and used in subsequent analysis	GPL570	Ming,,Tsao	ming.tsao@uhn.on.ca	4169464501	Applied Molecular Oncology	Ontario Cancer Institute	University of Toronto	610 University Avenue	Toronto	Ontario	M5G2M9	Canada	ftp://ftp.ncbi.nlm.nih.gov/geo/samples/GSM1213nnn/GSM1213745/suppl/GSM1213745_MB091_HG-U133_Plus_2_.CEL.gz	54675	63.21	4.758	adenosquamous carcinoma	0	1	Y
GSM1213746	MB092	GSM1213746	Public on Dec 22 2013	Aug 21 2013	Dec 22 2013	RNA	1	Primary NSCLC	Homo sapiens	Sex: M	histology: adenocarcinoma	t-stage: 2	n-stage: 0	m-stage: 0	Stage: 1B	age: 60.79	smoking: Current	survival time: 5.17	status: alive	disease-free survival time: 5.175	recurrence: N	total RNA	Trizol extraction of total RNA was performed according to the manufacturer's instructions.	biotin	Biotinylated cRNA were prepared according to the standard Affymetrix protocol from 6 ug total RNA (Expression Analysis Technical Manual, 2001, Affymetrix).	9606	standard Affymetrix protocol	GeneChips were scanned using the Hewlett-Packard GeneArray Scanner G2500A.	Microarray data for 181 samples was preprocessed using RMA implemented in R/Bioconductor ‘affy’ package (ref: PMID:12538238). Normalized data values were transformed in log2 space and used in subsequent analysis	GPL570	Ming,,Tsao	ming.tsao@uhn.on.ca	4169464501	Applied Molecular Oncology	Ontario Cancer Institute	University of Toronto	610 University Avenue	Toronto	Ontario	M5G2M9	Canada	ftp://ftp.ncbi.nlm.nih.gov/geo/samples/GSM1213nnn/GSM1213746/suppl/GSM1213746_MB092_HG-U133_Plus_2_.CEL.gz	54675	60.79	5.175	adenocarcinoma	0	0	N
GSM1213747	MB093	GSM1213747	Public on Dec 22 2013	Aug 21 2013	Dec 22 2013	RNA	1	Primary NSCLC	Homo sapiens	Sex: F	histology: adenocarcinoma	t-stage: 1	n-stage: 1	m-stage: 0	Stage: 2A	age: 57.09	smoking: Ex-smoker	survival time: 4.13	status: alive	disease-free survival time: 4.129	recurrence: N	total RNA	Trizol extraction of total RNA was performed according to the manufacturer's instructions.	biotin	Biotinylated cRNA were prepared according to the standard Affymetrix protocol from 6 ug total RNA (Expression Analysis Technical Manual, 2001, Affymetrix).	9606	standard Affymetrix protocol	GeneChips were scanned using the Hewlett-Packard GeneArray Scanner G2500A.	Microarray data for 181 samples was preprocessed using RMA implemented in R/Bioconductor ‘affy’ package (ref: PMID:12538238). Normalized data values were transformed in log2 space and used in subsequent analysis	GPL570	Ming,,Tsao	ming.tsao@uhn.on.ca	4169464501	Applied Molecular Oncology	Ontario Cancer Institute	University of Toronto	610 University Avenue	Toronto	Ontario	M5G2M9	Canada	ftp://ftp.ncbi.nlm.nih.gov/geo/samples/GSM1213nnn/GSM1213747/suppl/GSM1213747_MB093_HG-U133_Plus_2_.CEL.gz	54675	57.09	4.129	adenocarcinoma	0	1	N
GSM1213748	MB094	GSM1213748	Public on Dec 22 2013	Aug 21 2013	Dec 22 2013	RNA	1	Primary NSCLC	Homo sapiens	Sex: F	histology: squamous cell carcinoma	t-stage: 1	n-stage: 0	m-stage: 0	Stage: 1A	age: 60.7	smoking: Current	survival time: 5.08	status: alive	disease-free survival time: 5.079	recurrence: N	total RNA	Trizol extraction of total RNA was performed according to the manufacturer's instructions.	biotin	Biotinylated cRNA were prepared according to the standard Affymetrix protocol from 6 ug total RNA (Expression Analysis Technical Manual, 2001, Affymetrix).	9606	standard Affymetrix protocol	GeneChips were scanned using the Hewlett-Packard GeneArray Scanner G2500A.	Microarray data for 181 samples was preprocessed using RMA implemented in R/Bioconductor ‘affy’ package (ref: PMID:12538238). Normalized data values were transformed in log2 space and used in subsequent analysis	GPL570	Ming,,Tsao	ming.tsao@uhn.on.ca	4169464501	Applied Molecular Oncology	Ontario Cancer Institute	University of Toronto	610 University Avenue	Toronto	Ontario	M5G2M9	Canada	ftp://ftp.ncbi.nlm.nih.gov/geo/samples/GSM1213nnn/GSM1213748/suppl/GSM1213748_MB094_HG-U133_Plus_2_.CEL.gz	54675	60.7	5.079	squamous cell carcinoma	0	0	N
GSM1213749	MB095	GSM1213749	Public on Dec 22 2013	Aug 21 2013	Dec 22 2013	RNA	1	Primary NSCLC	Homo sapiens	Sex: M	histology: adenocarcinoma	t-stage: 2	n-stage: 0	m-stage: 0	Stage: 1B	age: 78.26	smoking: Never	survival time: 3.2	status: dead	disease-free survival time: 1.216	recurrence: Y	total RNA	Trizol extraction of total RNA was performed according to the manufacturer's instructions.	biotin	Biotinylated cRNA were prepared according to the standard Affymetrix protocol from 6 ug total RNA (Expression Analysis Technical Manual, 2001, Affymetrix).	9606	standard Affymetrix protocol	GeneChips were scanned using the Hewlett-Packard GeneArray Scanner G2500A.	Microarray data for 181 samples was preprocessed using RMA implemented in R/Bioconductor ‘affy’ package (ref: PMID:12538238). Normalized data values were transformed in log2 space and used in subsequent analysis	GPL570	Ming,,Tsao	ming.tsao@uhn.on.ca	4169464501	Applied Molecular Oncology	Ontario Cancer Institute	University of Toronto	610 University Avenue	Toronto	Ontario	M5G2M9	Canada	ftp://ftp.ncbi.nlm.nih.gov/geo/samples/GSM1213nnn/GSM1213749/suppl/GSM1213749_MB095_HG-U133_Plus_2_.CEL.gz	54675	78.26	1.216	adenocarcinoma	0	0	Y
GSM1213750	MB096	GSM1213750	Public on Dec 22 2013	Aug 21 2013	Dec 22 2013	RNA	1	Primary NSCLC	Homo sapiens	Sex: M	histology: adenocarcinoma	t-stage: 2	n-stage: 1	m-stage: 0	Stage: 2B	age: 50.12	smoking: Current	survival time: 1.03	status: dead	disease-free survival time: 0.923	recurrence: Y	total RNA	Trizol extraction of total RNA was performed according to the manufacturer's instructions.	biotin	Biotinylated cRNA were prepared according to the standard Affymetrix protocol from 6 ug total RNA (Expression Analysis Technical Manual, 2001, Affymetrix).	9606	standard Affymetrix protocol	GeneChips were scanned using the Hewlett-Packard GeneArray Scanner G2500A.	Microarray data for 181 samples was preprocessed using RMA implemented in R/Bioconductor ‘affy’ package (ref: PMID:12538238). Normalized data values were transformed in log2 space and used in subsequent analysis	GPL570	Ming,,Tsao	ming.tsao@uhn.on.ca	4169464501	Applied Molecular Oncology	Ontario Cancer Institute	University of Toronto	610 University Avenue	Toronto	Ontario	M5G2M9	Canada	ftp://ftp.ncbi.nlm.nih.gov/geo/samples/GSM1213nnn/GSM1213750/suppl/GSM1213750_MB096_HG-U133_Plus_2_.CEL.gz	54675	50.12	0.923	adenocarcinoma	0	1	Y
GSM1213751	MB097	GSM1213751	Public on Dec 22 2013	Aug 21 2013	Dec 22 2013	RNA	1	Primary NSCLC	Homo sapiens	Sex: F	histology: adenocarcinoma	t-stage: 1	n-stage: 0	m-stage: 0	Stage: 1A	age: 49.86	smoking: Ex-smoker	survival time: 4.91	status: alive	disease-free survival time: 4.912	recurrence: N	total RNA	Trizol extraction of total RNA was performed according to the manufacturer's instructions.	biotin	Biotinylated cRNA were prepared according to the standard Affymetrix protocol from 6 ug total RNA (Expression Analysis Technical Manual, 2001, Affymetrix).	9606	standard Affymetrix protocol	GeneChips were scanned using the Hewlett-Packard GeneArray Scanner G2500A.	Microarray data for 181 samples was preprocessed using RMA implemented in R/Bioconductor ‘affy’ package (ref: PMID:12538238). Normalized data values were transformed in log2 space and used in subsequent analysis	GPL570	Ming,,Tsao	ming.tsao@uhn.on.ca	4169464501	Applied Molecular Oncology	Ontario Cancer Institute	University of Toronto	610 University Avenue	Toronto	Ontario	M5G2M9	Canada	ftp://ftp.ncbi.nlm.nih.gov/geo/samples/GSM1213nnn/GSM1213751/suppl/GSM1213751_MB097_HG-U133_Plus_2_.CEL.gz	54675	49.86	4.912	adenocarcinoma	0	0	N
GSM1213752	MB098	GSM1213752	Public on Dec 22 2013	Aug 21 2013	Dec 22 2013	RNA	1	Primary NSCLC	Homo sapiens	Sex: M	histology: adenocarcinoma	t-stage: 2	n-stage: 0	m-stage: 0	Stage: 1B	age: 64.73	smoking: Ex-smoker	survival time: 0.97	status: dead	disease-free survival time: 0.821	recurrence: Y	total RNA	Trizol extraction of total RNA was performed according to the manufacturer's instructions.	biotin	Biotinylated cRNA were prepared according to the standard Affymetrix protocol from 6 ug total RNA (Expression Analysis Technical Manual, 2001, Affymetrix).	9606	standard Affymetrix protocol	GeneChips were scanned using the Hewlett-Packard GeneArray Scanner G2500A.	Microarray data for 181 samples was preprocessed using RMA implemented in R/Bioconductor ‘affy’ package (ref: PMID:12538238). Normalized data values were transformed in log2 space and used in subsequent analysis	GPL570	Ming,,Tsao	ming.tsao@uhn.on.ca	4169464501	Applied Molecular Oncology	Ontario Cancer Institute	University of Toronto	610 University Avenue	Toronto	Ontario	M5G2M9	Canada	ftp://ftp.ncbi.nlm.nih.gov/geo/samples/GSM1213nnn/GSM1213752/suppl/GSM1213752_MB098_HG-U133_Plus_2_.CEL.gz	54675	64.73	0.821	adenocarcinoma	0	0	Y
GSM1213753	MB099	GSM1213753	Public on Dec 22 2013	Aug 21 2013	Dec 22 2013	RNA	1	Primary NSCLC	Homo sapiens	Sex: F	histology: adenocarcinoma	t-stage: 2	n-stage: 0	m-stage: 0	Stage: 1B	age: 80.78	smoking: Current	survival time: 3.09	status: dead	disease-free survival time: 2.732	recurrence: Y	total RNA	Trizol extraction of total RNA was performed according to the manufacturer's instructions.	biotin	Biotinylated cRNA were prepared according to the standard Affymetrix protocol from 6 ug total RNA (Expression Analysis Technical Manual, 2001, Affymetrix).	9606	standard Affymetrix protocol	GeneChips were scanned using the Hewlett-Packard GeneArray Scanner G2500A.	Microarray data for 181 samples was preprocessed using RMA implemented in R/Bioconductor ‘affy’ package (ref: PMID:12538238). Normalized data values were transformed in log2 space and used in subsequent analysis	GPL570	Ming,,Tsao	ming.tsao@uhn.on.ca	4169464501	Applied Molecular Oncology	Ontario Cancer Institute	University of Toronto	610 University Avenue	Toronto	Ontario	M5G2M9	Canada	ftp://ftp.ncbi.nlm.nih.gov/geo/samples/GSM1213nnn/GSM1213753/suppl/GSM1213753_MB099_HG-U133_Plus_2_.CEL.gz	54675	80.78	2.732	adenocarcinoma	0	0	Y
GSM1213754	MB100	GSM1213754	Public on Dec 22 2013	Aug 21 2013	Dec 22 2013	RNA	1	Primary NSCLC	Homo sapiens	Sex: M	histology: adenocarcinoma	t-stage: 2	n-stage: 1	m-stage: 0	Stage: 2B	age: 72.96	smoking: Current	survival time: 2.02	status: dead	disease-free survival time: 0.701	recurrence: Y	total RNA	Trizol extraction of total RNA was performed according to the manufacturer's instructions.	biotin	Biotinylated cRNA were prepared according to the standard Affymetrix protocol from 6 ug total RNA (Expression Analysis Technical Manual, 2001, Affymetrix).	9606	standard Affymetrix protocol	GeneChips were scanned using the Hewlett-Packard GeneArray Scanner G2500A.	Microarray data for 181 samples was preprocessed using RMA implemented in R/Bioconductor ‘affy’ package (ref: PMID:12538238). Normalized data values were transformed in log2 space and used in subsequent analysis	GPL570	Ming,,Tsao	ming.tsao@uhn.on.ca	4169464501	Applied Molecular Oncology	Ontario Cancer Institute	University of Toronto	610 University Avenue	Toronto	Ontario	M5G2M9	Canada	ftp://ftp.ncbi.nlm.nih.gov/geo/samples/GSM1213nnn/GSM1213754/suppl/GSM1213754_MB100_HG-U133_Plus_2_.CEL.gz	54675	72.96	0.701	adenocarcinoma	0	1	Y
GSM1213755	MB101	GSM1213755	Public on Dec 22 2013	Aug 21 2013	Dec 22 2013	RNA	1	Primary NSCLC	Homo sapiens	Sex: M	histology: large cell carcinoma	t-stage: 1	n-stage: 0	m-stage: 0	Stage: 1A	age: 71.5	smoking: Ex-smoker	survival time: 5.32	status: alive	disease-free survival time: 5.322	recurrence: N	total RNA	Trizol extraction of total RNA was performed according to the manufacturer's instructions.	biotin	Biotinylated cRNA were prepared according to the standard Affymetrix protocol from 6 ug total RNA (Expression Analysis Technical Manual, 2001, Affymetrix).	9606	standard Affymetrix protocol	GeneChips were scanned using the Hewlett-Packard GeneArray Scanner G2500A.	Microarray data for 181 samples was preprocessed using RMA implemented in R/Bioconductor ‘affy’ package (ref: PMID:12538238). Normalized data values were transformed in log2 space and used in subsequent analysis	GPL570	Ming,,Tsao	ming.tsao@uhn.on.ca	4169464501	Applied Molecular Oncology	Ontario Cancer Institute	University of Toronto	610 University Avenue	Toronto	Ontario	M5G2M9	Canada	ftp://ftp.ncbi.nlm.nih.gov/geo/samples/GSM1213nnn/GSM1213755/suppl/GSM1213755_MB101_HG-U133_Plus_2_.CEL.gz	54675	71.5	5.322	large cell carcinoma	0	0	N
GSM1213756	MB102	GSM1213756	Public on Dec 22 2013	Aug 21 2013	Dec 22 2013	RNA	1	Primary NSCLC	Homo sapiens	Sex: M	histology: adenocarcinoma	t-stage: 1	n-stage: 0	m-stage: 0	Stage: 1A	age: 60.85	smoking: Ex-smoker	survival time: 5.27	status: alive	disease-free survival time: 5.273	recurrence: N	total RNA	Trizol extraction of total RNA was performed according to the manufacturer's instructions.	biotin	Biotinylated cRNA were prepared according to the standard Affymetrix protocol from 6 ug total RNA (Expression Analysis Technical Manual, 2001, Affymetrix).	9606	standard Affymetrix protocol	GeneChips were scanned using the Hewlett-Packard GeneArray Scanner G2500A.	Microarray data for 181 samples was preprocessed using RMA implemented in R/Bioconductor ‘affy’ package (ref: PMID:12538238). Normalized data values were transformed in log2 space and used in subsequent analysis	GPL570	Ming,,Tsao	ming.tsao@uhn.on.ca	4169464501	Applied Molecular Oncology	Ontario Cancer Institute	University of Toronto	610 University Avenue	Toronto	Ontario	M5G2M9	Canada	ftp://ftp.ncbi.nlm.nih.gov/geo/samples/GSM1213nnn/GSM1213756/suppl/GSM1213756_MB102_HG-U133_Plus_2_.CEL.gz	54675	60.85	5.273	adenocarcinoma	0	0	N
GSM1213757	MB104	GSM1213757	Public on Dec 22 2013	Aug 21 2013	Dec 22 2013	RNA	1	Primary NSCLC	Homo sapiens	Sex: M	histology: adenocarcinoma	t-stage: 2	n-stage: 0	m-stage: 0	Stage: 1B	age: 69.77	smoking: Ex-smoker	survival time: 5.75	status: alive	disease-free survival time: 0.274	recurrence: Y	total RNA	Trizol extraction of total RNA was performed according to the manufacturer's instructions.	biotin	Biotinylated cRNA were prepared according to the standard Affymetrix protocol from 6 ug total RNA (Expression Analysis Technical Manual, 2001, Affymetrix).	9606	standard Affymetrix protocol	GeneChips were scanned using the Hewlett-Packard GeneArray Scanner G2500A.	Microarray data for 181 samples was preprocessed using RMA implemented in R/Bioconductor ‘affy’ package (ref: PMID:12538238). Normalized data values were transformed in log2 space and used in subsequent analysis	GPL570	Ming,,Tsao	ming.tsao@uhn.on.ca	4169464501	Applied Molecular Oncology	Ontario Cancer Institute	University of Toronto	610 University Avenue	Toronto	Ontario	M5G2M9	Canada	ftp://ftp.ncbi.nlm.nih.gov/geo/samples/GSM1213nnn/GSM1213757/suppl/GSM1213757_MB104_HG-U133_Plus_2_.CEL.gz	54675	69.77	0.274	adenocarcinoma	0	0	Y
GSM1213758	MB105	GSM1213758	Public on Dec 22 2013	Aug 21 2013	Dec 22 2013	RNA	1	Primary NSCLC	Homo sapiens	Sex: M	histology: adenocarcinoma	t-stage: 2	n-stage: 0	m-stage: 0	Stage: 1B	age: 61.98	smoking: Ex-smoker	survival time: 5.51	status: alive	disease-free survival time: 2.119	recurrence: Y	total RNA	Trizol extraction of total RNA was performed according to the manufacturer's instructions.	biotin	Biotinylated cRNA were prepared according to the standard Affymetrix protocol from 6 ug total RNA (Expression Analysis Technical Manual, 2001, Affymetrix).	9606	standard Affymetrix protocol	GeneChips were scanned using the Hewlett-Packard GeneArray Scanner G2500A.	Microarray data for 181 samples was preprocessed using RMA implemented in R/Bioconductor ‘affy’ package (ref: PMID:12538238). Normalized data values were transformed in log2 space and used in subsequent analysis	GPL570	Ming,,Tsao	ming.tsao@uhn.on.ca	4169464501	Applied Molecular Oncology	Ontario Cancer Institute	University of Toronto	610 University Avenue	Toronto	Ontario	M5G2M9	Canada	ftp://ftp.ncbi.nlm.nih.gov/geo/samples/GSM1213nnn/GSM1213758/suppl/GSM1213758_MB105_HG-U133_Plus_2_.CEL.gz	54675	61.98	2.119	adenocarcinoma	0	0	Y
GSM1213759	MB106	GSM1213759	Public on Dec 22 2013	Aug 21 2013	Dec 22 2013	RNA	1	Primary NSCLC	Homo sapiens	Sex: M	histology: adenocarcinoma	t-stage: 2	n-stage: 0	m-stage: 0	Stage: 1B	age: 49.41	smoking: Current	survival time: 5.49	status: alive	disease-free survival time: 5.495	recurrence: N	total RNA	Trizol extraction of total RNA was performed according to the manufacturer's instructions.	biotin	Biotinylated cRNA were prepared according to the standard Affymetrix protocol from 6 ug total RNA (Expression Analysis Technical Manual, 2001, Affymetrix).	9606	standard Affymetrix protocol	GeneChips were scanned using the Hewlett-Packard GeneArray Scanner G2500A.	Microarray data for 181 samples was preprocessed using RMA implemented in R/Bioconductor ‘affy’ package (ref: PMID:12538238). Normalized data values were transformed in log2 space and used in subsequent analysis	GPL570	Ming,,Tsao	ming.tsao@uhn.on.ca	4169464501	Applied Molecular Oncology	Ontario Cancer Institute	University of Toronto	610 University Avenue	Toronto	Ontario	M5G2M9	Canada	ftp://ftp.ncbi.nlm.nih.gov/geo/samples/GSM1213nnn/GSM1213759/suppl/GSM1213759_MB106_HG-U133_Plus_2_.CEL.gz	54675	49.41	5.495	adenocarcinoma	0	0	N
GSM1213760	MB107	GSM1213760	Public on Dec 22 2013	Aug 21 2013	Dec 22 2013	RNA	1	Primary NSCLC	Homo sapiens	Sex: F	histology: adenocarcinoma	t-stage: 1	n-stage: 0	m-stage: 0	Stage: 1A	age: 78.11	smoking: Ex-smoker	survival time: 4.57	status: alive	disease-free survival time: 4.575	recurrence: N	total RNA	Trizol extraction of total RNA was performed according to the manufacturer's instructions.	biotin	Biotinylated cRNA were prepared according to the standard Affymetrix protocol from 6 ug total RNA (Expression Analysis Technical Manual, 2001, Affymetrix).	9606	standard Affymetrix protocol	GeneChips were scanned using the Hewlett-Packard GeneArray Scanner G2500A.	Microarray data for 181 samples was preprocessed using RMA implemented in R/Bioconductor ‘affy’ package (ref: PMID:12538238). Normalized data values were transformed in log2 space and used in subsequent analysis	GPL570	Ming,,Tsao	ming.tsao@uhn.on.ca	4169464501	Applied Molecular Oncology	Ontario Cancer Institute	University of Toronto	610 University Avenue	Toronto	Ontario	M5G2M9	Canada	ftp://ftp.ncbi.nlm.nih.gov/geo/samples/GSM1213nnn/GSM1213760/suppl/GSM1213760_MB107_HG-U133_Plus_2_.CEL.gz	54675	78.11	4.575	adenocarcinoma	0	0	N
GSM1213761	MB108	GSM1213761	Public on Dec 22 2013	Aug 21 2013	Dec 22 2013	RNA	1	Primary NSCLC	Homo sapiens	Sex: F	histology: adenocarcinoma	t-stage: 1	n-stage: 0	m-stage: 0	Stage: 1A	age: 63.1	smoking: Current	survival time: 4.93	status: alive	disease-free survival time: 4.928	recurrence: N	total RNA	Trizol extraction of total RNA was performed according to the manufacturer's instructions.	biotin	Biotinylated cRNA were prepared according to the standard Affymetrix protocol from 6 ug total RNA (Expression Analysis Technical Manual, 2001, Affymetrix).	9606	standard Affymetrix protocol	GeneChips were scanned using the Hewlett-Packard GeneArray Scanner G2500A.	Microarray data for 181 samples was preprocessed using RMA implemented in R/Bioconductor ‘affy’ package (ref: PMID:12538238). Normalized data values were transformed in log2 space and used in subsequent analysis	GPL570	Ming,,Tsao	ming.tsao@uhn.on.ca	4169464501	Applied Molecular Oncology	Ontario Cancer Institute	University of Toronto	610 University Avenue	Toronto	Ontario	M5G2M9	Canada	ftp://ftp.ncbi.nlm.nih.gov/geo/samples/GSM1213nnn/GSM1213761/suppl/GSM1213761_MB108_HG-U133_Plus_2_.CEL.gz	54675	63.1	4.928	adenocarcinoma	0	0	N
GSM1213762	MB109	GSM1213762	Public on Dec 22 2013	Aug 21 2013	Dec 22 2013	RNA	1	Primary NSCLC	Homo sapiens	Sex: F	histology: adenocarcinoma	t-stage: 3	n-stage: 0	m-stage: 0	Stage: 2B	age: 57.68	smoking: Current	survival time: 0.86	status: dead	disease-free survival time: 0.112	recurrence: Y	total RNA	Trizol extraction of total RNA was performed according to the manufacturer's instructions.	biotin	Biotinylated cRNA were prepared according to the standard Affymetrix protocol from 6 ug total RNA (Expression Analysis Technical Manual, 2001, Affymetrix).	9606	standard Affymetrix protocol	GeneChips were scanned using the Hewlett-Packard GeneArray Scanner G2500A.	Microarray data for 181 samples was preprocessed using RMA implemented in R/Bioconductor ‘affy’ package (ref: PMID:12538238). Normalized data values were transformed in log2 space and used in subsequent analysis	GPL570	Ming,,Tsao	ming.tsao@uhn.on.ca	4169464501	Applied Molecular Oncology	Ontario Cancer Institute	University of Toronto	610 University Avenue	Toronto	Ontario	M5G2M9	Canada	ftp://ftp.ncbi.nlm.nih.gov/geo/samples/GSM1213nnn/GSM1213762/suppl/GSM1213762_MB109_HG-U133_Plus_2_.CEL.gz	54675	57.68	0.112	adenocarcinoma	0	0	Y
GSM1213763	MB110	GSM1213763	Public on Dec 22 2013	Aug 21 2013	Dec 22 2013	RNA	1	Primary NSCLC	Homo sapiens	Sex: F	histology: adenocarcinoma	t-stage: 2	n-stage: 0	m-stage: 0	Stage: 1B	age: 62.23	smoking: Current	survival time: 1.95	status: dead	disease-free survival time: 1.955	recurrence: N	total RNA	Trizol extraction of total RNA was performed according to the manufacturer's instructions.	biotin	Biotinylated cRNA were prepared according to the standard Affymetrix protocol from 6 ug total RNA (Expression Analysis Technical Manual, 2001, Affymetrix).	9606	standard Affymetrix protocol	GeneChips were scanned using the Hewlett-Packard GeneArray Scanner G2500A.	Microarray data for 181 samples was preprocessed using RMA implemented in R/Bioconductor ‘affy’ package (ref: PMID:12538238). Normalized data values were transformed in log2 space and used in subsequent analysis	GPL570	Ming,,Tsao	ming.tsao@uhn.on.ca	4169464501	Applied Molecular Oncology	Ontario Cancer Institute	University of Toronto	610 University Avenue	Toronto	Ontario	M5G2M9	Canada	ftp://ftp.ncbi.nlm.nih.gov/geo/samples/GSM1213nnn/GSM1213763/suppl/GSM1213763_MB110_HG-U133_Plus_2_.CEL.gz	54675	62.23	1.955	adenocarcinoma	0	0	N
GSM1213764	MB111	GSM1213764	Public on Dec 22 2013	Aug 21 2013	Dec 22 2013	RNA	1	Primary NSCLC	Homo sapiens	Sex: F	histology: adenocarcinoma	t-stage: 2	n-stage: 0	m-stage: 0	Stage: 1B	age: 63.54	smoking: Never	survival time: 7.75	status: alive	disease-free survival time: 7.745	recurrence: N	total RNA	Trizol extraction of total RNA was performed according to the manufacturer's instructions.	biotin	Biotinylated cRNA were prepared according to the standard Affymetrix protocol from 6 ug total RNA (Expression Analysis Technical Manual, 2001, Affymetrix).	9606	standard Affymetrix protocol	GeneChips were scanned using the Hewlett-Packard GeneArray Scanner G2500A.	Microarray data for 181 samples was preprocessed using RMA implemented in R/Bioconductor ‘affy’ package (ref: PMID:12538238). Normalized data values were transformed in log2 space and used in subsequent analysis	GPL570	Ming,,Tsao	ming.tsao@uhn.on.ca	4169464501	Applied Molecular Oncology	Ontario Cancer Institute	University of Toronto	610 University Avenue	Toronto	Ontario	M5G2M9	Canada	ftp://ftp.ncbi.nlm.nih.gov/geo/samples/GSM1213nnn/GSM1213764/suppl/GSM1213764_MB111_HG-U133_Plus_2_.CEL.gz	54675	63.54	7.745	adenocarcinoma	0	0	N
GSM1213765	MB112	GSM1213765	Public on Dec 22 2013	Aug 21 2013	Dec 22 2013	RNA	1	Primary NSCLC	Homo sapiens	Sex: M	histology: squamous cell carcinoma	t-stage: 2	n-stage: 0	m-stage: 0	Stage: 1B	age: 73.23	smoking: Unable to determine	survival time: 2.7	status: dead	disease-free survival time: 2.7	recurrence: N	total RNA	Trizol extraction of total RNA was performed according to the manufacturer's instructions.	biotin	Biotinylated cRNA were prepared according to the standard Affymetrix protocol from 6 ug total RNA (Expression Analysis Technical Manual, 2001, Affymetrix).	9606	standard Affymetrix protocol	GeneChips were scanned using the Hewlett-Packard GeneArray Scanner G2500A.	Microarray data for 181 samples was preprocessed using RMA implemented in R/Bioconductor ‘affy’ package (ref: PMID:12538238). Normalized data values were transformed in log2 space and used in subsequent analysis	GPL570	Ming,,Tsao	ming.tsao@uhn.on.ca	4169464501	Applied Molecular Oncology	Ontario Cancer Institute	University of Toronto	610 University Avenue	Toronto	Ontario	M5G2M9	Canada	ftp://ftp.ncbi.nlm.nih.gov/geo/samples/GSM1213nnn/GSM1213765/suppl/GSM1213765_MB112_HG-U133_Plus_2_.CEL.gz	54675	73.23	2.7	squamous cell carcinoma	0	0	N
GSM1213766	MB113	GSM1213766	Public on Dec 22 2013	Aug 21 2013	Dec 22 2013	RNA	1	Primary NSCLC	Homo sapiens	Sex: M	histology: squamous cell carcinoma	t-stage: 2	n-stage: 0	m-stage: 0	Stage: 1B	age: 87.11	smoking: Current	survival time: 3.48	status: dead	disease-free survival time: 3.48	recurrence: N	total RNA	Trizol extraction of total RNA was performed according to the manufacturer's instructions.	biotin	Biotinylated cRNA were prepared according to the standard Affymetrix protocol from 6 ug total RNA (Expression Analysis Technical Manual, 2001, Affymetrix).	9606	standard Affymetrix protocol	GeneChips were scanned using the Hewlett-Packard GeneArray Scanner G2500A.	Microarray data for 181 samples was preprocessed using RMA implemented in R/Bioconductor ‘affy’ package (ref: PMID:12538238). Normalized data values were transformed in log2 space and used in subsequent analysis	GPL570	Ming,,Tsao	ming.tsao@uhn.on.ca	4169464501	Applied Molecular Oncology	Ontario Cancer Institute	University of Toronto	610 University Avenue	Toronto	Ontario	M5G2M9	Canada	ftp://ftp.ncbi.nlm.nih.gov/geo/samples/GSM1213nnn/GSM1213766/suppl/GSM1213766_MB113_HG-U133_Plus_2_.CEL.gz	54675	87.11	3.48	squamous cell carcinoma	0	0	N
GSM1213767	MB114	GSM1213767	Public on Dec 22 2013	Aug 21 2013	Dec 22 2013	RNA	1	Primary NSCLC	Homo sapiens	Sex: M	histology: squamous cell carcinoma	t-stage: 2	n-stage: 0	m-stage: 0	Stage: 1B	age: 73.25	smoking: Unable to determine	survival time: 3.64	status: dead	disease-free survival time: 3.641	recurrence: N	total RNA	Trizol extraction of total RNA was performed according to the manufacturer's instructions.	biotin	Biotinylated cRNA were prepared according to the standard Affymetrix protocol from 6 ug total RNA (Expression Analysis Technical Manual, 2001, Affymetrix).	9606	standard Affymetrix protocol	GeneChips were scanned using the Hewlett-Packard GeneArray Scanner G2500A.	Microarray data for 181 samples was preprocessed using RMA implemented in R/Bioconductor ‘affy’ package (ref: PMID:12538238). Normalized data values were transformed in log2 space and used in subsequent analysis	GPL570	Ming,,Tsao	ming.tsao@uhn.on.ca	4169464501	Applied Molecular Oncology	Ontario Cancer Institute	University of Toronto	610 University Avenue	Toronto	Ontario	M5G2M9	Canada	ftp://ftp.ncbi.nlm.nih.gov/geo/samples/GSM1213nnn/GSM1213767/suppl/GSM1213767_MB114_HG-U133_Plus_2_.CEL.gz	54675	73.25	3.641	squamous cell carcinoma	0	0	N
GSM1213768	MB115	GSM1213768	Public on Dec 22 2013	Aug 21 2013	Dec 22 2013	RNA	1	Primary NSCLC	Homo sapiens	Sex: M	histology: adenocarcinoma	t-stage: 2	n-stage: 0	m-stage: 0	Stage: 1B	age: 60.6	smoking: Current	survival time: 4.34	status: alive	disease-free survival time: 4.345	recurrence: N	total RNA	Trizol extraction of total RNA was performed according to the manufacturer's instructions.	biotin	Biotinylated cRNA were prepared according to the standard Affymetrix protocol from 6 ug total RNA (Expression Analysis Technical Manual, 2001, Affymetrix).	9606	standard Affymetrix protocol	GeneChips were scanned using the Hewlett-Packard GeneArray Scanner G2500A.	Microarray data for 181 samples was preprocessed using RMA implemented in R/Bioconductor ‘affy’ package (ref: PMID:12538238). Normalized data values were transformed in log2 space and used in subsequent analysis	GPL570	Ming,,Tsao	ming.tsao@uhn.on.ca	4169464501	Applied Molecular Oncology	Ontario Cancer Institute	University of Toronto	610 University Avenue	Toronto	Ontario	M5G2M9	Canada	ftp://ftp.ncbi.nlm.nih.gov/geo/samples/GSM1213nnn/GSM1213768/suppl/GSM1213768_MB115_HG-U133_Plus_2_.CEL.gz	54675	60.6	4.345	adenocarcinoma	0	0	N
GSM1213769	MB116	GSM1213769	Public on Dec 22 2013	Aug 21 2013	Dec 22 2013	RNA	1	Primary NSCLC	Homo sapiens	Sex: F	histology: adenocarcinoma	t-stage: 1	n-stage: 0	m-stage: 0	Stage: 1A	age: 57.75	smoking: Ex-smoker	survival time: 5.29	status: alive	disease-free survival time: 3.721	recurrence: Y	total RNA	Trizol extraction of total RNA was performed according to the manufacturer's instructions.	biotin	Biotinylated cRNA were prepared according to the standard Affymetrix protocol from 6 ug total RNA (Expression Analysis Technical Manual, 2001, Affymetrix).	9606	standard Affymetrix protocol	GeneChips were scanned using the Hewlett-Packard GeneArray Scanner G2500A.	Microarray data for 181 samples was preprocessed using RMA implemented in R/Bioconductor ‘affy’ package (ref: PMID:12538238). Normalized data values were transformed in log2 space and used in subsequent analysis	GPL570	Ming,,Tsao	ming.tsao@uhn.on.ca	4169464501	Applied Molecular Oncology	Ontario Cancer Institute	University of Toronto	610 University Avenue	Toronto	Ontario	M5G2M9	Canada	ftp://ftp.ncbi.nlm.nih.gov/geo/samples/GSM1213nnn/GSM1213769/suppl/GSM1213769_MB116_HG-U133_Plus_2_.CEL.gz	54675	57.75	3.721	adenocarcinoma	0	0	Y
GSM1213770	MB117	GSM1213770	Public on Dec 22 2013	Aug 21 2013	Dec 22 2013	RNA	1	Primary NSCLC	Homo sapiens	Sex: M	histology: adenocarcinoma	t-stage: 2	n-stage: 1	m-stage: 0	Stage: 2B	age: 68.59	smoking: Ex-smoker	survival time: 2.11	status: dead	disease-free survival time: 2.108	recurrence: N	total RNA	Trizol extraction of total RNA was performed according to the manufacturer's instructions.	biotin	Biotinylated cRNA were prepared according to the standard Affymetrix protocol from 6 ug total RNA (Expression Analysis Technical Manual, 2001, Affymetrix).	9606	standard Affymetrix protocol	GeneChips were scanned using the Hewlett-Packard GeneArray Scanner G2500A.	Microarray data for 181 samples was preprocessed using RMA implemented in R/Bioconductor ‘affy’ package (ref: PMID:12538238). Normalized data values were transformed in log2 space and used in subsequent analysis	GPL570	Ming,,Tsao	ming.tsao@uhn.on.ca	4169464501	Applied Molecular Oncology	Ontario Cancer Institute	University of Toronto	610 University Avenue	Toronto	Ontario	M5G2M9	Canada	ftp://ftp.ncbi.nlm.nih.gov/geo/samples/GSM1213nnn/GSM1213770/suppl/GSM1213770_MB117_HG-U133_Plus_2_.CEL.gz	54675	68.59	2.108	adenocarcinoma	0	1	N
GSM1213771	MB118	GSM1213771	Public on Dec 22 2013	Aug 21 2013	Dec 22 2013	RNA	1	Primary NSCLC	Homo sapiens	Sex: F	histology: squamous cell carcinoma	t-stage: 2	n-stage: 1	m-stage: 0	Stage: 2B	age: 83.87	smoking: Ex-smoker	survival time: 7.38	status: alive	disease-free survival time: 7.384	recurrence: N	total RNA	Trizol extraction of total RNA was performed according to the manufacturer's instructions.	biotin	Biotinylated cRNA were prepared according to the standard Affymetrix protocol from 6 ug total RNA (Expression Analysis Technical Manual, 2001, Affymetrix).	9606	standard Affymetrix protocol	GeneChips were scanned using the Hewlett-Packard GeneArray Scanner G2500A.	Microarray data for 181 samples was preprocessed using RMA implemented in R/Bioconductor ‘affy’ package (ref: PMID:12538238). Normalized data values were transformed in log2 space and used in subsequent analysis	GPL570	Ming,,Tsao	ming.tsao@uhn.on.ca	4169464501	Applied Molecular Oncology	Ontario Cancer Institute	University of Toronto	610 University Avenue	Toronto	Ontario	M5G2M9	Canada	ftp://ftp.ncbi.nlm.nih.gov/geo/samples/GSM1213nnn/GSM1213771/suppl/GSM1213771_MB118_HG-U133_Plus_2_.CEL.gz	54675	83.87	7.384	squamous cell carcinoma	0	1	N
GSM1213772	MB119	GSM1213772	Public on Dec 22 2013	Aug 21 2013	Dec 22 2013	RNA	1	Primary NSCLC	Homo sapiens	Sex: M	histology: squamous cell carcinoma	t-stage: 2	n-stage: 0	m-stage: 0	Stage: 1B	age: 87.93	smoking: Ex-smoker	survival time: 7.44	status: alive	disease-free survival time: 7.436	recurrence: N	total RNA	Trizol extraction of total RNA was performed according to the manufacturer's instructions.	biotin	Biotinylated cRNA were prepared according to the standard Affymetrix protocol from 6 ug total RNA (Expression Analysis Technical Manual, 2001, Affymetrix).	9606	standard Affymetrix protocol	GeneChips were scanned using the Hewlett-Packard GeneArray Scanner G2500A.	Microarray data for 181 samples was preprocessed using RMA implemented in R/Bioconductor ‘affy’ package (ref: PMID:12538238). Normalized data values were transformed in log2 space and used in subsequent analysis	GPL570	Ming,,Tsao	ming.tsao@uhn.on.ca	4169464501	Applied Molecular Oncology	Ontario Cancer Institute	University of Toronto	610 University Avenue	Toronto	Ontario	M5G2M9	Canada	ftp://ftp.ncbi.nlm.nih.gov/geo/samples/GSM1213nnn/GSM1213772/suppl/GSM1213772_MB119_HG-U133_Plus_2_.CEL.gz	54675	87.93	7.436	squamous cell carcinoma	0	0	N
GSM1213773	MB120	GSM1213773	Public on Dec 22 2013	Aug 21 2013	Dec 22 2013	RNA	1	Primary NSCLC	Homo sapiens	Sex: F	histology: adenocarcinoma	t-stage: 2	n-stage: 0	m-stage: 0	Stage: 1B	age: 69.43	smoking: Ex-smoker	survival time: 4.79	status: dead	disease-free survival time: 4.794	recurrence: N	total RNA	Trizol extraction of total RNA was performed according to the manufacturer's instructions.	biotin	Biotinylated cRNA were prepared according to the standard Affymetrix protocol from 6 ug total RNA (Expression Analysis Technical Manual, 2001, Affymetrix).	9606	standard Affymetrix protocol	GeneChips were scanned using the Hewlett-Packard GeneArray Scanner G2500A.	Microarray data for 181 samples was preprocessed using RMA implemented in R/Bioconductor ‘affy’ package (ref: PMID:12538238). Normalized data values were transformed in log2 space and used in subsequent analysis	GPL570	Ming,,Tsao	ming.tsao@uhn.on.ca	4169464501	Applied Molecular Oncology	Ontario Cancer Institute	University of Toronto	610 University Avenue	Toronto	Ontario	M5G2M9	Canada	ftp://ftp.ncbi.nlm.nih.gov/geo/samples/GSM1213nnn/GSM1213773/suppl/GSM1213773_MB120_HG-U133_Plus_2_.CEL.gz	54675	69.43	4.794	adenocarcinoma	0	0	N
GSM1213774	MB122	GSM1213774	Public on Dec 22 2013	Aug 21 2013	Dec 22 2013	RNA	1	Primary NSCLC	Homo sapiens	Sex: M	histology: adenocarcinoma	t-stage: 2	n-stage: 1	m-stage: 0	Stage: 2B	age: 68.25	smoking: Current	survival time: 3.01	status: dead	disease-free survival time: 2.888	recurrence: Y	total RNA	Trizol extraction of total RNA was performed according to the manufacturer's instructions.	biotin	Biotinylated cRNA were prepared according to the standard Affymetrix protocol from 6 ug total RNA (Expression Analysis Technical Manual, 2001, Affymetrix).	9606	standard Affymetrix protocol	GeneChips were scanned using the Hewlett-Packard GeneArray Scanner G2500A.	Microarray data for 181 samples was preprocessed using RMA implemented in R/Bioconductor ‘affy’ package (ref: PMID:12538238). Normalized data values were transformed in log2 space and used in subsequent analysis	GPL570	Ming,,Tsao	ming.tsao@uhn.on.ca	4169464501	Applied Molecular Oncology	Ontario Cancer Institute	University of Toronto	610 University Avenue	Toronto	Ontario	M5G2M9	Canada	ftp://ftp.ncbi.nlm.nih.gov/geo/samples/GSM1213nnn/GSM1213774/suppl/GSM1213774_MB122_HG-U133_Plus_2_.CEL.gz	54675	68.25	2.888	adenocarcinoma	0	1	Y
GSM1213775	MB123	GSM1213775	Public on Dec 22 2013	Aug 21 2013	Dec 22 2013	RNA	1	Primary NSCLC	Homo sapiens	Sex: M	histology: adenocarcinoma	t-stage: 1	n-stage: 0	m-stage: 0	Stage: 1A	age: 70.52	smoking: Current	survival time: 3.14	status: dead	disease-free survival time: 3.143	recurrence: N	total RNA	Trizol extraction of total RNA was performed according to the manufacturer's instructions.	biotin	Biotinylated cRNA were prepared according to the standard Affymetrix protocol from 6 ug total RNA (Expression Analysis Technical Manual, 2001, Affymetrix).	9606	standard Affymetrix protocol	GeneChips were scanned using the Hewlett-Packard GeneArray Scanner G2500A.	Microarray data for 181 samples was preprocessed using RMA implemented in R/Bioconductor ‘affy’ package (ref: PMID:12538238). Normalized data values were transformed in log2 space and used in subsequent analysis	GPL570	Ming,,Tsao	ming.tsao@uhn.on.ca	4169464501	Applied Molecular Oncology	Ontario Cancer Institute	University of Toronto	610 University Avenue	Toronto	Ontario	M5G2M9	Canada	ftp://ftp.ncbi.nlm.nih.gov/geo/samples/GSM1213nnn/GSM1213775/suppl/GSM1213775_MB123_HG-U133_Plus_2_.CEL.gz	54675	70.52	3.143	adenocarcinoma	0	0	N
GSM1213776	MB124	GSM1213776	Public on Dec 22 2013	Aug 21 2013	Dec 22 2013	RNA	1	Primary NSCLC	Homo sapiens	Sex: F	histology: NSCLC-favor adenocarcinoma	t-stage: 2	n-stage: 1	m-stage: 0	Stage: 2B	age: 70.73	smoking: Unable to determine	survival time: 1.21	status: dead	disease-free survival time: 1.213	recurrence: N	total RNA	Trizol extraction of total RNA was performed according to the manufacturer's instructions.	biotin	Biotinylated cRNA were prepared according to the standard Affymetrix protocol from 6 ug total RNA (Expression Analysis Technical Manual, 2001, Affymetrix).	9606	standard Affymetrix protocol	GeneChips were scanned using the Hewlett-Packard GeneArray Scanner G2500A.	Microarray data for 181 samples was preprocessed using RMA implemented in R/Bioconductor ‘affy’ package (ref: PMID:12538238). Normalized data values were transformed in log2 space and used in subsequent analysis	GPL570	Ming,,Tsao	ming.tsao@uhn.on.ca	4169464501	Applied Molecular Oncology	Ontario Cancer Institute	University of Toronto	610 University Avenue	Toronto	Ontario	M5G2M9	Canada	ftp://ftp.ncbi.nlm.nih.gov/geo/samples/GSM1213nnn/GSM1213776/suppl/GSM1213776_MB124_HG-U133_Plus_2_.CEL.gz	54675	70.73	1.213	NSCLC-favor adenocarcinoma	0	1	N
GSM1213777	MB125	GSM1213777	Public on Dec 22 2013	Aug 21 2013	Dec 22 2013	RNA	1	Primary NSCLC	Homo sapiens	Sex: M	histology: adenocarcinoma	t-stage: 2	n-stage: 0	m-stage: 0	Stage: 1B	age: 66.69	smoking: Ex-smoker	survival time: 5.45	status: alive	disease-free survival time: 5.446	recurrence: N	total RNA	Trizol extraction of total RNA was performed according to the manufacturer's instructions.	biotin	Biotinylated cRNA were prepared according to the standard Affymetrix protocol from 6 ug total RNA (Expression Analysis Technical Manual, 2001, Affymetrix).	9606	standard Affymetrix protocol	GeneChips were scanned using the Hewlett-Packard GeneArray Scanner G2500A.	Microarray data for 181 samples was preprocessed using RMA implemented in R/Bioconductor ‘affy’ package (ref: PMID:12538238). Normalized data values were transformed in log2 space and used in subsequent analysis	GPL570	Ming,,Tsao	ming.tsao@uhn.on.ca	4169464501	Applied Molecular Oncology	Ontario Cancer Institute	University of Toronto	610 University Avenue	Toronto	Ontario	M5G2M9	Canada	ftp://ftp.ncbi.nlm.nih.gov/geo/samples/GSM1213nnn/GSM1213777/suppl/GSM1213777_MB125_HG-U133_Plus_2_.CEL.gz	54675	66.69	5.446	adenocarcinoma	0	0	N
GSM1213778	MB126	GSM1213778	Public on Dec 22 2013	Aug 21 2013	Dec 22 2013	RNA	1	Primary NSCLC	Homo sapiens	Sex: F	histology: squamous cell carcinoma	t-stage: 1	n-stage: 0	m-stage: 0	Stage: 1A	age: 67.64	smoking: Current	survival time: 5.67	status: alive	disease-free survival time: 5.667	recurrence: N	total RNA	Trizol extraction of total RNA was performed according to the manufacturer's instructions.	biotin	Biotinylated cRNA were prepared according to the standard Affymetrix protocol from 6 ug total RNA (Expression Analysis Technical Manual, 2001, Affymetrix).	9606	standard Affymetrix protocol	GeneChips were scanned using the Hewlett-Packard GeneArray Scanner G2500A.	Microarray data for 181 samples was preprocessed using RMA implemented in R/Bioconductor ‘affy’ package (ref: PMID:12538238). Normalized data values were transformed in log2 space and used in subsequent analysis	GPL570	Ming,,Tsao	ming.tsao@uhn.on.ca	4169464501	Applied Molecular Oncology	Ontario Cancer Institute	University of Toronto	610 University Avenue	Toronto	Ontario	M5G2M9	Canada	ftp://ftp.ncbi.nlm.nih.gov/geo/samples/GSM1213nnn/GSM1213778/suppl/GSM1213778_MB126_HG-U133_Plus_2_.CEL.gz	54675	67.64	5.667	squamous cell carcinoma	0	0	N
GSM1213779	MB127	GSM1213779	Public on Dec 22 2013	Aug 21 2013	Dec 22 2013	RNA	1	Primary NSCLC	Homo sapiens	Sex: F	histology: adenocarcinoma	t-stage: 2	n-stage: 0	m-stage: 0	Stage: 1B	age: 73.02	smoking: Current	survival time: 3.11	status: alive	disease-free survival time: 3.107	recurrence: N	total RNA	Trizol extraction of total RNA was performed according to the manufacturer's instructions.	biotin	Biotinylated cRNA were prepared according to the standard Affymetrix protocol from 6 ug total RNA (Expression Analysis Technical Manual, 2001, Affymetrix).	9606	standard Affymetrix protocol	GeneChips were scanned using the Hewlett-Packard GeneArray Scanner G2500A.	Microarray data for 181 samples was preprocessed using RMA implemented in R/Bioconductor ‘affy’ package (ref: PMID:12538238). Normalized data values were transformed in log2 space and used in subsequent analysis	GPL570	Ming,,Tsao	ming.tsao@uhn.on.ca	4169464501	Applied Molecular Oncology	Ontario Cancer Institute	University of Toronto	610 University Avenue	Toronto	Ontario	M5G2M9	Canada	ftp://ftp.ncbi.nlm.nih.gov/geo/samples/GSM1213nnn/GSM1213779/suppl/GSM1213779_MB127_HG-U133_Plus_2_.CEL.gz	54675	73.02	3.107	adenocarcinoma	0	0	N
GSM1213780	MB128	GSM1213780	Public on Dec 22 2013	Aug 21 2013	Dec 22 2013	RNA	1	Primary NSCLC	Homo sapiens	Sex: M	histology: adenocarcinoma	t-stage: 1	n-stage: 0	m-stage: 0	Stage: 1A	age: 84.19	smoking: Unable to determine	survival time: 0.65	status: dead	disease-free survival time: 0.654	recurrence: N	total RNA	Trizol extraction of total RNA was performed according to the manufacturer's instructions.	biotin	Biotinylated cRNA were prepared according to the standard Affymetrix protocol from 6 ug total RNA (Expression Analysis Technical Manual, 2001, Affymetrix).	9606	standard Affymetrix protocol	GeneChips were scanned using the Hewlett-Packard GeneArray Scanner G2500A.	Microarray data for 181 samples was preprocessed using RMA implemented in R/Bioconductor ‘affy’ package (ref: PMID:12538238). Normalized data values were transformed in log2 space and used in subsequent analysis	GPL570	Ming,,Tsao	ming.tsao@uhn.on.ca	4169464501	Applied Molecular Oncology	Ontario Cancer Institute	University of Toronto	610 University Avenue	Toronto	Ontario	M5G2M9	Canada	ftp://ftp.ncbi.nlm.nih.gov/geo/samples/GSM1213nnn/GSM1213780/suppl/GSM1213780_MB128_HG-U133_Plus_2_.CEL.gz	54675	84.19	0.654	adenocarcinoma	0	0	N
GSM1213781	MB129	GSM1213781	Public on Dec 22 2013	Aug 21 2013	Dec 22 2013	RNA	1	Primary NSCLC	Homo sapiens	Sex: M	histology: adenocarcinoma	t-stage: 2	n-stage: 1	m-stage: 0	Stage: 2B	age: 70.96	smoking: Ex-smoker	survival time: 1.8	status: dead	disease-free survival time: 1.796	recurrence: N	total RNA	Trizol extraction of total RNA was performed according to the manufacturer's instructions.	biotin	Biotinylated cRNA were prepared according to the standard Affymetrix protocol from 6 ug total RNA (Expression Analysis Technical Manual, 2001, Affymetrix).	9606	standard Affymetrix protocol	GeneChips were scanned using the Hewlett-Packard GeneArray Scanner G2500A.	Microarray data for 181 samples was preprocessed using RMA implemented in R/Bioconductor ‘affy’ package (ref: PMID:12538238). Normalized data values were transformed in log2 space and used in subsequent analysis	GPL570	Ming,,Tsao	ming.tsao@uhn.on.ca	4169464501	Applied Molecular Oncology	Ontario Cancer Institute	University of Toronto	610 University Avenue	Toronto	Ontario	M5G2M9	Canada	ftp://ftp.ncbi.nlm.nih.gov/geo/samples/GSM1213nnn/GSM1213781/suppl/GSM1213781_MB129_HG-U133_Plus_2_.CEL.gz	54675	70.96	1.796	adenocarcinoma	0	1	N
GSM1213782	MB130	GSM1213782	Public on Dec 22 2013	Aug 21 2013	Dec 22 2013	RNA	1	Primary NSCLC	Homo sapiens	Sex: M	histology: adenocarcinoma	t-stage: 1	n-stage: 0	m-stage: 0	Stage: 1A	age: 74.74	smoking: Ex-smoker	survival time: 3.21	status: alive	disease-free survival time: 3.214	recurrence: N	total RNA	Trizol extraction of total RNA was performed according to the manufacturer's instructions.	biotin	Biotinylated cRNA were prepared according to the standard Affymetrix protocol from 6 ug total RNA (Expression Analysis Technical Manual, 2001, Affymetrix).	9606	standard Affymetrix protocol	GeneChips were scanned using the Hewlett-Packard GeneArray Scanner G2500A.	Microarray data for 181 samples was preprocessed using RMA implemented in R/Bioconductor ‘affy’ package (ref: PMID:12538238). Normalized data values were transformed in log2 space and used in subsequent analysis	GPL570	Ming,,Tsao	ming.tsao@uhn.on.ca	4169464501	Applied Molecular Oncology	Ontario Cancer Institute	University of Toronto	610 University Avenue	Toronto	Ontario	M5G2M9	Canada	ftp://ftp.ncbi.nlm.nih.gov/geo/samples/GSM1213nnn/GSM1213782/suppl/GSM1213782_MB130_HG-U133_Plus_2_.CEL.gz	54675	74.74	3.214	adenocarcinoma	0	0	N
GSM1213783	MB131	GSM1213783	Public on Dec 22 2013	Aug 21 2013	Dec 22 2013	RNA	1	Primary NSCLC	Homo sapiens	Sex: F	histology: adenocarcinoma	t-stage: 1	n-stage: 0	m-stage: 0	Stage: 1A	age: 83.58	smoking: Ex-smoker	survival time: 0.6	status: dead	disease-free survival time: 0.6	recurrence: N	total RNA	Trizol extraction of total RNA was performed according to the manufacturer's instructions.	biotin	Biotinylated cRNA were prepared according to the standard Affymetrix protocol from 6 ug total RNA (Expression Analysis Technical Manual, 2001, Affymetrix).	9606	standard Affymetrix protocol	GeneChips were scanned using the Hewlett-Packard GeneArray Scanner G2500A.	Microarray data for 181 samples was preprocessed using RMA implemented in R/Bioconductor ‘affy’ package (ref: PMID:12538238). Normalized data values were transformed in log2 space and used in subsequent analysis	GPL570	Ming,,Tsao	ming.tsao@uhn.on.ca	4169464501	Applied Molecular Oncology	Ontario Cancer Institute	University of Toronto	610 University Avenue	Toronto	Ontario	M5G2M9	Canada	ftp://ftp.ncbi.nlm.nih.gov/geo/samples/GSM1213nnn/GSM1213783/suppl/GSM1213783_MB131_HG-U133_Plus_2_.CEL.gz	54675	83.58	0.6	adenocarcinoma	0	0	N
GSM1213784	MB132	GSM1213784	Public on Dec 22 2013	Aug 21 2013	Dec 22 2013	RNA	1	Primary NSCLC	Homo sapiens	Sex: M	histology: adenocarcinoma	t-stage: 1	n-stage: 0	m-stage: 0	Stage: 1A	age: 66.38	smoking: Ex-smoker	survival time: 5.2	status: alive	disease-free survival time: 5.205	recurrence: N	total RNA	Trizol extraction of total RNA was performed according to the manufacturer's instructions.	biotin	Biotinylated cRNA were prepared according to the standard Affymetrix protocol from 6 ug total RNA (Expression Analysis Technical Manual, 2001, Affymetrix).	9606	standard Affymetrix protocol	GeneChips were scanned using the Hewlett-Packard GeneArray Scanner G2500A.	Microarray data for 181 samples was preprocessed using RMA implemented in R/Bioconductor ‘affy’ package (ref: PMID:12538238). Normalized data values were transformed in log2 space and used in subsequent analysis	GPL570	Ming,,Tsao	ming.tsao@uhn.on.ca	4169464501	Applied Molecular Oncology	Ontario Cancer Institute	University of Toronto	610 University Avenue	Toronto	Ontario	M5G2M9	Canada	ftp://ftp.ncbi.nlm.nih.gov/geo/samples/GSM1213nnn/GSM1213784/suppl/GSM1213784_MB132_HG-U133_Plus_2_.CEL.gz	54675	66.38	5.205	adenocarcinoma	0	0	N
GSM1213785	MB133	GSM1213785	Public on Dec 22 2013	Aug 21 2013	Dec 22 2013	RNA	1	Primary NSCLC	Homo sapiens	Sex: M	histology: adenocarcinoma	t-stage: 1	n-stage: 0	m-stage: 0	Stage: 1A	age: 73.63	smoking: Unable to determine	survival time: 3.89	status: dead	disease-free survival time: 2.94	recurrence: Y	total RNA	Trizol extraction of total RNA was performed according to the manufacturer's instructions.	biotin	Biotinylated cRNA were prepared according to the standard Affymetrix protocol from 6 ug total RNA (Expression Analysis Technical Manual, 2001, Affymetrix).	9606	standard Affymetrix protocol	GeneChips were scanned using the Hewlett-Packard GeneArray Scanner G2500A.	Microarray data for 181 samples was preprocessed using RMA implemented in R/Bioconductor ‘affy’ package (ref: PMID:12538238). Normalized data values were transformed in log2 space and used in subsequent analysis	GPL570	Ming,,Tsao	ming.tsao@uhn.on.ca	4169464501	Applied Molecular Oncology	Ontario Cancer Institute	University of Toronto	610 University Avenue	Toronto	Ontario	M5G2M9	Canada	ftp://ftp.ncbi.nlm.nih.gov/geo/samples/GSM1213nnn/GSM1213785/suppl/GSM1213785_MB133_HG-U133_Plus_2_.CEL.gz	54675	73.63	2.94	adenocarcinoma	0	0	Y
GSM1213786	MB134	GSM1213786	Public on Dec 22 2013	Aug 21 2013	Dec 22 2013	RNA	1	Primary NSCLC	Homo sapiens	Sex: F	histology: squamous cell carcinoma	t-stage: 2	n-stage: 0	m-stage: 0	Stage: 1B	age: 73.79	smoking: Ex-smoker	survival time: 5.96	status: alive	disease-free survival time: 5.958	recurrence: N	total RNA	Trizol extraction of total RNA was performed according to the manufacturer's instructions.	biotin	Biotinylated cRNA were prepared according to the standard Affymetrix protocol from 6 ug total RNA (Expression Analysis Technical Manual, 2001, Affymetrix).	9606	standard Affymetrix protocol	GeneChips were scanned using the Hewlett-Packard GeneArray Scanner G2500A.	Microarray data for 181 samples was preprocessed using RMA implemented in R/Bioconductor ‘affy’ package (ref: PMID:12538238). Normalized data values were transformed in log2 space and used in subsequent analysis	GPL570	Ming,,Tsao	ming.tsao@uhn.on.ca	4169464501	Applied Molecular Oncology	Ontario Cancer Institute	University of Toronto	610 University Avenue	Toronto	Ontario	M5G2M9	Canada	ftp://ftp.ncbi.nlm.nih.gov/geo/samples/GSM1213nnn/GSM1213786/suppl/GSM1213786_MB134_HG-U133_Plus_2_.CEL.gz	54675	73.79	5.958	squamous cell carcinoma	0	0	N
GSM1213787	MB135	GSM1213787	Public on Dec 22 2013	Aug 21 2013	Dec 22 2013	RNA	1	Primary NSCLC	Homo sapiens	Sex: F	histology: adenocarcinoma	t-stage: 2	n-stage: 0	m-stage: 0	Stage: 1B	age: 71.22	smoking: Never	survival time: 3.43	status: alive	disease-free survival time: 2.913	recurrence: Y	total RNA	Trizol extraction of total RNA was performed according to the manufacturer's instructions.	biotin	Biotinylated cRNA were prepared according to the standard Affymetrix protocol from 6 ug total RNA (Expression Analysis Technical Manual, 2001, Affymetrix).	9606	standard Affymetrix protocol	GeneChips were scanned using the Hewlett-Packard GeneArray Scanner G2500A.	Microarray data for 181 samples was preprocessed using RMA implemented in R/Bioconductor ‘affy’ package (ref: PMID:12538238). Normalized data values were transformed in log2 space and used in subsequent analysis	GPL570	Ming,,Tsao	ming.tsao@uhn.on.ca	4169464501	Applied Molecular Oncology	Ontario Cancer Institute	University of Toronto	610 University Avenue	Toronto	Ontario	M5G2M9	Canada	ftp://ftp.ncbi.nlm.nih.gov/geo/samples/GSM1213nnn/GSM1213787/suppl/GSM1213787_MB135_HG-U133_Plus_2_.CEL.gz	54675	71.22	2.913	adenocarcinoma	0	0	Y
GSM1213788	MB136	GSM1213788	Public on Dec 22 2013	Aug 21 2013	Dec 22 2013	RNA	1	Primary NSCLC	Homo sapiens	Sex: M	histology: adenocarcinoma	t-stage: 2	n-stage: 1	m-stage: 0	Stage: 2B	age: 80.54	smoking: Ex-smoker	survival time: 1.49	status: dead	disease-free survival time: 1.191	recurrence: Y	total RNA	Trizol extraction of total RNA was performed according to the manufacturer's instructions.	biotin	Biotinylated cRNA were prepared according to the standard Affymetrix protocol from 6 ug total RNA (Expression Analysis Technical Manual, 2001, Affymetrix).	9606	standard Affymetrix protocol	GeneChips were scanned using the Hewlett-Packard GeneArray Scanner G2500A.	Microarray data for 181 samples was preprocessed using RMA implemented in R/Bioconductor ‘affy’ package (ref: PMID:12538238). Normalized data values were transformed in log2 space and used in subsequent analysis	GPL570	Ming,,Tsao	ming.tsao@uhn.on.ca	4169464501	Applied Molecular Oncology	Ontario Cancer Institute	University of Toronto	610 University Avenue	Toronto	Ontario	M5G2M9	Canada	ftp://ftp.ncbi.nlm.nih.gov/geo/samples/GSM1213nnn/GSM1213788/suppl/GSM1213788_MB136_HG-U133_Plus_2_.CEL.gz	54675	80.54	1.191	adenocarcinoma	0	1	Y
GSM1213789	MB137	GSM1213789	Public on Dec 22 2013	Aug 21 2013	Dec 22 2013	RNA	1	Primary NSCLC	Homo sapiens	Sex: M	histology: squamous cell carcinoma	t-stage: 2	n-stage: 0	m-stage: 0	Stage: 1B	age: 80.34	smoking: Ex-smoker	survival time: 1.83	status: dead	disease-free survival time: 0.709	recurrence: Y	total RNA	Trizol extraction of total RNA was performed according to the manufacturer's instructions.	biotin	Biotinylated cRNA were prepared according to the standard Affymetrix protocol from 6 ug total RNA (Expression Analysis Technical Manual, 2001, Affymetrix).	9606	standard Affymetrix protocol	GeneChips were scanned using the Hewlett-Packard GeneArray Scanner G2500A.	Microarray data for 181 samples was preprocessed using RMA implemented in R/Bioconductor ‘affy’ package (ref: PMID:12538238). Normalized data values were transformed in log2 space and used in subsequent analysis	GPL570	Ming,,Tsao	ming.tsao@uhn.on.ca	4169464501	Applied Molecular Oncology	Ontario Cancer Institute	University of Toronto	610 University Avenue	Toronto	Ontario	M5G2M9	Canada	ftp://ftp.ncbi.nlm.nih.gov/geo/samples/GSM1213nnn/GSM1213789/suppl/GSM1213789_MB137_HG-U133_Plus_2_.CEL.gz	54675	80.34	0.709	squamous cell carcinoma	0	0	Y
GSM1213790	MB138	GSM1213790	Public on Dec 22 2013	Aug 21 2013	Dec 22 2013	RNA	1	Primary NSCLC	Homo sapiens	Sex: F	histology: squamous cell carcinoma	t-stage: 2	n-stage: 0	m-stage: 0	Stage: 1B	age: 67.29	smoking: Current	survival time: 5.18	status: alive	disease-free survival time: 5.183	recurrence: N	total RNA	Trizol extraction of total RNA was performed according to the manufacturer's instructions.	biotin	Biotinylated cRNA were prepared according to the standard Affymetrix protocol from 6 ug total RNA (Expression Analysis Technical Manual, 2001, Affymetrix).	9606	standard Affymetrix protocol	GeneChips were scanned using the Hewlett-Packard GeneArray Scanner G2500A.	Microarray data for 181 samples was preprocessed using RMA implemented in R/Bioconductor ‘affy’ package (ref: PMID:12538238). Normalized data values were transformed in log2 space and used in subsequent analysis	GPL570	Ming,,Tsao	ming.tsao@uhn.on.ca	4169464501	Applied Molecular Oncology	Ontario Cancer Institute	University of Toronto	610 University Avenue	Toronto	Ontario	M5G2M9	Canada	ftp://ftp.ncbi.nlm.nih.gov/geo/samples/GSM1213nnn/GSM1213790/suppl/GSM1213790_MB138_HG-U133_Plus_2_.CEL.gz	54675	67.29	5.183	squamous cell carcinoma	0	0	N
GSM1213791	MB139	GSM1213791	Public on Dec 22 2013	Aug 21 2013	Dec 22 2013	RNA	1	Primary NSCLC	Homo sapiens	Sex: F	histology: squamous cell carcinoma	t-stage: 1	n-stage: 0	m-stage: 0	Stage: 1A	age: 69.07	smoking: Current	survival time: 5.18	status: dead	disease-free survival time: 0.077	recurrence: U	total RNA	Trizol extraction of total RNA was performed according to the manufacturer's instructions.	biotin	Biotinylated cRNA were prepared according to the standard Affymetrix protocol from 6 ug total RNA (Expression Analysis Technical Manual, 2001, Affymetrix).	9606	standard Affymetrix protocol	GeneChips were scanned using the Hewlett-Packard GeneArray Scanner G2500A.	Microarray data for 181 samples was preprocessed using RMA implemented in R/Bioconductor ‘affy’ package (ref: PMID:12538238). Normalized data values were transformed in log2 space and used in subsequent analysis	GPL570	Ming,,Tsao	ming.tsao@uhn.on.ca	4169464501	Applied Molecular Oncology	Ontario Cancer Institute	University of Toronto	610 University Avenue	Toronto	Ontario	M5G2M9	Canada	ftp://ftp.ncbi.nlm.nih.gov/geo/samples/GSM1213nnn/GSM1213791/suppl/GSM1213791_MB139_HG-U133_Plus_2_.CEL.gz	54675	69.07	0.077	squamous cell carcinoma	0	0	U
GSM1213792	MB140	GSM1213792	Public on Dec 22 2013	Aug 21 2013	Dec 22 2013	RNA	1	Primary NSCLC	Homo sapiens	Sex: F	histology: adenocarcinoma	t-stage: 2	n-stage: 0	m-stage: 0	Stage: 1B	age: 79.62	smoking: Ex-smoker	survival time: 2.92	status: dead	disease-free survival time: 2.916	recurrence: N	total RNA	Trizol extraction of total RNA was performed according to the manufacturer's instructions.	biotin	Biotinylated cRNA were prepared according to the standard Affymetrix protocol from 6 ug total RNA (Expression Analysis Technical Manual, 2001, Affymetrix).	9606	standard Affymetrix protocol	GeneChips were scanned using the Hewlett-Packard GeneArray Scanner G2500A.	Microarray data for 181 samples was preprocessed using RMA implemented in R/Bioconductor ‘affy’ package (ref: PMID:12538238). Normalized data values were transformed in log2 space and used in subsequent analysis	GPL570	Ming,,Tsao	ming.tsao@uhn.on.ca	4169464501	Applied Molecular Oncology	Ontario Cancer Institute	University of Toronto	610 University Avenue	Toronto	Ontario	M5G2M9	Canada	ftp://ftp.ncbi.nlm.nih.gov/geo/samples/GSM1213nnn/GSM1213792/suppl/GSM1213792_MB140_HG-U133_Plus_2_.CEL.gz	54675	79.62	2.916	adenocarcinoma	0	0	N
GSM1213793	MB141	GSM1213793	Public on Dec 22 2013	Aug 21 2013	Dec 22 2013	RNA	1	Primary NSCLC	Homo sapiens	Sex: F	histology: adenocarcinoma	t-stage: 2	n-stage: 0	m-stage: 0	Stage: 1B	age: 72.67	smoking: Never	survival time: 2.69	status: alive	disease-free survival time: 2.686	recurrence: N	total RNA	Trizol extraction of total RNA was performed according to the manufacturer's instructions.	biotin	Biotinylated cRNA were prepared according to the standard Affymetrix protocol from 6 ug total RNA (Expression Analysis Technical Manual, 2001, Affymetrix).	9606	standard Affymetrix protocol	GeneChips were scanned using the Hewlett-Packard GeneArray Scanner G2500A.	Microarray data for 181 samples was preprocessed using RMA implemented in R/Bioconductor ‘affy’ package (ref: PMID:12538238). Normalized data values were transformed in log2 space and used in subsequent analysis	GPL570	Ming,,Tsao	ming.tsao@uhn.on.ca	4169464501	Applied Molecular Oncology	Ontario Cancer Institute	University of Toronto	610 University Avenue	Toronto	Ontario	M5G2M9	Canada	ftp://ftp.ncbi.nlm.nih.gov/geo/samples/GSM1213nnn/GSM1213793/suppl/GSM1213793_MB141_HG-U133_Plus_2_.CEL.gz	54675	72.67	2.686	adenocarcinoma	0	0	N
GSM1213794	MB145	GSM1213794	Public on Dec 22 2013	Aug 21 2013	Dec 22 2013	RNA	1	Primary NSCLC	Homo sapiens	Sex: F	histology: adenocarcinoma	t-stage: 1	n-stage: 0	m-stage: 0	Stage: 1A	age: 56.71	smoking: Never	survival time: 4.99	status: alive	disease-free survival time: 4.988	recurrence: N	total RNA	Trizol extraction of total RNA was performed according to the manufacturer's instructions.	biotin	Biotinylated cRNA were prepared according to the standard Affymetrix protocol from 6 ug total RNA (Expression Analysis Technical Manual, 2001, Affymetrix).	9606	standard Affymetrix protocol	GeneChips were scanned using the Hewlett-Packard GeneArray Scanner G2500A.	Microarray data for 181 samples was preprocessed using RMA implemented in R/Bioconductor ‘affy’ package (ref: PMID:12538238). Normalized data values were transformed in log2 space and used in subsequent analysis	GPL570	Ming,,Tsao	ming.tsao@uhn.on.ca	4169464501	Applied Molecular Oncology	Ontario Cancer Institute	University of Toronto	610 University Avenue	Toronto	Ontario	M5G2M9	Canada	ftp://ftp.ncbi.nlm.nih.gov/geo/samples/GSM1213nnn/GSM1213794/suppl/GSM1213794_MB145_HG-U133_Plus_2_.CEL.gz	54675	56.71	4.988	adenocarcinoma	0	0	N
GSM1213795	MB146	GSM1213795	Public on Dec 22 2013	Aug 21 2013	Dec 22 2013	RNA	1	Primary NSCLC	Homo sapiens	Sex: F	histology: adenocarcinoma	t-stage: 1	n-stage: 0	m-stage: 0	Stage: 1A	age: 60.29	smoking: Unable to determine	survival time: 6.67	status: alive	disease-free survival time: 6.675	recurrence: N	total RNA	Trizol extraction of total RNA was performed according to the manufacturer's instructions.	biotin	Biotinylated cRNA were prepared according to the standard Affymetrix protocol from 6 ug total RNA (Expression Analysis Technical Manual, 2001, Affymetrix).	9606	standard Affymetrix protocol	GeneChips were scanned using the Hewlett-Packard GeneArray Scanner G2500A.	Microarray data for 181 samples was preprocessed using RMA implemented in R/Bioconductor ‘affy’ package (ref: PMID:12538238). Normalized data values were transformed in log2 space and used in subsequent analysis	GPL570	Ming,,Tsao	ming.tsao@uhn.on.ca	4169464501	Applied Molecular Oncology	Ontario Cancer Institute	University of Toronto	610 University Avenue	Toronto	Ontario	M5G2M9	Canada	ftp://ftp.ncbi.nlm.nih.gov/geo/samples/GSM1213nnn/GSM1213795/suppl/GSM1213795_MB146_HG-U133_Plus_2_.CEL.gz	54675	60.29	6.675	adenocarcinoma	0	0	N
GSM1213796	MB147	GSM1213796	Public on Dec 22 2013	Aug 21 2013	Dec 22 2013	RNA	1	Primary NSCLC	Homo sapiens	Sex: M	histology: squamous cell carcinoma	t-stage: 2	n-stage: 1	m-stage: 0	Stage: 2B	age: 61.86	smoking: Ex-smoker	survival time: 5.6	status: dead	disease-free survival time: 5.604	recurrence: N	total RNA	Trizol extraction of total RNA was performed according to the manufacturer's instructions.	biotin	Biotinylated cRNA were prepared according to the standard Affymetrix protocol from 6 ug total RNA (Expression Analysis Technical Manual, 2001, Affymetrix).	9606	standard Affymetrix protocol	GeneChips were scanned using the Hewlett-Packard GeneArray Scanner G2500A.	Microarray data for 181 samples was preprocessed using RMA implemented in R/Bioconductor ‘affy’ package (ref: PMID:12538238). Normalized data values were transformed in log2 space and used in subsequent analysis	GPL570	Ming,,Tsao	ming.tsao@uhn.on.ca	4169464501	Applied Molecular Oncology	Ontario Cancer Institute	University of Toronto	610 University Avenue	Toronto	Ontario	M5G2M9	Canada	ftp://ftp.ncbi.nlm.nih.gov/geo/samples/GSM1213nnn/GSM1213796/suppl/GSM1213796_MB147_HG-U133_Plus_2_.CEL.gz	54675	61.86	5.604	squamous cell carcinoma	0	1	N
GSM1213797	MB148	GSM1213797	Public on Dec 22 2013	Aug 21 2013	Dec 22 2013	RNA	1	Primary NSCLC	Homo sapiens	Sex: M	histology: adenocarcinoma	t-stage: 1	n-stage: 0	m-stage: 0	Stage: 1A	age: 70.91	smoking: Current	survival time: 5.84	status: alive	disease-free survival time: 5.837	recurrence: N	total RNA	Trizol extraction of total RNA was performed according to the manufacturer's instructions.	biotin	Biotinylated cRNA were prepared according to the standard Affymetrix protocol from 6 ug total RNA (Expression Analysis Technical Manual, 2001, Affymetrix).	9606	standard Affymetrix protocol	GeneChips were scanned using the Hewlett-Packard GeneArray Scanner G2500A.	Microarray data for 181 samples was preprocessed using RMA implemented in R/Bioconductor ‘affy’ package (ref: PMID:12538238). Normalized data values were transformed in log2 space and used in subsequent analysis	GPL570	Ming,,Tsao	ming.tsao@uhn.on.ca	4169464501	Applied Molecular Oncology	Ontario Cancer Institute	University of Toronto	610 University Avenue	Toronto	Ontario	M5G2M9	Canada	ftp://ftp.ncbi.nlm.nih.gov/geo/samples/GSM1213nnn/GSM1213797/suppl/GSM1213797_MB148_HG-U133_Plus_2_.CEL.gz	54675	70.91	5.837	adenocarcinoma	0	0	N
GSM1213798	MB149	GSM1213798	Public on Dec 22 2013	Aug 21 2013	Dec 22 2013	RNA	1	Primary NSCLC	Homo sapiens	Sex: M	histology: adenocarcinoma	t-stage: 2	n-stage: 0	m-stage: 0	Stage: 1B	age: 75.03	smoking: Ex-smoker	survival time: 10.88	status: alive	disease-free survival time: 0.019	recurrence: U	total RNA	Trizol extraction of total RNA was performed according to the manufacturer's instructions.	biotin	Biotinylated cRNA were prepared according to the standard Affymetrix protocol from 6 ug total RNA (Expression Analysis Technical Manual, 2001, Affymetrix).	9606	standard Affymetrix protocol	GeneChips were scanned using the Hewlett-Packard GeneArray Scanner G2500A.	Microarray data for 181 samples was preprocessed using RMA implemented in R/Bioconductor ‘affy’ package (ref: PMID:12538238). Normalized data values were transformed in log2 space and used in subsequent analysis	GPL570	Ming,,Tsao	ming.tsao@uhn.on.ca	4169464501	Applied Molecular Oncology	Ontario Cancer Institute	University of Toronto	610 University Avenue	Toronto	Ontario	M5G2M9	Canada	ftp://ftp.ncbi.nlm.nih.gov/geo/samples/GSM1213nnn/GSM1213798/suppl/GSM1213798_MB149_HG-U133_Plus_2_.CEL.gz	54675	75.03	0.019	adenocarcinoma	0	0	U
GSM1213799	MB150	GSM1213799	Public on Dec 22 2013	Aug 21 2013	Dec 22 2013	RNA	1	Primary NSCLC	Homo sapiens	Sex: F	histology: large cell carcinoma	t-stage: 1	n-stage: 0	m-stage: 0	Stage: 1A	age: 54.73	smoking: Current	survival time: 0.19	status: dead	disease-free survival time: 0.194	recurrence: N	total RNA	Trizol extraction of total RNA was performed according to the manufacturer's instructions.	biotin	Biotinylated cRNA were prepared according to the standard Affymetrix protocol from 6 ug total RNA (Expression Analysis Technical Manual, 2001, Affymetrix).	9606	standard Affymetrix protocol	GeneChips were scanned using the Hewlett-Packard GeneArray Scanner G2500A.	Microarray data for 181 samples was preprocessed using RMA implemented in R/Bioconductor ‘affy’ package (ref: PMID:12538238). Normalized data values were transformed in log2 space and used in subsequent analysis	GPL570	Ming,,Tsao	ming.tsao@uhn.on.ca	4169464501	Applied Molecular Oncology	Ontario Cancer Institute	University of Toronto	610 University Avenue	Toronto	Ontario	M5G2M9	Canada	ftp://ftp.ncbi.nlm.nih.gov/geo/samples/GSM1213nnn/GSM1213799/suppl/GSM1213799_MB150_HG-U133_Plus_2_.CEL.gz	54675	54.73	0.194	large cell carcinoma	0	0	N
GSM1213800	MB151	GSM1213800	Public on Dec 22 2013	Aug 21 2013	Dec 22 2013	RNA	1	Primary NSCLC	Homo sapiens	Sex: F	histology: adenocarcinoma	t-stage: 1	n-stage: 0	m-stage: 0	Stage: 1A	age: 84.48	smoking: Never	survival time: 0.51	status: alive	disease-free survival time: 0.515	recurrence: N	total RNA	Trizol extraction of total RNA was performed according to the manufacturer's instructions.	biotin	Biotinylated cRNA were prepared according to the standard Affymetrix protocol from 6 ug total RNA (Expression Analysis Technical Manual, 2001, Affymetrix).	9606	standard Affymetrix protocol	GeneChips were scanned using the Hewlett-Packard GeneArray Scanner G2500A.	Microarray data for 181 samples was preprocessed using RMA implemented in R/Bioconductor ‘affy’ package (ref: PMID:12538238). Normalized data values were transformed in log2 space and used in subsequent analysis	GPL570	Ming,,Tsao	ming.tsao@uhn.on.ca	4169464501	Applied Molecular Oncology	Ontario Cancer Institute	University of Toronto	610 University Avenue	Toronto	Ontario	M5G2M9	Canada	ftp://ftp.ncbi.nlm.nih.gov/geo/samples/GSM1213nnn/GSM1213800/suppl/GSM1213800_MB151_HG-U133_Plus_2_.CEL.gz	54675	84.48	0.515	adenocarcinoma	0	0	N
GSM1213801	MB152	GSM1213801	Public on Dec 22 2013	Aug 21 2013	Dec 22 2013	RNA	1	Primary NSCLC	Homo sapiens	Sex: M	histology: adenocarcinoma	t-stage: 1	n-stage: 1	m-stage: 0	Stage: 2A	age: 76.94	smoking: Ex-smoker	survival time: 4.04	status: dead	disease-free survival time: 0.027	recurrence: U	total RNA	Trizol extraction of total RNA was performed according to the manufacturer's instructions.	biotin	Biotinylated cRNA were prepared according to the standard Affymetrix protocol from 6 ug total RNA (Expression Analysis Technical Manual, 2001, Affymetrix).	9606	standard Affymetrix protocol	GeneChips were scanned using the Hewlett-Packard GeneArray Scanner G2500A.	Microarray data for 181 samples was preprocessed using RMA implemented in R/Bioconductor ‘affy’ package (ref: PMID:12538238). Normalized data values were transformed in log2 space and used in subsequent analysis	GPL570	Ming,,Tsao	ming.tsao@uhn.on.ca	4169464501	Applied Molecular Oncology	Ontario Cancer Institute	University of Toronto	610 University Avenue	Toronto	Ontario	M5G2M9	Canada	ftp://ftp.ncbi.nlm.nih.gov/geo/samples/GSM1213nnn/GSM1213801/suppl/GSM1213801_MB152_HG-U133_Plus_2_.CEL.gz	54675	76.94	0.027	adenocarcinoma	0	1	U
GSM1213802	MB153	GSM1213802	Public on Dec 22 2013	Aug 21 2013	Dec 22 2013	RNA	1	Primary NSCLC	Homo sapiens	Sex: F	histology: squamous cell carcinoma	t-stage: 2	n-stage: 1	m-stage: 0	Stage: 2B	age: 63.8	smoking: Current	survival time: 4.73	status: alive	disease-free survival time: 4.726	recurrence: N	total RNA	Trizol extraction of total RNA was performed according to the manufacturer's instructions.	biotin	Biotinylated cRNA were prepared according to the standard Affymetrix protocol from 6 ug total RNA (Expression Analysis Technical Manual, 2001, Affymetrix).	9606	standard Affymetrix protocol	GeneChips were scanned using the Hewlett-Packard GeneArray Scanner G2500A.	Microarray data for 181 samples was preprocessed using RMA implemented in R/Bioconductor ‘affy’ package (ref: PMID:12538238). Normalized data values were transformed in log2 space and used in subsequent analysis	GPL570	Ming,,Tsao	ming.tsao@uhn.on.ca	4169464501	Applied Molecular Oncology	Ontario Cancer Institute	University of Toronto	610 University Avenue	Toronto	Ontario	M5G2M9	Canada	ftp://ftp.ncbi.nlm.nih.gov/geo/samples/GSM1213nnn/GSM1213802/suppl/GSM1213802_MB153_HG-U133_Plus_2_.CEL.gz	54675	63.8	4.726	squamous cell carcinoma	0	1	N
GSM1213803	MB154	GSM1213803	Public on Dec 22 2013	Aug 21 2013	Dec 22 2013	RNA	1	Primary NSCLC	Homo sapiens	Sex: M	histology: adenocarcinoma	t-stage: 2	n-stage: 0	m-stage: 0	Stage: 1B	age: 73.69	smoking: Current	survival time: 1.54	status: alive	disease-free survival time: 1.536	recurrence: N	total RNA	Trizol extraction of total RNA was performed according to the manufacturer's instructions.	biotin	Biotinylated cRNA were prepared according to the standard Affymetrix protocol from 6 ug total RNA (Expression Analysis Technical Manual, 2001, Affymetrix).	9606	standard Affymetrix protocol	GeneChips were scanned using the Hewlett-Packard GeneArray Scanner G2500A.	Microarray data for 181 samples was preprocessed using RMA implemented in R/Bioconductor ‘affy’ package (ref: PMID:12538238). Normalized data values were transformed in log2 space and used in subsequent analysis	GPL570	Ming,,Tsao	ming.tsao@uhn.on.ca	4169464501	Applied Molecular Oncology	Ontario Cancer Institute	University of Toronto	610 University Avenue	Toronto	Ontario	M5G2M9	Canada	ftp://ftp.ncbi.nlm.nih.gov/geo/samples/GSM1213nnn/GSM1213803/suppl/GSM1213803_MB154_HG-U133_Plus_2_.CEL.gz	54675	73.69	1.536	adenocarcinoma	0	0	N
GSM1213804	MB155	GSM1213804	Public on Dec 22 2013	Aug 21 2013	Dec 22 2013	RNA	1	Primary NSCLC	Homo sapiens	Sex: F	histology: adenocarcinoma	t-stage: 2	n-stage: 0	m-stage: 0	Stage: 1B	age: 80.83	smoking: Unable to determine	survival time: 7.83	status: alive	disease-free survival time: 7.833	recurrence: N	total RNA	Trizol extraction of total RNA was performed according to the manufacturer's instructions.	biotin	Biotinylated cRNA were prepared according to the standard Affymetrix protocol from 6 ug total RNA (Expression Analysis Technical Manual, 2001, Affymetrix).	9606	standard Affymetrix protocol	GeneChips were scanned using the Hewlett-Packard GeneArray Scanner G2500A.	Microarray data for 181 samples was preprocessed using RMA implemented in R/Bioconductor ‘affy’ package (ref: PMID:12538238). Normalized data values were transformed in log2 space and used in subsequent analysis	GPL570	Ming,,Tsao	ming.tsao@uhn.on.ca	4169464501	Applied Molecular Oncology	Ontario Cancer Institute	University of Toronto	610 University Avenue	Toronto	Ontario	M5G2M9	Canada	ftp://ftp.ncbi.nlm.nih.gov/geo/samples/GSM1213nnn/GSM1213804/suppl/GSM1213804_MB155_HG-U133_Plus_2_.CEL.gz	54675	80.83	7.833	adenocarcinoma	0	0	N
GSM1213805	MB156	GSM1213805	Public on Dec 22 2013	Aug 21 2013	Dec 22 2013	RNA	1	Primary NSCLC	Homo sapiens	Sex: M	histology: adenocarcinoma	t-stage: 2	n-stage: 0	m-stage: 0	Stage: 1B	age: 47.09	smoking: Ex-smoker	survival time: 6.02	status: alive	disease-free survival time: 6.021	recurrence: N	total RNA	Trizol extraction of total RNA was performed according to the manufacturer's instructions.	biotin	Biotinylated cRNA were prepared according to the standard Affymetrix protocol from 6 ug total RNA (Expression Analysis Technical Manual, 2001, Affymetrix).	9606	standard Affymetrix protocol	GeneChips were scanned using the Hewlett-Packard GeneArray Scanner G2500A.	Microarray data for 181 samples was preprocessed using RMA implemented in R/Bioconductor ‘affy’ package (ref: PMID:12538238). Normalized data values were transformed in log2 space and used in subsequent analysis	GPL570	Ming,,Tsao	ming.tsao@uhn.on.ca	4169464501	Applied Molecular Oncology	Ontario Cancer Institute	University of Toronto	610 University Avenue	Toronto	Ontario	M5G2M9	Canada	ftp://ftp.ncbi.nlm.nih.gov/geo/samples/GSM1213nnn/GSM1213805/suppl/GSM1213805_MB156_HG-U133_Plus_2_.CEL.gz	54675	47.09	6.021	adenocarcinoma	0	0	N
GSM1213806	MB157	GSM1213806	Public on Dec 22 2013	Aug 21 2013	Dec 22 2013	RNA	1	Primary NSCLC	Homo sapiens	Sex: M	histology: adenocarcinoma	t-stage: 2	n-stage: 0	m-stage: 0	Stage: 1B	age: 69.03	smoking: Current	survival time: 1.71	status: alive	disease-free survival time: 1.714	recurrence: N	total RNA	Trizol extraction of total RNA was performed according to the manufacturer's instructions.	biotin	Biotinylated cRNA were prepared according to the standard Affymetrix protocol from 6 ug total RNA (Expression Analysis Technical Manual, 2001, Affymetrix).	9606	standard Affymetrix protocol	GeneChips were scanned using the Hewlett-Packard GeneArray Scanner G2500A.	Microarray data for 181 samples was preprocessed using RMA implemented in R/Bioconductor ‘affy’ package (ref: PMID:12538238). Normalized data values were transformed in log2 space and used in subsequent analysis	GPL570	Ming,,Tsao	ming.tsao@uhn.on.ca	4169464501	Applied Molecular Oncology	Ontario Cancer Institute	University of Toronto	610 University Avenue	Toronto	Ontario	M5G2M9	Canada	ftp://ftp.ncbi.nlm.nih.gov/geo/samples/GSM1213nnn/GSM1213806/suppl/GSM1213806_MB157_HG-U133_Plus_2_.CEL.gz	54675	69.03	1.714	adenocarcinoma	0	0	N
GSM1213807	MB158	GSM1213807	Public on Dec 22 2013	Aug 21 2013	Dec 22 2013	RNA	1	Primary NSCLC	Homo sapiens	Sex: M	histology: adenocarcinoma	t-stage: 2	n-stage: 1	m-stage: 0	Stage: 2B	age: 69.92	smoking: Current	survival time: 0.71	status: alive	disease-free survival time: 0.706	recurrence: N	total RNA	Trizol extraction of total RNA was performed according to the manufacturer's instructions.	biotin	Biotinylated cRNA were prepared according to the standard Affymetrix protocol from 6 ug total RNA (Expression Analysis Technical Manual, 2001, Affymetrix).	9606	standard Affymetrix protocol	GeneChips were scanned using the Hewlett-Packard GeneArray Scanner G2500A.	Microarray data for 181 samples was preprocessed using RMA implemented in R/Bioconductor ‘affy’ package (ref: PMID:12538238). Normalized data values were transformed in log2 space and used in subsequent analysis	GPL570	Ming,,Tsao	ming.tsao@uhn.on.ca	4169464501	Applied Molecular Oncology	Ontario Cancer Institute	University of Toronto	610 University Avenue	Toronto	Ontario	M5G2M9	Canada	ftp://ftp.ncbi.nlm.nih.gov/geo/samples/GSM1213nnn/GSM1213807/suppl/GSM1213807_MB158_HG-U133_Plus_2_.CEL.gz	54675	69.92	0.706	adenocarcinoma	0	1	N
GSM1213808	MB159	GSM1213808	Public on Dec 22 2013	Aug 21 2013	Dec 22 2013	RNA	1	Primary NSCLC	Homo sapiens	Sex: F	histology: adenocarcinoma	t-stage: 1	n-stage: 0	m-stage: 0	Stage: 1A	age: 48.8	smoking: Never	survival time: 5	status: alive	disease-free survival time: 5.005	recurrence: N	total RNA	Trizol extraction of total RNA was performed according to the manufacturer's instructions.	biotin	Biotinylated cRNA were prepared according to the standard Affymetrix protocol from 6 ug total RNA (Expression Analysis Technical Manual, 2001, Affymetrix).	9606	standard Affymetrix protocol	GeneChips were scanned using the Hewlett-Packard GeneArray Scanner G2500A.	Microarray data for 181 samples was preprocessed using RMA implemented in R/Bioconductor ‘affy’ package (ref: PMID:12538238). Normalized data values were transformed in log2 space and used in subsequent analysis	GPL570	Ming,,Tsao	ming.tsao@uhn.on.ca	4169464501	Applied Molecular Oncology	Ontario Cancer Institute	University of Toronto	610 University Avenue	Toronto	Ontario	M5G2M9	Canada	ftp://ftp.ncbi.nlm.nih.gov/geo/samples/GSM1213nnn/GSM1213808/suppl/GSM1213808_MB159_HG-U133_Plus_2_.CEL.gz	54675	48.8	5.005	adenocarcinoma	0	0	N
GSM1213809	MB161	GSM1213809	Public on Dec 22 2013	Aug 21 2013	Dec 22 2013	RNA	1	Primary NSCLC	Homo sapiens	Sex: F	histology: adenocarcinoma	t-stage: 1	n-stage: 0	m-stage: 0	Stage: 1A	age: 78.58	smoking: Ex-smoker	survival time: 1.27	status: alive	disease-free survival time: 1.273	recurrence: N	total RNA	Trizol extraction of total RNA was performed according to the manufacturer's instructions.	biotin	Biotinylated cRNA were prepared according to the standard Affymetrix protocol from 6 ug total RNA (Expression Analysis Technical Manual, 2001, Affymetrix).	9606	standard Affymetrix protocol	GeneChips were scanned using the Hewlett-Packard GeneArray Scanner G2500A.	Microarray data for 181 samples was preprocessed using RMA implemented in R/Bioconductor ‘affy’ package (ref: PMID:12538238). Normalized data values were transformed in log2 space and used in subsequent analysis	GPL570	Ming,,Tsao	ming.tsao@uhn.on.ca	4169464501	Applied Molecular Oncology	Ontario Cancer Institute	University of Toronto	610 University Avenue	Toronto	Ontario	M5G2M9	Canada	ftp://ftp.ncbi.nlm.nih.gov/geo/samples/GSM1213nnn/GSM1213809/suppl/GSM1213809_MB161_HG-U133_Plus_2_.CEL.gz	54675	78.58	1.273	adenocarcinoma	0	0	N
GSM1213810	MB162	GSM1213810	Public on Dec 22 2013	Aug 21 2013	Dec 22 2013	RNA	1	Primary NSCLC	Homo sapiens	Sex: F	histology: adenocarcinoma	t-stage: 2	n-stage: 0	m-stage: 0	Stage: 1B	age: 70.38	smoking: Never	survival time: 0.15	status: alive	disease-free survival time: 0.153	recurrence: N	total RNA	Trizol extraction of total RNA was performed according to the manufacturer's instructions.	biotin	Biotinylated cRNA were prepared according to the standard Affymetrix protocol from 6 ug total RNA (Expression Analysis Technical Manual, 2001, Affymetrix).	9606	standard Affymetrix protocol	GeneChips were scanned using the Hewlett-Packard GeneArray Scanner G2500A.	Microarray data for 181 samples was preprocessed using RMA implemented in R/Bioconductor ‘affy’ package (ref: PMID:12538238). Normalized data values were transformed in log2 space and used in subsequent analysis	GPL570	Ming,,Tsao	ming.tsao@uhn.on.ca	4169464501	Applied Molecular Oncology	Ontario Cancer Institute	University of Toronto	610 University Avenue	Toronto	Ontario	M5G2M9	Canada	ftp://ftp.ncbi.nlm.nih.gov/geo/samples/GSM1213nnn/GSM1213810/suppl/GSM1213810_MB162_HG-U133_Plus_2_.CEL.gz	54675	70.38	0.153	adenocarcinoma	0	0	N
GSM1213811	MB163	GSM1213811	Public on Dec 22 2013	Aug 21 2013	Dec 22 2013	RNA	1	Primary NSCLC	Homo sapiens	Sex: M	histology: adenocarcinoma	t-stage: 1	n-stage: 1	m-stage: 0	Stage: 2A	age: 62.68	smoking: Ex-smoker	survival time: 1.37	status: alive	disease-free survival time: 1.372	recurrence: N	total RNA	Trizol extraction of total RNA was performed according to the manufacturer's instructions.	biotin	Biotinylated cRNA were prepared according to the standard Affymetrix protocol from 6 ug total RNA (Expression Analysis Technical Manual, 2001, Affymetrix).	9606	standard Affymetrix protocol	GeneChips were scanned using the Hewlett-Packard GeneArray Scanner G2500A.	Microarray data for 181 samples was preprocessed using RMA implemented in R/Bioconductor ‘affy’ package (ref: PMID:12538238). Normalized data values were transformed in log2 space and used in subsequent analysis	GPL570	Ming,,Tsao	ming.tsao@uhn.on.ca	4169464501	Applied Molecular Oncology	Ontario Cancer Institute	University of Toronto	610 University Avenue	Toronto	Ontario	M5G2M9	Canada	ftp://ftp.ncbi.nlm.nih.gov/geo/samples/GSM1213nnn/GSM1213811/suppl/GSM1213811_MB163_HG-U133_Plus_2_.CEL.gz	54675	62.68	1.372	adenocarcinoma	0	1	N
GSM1213812	MB164	GSM1213812	Public on Dec 22 2013	Aug 21 2013	Dec 22 2013	RNA	1	Primary NSCLC	Homo sapiens	Sex: M	histology: adenocarcinoma	t-stage: 2	n-stage: 1	m-stage: 0	Stage: 2B	age: 62.17	smoking: Ex-smoker	survival time: 0.8	status: dead	disease-free survival time: 0.802	recurrence: N	total RNA	Trizol extraction of total RNA was performed according to the manufacturer's instructions.	biotin	Biotinylated cRNA were prepared according to the standard Affymetrix protocol from 6 ug total RNA (Expression Analysis Technical Manual, 2001, Affymetrix).	9606	standard Affymetrix protocol	GeneChips were scanned using the Hewlett-Packard GeneArray Scanner G2500A.	Microarray data for 181 samples was preprocessed using RMA implemented in R/Bioconductor ‘affy’ package (ref: PMID:12538238). Normalized data values were transformed in log2 space and used in subsequent analysis	GPL570	Ming,,Tsao	ming.tsao@uhn.on.ca	4169464501	Applied Molecular Oncology	Ontario Cancer Institute	University of Toronto	610 University Avenue	Toronto	Ontario	M5G2M9	Canada	ftp://ftp.ncbi.nlm.nih.gov/geo/samples/GSM1213nnn/GSM1213812/suppl/GSM1213812_MB164_HG-U133_Plus_2_.CEL.gz	54675	62.17	0.802	adenocarcinoma	0	1	N
GSM1213813	MB165	GSM1213813	Public on Dec 22 2013	Aug 21 2013	Dec 22 2013	RNA	1	Primary NSCLC	Homo sapiens	Sex: M	histology: squamous cell carcinoma	t-stage: 2	n-stage: 0	m-stage: 0	Stage: 1B	age: 71.35	smoking: Unable to determine	survival time: 0.95	status: dead	disease-free survival time: 0.947	recurrence: N	total RNA	Trizol extraction of total RNA was performed according to the manufacturer's instructions.	biotin	Biotinylated cRNA were prepared according to the standard Affymetrix protocol from 6 ug total RNA (Expression Analysis Technical Manual, 2001, Affymetrix).	9606	standard Affymetrix protocol	GeneChips were scanned using the Hewlett-Packard GeneArray Scanner G2500A.	Microarray data for 181 samples was preprocessed using RMA implemented in R/Bioconductor ‘affy’ package (ref: PMID:12538238). Normalized data values were transformed in log2 space and used in subsequent analysis	GPL570	Ming,,Tsao	ming.tsao@uhn.on.ca	4169464501	Applied Molecular Oncology	Ontario Cancer Institute	University of Toronto	610 University Avenue	Toronto	Ontario	M5G2M9	Canada	ftp://ftp.ncbi.nlm.nih.gov/geo/samples/GSM1213nnn/GSM1213813/suppl/GSM1213813_MB165_HG-U133_Plus_2_.CEL.gz	54675	71.35	0.947	squamous cell carcinoma	0	0	N
GSM1213814	MB167	GSM1213814	Public on Dec 22 2013	Aug 21 2013	Dec 22 2013	RNA	1	Primary NSCLC	Homo sapiens	Sex: F	histology: adenocarcinoma	t-stage: 2	n-stage: 0	m-stage: 0	Stage: 1B	age: 70.82	smoking: Ex-smoker	survival time: 5.1	status: alive	disease-free survival time: 5.103	recurrence: N	total RNA	Trizol extraction of total RNA was performed according to the manufacturer's instructions.	biotin	Biotinylated cRNA were prepared according to the standard Affymetrix protocol from 6 ug total RNA (Expression Analysis Technical Manual, 2001, Affymetrix).	9606	standard Affymetrix protocol	GeneChips were scanned using the Hewlett-Packard GeneArray Scanner G2500A.	Microarray data for 181 samples was preprocessed using RMA implemented in R/Bioconductor ‘affy’ package (ref: PMID:12538238). Normalized data values were transformed in log2 space and used in subsequent analysis	GPL570	Ming,,Tsao	ming.tsao@uhn.on.ca	4169464501	Applied Molecular Oncology	Ontario Cancer Institute	University of Toronto	610 University Avenue	Toronto	Ontario	M5G2M9	Canada	ftp://ftp.ncbi.nlm.nih.gov/geo/samples/GSM1213nnn/GSM1213814/suppl/GSM1213814_MB167_HG-U133_Plus_2_.CEL.gz	54675	70.82	5.103	adenocarcinoma	0	0	N
GSM1213815	MB168	GSM1213815	Public on Dec 22 2013	Aug 21 2013	Dec 22 2013	RNA	1	Primary NSCLC	Homo sapiens	Sex: F	histology: squamous cell carcinoma	t-stage: 2	n-stage: 1	m-stage: 0	Stage: 2B	age: 73.4	smoking: Unable to determine	survival time: 4.76	status: alive	disease-free survival time: 4.761	recurrence: N	total RNA	Trizol extraction of total RNA was performed according to the manufacturer's instructions.	biotin	Biotinylated cRNA were prepared according to the standard Affymetrix protocol from 6 ug total RNA (Expression Analysis Technical Manual, 2001, Affymetrix).	9606	standard Affymetrix protocol	GeneChips were scanned using the Hewlett-Packard GeneArray Scanner G2500A.	Microarray data for 181 samples was preprocessed using RMA implemented in R/Bioconductor ‘affy’ package (ref: PMID:12538238). Normalized data values were transformed in log2 space and used in subsequent analysis	GPL570	Ming,,Tsao	ming.tsao@uhn.on.ca	4169464501	Applied Molecular Oncology	Ontario Cancer Institute	University of Toronto	610 University Avenue	Toronto	Ontario	M5G2M9	Canada	ftp://ftp.ncbi.nlm.nih.gov/geo/samples/GSM1213nnn/GSM1213815/suppl/GSM1213815_MB168_HG-U133_Plus_2_.CEL.gz	54675	73.4	4.761	squamous cell carcinoma	0	1	N
GSM1213816	MB169	GSM1213816	Public on Dec 22 2013	Aug 21 2013	Dec 22 2013	RNA	1	Primary NSCLC	Homo sapiens	Sex: M	histology: adenocarcinoma	t-stage: 2	n-stage: 1	m-stage: 0	Stage: 2B	age: 70.56	smoking: Unable to determine	survival time: 0.09	status: alive	disease-free survival time: 0.093	recurrence: N	total RNA	Trizol extraction of total RNA was performed according to the manufacturer's instructions.	biotin	Biotinylated cRNA were prepared according to the standard Affymetrix protocol from 6 ug total RNA (Expression Analysis Technical Manual, 2001, Affymetrix).	9606	standard Affymetrix protocol	GeneChips were scanned using the Hewlett-Packard GeneArray Scanner G2500A.	Microarray data for 181 samples was preprocessed using RMA implemented in R/Bioconductor ‘affy’ package (ref: PMID:12538238). Normalized data values were transformed in log2 space and used in subsequent analysis	GPL570	Ming,,Tsao	ming.tsao@uhn.on.ca	4169464501	Applied Molecular Oncology	Ontario Cancer Institute	University of Toronto	610 University Avenue	Toronto	Ontario	M5G2M9	Canada	ftp://ftp.ncbi.nlm.nih.gov/geo/samples/GSM1213nnn/GSM1213816/suppl/GSM1213816_MB169_HG-U133_Plus_2_.CEL.gz	54675	70.56	0.093	adenocarcinoma	0	1	N
GSM1213817	MB170	GSM1213817	Public on Dec 22 2013	Aug 21 2013	Dec 22 2013	RNA	1	Primary NSCLC	Homo sapiens	Sex: M	histology: squamous cell carcinoma	t-stage: 2	n-stage: 0	m-stage: 0	Stage: 1B	age: 69.62	smoking: Ex-smoker	survival time: 3.46	status: dead	disease-free survival time: 3.461	recurrence: N	total RNA	Trizol extraction of total RNA was performed according to the manufacturer's instructions.	biotin	Biotinylated cRNA were prepared according to the standard Affymetrix protocol from 6 ug total RNA (Expression Analysis Technical Manual, 2001, Affymetrix).	9606	standard Affymetrix protocol	GeneChips were scanned using the Hewlett-Packard GeneArray Scanner G2500A.	Microarray data for 181 samples was preprocessed using RMA implemented in R/Bioconductor ‘affy’ package (ref: PMID:12538238). Normalized data values were transformed in log2 space and used in subsequent analysis	GPL570	Ming,,Tsao	ming.tsao@uhn.on.ca	4169464501	Applied Molecular Oncology	Ontario Cancer Institute	University of Toronto	610 University Avenue	Toronto	Ontario	M5G2M9	Canada	ftp://ftp.ncbi.nlm.nih.gov/geo/samples/GSM1213nnn/GSM1213817/suppl/GSM1213817_MB170_HG-U133_Plus_2_.CEL.gz	54675	69.62	3.461	squamous cell carcinoma	0	0	N
GSM1213818	MB171	GSM1213818	Public on Dec 22 2013	Aug 21 2013	Dec 22 2013	RNA	1	Primary NSCLC	Homo sapiens	Sex: F	histology: adenocarcinoma	t-stage: 2	n-stage: 1	m-stage: 0	Stage: 2B	age: 84.95	smoking: Ex-smoker	survival time: 3.38	status: alive	disease-free survival time: 3.379	recurrence: N	total RNA	Trizol extraction of total RNA was performed according to the manufacturer's instructions.	biotin	Biotinylated cRNA were prepared according to the standard Affymetrix protocol from 6 ug total RNA (Expression Analysis Technical Manual, 2001, Affymetrix).	9606	standard Affymetrix protocol	GeneChips were scanned using the Hewlett-Packard GeneArray Scanner G2500A.	Microarray data for 181 samples was preprocessed using RMA implemented in R/Bioconductor ‘affy’ package (ref: PMID:12538238). Normalized data values were transformed in log2 space and used in subsequent analysis	GPL570	Ming,,Tsao	ming.tsao@uhn.on.ca	4169464501	Applied Molecular Oncology	Ontario Cancer Institute	University of Toronto	610 University Avenue	Toronto	Ontario	M5G2M9	Canada	ftp://ftp.ncbi.nlm.nih.gov/geo/samples/GSM1213nnn/GSM1213818/suppl/GSM1213818_MB171_HG-U133_Plus_2_.CEL.gz	54675	84.95	3.379	adenocarcinoma	0	1	N
GSM1213819	MB172	GSM1213819	Public on Dec 22 2013	Aug 21 2013	Dec 22 2013	RNA	1	Primary NSCLC	Homo sapiens	Sex: M	histology: adenocarcinoma	t-stage: 2	n-stage: 0	m-stage: 0	Stage: 1B	age: 75.7	smoking: Unable to determine	survival time: 1.52	status: dead	disease-free survival time: 1.522	recurrence: N	total RNA	Trizol extraction of total RNA was performed according to the manufacturer's instructions.	biotin	Biotinylated cRNA were prepared according to the standard Affymetrix protocol from 6 ug total RNA (Expression Analysis Technical Manual, 2001, Affymetrix).	9606	standard Affymetrix protocol	GeneChips were scanned using the Hewlett-Packard GeneArray Scanner G2500A.	Microarray data for 181 samples was preprocessed using RMA implemented in R/Bioconductor ‘affy’ package (ref: PMID:12538238). Normalized data values were transformed in log2 space and used in subsequent analysis	GPL570	Ming,,Tsao	ming.tsao@uhn.on.ca	4169464501	Applied Molecular Oncology	Ontario Cancer Institute	University of Toronto	610 University Avenue	Toronto	Ontario	M5G2M9	Canada	ftp://ftp.ncbi.nlm.nih.gov/geo/samples/GSM1213nnn/GSM1213819/suppl/GSM1213819_MB172_HG-U133_Plus_2_.CEL.gz	54675	75.7	1.522	adenocarcinoma	0	0	N
GSM1213820	MB173	GSM1213820	Public on Dec 22 2013	Aug 21 2013	Dec 22 2013	RNA	1	Primary NSCLC	Homo sapiens	Sex: F	histology: adenocarcinoma	t-stage: 2	n-stage: 0	m-stage: 0	Stage: 1B	age: 67.62	smoking: Unable to determine	survival time: 1.91	status: dead	disease-free survival time: 1.906	recurrence: N	total RNA	Trizol extraction of total RNA was performed according to the manufacturer's instructions.	biotin	Biotinylated cRNA were prepared according to the standard Affymetrix protocol from 6 ug total RNA (Expression Analysis Technical Manual, 2001, Affymetrix).	9606	standard Affymetrix protocol	GeneChips were scanned using the Hewlett-Packard GeneArray Scanner G2500A.	Microarray data for 181 samples was preprocessed using RMA implemented in R/Bioconductor ‘affy’ package (ref: PMID:12538238). Normalized data values were transformed in log2 space and used in subsequent analysis	GPL570	Ming,,Tsao	ming.tsao@uhn.on.ca	4169464501	Applied Molecular Oncology	Ontario Cancer Institute	University of Toronto	610 University Avenue	Toronto	Ontario	M5G2M9	Canada	ftp://ftp.ncbi.nlm.nih.gov/geo/samples/GSM1213nnn/GSM1213820/suppl/GSM1213820_MB173_HG-U133_Plus_2_.CEL.gz	54675	67.62	1.906	adenocarcinoma	0	0	N
GSM1213821	MB174	GSM1213821	Public on Dec 22 2013	Aug 21 2013	Dec 22 2013	RNA	1	Primary NSCLC	Homo sapiens	Sex: M	histology: squamous cell carcinoma	t-stage: 2	n-stage: 0	m-stage: 0	Stage: 1B	age: 64.6	smoking: Ex-smoker	survival time: 11.39	status: alive	disease-free survival time: 11.392	recurrence: N	total RNA	Trizol extraction of total RNA was performed according to the manufacturer's instructions.	biotin	Biotinylated cRNA were prepared according to the standard Affymetrix protocol from 6 ug total RNA (Expression Analysis Technical Manual, 2001, Affymetrix).	9606	standard Affymetrix protocol	GeneChips were scanned using the Hewlett-Packard GeneArray Scanner G2500A.	Microarray data for 181 samples was preprocessed using RMA implemented in R/Bioconductor ‘affy’ package (ref: PMID:12538238). Normalized data values were transformed in log2 space and used in subsequent analysis	GPL570	Ming,,Tsao	ming.tsao@uhn.on.ca	4169464501	Applied Molecular Oncology	Ontario Cancer Institute	University of Toronto	610 University Avenue	Toronto	Ontario	M5G2M9	Canada	ftp://ftp.ncbi.nlm.nih.gov/geo/samples/GSM1213nnn/GSM1213821/suppl/GSM1213821_MB174_HG-U133_Plus_2_.CEL.gz	54675	64.6	11.392	squamous cell carcinoma	0	0	N
GSM1213822	MB175	GSM1213822	Public on Dec 22 2013	Aug 21 2013	Dec 22 2013	RNA	1	Primary NSCLC	Homo sapiens	Sex: F	histology: squamous cell carcinoma	t-stage: 2	n-stage: 0	m-stage: 0	Stage: 1B	age: 55.68	smoking: Unable to determine	survival time: 12.04	status: alive	disease-free survival time: 12.036	recurrence: N	total RNA	Trizol extraction of total RNA was performed according to the manufacturer's instructions.	biotin	Biotinylated cRNA were prepared according to the standard Affymetrix protocol from 6 ug total RNA (Expression Analysis Technical Manual, 2001, Affymetrix).	9606	standard Affymetrix protocol	GeneChips were scanned using the Hewlett-Packard GeneArray Scanner G2500A.	Microarray data for 181 samples was preprocessed using RMA implemented in R/Bioconductor ‘affy’ package (ref: PMID:12538238). Normalized data values were transformed in log2 space and used in subsequent analysis	GPL570	Ming,,Tsao	ming.tsao@uhn.on.ca	4169464501	Applied Molecular Oncology	Ontario Cancer Institute	University of Toronto	610 University Avenue	Toronto	Ontario	M5G2M9	Canada	ftp://ftp.ncbi.nlm.nih.gov/geo/samples/GSM1213nnn/GSM1213822/suppl/GSM1213822_MB175_HG-U133_Plus_2_.CEL.gz	54675	55.68	12.036	squamous cell carcinoma	0	0	N
GSM1213823	MB176	GSM1213823	Public on Dec 22 2013	Aug 21 2013	Dec 22 2013	RNA	1	Primary NSCLC	Homo sapiens	Sex: M	histology: large cell carcinoma	t-stage: 1	n-stage: 0	m-stage: 0	Stage: 1A	age: 73.55	smoking: Ex-smoker	survival time: 4.04	status: dead	disease-free survival time: 3.647	recurrence: Y	total RNA	Trizol extraction of total RNA was performed according to the manufacturer's instructions.	biotin	Biotinylated cRNA were prepared according to the standard Affymetrix protocol from 6 ug total RNA (Expression Analysis Technical Manual, 2001, Affymetrix).	9606	standard Affymetrix protocol	GeneChips were scanned using the Hewlett-Packard GeneArray Scanner G2500A.	Microarray data for 181 samples was preprocessed using RMA implemented in R/Bioconductor ‘affy’ package (ref: PMID:12538238). Normalized data values were transformed in log2 space and used in subsequent analysis	GPL570	Ming,,Tsao	ming.tsao@uhn.on.ca	4169464501	Applied Molecular Oncology	Ontario Cancer Institute	University of Toronto	610 University Avenue	Toronto	Ontario	M5G2M9	Canada	ftp://ftp.ncbi.nlm.nih.gov/geo/samples/GSM1213nnn/GSM1213823/suppl/GSM1213823_MB176_HG-U133_Plus_2_.CEL.gz	54675	73.55	3.647	large cell carcinoma	0	0	Y
GSM1213824	MB177	GSM1213824	Public on Dec 22 2013	Aug 21 2013	Dec 22 2013	RNA	1	Primary NSCLC	Homo sapiens	Sex: F	histology: adenocarcinoma	t-stage: 2	n-stage: 1	m-stage: 0	Stage: 2B	age: 70.73	smoking: Ex-smoker	survival time: 1.59	status: dead	disease-free survival time: 1.591	recurrence: N	total RNA	Trizol extraction of total RNA was performed according to the manufacturer's instructions.	biotin	Biotinylated cRNA were prepared according to the standard Affymetrix protocol from 6 ug total RNA (Expression Analysis Technical Manual, 2001, Affymetrix).	9606	standard Affymetrix protocol	GeneChips were scanned using the Hewlett-Packard GeneArray Scanner G2500A.	Microarray data for 181 samples was preprocessed using RMA implemented in R/Bioconductor ‘affy’ package (ref: PMID:12538238). Normalized data values were transformed in log2 space and used in subsequent analysis	GPL570	Ming,,Tsao	ming.tsao@uhn.on.ca	4169464501	Applied Molecular Oncology	Ontario Cancer Institute	University of Toronto	610 University Avenue	Toronto	Ontario	M5G2M9	Canada	ftp://ftp.ncbi.nlm.nih.gov/geo/samples/GSM1213nnn/GSM1213824/suppl/GSM1213824_MB177_HG-U133_Plus_2_.CEL.gz	54675	70.73	1.591	adenocarcinoma	0	1	N
GSM1213825	MB178	GSM1213825	Public on Dec 22 2013	Aug 21 2013	Dec 22 2013	RNA	1	Primary NSCLC	Homo sapiens	Sex: F	histology: adenocarcinoma	t-stage: 1	n-stage: 0	m-stage: 0	Stage: 1A	age: 64.13	smoking: Ex-smoker	survival time: 7.38	status: alive	disease-free survival time: 7.381	recurrence: N	total RNA	Trizol extraction of total RNA was performed according to the manufacturer's instructions.	biotin	Biotinylated cRNA were prepared according to the standard Affymetrix protocol from 6 ug total RNA (Expression Analysis Technical Manual, 2001, Affymetrix).	9606	standard Affymetrix protocol	GeneChips were scanned using the Hewlett-Packard GeneArray Scanner G2500A.	Microarray data for 181 samples was preprocessed using RMA implemented in R/Bioconductor ‘affy’ package (ref: PMID:12538238). Normalized data values were transformed in log2 space and used in subsequent analysis	GPL570	Ming,,Tsao	ming.tsao@uhn.on.ca	4169464501	Applied Molecular Oncology	Ontario Cancer Institute	University of Toronto	610 University Avenue	Toronto	Ontario	M5G2M9	Canada	ftp://ftp.ncbi.nlm.nih.gov/geo/samples/GSM1213nnn/GSM1213825/suppl/GSM1213825_MB178_HG-U133_Plus_2_.CEL.gz	54675	64.13	7.381	adenocarcinoma	0	0	N
GSM1213826	MB179	GSM1213826	Public on Dec 22 2013	Aug 21 2013	Dec 22 2013	RNA	1	Primary NSCLC	Homo sapiens	Sex: M	histology: adenocarcinoma	t-stage: 2	n-stage: 0	m-stage: 0	Stage: 1B	age: 71.7	smoking: Ex-smoker	survival time: 0.57	status: dead	disease-free survival time: 0.569	recurrence: N	total RNA	Trizol extraction of total RNA was performed according to the manufacturer's instructions.	biotin	Biotinylated cRNA were prepared according to the standard Affymetrix protocol from 6 ug total RNA (Expression Analysis Technical Manual, 2001, Affymetrix).	9606	standard Affymetrix protocol	GeneChips were scanned using the Hewlett-Packard GeneArray Scanner G2500A.	Microarray data for 181 samples was preprocessed using RMA implemented in R/Bioconductor ‘affy’ package (ref: PMID:12538238). Normalized data values were transformed in log2 space and used in subsequent analysis	GPL570	Ming,,Tsao	ming.tsao@uhn.on.ca	4169464501	Applied Molecular Oncology	Ontario Cancer Institute	University of Toronto	610 University Avenue	Toronto	Ontario	M5G2M9	Canada	ftp://ftp.ncbi.nlm.nih.gov/geo/samples/GSM1213nnn/GSM1213826/suppl/GSM1213826_MB179_HG-U133_Plus_2_.CEL.gz	54675	71.7	0.569	adenocarcinoma	0	0	N
GSM1213827	MB181	GSM1213827	Public on Dec 22 2013	Aug 21 2013	Dec 22 2013	RNA	1	Primary NSCLC	Homo sapiens	Sex: M	histology: adenocarcinoma	t-stage: 1	n-stage: 0	m-stage: 0	Stage: 1A	age: 61.13	smoking: Current	survival time: 4.17	status: alive	disease-free survival time: 4.17	recurrence: N	total RNA	Trizol extraction of total RNA was performed according to the manufacturer's instructions.	biotin	Biotinylated cRNA were prepared according to the standard Affymetrix protocol from 6 ug total RNA (Expression Analysis Technical Manual, 2001, Affymetrix).	9606	standard Affymetrix protocol	GeneChips were scanned using the Hewlett-Packard GeneArray Scanner G2500A.	Microarray data for 181 samples was preprocessed using RMA implemented in R/Bioconductor ‘affy’ package (ref: PMID:12538238). Normalized data values were transformed in log2 space and used in subsequent analysis	GPL570	Ming,,Tsao	ming.tsao@uhn.on.ca	4169464501	Applied Molecular Oncology	Ontario Cancer Institute	University of Toronto	610 University Avenue	Toronto	Ontario	M5G2M9	Canada	ftp://ftp.ncbi.nlm.nih.gov/geo/samples/GSM1213nnn/GSM1213827/suppl/GSM1213827_MB181_HG-U133_Plus_2_.CEL.gz	54675	61.13	4.17	adenocarcinoma	0	0	N
GSM1213828	MB183	GSM1213828	Public on Dec 22 2013	Aug 21 2013	Dec 22 2013	RNA	1	Primary NSCLC	Homo sapiens	Sex: M	histology: squamous cell carcinoma	t-stage: 1	n-stage: 0	m-stage: 0	Stage: 1A	age: 72.76	smoking: Unable to determine	survival time: 2.49	status: dead	disease-free survival time: 1.128	recurrence: Y	total RNA	Trizol extraction of total RNA was performed according to the manufacturer's instructions.	biotin	Biotinylated cRNA were prepared according to the standard Affymetrix protocol from 6 ug total RNA (Expression Analysis Technical Manual, 2001, Affymetrix).	9606	standard Affymetrix protocol	GeneChips were scanned using the Hewlett-Packard GeneArray Scanner G2500A.	Microarray data for 181 samples was preprocessed using RMA implemented in R/Bioconductor ‘affy’ package (ref: PMID:12538238). Normalized data values were transformed in log2 space and used in subsequent analysis	GPL570	Ming,,Tsao	ming.tsao@uhn.on.ca	4169464501	Applied Molecular Oncology	Ontario Cancer Institute	University of Toronto	610 University Avenue	Toronto	Ontario	M5G2M9	Canada	ftp://ftp.ncbi.nlm.nih.gov/geo/samples/GSM1213nnn/GSM1213828/suppl/GSM1213828_MB183_HG-U133_Plus_2_.CEL.gz	54675	72.76	1.128	squamous cell carcinoma	0	0	Y
GSM1213829	MB184	GSM1213829	Public on Dec 22 2013	Aug 21 2013	Dec 22 2013	RNA	1	Primary NSCLC	Homo sapiens	Sex: F	histology: squamous cell carcinoma	t-stage: 1	n-stage: 1	m-stage: 0	Stage: 2A	age: 63	smoking: Unable to determine	survival time: 1.37	status: alive	disease-free survival time: 1.369	recurrence: N	total RNA	Trizol extraction of total RNA was performed according to the manufacturer's instructions.	biotin	Biotinylated cRNA were prepared according to the standard Affymetrix protocol from 6 ug total RNA (Expression Analysis Technical Manual, 2001, Affymetrix).	9606	standard Affymetrix protocol	GeneChips were scanned using the Hewlett-Packard GeneArray Scanner G2500A.	Microarray data for 181 samples was preprocessed using RMA implemented in R/Bioconductor ‘affy’ package (ref: PMID:12538238). Normalized data values were transformed in log2 space and used in subsequent analysis	GPL570	Ming,,Tsao	ming.tsao@uhn.on.ca	4169464501	Applied Molecular Oncology	Ontario Cancer Institute	University of Toronto	610 University Avenue	Toronto	Ontario	M5G2M9	Canada	ftp://ftp.ncbi.nlm.nih.gov/geo/samples/GSM1213nnn/GSM1213829/suppl/GSM1213829_MB184_HG-U133_Plus_2_.CEL.gz	54675	63	1.369	squamous cell carcinoma	0	1	N
GSM1213830	MB186	GSM1213830	Public on Dec 22 2013	Aug 21 2013	Dec 22 2013	RNA	1	Primary NSCLC	Homo sapiens	Sex: F	histology: squamous cell carcinoma	t-stage: 1	n-stage: 0	m-stage: 0	Stage: 1A	age: 54.83	smoking: Unable to determine	survival time: 8.34	status: alive	disease-free survival time: 8.339	recurrence: N	total RNA	Trizol extraction of total RNA was performed according to the manufacturer's instructions.	biotin	Biotinylated cRNA were prepared according to the standard Affymetrix protocol from 6 ug total RNA (Expression Analysis Technical Manual, 2001, Affymetrix).	9606	standard Affymetrix protocol	GeneChips were scanned using the Hewlett-Packard GeneArray Scanner G2500A.	Microarray data for 181 samples was preprocessed using RMA implemented in R/Bioconductor ‘affy’ package (ref: PMID:12538238). Normalized data values were transformed in log2 space and used in subsequent analysis	GPL570	Ming,,Tsao	ming.tsao@uhn.on.ca	4169464501	Applied Molecular Oncology	Ontario Cancer Institute	University of Toronto	610 University Avenue	Toronto	Ontario	M5G2M9	Canada	ftp://ftp.ncbi.nlm.nih.gov/geo/samples/GSM1213nnn/GSM1213830/suppl/GSM1213830_MB186_HG-U133_Plus_2_.CEL.gz	54675	54.83	8.339	squamous cell carcinoma	0	0	N
GSM1213831	MB187	GSM1213831	Public on Dec 22 2013	Aug 21 2013	Dec 22 2013	RNA	1	Primary NSCLC	Homo sapiens	Sex: M	histology: adenocarcinoma	t-stage: 2	n-stage: 1	m-stage: 0	Stage: 2B	age: 76.71	smoking: Unable to determine	survival time: 5.13	status: alive	disease-free survival time: 5.125	recurrence: N	total RNA	Trizol extraction of total RNA was performed according to the manufacturer's instructions.	biotin	Biotinylated cRNA were prepared according to the standard Affymetrix protocol from 6 ug total RNA (Expression Analysis Technical Manual, 2001, Affymetrix).	9606	standard Affymetrix protocol	GeneChips were scanned using the Hewlett-Packard GeneArray Scanner G2500A.	Microarray data for 181 samples was preprocessed using RMA implemented in R/Bioconductor ‘affy’ package (ref: PMID:12538238). Normalized data values were transformed in log2 space and used in subsequent analysis	GPL570	Ming,,Tsao	ming.tsao@uhn.on.ca	4169464501	Applied Molecular Oncology	Ontario Cancer Institute	University of Toronto	610 University Avenue	Toronto	Ontario	M5G2M9	Canada	ftp://ftp.ncbi.nlm.nih.gov/geo/samples/GSM1213nnn/GSM1213831/suppl/GSM1213831_MB187_HG-U133_Plus_2_.CEL.gz	54675	76.71	5.125	adenocarcinoma	0	1	N
GSM1213832	MB189	GSM1213832	Public on Dec 22 2013	Aug 21 2013	Dec 22 2013	RNA	1	Primary NSCLC	Homo sapiens	Sex: M	histology: large cell carcinoma	t-stage: 2	n-stage: 1	m-stage: 0	Stage: 2B	age: 68.7	smoking: Ex-smoker	survival time: 1.67	status: dead	disease-free survival time: 1.667	recurrence: N	total RNA	Trizol extraction of total RNA was performed according to the manufacturer's instructions.	biotin	Biotinylated cRNA were prepared according to the standard Affymetrix protocol from 6 ug total RNA (Expression Analysis Technical Manual, 2001, Affymetrix).	9606	standard Affymetrix protocol	GeneChips were scanned using the Hewlett-Packard GeneArray Scanner G2500A.	Microarray data for 181 samples was preprocessed using RMA implemented in R/Bioconductor ‘affy’ package (ref: PMID:12538238). Normalized data values were transformed in log2 space and used in subsequent analysis	GPL570	Ming,,Tsao	ming.tsao@uhn.on.ca	4169464501	Applied Molecular Oncology	Ontario Cancer Institute	University of Toronto	610 University Avenue	Toronto	Ontario	M5G2M9	Canada	ftp://ftp.ncbi.nlm.nih.gov/geo/samples/GSM1213nnn/GSM1213832/suppl/GSM1213832_MB189_HG-U133_Plus_2_.CEL.gz	54675	68.7	1.667	large cell carcinoma	0	1	N
GSM1213833	MB191	GSM1213833	Public on Dec 22 2013	Aug 21 2013	Dec 22 2013	RNA	1	Primary NSCLC	Homo sapiens	Sex: F	histology: adenocarcinoma	t-stage: 2	n-stage: 0	m-stage: 0	Stage: 1B	age: 68.95	smoking: Ex-smoker	survival time: 0.56	status: dead	disease-free survival time: 0.126	recurrence: Y	total RNA	Trizol extraction of total RNA was performed according to the manufacturer's instructions.	biotin	Biotinylated cRNA were prepared according to the standard Affymetrix protocol from 6 ug total RNA (Expression Analysis Technical Manual, 2001, Affymetrix).	9606	standard Affymetrix protocol	GeneChips were scanned using the Hewlett-Packard GeneArray Scanner G2500A.	Microarray data for 181 samples was preprocessed using RMA implemented in R/Bioconductor ‘affy’ package (ref: PMID:12538238). Normalized data values were transformed in log2 space and used in subsequent analysis	GPL570	Ming,,Tsao	ming.tsao@uhn.on.ca	4169464501	Applied Molecular Oncology	Ontario Cancer Institute	University of Toronto	610 University Avenue	Toronto	Ontario	M5G2M9	Canada	ftp://ftp.ncbi.nlm.nih.gov/geo/samples/GSM1213nnn/GSM1213833/suppl/GSM1213833_MB191_HG-U133_Plus_2_.CEL.gz	54675	68.95	0.126	adenocarcinoma	0	0	Y
GSM1213834	MB192	GSM1213834	Public on Dec 22 2013	Aug 21 2013	Dec 22 2013	RNA	1	Primary NSCLC	Homo sapiens	Sex: F	histology: adenocarcinoma	t-stage: 2	n-stage: 0	m-stage: 0	Stage: 1B	age: 68.32	smoking: Unable to determine	survival time: 2.71	status: alive	disease-free survival time: 2.708	recurrence: N	total RNA	Trizol extraction of total RNA was performed according to the manufacturer's instructions.	biotin	Biotinylated cRNA were prepared according to the standard Affymetrix protocol from 6 ug total RNA (Expression Analysis Technical Manual, 2001, Affymetrix).	9606	standard Affymetrix protocol	GeneChips were scanned using the Hewlett-Packard GeneArray Scanner G2500A.	Microarray data for 181 samples was preprocessed using RMA implemented in R/Bioconductor ‘affy’ package (ref: PMID:12538238). Normalized data values were transformed in log2 space and used in subsequent analysis	GPL570	Ming,,Tsao	ming.tsao@uhn.on.ca	4169464501	Applied Molecular Oncology	Ontario Cancer Institute	University of Toronto	610 University Avenue	Toronto	Ontario	M5G2M9	Canada	ftp://ftp.ncbi.nlm.nih.gov/geo/samples/GSM1213nnn/GSM1213834/suppl/GSM1213834_MB192_HG-U133_Plus_2_.CEL.gz	54675	68.32	2.708	adenocarcinoma	0	0	N
GSM1213835	MB193	GSM1213835	Public on Dec 22 2013	Aug 21 2013	Dec 22 2013	RNA	1	Primary NSCLC	Homo sapiens	Sex: M	histology: squamous cell carcinoma X2	t-stage: 2	n-stage: 0	m-stage: 0	Stage: 1B	age: 85.48	smoking: Current	survival time: 1.97	status: dead	disease-free survival time: 1.881	recurrence: Y	total RNA	Trizol extraction of total RNA was performed according to the manufacturer's instructions.	biotin	Biotinylated cRNA were prepared according to the standard Affymetrix protocol from 6 ug total RNA (Expression Analysis Technical Manual, 2001, Affymetrix).	9606	standard Affymetrix protocol	GeneChips were scanned using the Hewlett-Packard GeneArray Scanner G2500A.	Microarray data for 181 samples was preprocessed using RMA implemented in R/Bioconductor ‘affy’ package (ref: PMID:12538238). Normalized data values were transformed in log2 space and used in subsequent analysis	GPL570	Ming,,Tsao	ming.tsao@uhn.on.ca	4169464501	Applied Molecular Oncology	Ontario Cancer Institute	University of Toronto	610 University Avenue	Toronto	Ontario	M5G2M9	Canada	ftp://ftp.ncbi.nlm.nih.gov/geo/samples/GSM1213nnn/GSM1213835/suppl/GSM1213835_MB193_HG-U133_Plus_2_.CEL.gz	54675	85.48	1.881	squamous cell carcinoma X2	0	0	Y
GSM1213836	MB194	GSM1213836	Public on Dec 22 2013	Aug 21 2013	Dec 22 2013	RNA	1	Primary NSCLC	Homo sapiens	Sex: F	histology: adenocarcinoma	t-stage: 1	n-stage: 1	m-stage: 0	Stage: 2A	age: 55.53	smoking: Unable to determine	survival time: 1.26	status: alive	disease-free survival time: 1.262	recurrence: N	total RNA	Trizol extraction of total RNA was performed according to the manufacturer's instructions.	biotin	Biotinylated cRNA were prepared according to the standard Affymetrix protocol from 6 ug total RNA (Expression Analysis Technical Manual, 2001, Affymetrix).	9606	standard Affymetrix protocol	GeneChips were scanned using the Hewlett-Packard GeneArray Scanner G2500A.	Microarray data for 181 samples was preprocessed using RMA implemented in R/Bioconductor ‘affy’ package (ref: PMID:12538238). Normalized data values were transformed in log2 space and used in subsequent analysis	GPL570	Ming,,Tsao	ming.tsao@uhn.on.ca	4169464501	Applied Molecular Oncology	Ontario Cancer Institute	University of Toronto	610 University Avenue	Toronto	Ontario	M5G2M9	Canada	ftp://ftp.ncbi.nlm.nih.gov/geo/samples/GSM1213nnn/GSM1213836/suppl/GSM1213836_MB194_HG-U133_Plus_2_.CEL.gz	54675	55.53	1.262	adenocarcinoma	0	1	N
GSM1213837	MB195	GSM1213837	Public on Dec 22 2013	Aug 21 2013	Dec 22 2013	RNA	1	Primary NSCLC	Homo sapiens	Sex: F	histology: adenocarcinoma	t-stage: 2	n-stage: 0	m-stage: 0	Stage: 1B	age: 74.09	smoking: Current	survival time: 7.61	status: dead	disease-free survival time: 7.608	recurrence: N	total RNA	Trizol extraction of total RNA was performed according to the manufacturer's instructions.	biotin	Biotinylated cRNA were prepared according to the standard Affymetrix protocol from 6 ug total RNA (Expression Analysis Technical Manual, 2001, Affymetrix).	9606	standard Affymetrix protocol	GeneChips were scanned using the Hewlett-Packard GeneArray Scanner G2500A.	Microarray data for 181 samples was preprocessed using RMA implemented in R/Bioconductor ‘affy’ package (ref: PMID:12538238). Normalized data values were transformed in log2 space and used in subsequent analysis	GPL570	Ming,,Tsao	ming.tsao@uhn.on.ca	4169464501	Applied Molecular Oncology	Ontario Cancer Institute	University of Toronto	610 University Avenue	Toronto	Ontario	M5G2M9	Canada	ftp://ftp.ncbi.nlm.nih.gov/geo/samples/GSM1213nnn/GSM1213837/suppl/GSM1213837_MB195_HG-U133_Plus_2_.CEL.gz	54675	74.09	7.608	adenocarcinoma	0	0	N
GSM1213838	MB197	GSM1213838	Public on Dec 22 2013	Aug 21 2013	Dec 22 2013	RNA	1	Primary NSCLC	Homo sapiens	Sex: M	histology: squamous cell carcinoma	t-stage: 2	n-stage: 1	m-stage: 0	Stage: 2B	age: 82.71	smoking: Current	survival time: 3.85	status: alive	disease-free survival time: 3.855	recurrence: N	total RNA	Trizol extraction of total RNA was performed according to the manufacturer's instructions.	biotin	Biotinylated cRNA were prepared according to the standard Affymetrix protocol from 6 ug total RNA (Expression Analysis Technical Manual, 2001, Affymetrix).	9606	standard Affymetrix protocol	GeneChips were scanned using the Hewlett-Packard GeneArray Scanner G2500A.	Microarray data for 181 samples was preprocessed using RMA implemented in R/Bioconductor ‘affy’ package (ref: PMID:12538238). Normalized data values were transformed in log2 space and used in subsequent analysis	GPL570	Ming,,Tsao	ming.tsao@uhn.on.ca	4169464501	Applied Molecular Oncology	Ontario Cancer Institute	University of Toronto	610 University Avenue	Toronto	Ontario	M5G2M9	Canada	ftp://ftp.ncbi.nlm.nih.gov/geo/samples/GSM1213nnn/GSM1213838/suppl/GSM1213838_MB197_HG-U133_Plus_2_.CEL.gz	54675	82.71	3.855	squamous cell carcinoma	0	1	N
GSM1213839	MB198	GSM1213839	Public on Dec 22 2013	Aug 21 2013	Dec 22 2013	RNA	1	Primary NSCLC	Homo sapiens	Sex: M	histology: squamous cell carcinoma	t-stage: 2	n-stage: 1	m-stage: 0	Stage: 2B	age: 52.4	smoking: Never	survival time: 1.35	status: dead	disease-free survival time: 0.093	recurrence: Y	total RNA	Trizol extraction of total RNA was performed according to the manufacturer's instructions.	biotin	Biotinylated cRNA were prepared according to the standard Affymetrix protocol from 6 ug total RNA (Expression Analysis Technical Manual, 2001, Affymetrix).	9606	standard Affymetrix protocol	GeneChips were scanned using the Hewlett-Packard GeneArray Scanner G2500A.	Microarray data for 181 samples was preprocessed using RMA implemented in R/Bioconductor ‘affy’ package (ref: PMID:12538238). Normalized data values were transformed in log2 space and used in subsequent analysis	GPL570	Ming,,Tsao	ming.tsao@uhn.on.ca	4169464501	Applied Molecular Oncology	Ontario Cancer Institute	University of Toronto	610 University Avenue	Toronto	Ontario	M5G2M9	Canada	ftp://ftp.ncbi.nlm.nih.gov/geo/samples/GSM1213nnn/GSM1213839/suppl/GSM1213839_MB198_HG-U133_Plus_2_.CEL.gz	54675	52.4	0.093	squamous cell carcinoma	0	1	Y
GSM1213840	MB199	GSM1213840	Public on Dec 22 2013	Aug 21 2013	Dec 22 2013	RNA	1	Primary NSCLC	Homo sapiens	Sex: F	histology: adenocarcinoma	t-stage: 1	n-stage: 0	m-stage: 0	Stage: 1A	age: 65.69	smoking: Unable to determine	survival time: 1.23	status: dead	disease-free survival time: 0.016	recurrence: U	total RNA	Trizol extraction of total RNA was performed according to the manufacturer's instructions.	biotin	Biotinylated cRNA were prepared according to the standard Affymetrix protocol from 6 ug total RNA (Expression Analysis Technical Manual, 2001, Affymetrix).	9606	standard Affymetrix protocol	GeneChips were scanned using the Hewlett-Packard GeneArray Scanner G2500A.	Microarray data for 181 samples was preprocessed using RMA implemented in R/Bioconductor ‘affy’ package (ref: PMID:12538238). Normalized data values were transformed in log2 space and used in subsequent analysis	GPL570	Ming,,Tsao	ming.tsao@uhn.on.ca	4169464501	Applied Molecular Oncology	Ontario Cancer Institute	University of Toronto	610 University Avenue	Toronto	Ontario	M5G2M9	Canada	ftp://ftp.ncbi.nlm.nih.gov/geo/samples/GSM1213nnn/GSM1213840/suppl/GSM1213840_MB199_HG-U133_Plus_2_.CEL.gz	54675	65.69	0.016	adenocarcinoma	0	0	U
GSM1213841	MB200	GSM1213841	Public on Dec 22 2013	Aug 21 2013	Dec 22 2013	RNA	1	Primary NSCLC	Homo sapiens	Sex: M	histology: squamous cell carcinoma	t-stage: 2	n-stage: 1	m-stage: 0	Stage: 2B	age: 73.45	smoking: Current	survival time: 6.47	status: dead	disease-free survival time: 2.927	recurrence: Y	total RNA	Trizol extraction of total RNA was performed according to the manufacturer's instructions.	biotin	Biotinylated cRNA were prepared according to the standard Affymetrix protocol from 6 ug total RNA (Expression Analysis Technical Manual, 2001, Affymetrix).	9606	standard Affymetrix protocol	GeneChips were scanned using the Hewlett-Packard GeneArray Scanner G2500A.	Microarray data for 181 samples was preprocessed using RMA implemented in R/Bioconductor ‘affy’ package (ref: PMID:12538238). Normalized data values were transformed in log2 space and used in subsequent analysis	GPL570	Ming,,Tsao	ming.tsao@uhn.on.ca	4169464501	Applied Molecular Oncology	Ontario Cancer Institute	University of Toronto	610 University Avenue	Toronto	Ontario	M5G2M9	Canada	ftp://ftp.ncbi.nlm.nih.gov/geo/samples/GSM1213nnn/GSM1213841/suppl/GSM1213841_MB200_HG-U133_Plus_2_.CEL.gz	54675	73.45	2.927	squamous cell carcinoma	0	1	Y
GSM1213842	MB201	GSM1213842	Public on Dec 22 2013	Aug 21 2013	Dec 22 2013	RNA	1	Primary NSCLC	Homo sapiens	Sex: M	histology: large cell carcinoma	t-stage: 2	n-stage: 0	m-stage: 0	Stage: 1B	age: 67	smoking: Ex-smoker	survival time: 1.05	status: dead	disease-free survival time: 0.745	recurrence: Y	total RNA	Trizol extraction of total RNA was performed according to the manufacturer's instructions.	biotin	Biotinylated cRNA were prepared according to the standard Affymetrix protocol from 6 ug total RNA (Expression Analysis Technical Manual, 2001, Affymetrix).	9606	standard Affymetrix protocol	GeneChips were scanned using the Hewlett-Packard GeneArray Scanner G2500A.	Microarray data for 181 samples was preprocessed using RMA implemented in R/Bioconductor ‘affy’ package (ref: PMID:12538238). Normalized data values were transformed in log2 space and used in subsequent analysis	GPL570	Ming,,Tsao	ming.tsao@uhn.on.ca	4169464501	Applied Molecular Oncology	Ontario Cancer Institute	University of Toronto	610 University Avenue	Toronto	Ontario	M5G2M9	Canada	ftp://ftp.ncbi.nlm.nih.gov/geo/samples/GSM1213nnn/GSM1213842/suppl/GSM1213842_MB201_HG-U133_Plus_2_.CEL.gz	54675	67	0.745	large cell carcinoma	0	0	Y
GSM1213843	MB202	GSM1213843	Public on Dec 22 2013	Aug 21 2013	Dec 22 2013	RNA	1	Primary NSCLC	Homo sapiens	Sex: M	histology: squamous cell carcinoma	t-stage: 2	n-stage: 0	m-stage: 0	Stage: 1B	age: 61.07	smoking: Current	survival time: 7.74	status: dead	disease-free survival time: 7.737	recurrence: N	total RNA	Trizol extraction of total RNA was performed according to the manufacturer's instructions.	biotin	Biotinylated cRNA were prepared according to the standard Affymetrix protocol from 6 ug total RNA (Expression Analysis Technical Manual, 2001, Affymetrix).	9606	standard Affymetrix protocol	GeneChips were scanned using the Hewlett-Packard GeneArray Scanner G2500A.	Microarray data for 181 samples was preprocessed using RMA implemented in R/Bioconductor ‘affy’ package (ref: PMID:12538238). Normalized data values were transformed in log2 space and used in subsequent analysis	GPL570	Ming,,Tsao	ming.tsao@uhn.on.ca	4169464501	Applied Molecular Oncology	Ontario Cancer Institute	University of Toronto	610 University Avenue	Toronto	Ontario	M5G2M9	Canada	ftp://ftp.ncbi.nlm.nih.gov/geo/samples/GSM1213nnn/GSM1213843/suppl/GSM1213843_MB202_HG-U133_Plus_2_.CEL.gz	54675	61.07	7.737	squamous cell carcinoma	0	0	N
GSM1213844	MB203	GSM1213844	Public on Dec 22 2013	Aug 21 2013	Dec 22 2013	RNA	1	Primary NSCLC	Homo sapiens	Sex: M	histology: adenocarcinoma	t-stage: 1	n-stage: 0	m-stage: 0	Stage: 1A	age: 70.62	smoking: Unable to determine	survival time: 4.54	status: alive	disease-free survival time: 4.539	recurrence: N	total RNA	Trizol extraction of total RNA was performed according to the manufacturer's instructions.	biotin	Biotinylated cRNA were prepared according to the standard Affymetrix protocol from 6 ug total RNA (Expression Analysis Technical Manual, 2001, Affymetrix).	9606	standard Affymetrix protocol	GeneChips were scanned using the Hewlett-Packard GeneArray Scanner G2500A.	Microarray data for 181 samples was preprocessed using RMA implemented in R/Bioconductor ‘affy’ package (ref: PMID:12538238). Normalized data values were transformed in log2 space and used in subsequent analysis	GPL570	Ming,,Tsao	ming.tsao@uhn.on.ca	4169464501	Applied Molecular Oncology	Ontario Cancer Institute	University of Toronto	610 University Avenue	Toronto	Ontario	M5G2M9	Canada	ftp://ftp.ncbi.nlm.nih.gov/geo/samples/GSM1213nnn/GSM1213844/suppl/GSM1213844_MB203_HG-U133_Plus_2_.CEL.gz	54675	70.62	4.539	adenocarcinoma	0	0	N
GSM1213845	MB204	GSM1213845	Public on Dec 22 2013	Aug 21 2013	Dec 22 2013	RNA	1	Primary NSCLC	Homo sapiens	Sex: F	histology: adenocarcinoma	t-stage: 2	n-stage: 1	m-stage: 0	Stage: 2B	age: 71.84	smoking: Ex-smoker	survival time: 1.2	status: dead	disease-free survival time: 1.035	recurrence: Y	total RNA	Trizol extraction of total RNA was performed according to the manufacturer's instructions.	biotin	Biotinylated cRNA were prepared according to the standard Affymetrix protocol from 6 ug total RNA (Expression Analysis Technical Manual, 2001, Affymetrix).	9606	standard Affymetrix protocol	GeneChips were scanned using the Hewlett-Packard GeneArray Scanner G2500A.	Microarray data for 181 samples was preprocessed using RMA implemented in R/Bioconductor ‘affy’ package (ref: PMID:12538238). Normalized data values were transformed in log2 space and used in subsequent analysis	GPL570	Ming,,Tsao	ming.tsao@uhn.on.ca	4169464501	Applied Molecular Oncology	Ontario Cancer Institute	University of Toronto	610 University Avenue	Toronto	Ontario	M5G2M9	Canada	ftp://ftp.ncbi.nlm.nih.gov/geo/samples/GSM1213nnn/GSM1213845/suppl/GSM1213845_MB204_HG-U133_Plus_2_.CEL.gz	54675	71.84	1.035	adenocarcinoma	0	1	Y
GSM1213846	MB205	GSM1213846	Public on Dec 22 2013	Aug 21 2013	Dec 22 2013	RNA	1	Primary NSCLC	Homo sapiens	Sex: M	histology: adenocarcinoma	t-stage: 2	n-stage: 0	m-stage: 0	Stage: 1B	age: 75.58	smoking: Current	survival time: 0.31	status: dead	disease-free survival time: 0.315	recurrence: N	total RNA	Trizol extraction of total RNA was performed according to the manufacturer's instructions.	biotin	Biotinylated cRNA were prepared according to the standard Affymetrix protocol from 6 ug total RNA (Expression Analysis Technical Manual, 2001, Affymetrix).	9606	standard Affymetrix protocol	GeneChips were scanned using the Hewlett-Packard GeneArray Scanner G2500A.	Microarray data for 181 samples was preprocessed using RMA implemented in R/Bioconductor ‘affy’ package (ref: PMID:12538238). Normalized data values were transformed in log2 space and used in subsequent analysis	GPL570	Ming,,Tsao	ming.tsao@uhn.on.ca	4169464501	Applied Molecular Oncology	Ontario Cancer Institute	University of Toronto	610 University Avenue	Toronto	Ontario	M5G2M9	Canada	ftp://ftp.ncbi.nlm.nih.gov/geo/samples/GSM1213nnn/GSM1213846/suppl/GSM1213846_MB205_HG-U133_Plus_2_.CEL.gz	54675	75.58	0.315	adenocarcinoma	0	0	N
GSM1213847	MB206	GSM1213847	Public on Dec 22 2013	Aug 21 2013	Dec 22 2013	RNA	1	Primary NSCLC	Homo sapiens	Sex: M	histology: adenocarcinoma	t-stage: 1	n-stage: 0	m-stage: 0	Stage: 1A	age: 76.07	smoking: Never	survival time: 8.26	status: alive	disease-free survival time: 8.263	recurrence: N	total RNA	Trizol extraction of total RNA was performed according to the manufacturer's instructions.	biotin	Biotinylated cRNA were prepared according to the standard Affymetrix protocol from 6 ug total RNA (Expression Analysis Technical Manual, 2001, Affymetrix).	9606	standard Affymetrix protocol	GeneChips were scanned using the Hewlett-Packard GeneArray Scanner G2500A.	Microarray data for 181 samples was preprocessed using RMA implemented in R/Bioconductor ‘affy’ package (ref: PMID:12538238). Normalized data values were transformed in log2 space and used in subsequent analysis	GPL570	Ming,,Tsao	ming.tsao@uhn.on.ca	4169464501	Applied Molecular Oncology	Ontario Cancer Institute	University of Toronto	610 University Avenue	Toronto	Ontario	M5G2M9	Canada	ftp://ftp.ncbi.nlm.nih.gov/geo/samples/GSM1213nnn/GSM1213847/suppl/GSM1213847_MB206_HG-U133_Plus_2_.CEL.gz	54675	76.07	8.263	adenocarcinoma	0	0	N
GSM1213848	MB207	GSM1213848	Public on Dec 22 2013	Aug 21 2013	Dec 22 2013	RNA	1	Primary NSCLC	Homo sapiens	Sex: F	histology: adenocarcinoma	t-stage: 2	n-stage: 1	m-stage: 0	Stage: 2B	age: 76.25	smoking: Ex-smoker	survival time: 0.1	status: dead	disease-free survival time: 0.099	recurrence: N	total RNA	Trizol extraction of total RNA was performed according to the manufacturer's instructions.	biotin	Biotinylated cRNA were prepared according to the standard Affymetrix protocol from 6 ug total RNA (Expression Analysis Technical Manual, 2001, Affymetrix).	9606	standard Affymetrix protocol	GeneChips were scanned using the Hewlett-Packard GeneArray Scanner G2500A.	Microarray data for 181 samples was preprocessed using RMA implemented in R/Bioconductor ‘affy’ package (ref: PMID:12538238). Normalized data values were transformed in log2 space and used in subsequent analysis	GPL570	Ming,,Tsao	ming.tsao@uhn.on.ca	4169464501	Applied Molecular Oncology	Ontario Cancer Institute	University of Toronto	610 University Avenue	Toronto	Ontario	M5G2M9	Canada	ftp://ftp.ncbi.nlm.nih.gov/geo/samples/GSM1213nnn/GSM1213848/suppl/GSM1213848_MB207_HG-U133_Plus_2_.CEL.gz	54675	76.25	0.099	adenocarcinoma	0	1	N
GSM1213849	MB208	GSM1213849	Public on Dec 22 2013	Aug 21 2013	Dec 22 2013	RNA	1	Primary NSCLC	Homo sapiens	Sex: F	histology: adenocarcinoma	t-stage: 1	n-stage: 0	m-stage: 0	Stage: 1A	age: 60.08	smoking: Current	survival time: 4.16	status: alive	disease-free survival time: 4.162	recurrence: N	total RNA	Trizol extraction of total RNA was performed according to the manufacturer's instructions.	biotin	Biotinylated cRNA were prepared according to the standard Affymetrix protocol from 6 ug total RNA (Expression Analysis Technical Manual, 2001, Affymetrix).	9606	standard Affymetrix protocol	GeneChips were scanned using the Hewlett-Packard GeneArray Scanner G2500A.	Microarray data for 181 samples was preprocessed using RMA implemented in R/Bioconductor ‘affy’ package (ref: PMID:12538238). Normalized data values were transformed in log2 space and used in subsequent analysis	GPL570	Ming,,Tsao	ming.tsao@uhn.on.ca	4169464501	Applied Molecular Oncology	Ontario Cancer Institute	University of Toronto	610 University Avenue	Toronto	Ontario	M5G2M9	Canada	ftp://ftp.ncbi.nlm.nih.gov/geo/samples/GSM1213nnn/GSM1213849/suppl/GSM1213849_MB208_HG-U133_Plus_2_.CEL.gz	54675	60.08	4.162	adenocarcinoma	0	0	N
[truncated: 8 more columns]
