# Supplementary material for: Significance of macrophage infiltration in the prognosis of lung adenocarcinoma patients evaluated by scRNA and bulkRNA analysis
Source: Front Immunol. 2022 Oct 12;13:1028440. doi: 10.3389/fimmu.2022.1028440 (PMC9597471; doi:10.3389/fimmu.2022.1028440)
Supplement: Supplementary file 1 [file DataSheet_1.zip › SupplementaryTable1_ GSE72094_clin.txt]

title	geo_accession	status	submission_date	last_update_date	type	channel_count	source_name_ch1	organism_ch1	characteristics_ch1	characteristics_ch1.1	characteristics_ch1.2	characteristics_ch1.3	characteristics_ch1.4	characteristics_ch1.5	characteristics_ch1.6	characteristics_ch1.7	characteristics_ch1.8	characteristics_ch1.9	characteristics_ch1.10	characteristics_ch1.11	characteristics_ch1.12	characteristics_ch1.13	characteristics_ch1.14	characteristics_ch1.15	characteristics_ch1.16	characteristics_ch1.17	characteristics_ch1.18	molecule_ch1	extract_protocol_ch1	label_ch1	label_protocol_ch1	taxid_ch1	hyb_protocol	scan_protocol	data_processing	platform_id	contact_name	contact_email	contact_department	contact_institute	contact_address	contact_city	contact_state	contact_zip/postal_code	contact_country	supplementary_file	data_row_count	age_at_diagnosis:ch1	barcode_microarray:ch1
GSM1854798	lung_K400	GSM1854798	Public on Oct 21 2015	Aug 14 2015	Oct 23 2015	RNA	1	lung adenocarcinoma	Homo sapiens	barcode_microarray: @52070900778263100909406332059199	filename_microarray: @52070900778263100909406332059199_1_1.CEL	rna_barin: 8.7	patient_id: K400	gender: F	age_at_diagnosis: 70	race: WHITE	spanish_hispanic: Non Spanish/Hispanic	smoking_status: Ever	vital_status: Alive	survival_time_in_days: 1249	Stage: 4	kras_status: WT	egfr_status: WT	stk11_status: WT	tp53_status: WT				total RNA	Samples are processed in parallel in 96-well plates to minimize potential variation. Reaction purification is achieved using magnetic binding beads for cDNA and Qiagen RNeasy kits for cRNA purification. Isolated total RNA samples were assayed for quality (Agilent Bioanalyzer) and yield (Ribogreen) metrics prior to amplification.	biotin	Samples were amplified and labeled using a custom automated version of the NuGEN Ovation v2 with WB (whole blood) reagents protocol (using Ribo-SPIA amplification). The labeled molecules are biotinylated-cRNA. Sample amplification and labeling were performed by LabCorp Clinical Trials-Genomic Services in Seattle, Washington.	9606	GeneChip microarrays are loaded with the fragmented target sample/hybridization buffer mix using standard manual techniques. Arrays are hybridized for 18 hours at 45C with vigorous mixing. Unbound sample is removed and staining is accomplished through the binding of streptavidin conjugated phycoerythrin to the hybridized target. Excess label is removed. Washing and staining steps are performed by…	Arrays are scanned using a GeneChip Scanner 3000 7G with a 48 array autoloader. The scanner maintains the optimal temperature for the arrays prior to and during scanning.	IRON normalization was performed on the dataset, batch corrected for RNA quality using PLS	GPL15048	Steven,,Eschrich	Steven.Eschrich@moffitt.org	Biostatistics & Bioinformatics	Moffitt Cancer Center	12902 Magnolia Drive	Tampa	FL	33612	USA	ftp://ftp.ncbi.nlm.nih.gov/geo/samples/GSM1854nnn/GSM1854798/suppl/GSM1854798__52070900778263100909406332059199_1_1.CEL.gz	60607	70
GSM1854799	lung_K030	GSM1854799	Public on Oct 21 2015	Aug 14 2015	Oct 23 2015	RNA	1	lung adenocarcinoma	Homo sapiens	barcode_microarray: @52070900778264100909406332059229	filename_microarray: @52070900778264100909406332059229_1_1.CEL	rna_barin: 8.7	patient_id: K030	gender: F	age_at_diagnosis: 59	race: WHITE	spanish_hispanic: Non Spanish/Hispanic	smoking_status: Ever	vital_status: Alive	survival_time_in_days: 1057	Stage: 2B	kras_status: WT	egfr_status: WT	stk11_status: WT	tp53_status: WT				total RNA	Samples are processed in parallel in 96-well plates to minimize potential variation. Reaction purification is achieved using magnetic binding beads for cDNA and Qiagen RNeasy kits for cRNA purification. Isolated total RNA samples were assayed for quality (Agilent Bioanalyzer) and yield (Ribogreen) metrics prior to amplification.	biotin	Samples were amplified and labeled using a custom automated version of the NuGEN Ovation v2 with WB (whole blood) reagents protocol (using Ribo-SPIA amplification). The labeled molecules are biotinylated-cRNA. Sample amplification and labeling were performed by LabCorp Clinical Trials-Genomic Services in Seattle, Washington.	9606	GeneChip microarrays are loaded with the fragmented target sample/hybridization buffer mix using standard manual techniques. Arrays are hybridized for 18 hours at 45C with vigorous mixing. Unbound sample is removed and staining is accomplished through the binding of streptavidin conjugated phycoerythrin to the hybridized target. Excess label is removed. Washing and staining steps are performed by…	Arrays are scanned using a GeneChip Scanner 3000 7G with a 48 array autoloader. The scanner maintains the optimal temperature for the arrays prior to and during scanning.	IRON normalization was performed on the dataset, batch corrected for RNA quality using PLS	GPL15048	Steven,,Eschrich	Steven.Eschrich@moffitt.org	Biostatistics & Bioinformatics	Moffitt Cancer Center	12902 Magnolia Drive	Tampa	FL	33612	USA	ftp://ftp.ncbi.nlm.nih.gov/geo/samples/GSM1854nnn/GSM1854799/suppl/GSM1854799__52070900778264100909406332059229_1_1.CEL.gz	60607	59
GSM1854800	lung_K276	GSM1854800	Public on Oct 21 2015	Aug 14 2015	Oct 23 2015	RNA	1	lung adenocarcinoma	Homo sapiens	barcode_microarray: @52070900778513031510407113246252	filename_microarray: @52070900778513031510407113246252_1_1.CEL	rna_barin: 8.2	patient_id: K276	gender: M	age_at_diagnosis: 57	race: WHITE	spanish_hispanic: Non Spanish/Hispanic	smoking_status: Missing	vital_status: Alive	survival_time_in_days: 1025	Stage: 1B	kras_status: WT	egfr_status: WT	stk11_status: WT	tp53_status: Mut	tp53_aa_mut: SpliceSite			total RNA	Samples are processed in parallel in 96-well plates to minimize potential variation. Reaction purification is achieved using magnetic binding beads for cDNA and Qiagen RNeasy kits for cRNA purification. Isolated total RNA samples were assayed for quality (Agilent Bioanalyzer) and yield (Ribogreen) metrics prior to amplification.	biotin	Samples were amplified and labeled using a custom automated version of the NuGEN Ovation v2 with WB (whole blood) reagents protocol (using Ribo-SPIA amplification). The labeled molecules are biotinylated-cRNA. Sample amplification and labeling were performed by LabCorp Clinical Trials-Genomic Services in Seattle, Washington.	9606	GeneChip microarrays are loaded with the fragmented target sample/hybridization buffer mix using standard manual techniques. Arrays are hybridized for 18 hours at 45C with vigorous mixing. Unbound sample is removed and staining is accomplished through the binding of streptavidin conjugated phycoerythrin to the hybridized target. Excess label is removed. Washing and staining steps are performed by…	Arrays are scanned using a GeneChip Scanner 3000 7G with a 48 array autoloader. The scanner maintains the optimal temperature for the arrays prior to and during scanning.	IRON normalization was performed on the dataset, batch corrected for RNA quality using PLS	GPL15048	Steven,,Eschrich	Steven.Eschrich@moffitt.org	Biostatistics & Bioinformatics	Moffitt Cancer Center	12902 Magnolia Drive	Tampa	FL	33612	USA	ftp://ftp.ncbi.nlm.nih.gov/geo/samples/GSM1854nnn/GSM1854800/suppl/GSM1854800__52070900778513031510407113246252_1_1.CEL.gz	60607	57
GSM1854801	lung_K459	GSM1854801	Public on Oct 21 2015	Aug 14 2015	Oct 23 2015	RNA	1	lung adenocarcinoma	Homo sapiens	barcode_microarray: @52070900778513031510407113246258	filename_microarray: @52070900778513031510407113246258_1_1.CEL	rna_barin: 7.7	patient_id: K459	gender: F	age_at_diagnosis: 72	race: WHITE	spanish_hispanic: Non Spanish/Hispanic	smoking_status: Never	vital_status: Alive	survival_time_in_days: 895	Stage: 1B	kras_status: WT	egfr_status: WT	stk11_status: WT	tp53_status: WT				total RNA	Samples are processed in parallel in 96-well plates to minimize potential variation. Reaction purification is achieved using magnetic binding beads for cDNA and Qiagen RNeasy kits for cRNA purification. Isolated total RNA samples were assayed for quality (Agilent Bioanalyzer) and yield (Ribogreen) metrics prior to amplification.	biotin	Samples were amplified and labeled using a custom automated version of the NuGEN Ovation v2 with WB (whole blood) reagents protocol (using Ribo-SPIA amplification). The labeled molecules are biotinylated-cRNA. Sample amplification and labeling were performed by LabCorp Clinical Trials-Genomic Services in Seattle, Washington.	9606	GeneChip microarrays are loaded with the fragmented target sample/hybridization buffer mix using standard manual techniques. Arrays are hybridized for 18 hours at 45C with vigorous mixing. Unbound sample is removed and staining is accomplished through the binding of streptavidin conjugated phycoerythrin to the hybridized target. Excess label is removed. Washing and staining steps are performed by…	Arrays are scanned using a GeneChip Scanner 3000 7G with a 48 array autoloader. The scanner maintains the optimal temperature for the arrays prior to and during scanning.	IRON normalization was performed on the dataset, batch corrected for RNA quality using PLS	GPL15048	Steven,,Eschrich	Steven.Eschrich@moffitt.org	Biostatistics & Bioinformatics	Moffitt Cancer Center	12902 Magnolia Drive	Tampa	FL	33612	USA	ftp://ftp.ncbi.nlm.nih.gov/geo/samples/GSM1854nnn/GSM1854801/suppl/GSM1854801__52070900778513031510407113246258_1_1.CEL.gz	60607	72
GSM1854802	lung_K193	GSM1854802	Public on Oct 21 2015	Aug 14 2015	Oct 23 2015	RNA	1	lung adenocarcinoma	Homo sapiens	barcode_microarray: @52070900778513031510407113246261	filename_microarray: @52070900778513031510407113246261_1_1.CEL	rna_barin: 7.8	patient_id: K193	gender: F	age_at_diagnosis: 73	race: WHITE	spanish_hispanic: Non Spanish/Hispanic	smoking_status: Ever	vital_status: Dead	survival_time_in_days: 922	Stage: 1A	kras_status: WT	egfr_status: WT	stk11_status: WT	tp53_status: Mut	tp53_aa_mut: G105C			total RNA	Samples are processed in parallel in 96-well plates to minimize potential variation. Reaction purification is achieved using magnetic binding beads for cDNA and Qiagen RNeasy kits for cRNA purification. Isolated total RNA samples were assayed for quality (Agilent Bioanalyzer) and yield (Ribogreen) metrics prior to amplification.	biotin	Samples were amplified and labeled using a custom automated version of the NuGEN Ovation v2 with WB (whole blood) reagents protocol (using Ribo-SPIA amplification). The labeled molecules are biotinylated-cRNA. Sample amplification and labeling were performed by LabCorp Clinical Trials-Genomic Services in Seattle, Washington.	9606	GeneChip microarrays are loaded with the fragmented target sample/hybridization buffer mix using standard manual techniques. Arrays are hybridized for 18 hours at 45C with vigorous mixing. Unbound sample is removed and staining is accomplished through the binding of streptavidin conjugated phycoerythrin to the hybridized target. Excess label is removed. Washing and staining steps are performed by…	Arrays are scanned using a GeneChip Scanner 3000 7G with a 48 array autoloader. The scanner maintains the optimal temperature for the arrays prior to and during scanning.	IRON normalization was performed on the dataset, batch corrected for RNA quality using PLS	GPL15048	Steven,,Eschrich	Steven.Eschrich@moffitt.org	Biostatistics & Bioinformatics	Moffitt Cancer Center	12902 Magnolia Drive	Tampa	FL	33612	USA	ftp://ftp.ncbi.nlm.nih.gov/geo/samples/GSM1854nnn/GSM1854802/suppl/GSM1854802__52070900778513031510407113246261_1_1.CEL.gz	60607	73
GSM1854803	lung_K305	GSM1854803	Public on Oct 21 2015	Aug 14 2015	Oct 23 2015	RNA	1	lung adenocarcinoma	Homo sapiens	barcode_microarray: @52070900778513031510407113246271	filename_microarray: @52070900778513031510407113246271_1_1.CEL	rna_barin: 7.5	patient_id: K305	gender: F	age_at_diagnosis: 49	race: WHITE	spanish_hispanic: Non Spanish/Hispanic	smoking_status: Never	vital_status: Alive	survival_time_in_days: 959	Stage: 1A	kras_status: Mut	egfr_status: WT	stk11_status: WT	tp53_status: WT	kras_aa_mut: G12GD			total RNA	Samples are processed in parallel in 96-well plates to minimize potential variation. Reaction purification is achieved using magnetic binding beads for cDNA and Qiagen RNeasy kits for cRNA purification. Isolated total RNA samples were assayed for quality (Agilent Bioanalyzer) and yield (Ribogreen) metrics prior to amplification.	biotin	Samples were amplified and labeled using a custom automated version of the NuGEN Ovation v2 with WB (whole blood) reagents protocol (using Ribo-SPIA amplification). The labeled molecules are biotinylated-cRNA. Sample amplification and labeling were performed by LabCorp Clinical Trials-Genomic Services in Seattle, Washington.	9606	GeneChip microarrays are loaded with the fragmented target sample/hybridization buffer mix using standard manual techniques. Arrays are hybridized for 18 hours at 45C with vigorous mixing. Unbound sample is removed and staining is accomplished through the binding of streptavidin conjugated phycoerythrin to the hybridized target. Excess label is removed. Washing and staining steps are performed by…	Arrays are scanned using a GeneChip Scanner 3000 7G with a 48 array autoloader. The scanner maintains the optimal temperature for the arrays prior to and during scanning.	IRON normalization was performed on the dataset, batch corrected for RNA quality using PLS	GPL15048	Steven,,Eschrich	Steven.Eschrich@moffitt.org	Biostatistics & Bioinformatics	Moffitt Cancer Center	12902 Magnolia Drive	Tampa	FL	33612	USA	ftp://ftp.ncbi.nlm.nih.gov/geo/samples/GSM1854nnn/GSM1854803/suppl/GSM1854803__52070900778513031510407113246271_1_1.CEL.gz	60607	49
GSM1854804	lung_K078	GSM1854804	Public on Oct 21 2015	Aug 14 2015	Oct 23 2015	RNA	1	lung adenocarcinoma	Homo sapiens	barcode_microarray: @52070900778513031510407113246277	filename_microarray: @52070900778513031510407113246277_1_1.CEL	rna_barin: 8.6	patient_id: K078	gender: M	age_at_diagnosis: 70	race: WHITE	spanish_hispanic: Non Spanish/Hispanic	smoking_status: Ever	vital_status: Alive	survival_time_in_days: 969	Stage: 1	kras_status: Mut	egfr_status: WT	stk11_status: WT	tp53_status: WT	kras_aa_mut: G12GD			total RNA	Samples are processed in parallel in 96-well plates to minimize potential variation. Reaction purification is achieved using magnetic binding beads for cDNA and Qiagen RNeasy kits for cRNA purification. Isolated total RNA samples were assayed for quality (Agilent Bioanalyzer) and yield (Ribogreen) metrics prior to amplification.	biotin	Samples were amplified and labeled using a custom automated version of the NuGEN Ovation v2 with WB (whole blood) reagents protocol (using Ribo-SPIA amplification). The labeled molecules are biotinylated-cRNA. Sample amplification and labeling were performed by LabCorp Clinical Trials-Genomic Services in Seattle, Washington.	9606	GeneChip microarrays are loaded with the fragmented target sample/hybridization buffer mix using standard manual techniques. Arrays are hybridized for 18 hours at 45C with vigorous mixing. Unbound sample is removed and staining is accomplished through the binding of streptavidin conjugated phycoerythrin to the hybridized target. Excess label is removed. Washing and staining steps are performed by…	Arrays are scanned using a GeneChip Scanner 3000 7G with a 48 array autoloader. The scanner maintains the optimal temperature for the arrays prior to and during scanning.	IRON normalization was performed on the dataset, batch corrected for RNA quality using PLS	GPL15048	Steven,,Eschrich	Steven.Eschrich@moffitt.org	Biostatistics & Bioinformatics	Moffitt Cancer Center	12902 Magnolia Drive	Tampa	FL	33612	USA	ftp://ftp.ncbi.nlm.nih.gov/geo/samples/GSM1854nnn/GSM1854804/suppl/GSM1854804__52070900778513031510407113246277_1_1.CEL.gz	60607	70
GSM1854805	lung_K277	GSM1854805	Public on Oct 21 2015	Aug 14 2015	Oct 23 2015	RNA	1	lung adenocarcinoma	Homo sapiens	barcode_microarray: @52070900778514031510407113246321	filename_microarray: @52070900778514031510407113246321_1_1.CEL	rna_barin: 9.6	patient_id: K277	gender: M	age_at_diagnosis: 71	race: WHITE	spanish_hispanic: Non Spanish/Hispanic	smoking_status: Ever	vital_status: Alive	survival_time_in_days: 833	Stage: 1A	kras_status: WT	egfr_status: WT	stk11_status: WT	tp53_status: Mut	tp53_aa_mut: R249S			total RNA	Samples are processed in parallel in 96-well plates to minimize potential variation. Reaction purification is achieved using magnetic binding beads for cDNA and Qiagen RNeasy kits for cRNA purification. Isolated total RNA samples were assayed for quality (Agilent Bioanalyzer) and yield (Ribogreen) metrics prior to amplification.	biotin	Samples were amplified and labeled using a custom automated version of the NuGEN Ovation v2 with WB (whole blood) reagents protocol (using Ribo-SPIA amplification). The labeled molecules are biotinylated-cRNA. Sample amplification and labeling were performed by LabCorp Clinical Trials-Genomic Services in Seattle, Washington.	9606	GeneChip microarrays are loaded with the fragmented target sample/hybridization buffer mix using standard manual techniques. Arrays are hybridized for 18 hours at 45C with vigorous mixing. Unbound sample is removed and staining is accomplished through the binding of streptavidin conjugated phycoerythrin to the hybridized target. Excess label is removed. Washing and staining steps are performed by…	Arrays are scanned using a GeneChip Scanner 3000 7G with a 48 array autoloader. The scanner maintains the optimal temperature for the arrays prior to and during scanning.	IRON normalization was performed on the dataset, batch corrected for RNA quality using PLS	GPL15048	Steven,,Eschrich	Steven.Eschrich@moffitt.org	Biostatistics & Bioinformatics	Moffitt Cancer Center	12902 Magnolia Drive	Tampa	FL	33612	USA	ftp://ftp.ncbi.nlm.nih.gov/geo/samples/GSM1854nnn/GSM1854805/suppl/GSM1854805__52070900778514031510407113246321_1_1.CEL.gz	60607	71
GSM1854806	lung_K425	GSM1854806	Public on Oct 21 2015	Aug 14 2015	Oct 23 2015	RNA	1	lung adenocarcinoma	Homo sapiens	barcode_microarray: @52070900778514031510407113246323	filename_microarray: @52070900778514031510407113246323_1_1.CEL	rna_barin: 9	patient_id: K425	gender: M	age_at_diagnosis: 66	race: WHITE	spanish_hispanic: Non Spanish/Hispanic	smoking_status: Ever	vital_status: Alive	survival_time_in_days: 891	Stage: 1B	kras_status: WT	egfr_status: WT	stk11_status: WT	tp53_status: WT				total RNA	Samples are processed in parallel in 96-well plates to minimize potential variation. Reaction purification is achieved using magnetic binding beads for cDNA and Qiagen RNeasy kits for cRNA purification. Isolated total RNA samples were assayed for quality (Agilent Bioanalyzer) and yield (Ribogreen) metrics prior to amplification.	biotin	Samples were amplified and labeled using a custom automated version of the NuGEN Ovation v2 with WB (whole blood) reagents protocol (using Ribo-SPIA amplification). The labeled molecules are biotinylated-cRNA. Sample amplification and labeling were performed by LabCorp Clinical Trials-Genomic Services in Seattle, Washington.	9606	GeneChip microarrays are loaded with the fragmented target sample/hybridization buffer mix using standard manual techniques. Arrays are hybridized for 18 hours at 45C with vigorous mixing. Unbound sample is removed and staining is accomplished through the binding of streptavidin conjugated phycoerythrin to the hybridized target. Excess label is removed. Washing and staining steps are performed by…	Arrays are scanned using a GeneChip Scanner 3000 7G with a 48 array autoloader. The scanner maintains the optimal temperature for the arrays prior to and during scanning.	IRON normalization was performed on the dataset, batch corrected for RNA quality using PLS	GPL15048	Steven,,Eschrich	Steven.Eschrich@moffitt.org	Biostatistics & Bioinformatics	Moffitt Cancer Center	12902 Magnolia Drive	Tampa	FL	33612	USA	ftp://ftp.ncbi.nlm.nih.gov/geo/samples/GSM1854nnn/GSM1854806/suppl/GSM1854806__52070900778514031510407113246323_1_1.CEL.gz	60607	66
GSM1854807	lung_K179	GSM1854807	Public on Oct 21 2015	Aug 14 2015	Oct 23 2015	RNA	1	lung adenocarcinoma	Homo sapiens	barcode_microarray: @52070900778514031510407113246327	filename_microarray: @52070900778514031510407113246327_1_1.CEL	rna_barin: 4.9	patient_id: K179	gender: M	age_at_diagnosis: 68	race: BLACK	spanish_hispanic: Non Spanish/Hispanic	smoking_status: Ever	vital_status: Dead	survival_time_in_days: 524	Stage: 2B	kras_status: WT	egfr_status: WT	stk11_status: WT	tp53_status: WT				total RNA	Samples are processed in parallel in 96-well plates to minimize potential variation. Reaction purification is achieved using magnetic binding beads for cDNA and Qiagen RNeasy kits for cRNA purification. Isolated total RNA samples were assayed for quality (Agilent Bioanalyzer) and yield (Ribogreen) metrics prior to amplification.	biotin	Samples were amplified and labeled using a custom automated version of the NuGEN Ovation v2 with WB (whole blood) reagents protocol (using Ribo-SPIA amplification). The labeled molecules are biotinylated-cRNA. Sample amplification and labeling were performed by LabCorp Clinical Trials-Genomic Services in Seattle, Washington.	9606	GeneChip microarrays are loaded with the fragmented target sample/hybridization buffer mix using standard manual techniques. Arrays are hybridized for 18 hours at 45C with vigorous mixing. Unbound sample is removed and staining is accomplished through the binding of streptavidin conjugated phycoerythrin to the hybridized target. Excess label is removed. Washing and staining steps are performed by…	Arrays are scanned using a GeneChip Scanner 3000 7G with a 48 array autoloader. The scanner maintains the optimal temperature for the arrays prior to and during scanning.	IRON normalization was performed on the dataset, batch corrected for RNA quality using PLS	GPL15048	Steven,,Eschrich	Steven.Eschrich@moffitt.org	Biostatistics & Bioinformatics	Moffitt Cancer Center	12902 Magnolia Drive	Tampa	FL	33612	USA	ftp://ftp.ncbi.nlm.nih.gov/geo/samples/GSM1854nnn/GSM1854807/suppl/GSM1854807__52070900778514031510407113246327_1_1.CEL.gz	60607	68
GSM1854808	lung_K050	GSM1854808	Public on Oct 21 2015	Aug 14 2015	Oct 23 2015	RNA	1	lung adenocarcinoma	Homo sapiens	barcode_microarray: @52070900778514031510407113246333	filename_microarray: @52070900778514031510407113246333_1_1.CEL	rna_barin: 8.8	patient_id: K050	gender: M	age_at_diagnosis: 86	race: WHITE	spanish_hispanic: Non Spanish/Hispanic	smoking_status: Ever	vital_status: Alive	survival_time_in_days: 1035	Stage: 1A	kras_status: WT	egfr_status: WT	stk11_status: WT	tp53_status: WT				total RNA	Samples are processed in parallel in 96-well plates to minimize potential variation. Reaction purification is achieved using magnetic binding beads for cDNA and Qiagen RNeasy kits for cRNA purification. Isolated total RNA samples were assayed for quality (Agilent Bioanalyzer) and yield (Ribogreen) metrics prior to amplification.	biotin	Samples were amplified and labeled using a custom automated version of the NuGEN Ovation v2 with WB (whole blood) reagents protocol (using Ribo-SPIA amplification). The labeled molecules are biotinylated-cRNA. Sample amplification and labeling were performed by LabCorp Clinical Trials-Genomic Services in Seattle, Washington.	9606	GeneChip microarrays are loaded with the fragmented target sample/hybridization buffer mix using standard manual techniques. Arrays are hybridized for 18 hours at 45C with vigorous mixing. Unbound sample is removed and staining is accomplished through the binding of streptavidin conjugated phycoerythrin to the hybridized target. Excess label is removed. Washing and staining steps are performed by…	Arrays are scanned using a GeneChip Scanner 3000 7G with a 48 array autoloader. The scanner maintains the optimal temperature for the arrays prior to and during scanning.	IRON normalization was performed on the dataset, batch corrected for RNA quality using PLS	GPL15048	Steven,,Eschrich	Steven.Eschrich@moffitt.org	Biostatistics & Bioinformatics	Moffitt Cancer Center	12902 Magnolia Drive	Tampa	FL	33612	USA	ftp://ftp.ncbi.nlm.nih.gov/geo/samples/GSM1854nnn/GSM1854808/suppl/GSM1854808__52070900778514031510407113246333_1_1.CEL.gz	60607	86
GSM1854809	lung_K427	GSM1854809	Public on Oct 21 2015	Aug 14 2015	Oct 23 2015	RNA	1	lung adenocarcinoma	Homo sapiens	barcode_microarray: @52070900778514031510407113246335	filename_microarray: @52070900778514031510407113246335_1_1.CEL	rna_barin: 9.2	patient_id: K427	gender: F	age_at_diagnosis: 65	race: WHITE	spanish_hispanic: Non Spanish/Hispanic	smoking_status: Missing	vital_status: Alive	survival_time_in_days: 43	Stage: 1A	kras_status: WT	egfr_status: WT	stk11_status: WT	tp53_status: WT				total RNA	Samples are processed in parallel in 96-well plates to minimize potential variation. Reaction purification is achieved using magnetic binding beads for cDNA and Qiagen RNeasy kits for cRNA purification. Isolated total RNA samples were assayed for quality (Agilent Bioanalyzer) and yield (Ribogreen) metrics prior to amplification.	biotin	Samples were amplified and labeled using a custom automated version of the NuGEN Ovation v2 with WB (whole blood) reagents protocol (using Ribo-SPIA amplification). The labeled molecules are biotinylated-cRNA. Sample amplification and labeling were performed by LabCorp Clinical Trials-Genomic Services in Seattle, Washington.	9606	GeneChip microarrays are loaded with the fragmented target sample/hybridization buffer mix using standard manual techniques. Arrays are hybridized for 18 hours at 45C with vigorous mixing. Unbound sample is removed and staining is accomplished through the binding of streptavidin conjugated phycoerythrin to the hybridized target. Excess label is removed. Washing and staining steps are performed by…	Arrays are scanned using a GeneChip Scanner 3000 7G with a 48 array autoloader. The scanner maintains the optimal temperature for the arrays prior to and during scanning.	IRON normalization was performed on the dataset, batch corrected for RNA quality using PLS	GPL15048	Steven,,Eschrich	Steven.Eschrich@moffitt.org	Biostatistics & Bioinformatics	Moffitt Cancer Center	12902 Magnolia Drive	Tampa	FL	33612	USA	ftp://ftp.ncbi.nlm.nih.gov/geo/samples/GSM1854nnn/GSM1854809/suppl/GSM1854809__52070900778514031510407113246335_1_1.CEL.gz	60607	65
GSM1854810	lung_K194	GSM1854810	Public on Oct 21 2015	Aug 14 2015	Oct 23 2015	RNA	1	lung adenocarcinoma	Homo sapiens	barcode_microarray: @52070900778514031510407113246346	filename_microarray: @52070900778514031510407113246346_1_1.CEL	rna_barin: 7.3	patient_id: K194	gender: M	age_at_diagnosis: 78	race: WHITE	spanish_hispanic: Non Spanish/Hispanic	smoking_status: Ever	vital_status: Alive	survival_time_in_days: 925	Stage: 1A	kras_status: WT	egfr_status: WT	stk11_status: WT	tp53_status: WT				total RNA	Samples are processed in parallel in 96-well plates to minimize potential variation. Reaction purification is achieved using magnetic binding beads for cDNA and Qiagen RNeasy kits for cRNA purification. Isolated total RNA samples were assayed for quality (Agilent Bioanalyzer) and yield (Ribogreen) metrics prior to amplification.	biotin	Samples were amplified and labeled using a custom automated version of the NuGEN Ovation v2 with WB (whole blood) reagents protocol (using Ribo-SPIA amplification). The labeled molecules are biotinylated-cRNA. Sample amplification and labeling were performed by LabCorp Clinical Trials-Genomic Services in Seattle, Washington.	9606	GeneChip microarrays are loaded with the fragmented target sample/hybridization buffer mix using standard manual techniques. Arrays are hybridized for 18 hours at 45C with vigorous mixing. Unbound sample is removed and staining is accomplished through the binding of streptavidin conjugated phycoerythrin to the hybridized target. Excess label is removed. Washing and staining steps are performed by…	Arrays are scanned using a GeneChip Scanner 3000 7G with a 48 array autoloader. The scanner maintains the optimal temperature for the arrays prior to and during scanning.	IRON normalization was performed on the dataset, batch corrected for RNA quality using PLS	GPL15048	Steven,,Eschrich	Steven.Eschrich@moffitt.org	Biostatistics & Bioinformatics	Moffitt Cancer Center	12902 Magnolia Drive	Tampa	FL	33612	USA	ftp://ftp.ncbi.nlm.nih.gov/geo/samples/GSM1854nnn/GSM1854810/suppl/GSM1854810__52070900778514031510407113246346_1_1.CEL.gz	60607	78
GSM1854811	lung_K054	GSM1854811	Public on Oct 21 2015	Aug 14 2015	Oct 23 2015	RNA	1	lung adenocarcinoma	Homo sapiens	barcode_microarray: @52070900778514031510407113246349	filename_microarray: @52070900778514031510407113246349_1_1.CEL	rna_barin: 8.3	patient_id: K054	gender: F	age_at_diagnosis: 85	race: WHITE	spanish_hispanic: Non Spanish/Hispanic	smoking_status: Never	vital_status: Alive	survival_time_in_days: 1053	Stage: 2B	kras_status: WT	egfr_status: Mut	stk11_status: WT	tp53_status: WT	egfr_aa_mut: delE746-A750			total RNA	Samples are processed in parallel in 96-well plates to minimize potential variation. Reaction purification is achieved using magnetic binding beads for cDNA and Qiagen RNeasy kits for cRNA purification. Isolated total RNA samples were assayed for quality (Agilent Bioanalyzer) and yield (Ribogreen) metrics prior to amplification.	biotin	Samples were amplified and labeled using a custom automated version of the NuGEN Ovation v2 with WB (whole blood) reagents protocol (using Ribo-SPIA amplification). The labeled molecules are biotinylated-cRNA. Sample amplification and labeling were performed by LabCorp Clinical Trials-Genomic Services in Seattle, Washington.	9606	GeneChip microarrays are loaded with the fragmented target sample/hybridization buffer mix using standard manual techniques. Arrays are hybridized for 18 hours at 45C with vigorous mixing. Unbound sample is removed and staining is accomplished through the binding of streptavidin conjugated phycoerythrin to the hybridized target. Excess label is removed. Washing and staining steps are performed by…	Arrays are scanned using a GeneChip Scanner 3000 7G with a 48 array autoloader. The scanner maintains the optimal temperature for the arrays prior to and during scanning.	IRON normalization was performed on the dataset, batch corrected for RNA quality using PLS	GPL15048	Steven,,Eschrich	Steven.Eschrich@moffitt.org	Biostatistics & Bioinformatics	Moffitt Cancer Center	12902 Magnolia Drive	Tampa	FL	33612	USA	ftp://ftp.ncbi.nlm.nih.gov/geo/samples/GSM1854nnn/GSM1854811/suppl/GSM1854811__52070900778514031510407113246349_1_1.CEL.gz	60607	85
GSM1854812	lung_K316	GSM1854812	Public on Oct 21 2015	Aug 14 2015	Oct 23 2015	RNA	1	lung adenocarcinoma	Homo sapiens	barcode_microarray: @52070900779514091810408277954872	filename_microarray: @52070900779514091810408277954872.CEL	rna_barin: 8.1	patient_id: K316	gender: F	age_at_diagnosis: 71	race: WHITE	spanish_hispanic: Non Spanish/Hispanic	smoking_status: Ever	vital_status: Alive	survival_time_in_days: 24	Stage: 1A	kras_status: Mut	egfr_status: WT	stk11_status: WT	tp53_status: WT	kras_aa_mut: G12GD			total RNA	Samples are processed in parallel in 96-well plates to minimize potential variation. Reaction purification is achieved using magnetic binding beads for cDNA and Qiagen RNeasy kits for cRNA purification. Isolated total RNA samples were assayed for quality (Agilent Bioanalyzer) and yield (Ribogreen) metrics prior to amplification.	biotin	Samples were amplified and labeled using a custom automated version of the NuGEN Ovation v2 with WB (whole blood) reagents protocol (using Ribo-SPIA amplification). The labeled molecules are biotinylated-cRNA. Sample amplification and labeling were performed by LabCorp Clinical Trials-Genomic Services in Seattle, Washington.	9606	GeneChip microarrays are loaded with the fragmented target sample/hybridization buffer mix using standard manual techniques. Arrays are hybridized for 18 hours at 45C with vigorous mixing. Unbound sample is removed and staining is accomplished through the binding of streptavidin conjugated phycoerythrin to the hybridized target. Excess label is removed. Washing and staining steps are performed by…	Arrays are scanned using a GeneChip Scanner 3000 7G with a 48 array autoloader. The scanner maintains the optimal temperature for the arrays prior to and during scanning.	IRON normalization was performed on the dataset, batch corrected for RNA quality using PLS	GPL15048	Steven,,Eschrich	Steven.Eschrich@moffitt.org	Biostatistics & Bioinformatics	Moffitt Cancer Center	12902 Magnolia Drive	Tampa	FL	33612	USA	ftp://ftp.ncbi.nlm.nih.gov/geo/samples/GSM1854nnn/GSM1854812/suppl/GSM1854812__52070900779514091810408277954872.CEL.gz	60607	71
GSM1854813	lung_K362	GSM1854813	Public on Oct 21 2015	Aug 14 2015	Oct 23 2015	RNA	1	lung adenocarcinoma	Homo sapiens	barcode_microarray: @52070900779516091810408277954980	filename_microarray: @52070900779516091810408277954980.CEL	rna_barin: 8.2	patient_id: K362	gender: M	age_at_diagnosis: 66	race: WHITE	spanish_hispanic: Non Spanish/Hispanic	smoking_status: Ever	vital_status: Alive	survival_time_in_days: 825	Stage: 1A	kras_status: WT	egfr_status: WT	stk11_status: WT	tp53_status: WT				total RNA	Samples are processed in parallel in 96-well plates to minimize potential variation. Reaction purification is achieved using magnetic binding beads for cDNA and Qiagen RNeasy kits for cRNA purification. Isolated total RNA samples were assayed for quality (Agilent Bioanalyzer) and yield (Ribogreen) metrics prior to amplification.	biotin	Samples were amplified and labeled using a custom automated version of the NuGEN Ovation v2 with WB (whole blood) reagents protocol (using Ribo-SPIA amplification). The labeled molecules are biotinylated-cRNA. Sample amplification and labeling were performed by LabCorp Clinical Trials-Genomic Services in Seattle, Washington.	9606	GeneChip microarrays are loaded with the fragmented target sample/hybridization buffer mix using standard manual techniques. Arrays are hybridized for 18 hours at 45C with vigorous mixing. Unbound sample is removed and staining is accomplished through the binding of streptavidin conjugated phycoerythrin to the hybridized target. Excess label is removed. Washing and staining steps are performed by…	Arrays are scanned using a GeneChip Scanner 3000 7G with a 48 array autoloader. The scanner maintains the optimal temperature for the arrays prior to and during scanning.	IRON normalization was performed on the dataset, batch corrected for RNA quality using PLS	GPL15048	Steven,,Eschrich	Steven.Eschrich@moffitt.org	Biostatistics & Bioinformatics	Moffitt Cancer Center	12902 Magnolia Drive	Tampa	FL	33612	USA	ftp://ftp.ncbi.nlm.nih.gov/geo/samples/GSM1854nnn/GSM1854813/suppl/GSM1854813__52070900779516091810408277954980.CEL.gz	60607	66
GSM1854814	lung_K302	GSM1854814	Public on Oct 21 2015	Aug 14 2015	Oct 23 2015	RNA	1	lung adenocarcinoma	Homo sapiens	barcode_microarray: @52070900779630091810408278055586	filename_microarray: @52070900779630091810408278055586.CEL	rna_barin: 8.4	patient_id: K302	gender: M	age_at_diagnosis: 44	race: WHITE	spanish_hispanic: Non Spanish/Hispanic	smoking_status: Ever	vital_status: Alive	survival_time_in_days: 854	Stage: 2B	kras_status: WT	egfr_status: WT	stk11_status: WT	tp53_status: Mut	tp53_aa_mut: H168P			total RNA	Samples are processed in parallel in 96-well plates to minimize potential variation. Reaction purification is achieved using magnetic binding beads for cDNA and Qiagen RNeasy kits for cRNA purification. Isolated total RNA samples were assayed for quality (Agilent Bioanalyzer) and yield (Ribogreen) metrics prior to amplification.	biotin	Samples were amplified and labeled using a custom automated version of the NuGEN Ovation v2 with WB (whole blood) reagents protocol (using Ribo-SPIA amplification). The labeled molecules are biotinylated-cRNA. Sample amplification and labeling were performed by LabCorp Clinical Trials-Genomic Services in Seattle, Washington.	9606	GeneChip microarrays are loaded with the fragmented target sample/hybridization buffer mix using standard manual techniques. Arrays are hybridized for 18 hours at 45C with vigorous mixing. Unbound sample is removed and staining is accomplished through the binding of streptavidin conjugated phycoerythrin to the hybridized target. Excess label is removed. Washing and staining steps are performed by…	Arrays are scanned using a GeneChip Scanner 3000 7G with a 48 array autoloader. The scanner maintains the optimal temperature for the arrays prior to and during scanning.	IRON normalization was performed on the dataset, batch corrected for RNA quality using PLS	GPL15048	Steven,,Eschrich	Steven.Eschrich@moffitt.org	Biostatistics & Bioinformatics	Moffitt Cancer Center	12902 Magnolia Drive	Tampa	FL	33612	USA	ftp://ftp.ncbi.nlm.nih.gov/geo/samples/GSM1854nnn/GSM1854814/suppl/GSM1854814__52070900779630091810408278055586.CEL.gz	60607	44
GSM1854815	lung_K291	GSM1854815	Public on Oct 21 2015	Aug 14 2015	Oct 23 2015	RNA	1	lung adenocarcinoma	Homo sapiens	barcode_microarray: @52070900779630091810408278055592	filename_microarray: @52070900779630091810408278055592.CEL	rna_barin: 9	patient_id: K291	gender: F	age_at_diagnosis: 73	race: WHITE	spanish_hispanic: Non Spanish/Hispanic	smoking_status: Ever	vital_status: Alive	survival_time_in_days: 820	Stage: 3B	kras_status: Mut	egfr_status: WT	stk11_status: WT	tp53_status: Mut	kras_aa_mut: G12GC	tp53_aa_mut: A138V		total RNA	Samples are processed in parallel in 96-well plates to minimize potential variation. Reaction purification is achieved using magnetic binding beads for cDNA and Qiagen RNeasy kits for cRNA purification. Isolated total RNA samples were assayed for quality (Agilent Bioanalyzer) and yield (Ribogreen) metrics prior to amplification.	biotin	Samples were amplified and labeled using a custom automated version of the NuGEN Ovation v2 with WB (whole blood) reagents protocol (using Ribo-SPIA amplification). The labeled molecules are biotinylated-cRNA. Sample amplification and labeling were performed by LabCorp Clinical Trials-Genomic Services in Seattle, Washington.	9606	GeneChip microarrays are loaded with the fragmented target sample/hybridization buffer mix using standard manual techniques. Arrays are hybridized for 18 hours at 45C with vigorous mixing. Unbound sample is removed and staining is accomplished through the binding of streptavidin conjugated phycoerythrin to the hybridized target. Excess label is removed. Washing and staining steps are performed by…	Arrays are scanned using a GeneChip Scanner 3000 7G with a 48 array autoloader. The scanner maintains the optimal temperature for the arrays prior to and during scanning.	IRON normalization was performed on the dataset, batch corrected for RNA quality using PLS	GPL15048	Steven,,Eschrich	Steven.Eschrich@moffitt.org	Biostatistics & Bioinformatics	Moffitt Cancer Center	12902 Magnolia Drive	Tampa	FL	33612	USA	ftp://ftp.ncbi.nlm.nih.gov/geo/samples/GSM1854nnn/GSM1854815/suppl/GSM1854815__52070900779630091810408278055592.CEL.gz	60607	73
GSM1854816	lung_K022	GSM1854816	Public on Oct 21 2015	Aug 14 2015	Oct 23 2015	RNA	1	lung adenocarcinoma	Homo sapiens	barcode_microarray: @52070900779630091810408278055605	filename_microarray: @52070900779630091810408278055605.CEL	rna_barin: 8.6	patient_id: K022	gender: M	age_at_diagnosis: 50	race: WHITE	spanish_hispanic: Non Spanish/Hispanic	smoking_status: Missing	vital_status: Alive	survival_time_in_days: 412	Stage: 3A	kras_status: WT	egfr_status: WT	stk11_status: WT	tp53_status: Mut	tp53_aa_mut: R196*			total RNA	Samples are processed in parallel in 96-well plates to minimize potential variation. Reaction purification is achieved using magnetic binding beads for cDNA and Qiagen RNeasy kits for cRNA purification. Isolated total RNA samples were assayed for quality (Agilent Bioanalyzer) and yield (Ribogreen) metrics prior to amplification.	biotin	Samples were amplified and labeled using a custom automated version of the NuGEN Ovation v2 with WB (whole blood) reagents protocol (using Ribo-SPIA amplification). The labeled molecules are biotinylated-cRNA. Sample amplification and labeling were performed by LabCorp Clinical Trials-Genomic Services in Seattle, Washington.	9606	GeneChip microarrays are loaded with the fragmented target sample/hybridization buffer mix using standard manual techniques. Arrays are hybridized for 18 hours at 45C with vigorous mixing. Unbound sample is removed and staining is accomplished through the binding of streptavidin conjugated phycoerythrin to the hybridized target. Excess label is removed. Washing and staining steps are performed by…	Arrays are scanned using a GeneChip Scanner 3000 7G with a 48 array autoloader. The scanner maintains the optimal temperature for the arrays prior to and during scanning.	IRON normalization was performed on the dataset, batch corrected for RNA quality using PLS	GPL15048	Steven,,Eschrich	Steven.Eschrich@moffitt.org	Biostatistics & Bioinformatics	Moffitt Cancer Center	12902 Magnolia Drive	Tampa	FL	33612	USA	ftp://ftp.ncbi.nlm.nih.gov/geo/samples/GSM1854nnn/GSM1854816/suppl/GSM1854816__52070900779630091810408278055605.CEL.gz	60607	50
GSM1854817	lung_K354	GSM1854817	Public on Oct 21 2015	Aug 14 2015	Oct 23 2015	RNA	1	lung adenocarcinoma	Homo sapiens	barcode_microarray: @52070900779631091810408278055638	filename_microarray: @52070900779631091810408278055638.CEL	rna_barin: 7.3	patient_id: K354	gender: M	age_at_diagnosis: 80	race: WHITE	spanish_hispanic: Non Spanish/Hispanic	smoking_status: Missing	vital_status: Alive	survival_time_in_days: 297	Stage: 1A	kras_status: Mut	egfr_status: WT	stk11_status: Mut	tp53_status: WT	kras_aa_mut: G12GC	stk11_aa_mut: S216F		total RNA	Samples are processed in parallel in 96-well plates to minimize potential variation. Reaction purification is achieved using magnetic binding beads for cDNA and Qiagen RNeasy kits for cRNA purification. Isolated total RNA samples were assayed for quality (Agilent Bioanalyzer) and yield (Ribogreen) metrics prior to amplification.	biotin	Samples were amplified and labeled using a custom automated version of the NuGEN Ovation v2 with WB (whole blood) reagents protocol (using Ribo-SPIA amplification). The labeled molecules are biotinylated-cRNA. Sample amplification and labeling were performed by LabCorp Clinical Trials-Genomic Services in Seattle, Washington.	9606	GeneChip microarrays are loaded with the fragmented target sample/hybridization buffer mix using standard manual techniques. Arrays are hybridized for 18 hours at 45C with vigorous mixing. Unbound sample is removed and staining is accomplished through the binding of streptavidin conjugated phycoerythrin to the hybridized target. Excess label is removed. Washing and staining steps are performed by…	Arrays are scanned using a GeneChip Scanner 3000 7G with a 48 array autoloader. The scanner maintains the optimal temperature for the arrays prior to and during scanning.	IRON normalization was performed on the dataset, batch corrected for RNA quality using PLS	GPL15048	Steven,,Eschrich	Steven.Eschrich@moffitt.org	Biostatistics & Bioinformatics	Moffitt Cancer Center	12902 Magnolia Drive	Tampa	FL	33612	USA	ftp://ftp.ncbi.nlm.nih.gov/geo/samples/GSM1854nnn/GSM1854817/suppl/GSM1854817__52070900779631091810408278055638.CEL.gz	60607	80
GSM1854818	lung_K119	GSM1854818	Public on Oct 21 2015	Aug 14 2015	Oct 23 2015	RNA	1	lung adenocarcinoma	Homo sapiens	barcode_microarray: @52070900779631091810408278055652	filename_microarray: @52070900779631091810408278055652.CEL	rna_barin: 8.7	patient_id: K119	gender: F	age_at_diagnosis: 63	race: WHITE	spanish_hispanic: Non Spanish/Hispanic	smoking_status: Ever	vital_status: Alive	survival_time_in_days: 582	Stage: 1A	kras_status: WT	egfr_status: WT	stk11_status: WT	tp53_status: WT				total RNA	Samples are processed in parallel in 96-well plates to minimize potential variation. Reaction purification is achieved using magnetic binding beads for cDNA and Qiagen RNeasy kits for cRNA purification. Isolated total RNA samples were assayed for quality (Agilent Bioanalyzer) and yield (Ribogreen) metrics prior to amplification.	biotin	Samples were amplified and labeled using a custom automated version of the NuGEN Ovation v2 with WB (whole blood) reagents protocol (using Ribo-SPIA amplification). The labeled molecules are biotinylated-cRNA. Sample amplification and labeling were performed by LabCorp Clinical Trials-Genomic Services in Seattle, Washington.	9606	GeneChip microarrays are loaded with the fragmented target sample/hybridization buffer mix using standard manual techniques. Arrays are hybridized for 18 hours at 45C with vigorous mixing. Unbound sample is removed and staining is accomplished through the binding of streptavidin conjugated phycoerythrin to the hybridized target. Excess label is removed. Washing and staining steps are performed by…	Arrays are scanned using a GeneChip Scanner 3000 7G with a 48 array autoloader. The scanner maintains the optimal temperature for the arrays prior to and during scanning.	IRON normalization was performed on the dataset, batch corrected for RNA quality using PLS	GPL15048	Steven,,Eschrich	Steven.Eschrich@moffitt.org	Biostatistics & Bioinformatics	Moffitt Cancer Center	12902 Magnolia Drive	Tampa	FL	33612	USA	ftp://ftp.ncbi.nlm.nih.gov/geo/samples/GSM1854nnn/GSM1854818/suppl/GSM1854818__52070900779631091810408278055652.CEL.gz	60607	63
GSM1854819	lung_K028	GSM1854819	Public on Oct 21 2015	Aug 14 2015	Oct 23 2015	RNA	1	lung adenocarcinoma	Homo sapiens	barcode_microarray: @52070900779813082509406072409450	filename_microarray: @52070900779813082509406072409450_1_1.CEL	rna_barin: 6.7	patient_id: K028	gender: M	age_at_diagnosis: 67	race: WHITE	spanish_hispanic: Non Spanish/Hispanic	smoking_status: Ever	vital_status: Alive	survival_time_in_days: 28	Stage: 3A	kras_status: WT	egfr_status: WT	stk11_status: WT	tp53_status: WT				total RNA	Samples are processed in parallel in 96-well plates to minimize potential variation. Reaction purification is achieved using magnetic binding beads for cDNA and Qiagen RNeasy kits for cRNA purification. Isolated total RNA samples were assayed for quality (Agilent Bioanalyzer) and yield (Ribogreen) metrics prior to amplification.	biotin	Samples were amplified and labeled using a custom automated version of the NuGEN Ovation v2 with WB (whole blood) reagents protocol (using Ribo-SPIA amplification). The labeled molecules are biotinylated-cRNA. Sample amplification and labeling were performed by LabCorp Clinical Trials-Genomic Services in Seattle, Washington.	9606	GeneChip microarrays are loaded with the fragmented target sample/hybridization buffer mix using standard manual techniques. Arrays are hybridized for 18 hours at 45C with vigorous mixing. Unbound sample is removed and staining is accomplished through the binding of streptavidin conjugated phycoerythrin to the hybridized target. Excess label is removed. Washing and staining steps are performed by…	Arrays are scanned using a GeneChip Scanner 3000 7G with a 48 array autoloader. The scanner maintains the optimal temperature for the arrays prior to and during scanning.	IRON normalization was performed on the dataset, batch corrected for RNA quality using PLS	GPL15048	Steven,,Eschrich	Steven.Eschrich@moffitt.org	Biostatistics & Bioinformatics	Moffitt Cancer Center	12902 Magnolia Drive	Tampa	FL	33612	USA	ftp://ftp.ncbi.nlm.nih.gov/geo/samples/GSM1854nnn/GSM1854819/suppl/GSM1854819__52070900779813082509406072409450_1_1.CEL.gz	60607	67
GSM1854820	lung_K401	GSM1854820	Public on Oct 21 2015	Aug 14 2015	Oct 23 2015	RNA	1	lung adenocarcinoma	Homo sapiens	barcode_microarray: @52070900779813082509406072409466	filename_microarray: @52070900779813082509406072409466_1_1.CEL	rna_barin: 9.2	patient_id: K401	gender: F	age_at_diagnosis: 72	race: WHITE	spanish_hispanic: Non Spanish/Hispanic	smoking_status: Ever	vital_status: Alive	survival_time_in_days: 22	Stage: 1A	kras_status: WT	egfr_status: WT	stk11_status: WT	tp53_status: WT				total RNA	Samples are processed in parallel in 96-well plates to minimize potential variation. Reaction purification is achieved using magnetic binding beads for cDNA and Qiagen RNeasy kits for cRNA purification. Isolated total RNA samples were assayed for quality (Agilent Bioanalyzer) and yield (Ribogreen) metrics prior to amplification.	biotin	Samples were amplified and labeled using a custom automated version of the NuGEN Ovation v2 with WB (whole blood) reagents protocol (using Ribo-SPIA amplification). The labeled molecules are biotinylated-cRNA. Sample amplification and labeling were performed by LabCorp Clinical Trials-Genomic Services in Seattle, Washington.	9606	GeneChip microarrays are loaded with the fragmented target sample/hybridization buffer mix using standard manual techniques. Arrays are hybridized for 18 hours at 45C with vigorous mixing. Unbound sample is removed and staining is accomplished through the binding of streptavidin conjugated phycoerythrin to the hybridized target. Excess label is removed. Washing and staining steps are performed by…	Arrays are scanned using a GeneChip Scanner 3000 7G with a 48 array autoloader. The scanner maintains the optimal temperature for the arrays prior to and during scanning.	IRON normalization was performed on the dataset, batch corrected for RNA quality using PLS	GPL15048	Steven,,Eschrich	Steven.Eschrich@moffitt.org	Biostatistics & Bioinformatics	Moffitt Cancer Center	12902 Magnolia Drive	Tampa	FL	33612	USA	ftp://ftp.ncbi.nlm.nih.gov/geo/samples/GSM1854nnn/GSM1854820/suppl/GSM1854820__52070900779813082509406072409466_1_1.CEL.gz	60607	72
GSM1854821	lung_K267	GSM1854821	Public on Oct 21 2015	Aug 14 2015	Oct 23 2015	RNA	1	lung adenocarcinoma	Homo sapiens	barcode_microarray: @52070900779813082509406072409470	filename_microarray: @52070900779813082509406072409470_1_1.CEL	rna_barin: 7.7	patient_id: K267	gender: M	age_at_diagnosis: 83	race: WHITE	spanish_hispanic: Non Spanish/Hispanic	smoking_status: Ever	vital_status: Alive	survival_time_in_days: 1260	Stage: 2B	kras_status: WT	egfr_status: Mut	stk11_status: WT	tp53_status: Mut	egfr_aa_mut: G719GC;E709A	tp53_aa_mut: R196*		total RNA	Samples are processed in parallel in 96-well plates to minimize potential variation. Reaction purification is achieved using magnetic binding beads for cDNA and Qiagen RNeasy kits for cRNA purification. Isolated total RNA samples were assayed for quality (Agilent Bioanalyzer) and yield (Ribogreen) metrics prior to amplification.	biotin	Samples were amplified and labeled using a custom automated version of the NuGEN Ovation v2 with WB (whole blood) reagents protocol (using Ribo-SPIA amplification). The labeled molecules are biotinylated-cRNA. Sample amplification and labeling were performed by LabCorp Clinical Trials-Genomic Services in Seattle, Washington.	9606	GeneChip microarrays are loaded with the fragmented target sample/hybridization buffer mix using standard manual techniques. Arrays are hybridized for 18 hours at 45C with vigorous mixing. Unbound sample is removed and staining is accomplished through the binding of streptavidin conjugated phycoerythrin to the hybridized target. Excess label is removed. Washing and staining steps are performed by…	Arrays are scanned using a GeneChip Scanner 3000 7G with a 48 array autoloader. The scanner maintains the optimal temperature for the arrays prior to and during scanning.	IRON normalization was performed on the dataset, batch corrected for RNA quality using PLS	GPL15048	Steven,,Eschrich	Steven.Eschrich@moffitt.org	Biostatistics & Bioinformatics	Moffitt Cancer Center	12902 Magnolia Drive	Tampa	FL	33612	USA	ftp://ftp.ncbi.nlm.nih.gov/geo/samples/GSM1854nnn/GSM1854821/suppl/GSM1854821__52070900779813082509406072409470_1_1.CEL.gz	60607	83
GSM1854822	lung_K241	GSM1854822	Public on Oct 21 2015	Aug 14 2015	Oct 23 2015	RNA	1	lung adenocarcinoma	Homo sapiens	barcode_microarray: @52070900779813082509406072409482	filename_microarray: @52070900779813082509406072409482_1_1.CEL	rna_barin: 6.5	patient_id: K241	gender: M	age_at_diagnosis: 65	race: WHITE	spanish_hispanic: Non Spanish/Hispanic	smoking_status: Ever	vital_status: Alive	survival_time_in_days: 1402	Stage: 1B	kras_status: WT	egfr_status: WT	stk11_status: Mut	tp53_status: WT	stk11_aa_mut: S143fs*19			total RNA	Samples are processed in parallel in 96-well plates to minimize potential variation. Reaction purification is achieved using magnetic binding beads for cDNA and Qiagen RNeasy kits for cRNA purification. Isolated total RNA samples were assayed for quality (Agilent Bioanalyzer) and yield (Ribogreen) metrics prior to amplification.	biotin	Samples were amplified and labeled using a custom automated version of the NuGEN Ovation v2 with WB (whole blood) reagents protocol (using Ribo-SPIA amplification). The labeled molecules are biotinylated-cRNA. Sample amplification and labeling were performed by LabCorp Clinical Trials-Genomic Services in Seattle, Washington.	9606	GeneChip microarrays are loaded with the fragmented target sample/hybridization buffer mix using standard manual techniques. Arrays are hybridized for 18 hours at 45C with vigorous mixing. Unbound sample is removed and staining is accomplished through the binding of streptavidin conjugated phycoerythrin to the hybridized target. Excess label is removed. Washing and staining steps are performed by…	Arrays are scanned using a GeneChip Scanner 3000 7G with a 48 array autoloader. The scanner maintains the optimal temperature for the arrays prior to and during scanning.	IRON normalization was performed on the dataset, batch corrected for RNA quality using PLS	GPL15048	Steven,,Eschrich	Steven.Eschrich@moffitt.org	Biostatistics & Bioinformatics	Moffitt Cancer Center	12902 Magnolia Drive	Tampa	FL	33612	USA	ftp://ftp.ncbi.nlm.nih.gov/geo/samples/GSM1854nnn/GSM1854822/suppl/GSM1854822__52070900779813082509406072409482_1_1.CEL.gz	60607	65
GSM1854823	lung_K240	GSM1854823	Public on Oct 21 2015	Aug 14 2015	Oct 23 2015	RNA	1	lung adenocarcinoma	Homo sapiens	barcode_microarray: @52070900779813082509406072409492	filename_microarray: @52070900779813082509406072409492_1_1.CEL	rna_barin: 6.7	patient_id: K240	gender: F	age_at_diagnosis: 57	race: WHITE	spanish_hispanic: Non Spanish/Hispanic	smoking_status: Ever	vital_status: Alive	survival_time_in_days: 799	Stage: 2B	kras_status: WT	egfr_status: WT	stk11_status: WT	tp53_status: Mut	tp53_aa_mut: E180*			total RNA	Samples are processed in parallel in 96-well plates to minimize potential variation. Reaction purification is achieved using magnetic binding beads for cDNA and Qiagen RNeasy kits for cRNA purification. Isolated total RNA samples were assayed for quality (Agilent Bioanalyzer) and yield (Ribogreen) metrics prior to amplification.	biotin	Samples were amplified and labeled using a custom automated version of the NuGEN Ovation v2 with WB (whole blood) reagents protocol (using Ribo-SPIA amplification). The labeled molecules are biotinylated-cRNA. Sample amplification and labeling were performed by LabCorp Clinical Trials-Genomic Services in Seattle, Washington.	9606	GeneChip microarrays are loaded with the fragmented target sample/hybridization buffer mix using standard manual techniques. Arrays are hybridized for 18 hours at 45C with vigorous mixing. Unbound sample is removed and staining is accomplished through the binding of streptavidin conjugated phycoerythrin to the hybridized target. Excess label is removed. Washing and staining steps are performed by…	Arrays are scanned using a GeneChip Scanner 3000 7G with a 48 array autoloader. The scanner maintains the optimal temperature for the arrays prior to and during scanning.	IRON normalization was performed on the dataset, batch corrected for RNA quality using PLS	GPL15048	Steven,,Eschrich	Steven.Eschrich@moffitt.org	Biostatistics & Bioinformatics	Moffitt Cancer Center	12902 Magnolia Drive	Tampa	FL	33612	USA	ftp://ftp.ncbi.nlm.nih.gov/geo/samples/GSM1854nnn/GSM1854823/suppl/GSM1854823__52070900779813082509406072409492_1_1.CEL.gz	60607	57
GSM1854825	lung_K296	GSM1854825	Public on Oct 21 2015	Aug 14 2015	Oct 23 2015	RNA	1	lung adenocarcinoma	Homo sapiens	barcode_microarray: @52070900779814082509406072409511	filename_microarray: @52070900779814082509406072409511_1_1.CEL	rna_barin: 8	patient_id: K296	gender: F	age_at_diagnosis: 54	race: WHITE	spanish_hispanic: Non Spanish/Hispanic	smoking_status: Missing	vital_status: Alive	survival_time_in_days: 1329	Stage: 1A	kras_status: WT	egfr_status: WT	stk11_status: WT	tp53_status: Mut	tp53_aa_mut: Y234*			total RNA	Samples are processed in parallel in 96-well plates to minimize potential variation. Reaction purification is achieved using magnetic binding beads for cDNA and Qiagen RNeasy kits for cRNA purification. Isolated total RNA samples were assayed for quality (Agilent Bioanalyzer) and yield (Ribogreen) metrics prior to amplification.	biotin	Samples were amplified and labeled using a custom automated version of the NuGEN Ovation v2 with WB (whole blood) reagents protocol (using Ribo-SPIA amplification). The labeled molecules are biotinylated-cRNA. Sample amplification and labeling were performed by LabCorp Clinical Trials-Genomic Services in Seattle, Washington.	9606	GeneChip microarrays are loaded with the fragmented target sample/hybridization buffer mix using standard manual techniques. Arrays are hybridized for 18 hours at 45C with vigorous mixing. Unbound sample is removed and staining is accomplished through the binding of streptavidin conjugated phycoerythrin to the hybridized target. Excess label is removed. Washing and staining steps are performed by…	Arrays are scanned using a GeneChip Scanner 3000 7G with a 48 array autoloader. The scanner maintains the optimal temperature for the arrays prior to and during scanning.	IRON normalization was performed on the dataset, batch corrected for RNA quality using PLS	GPL15048	Steven,,Eschrich	Steven.Eschrich@moffitt.org	Biostatistics & Bioinformatics	Moffitt Cancer Center	12902 Magnolia Drive	Tampa	FL	33612	USA	ftp://ftp.ncbi.nlm.nih.gov/geo/samples/GSM1854nnn/GSM1854825/suppl/GSM1854825__52070900779814082509406072409511_1_1.CEL.gz	60607	54
GSM1854826	lung_K330	GSM1854826	Public on Oct 21 2015	Aug 14 2015	Oct 23 2015	RNA	1	lung adenocarcinoma	Homo sapiens	barcode_microarray: @52070900779814082509406072409522	filename_microarray: @52070900779814082509406072409522_1_1.CEL	rna_barin: 7.9	patient_id: K330	gender: M	age_at_diagnosis: 69	race: WHITE	spanish_hispanic: Non Spanish/Hispanic	smoking_status: Ever	vital_status: Alive	survival_time_in_days: 1488	Stage: 1B	kras_status: WT	egfr_status: WT	stk11_status: WT	tp53_status: WT				total RNA	Samples are processed in parallel in 96-well plates to minimize potential variation. Reaction purification is achieved using magnetic binding beads for cDNA and Qiagen RNeasy kits for cRNA purification. Isolated total RNA samples were assayed for quality (Agilent Bioanalyzer) and yield (Ribogreen) metrics prior to amplification.	biotin	Samples were amplified and labeled using a custom automated version of the NuGEN Ovation v2 with WB (whole blood) reagents protocol (using Ribo-SPIA amplification). The labeled molecules are biotinylated-cRNA. Sample amplification and labeling were performed by LabCorp Clinical Trials-Genomic Services in Seattle, Washington.	9606	GeneChip microarrays are loaded with the fragmented target sample/hybridization buffer mix using standard manual techniques. Arrays are hybridized for 18 hours at 45C with vigorous mixing. Unbound sample is removed and staining is accomplished through the binding of streptavidin conjugated phycoerythrin to the hybridized target. Excess label is removed. Washing and staining steps are performed by…	Arrays are scanned using a GeneChip Scanner 3000 7G with a 48 array autoloader. The scanner maintains the optimal temperature for the arrays prior to and during scanning.	IRON normalization was performed on the dataset, batch corrected for RNA quality using PLS	GPL15048	Steven,,Eschrich	Steven.Eschrich@moffitt.org	Biostatistics & Bioinformatics	Moffitt Cancer Center	12902 Magnolia Drive	Tampa	FL	33612	USA	ftp://ftp.ncbi.nlm.nih.gov/geo/samples/GSM1854nnn/GSM1854826/suppl/GSM1854826__52070900779814082509406072409522_1_1.CEL.gz	60607	69
GSM1854827	lung_K423	GSM1854827	Public on Oct 21 2015	Aug 14 2015	Oct 23 2015	RNA	1	lung adenocarcinoma	Homo sapiens	barcode_microarray: @52070900779814082509406072409525	filename_microarray: @52070900779814082509406072409525_1_1.CEL	rna_barin: 7.3	patient_id: K423	gender: F	age_at_diagnosis: 66	race: WHITE	spanish_hispanic: Non Spanish/Hispanic	smoking_status: Ever	vital_status: Alive	survival_time_in_days: 579	Stage: 1B	kras_status: Mut	egfr_status: WT	stk11_status: WT	tp53_status: Mut	kras_aa_mut: G12GA;Q61QE	tp53_aa_mut: C242F		total RNA	Samples are processed in parallel in 96-well plates to minimize potential variation. Reaction purification is achieved using magnetic binding beads for cDNA and Qiagen RNeasy kits for cRNA purification. Isolated total RNA samples were assayed for quality (Agilent Bioanalyzer) and yield (Ribogreen) metrics prior to amplification.	biotin	Samples were amplified and labeled using a custom automated version of the NuGEN Ovation v2 with WB (whole blood) reagents protocol (using Ribo-SPIA amplification). The labeled molecules are biotinylated-cRNA. Sample amplification and labeling were performed by LabCorp Clinical Trials-Genomic Services in Seattle, Washington.	9606	GeneChip microarrays are loaded with the fragmented target sample/hybridization buffer mix using standard manual techniques. Arrays are hybridized for 18 hours at 45C with vigorous mixing. Unbound sample is removed and staining is accomplished through the binding of streptavidin conjugated phycoerythrin to the hybridized target. Excess label is removed. Washing and staining steps are performed by…	Arrays are scanned using a GeneChip Scanner 3000 7G with a 48 array autoloader. The scanner maintains the optimal temperature for the arrays prior to and during scanning.	IRON normalization was performed on the dataset, batch corrected for RNA quality using PLS	GPL15048	Steven,,Eschrich	Steven.Eschrich@moffitt.org	Biostatistics & Bioinformatics	Moffitt Cancer Center	12902 Magnolia Drive	Tampa	FL	33612	USA	ftp://ftp.ncbi.nlm.nih.gov/geo/samples/GSM1854nnn/GSM1854827/suppl/GSM1854827__52070900779814082509406072409525_1_1.CEL.gz	60607	66
GSM1854828	lung_K343	GSM1854828	Public on Oct 21 2015	Aug 14 2015	Oct 23 2015	RNA	1	lung adenocarcinoma	Homo sapiens	barcode_microarray: @52070900779814082509406072409530	filename_microarray: @52070900779814082509406072409530_1_1.CEL	rna_barin: 7.6	patient_id: K343	gender: F	age_at_diagnosis: 73	race: WHITE	spanish_hispanic: Non Spanish/Hispanic	smoking_status: Ever	vital_status: Alive	survival_time_in_days: 1186	Stage: 3B	kras_status: WT	egfr_status: WT	stk11_status: WT	tp53_status: Mut	tp53_aa_mut: Y163C;R196*			total RNA	Samples are processed in parallel in 96-well plates to minimize potential variation. Reaction purification is achieved using magnetic binding beads for cDNA and Qiagen RNeasy kits for cRNA purification. Isolated total RNA samples were assayed for quality (Agilent Bioanalyzer) and yield (Ribogreen) metrics prior to amplification.	biotin	Samples were amplified and labeled using a custom automated version of the NuGEN Ovation v2 with WB (whole blood) reagents protocol (using Ribo-SPIA amplification). The labeled molecules are biotinylated-cRNA. Sample amplification and labeling were performed by LabCorp Clinical Trials-Genomic Services in Seattle, Washington.	9606	GeneChip microarrays are loaded with the fragmented target sample/hybridization buffer mix using standard manual techniques. Arrays are hybridized for 18 hours at 45C with vigorous mixing. Unbound sample is removed and staining is accomplished through the binding of streptavidin conjugated phycoerythrin to the hybridized target. Excess label is removed. Washing and staining steps are performed by…	Arrays are scanned using a GeneChip Scanner 3000 7G with a 48 array autoloader. The scanner maintains the optimal temperature for the arrays prior to and during scanning.	IRON normalization was performed on the dataset, batch corrected for RNA quality using PLS	GPL15048	Steven,,Eschrich	Steven.Eschrich@moffitt.org	Biostatistics & Bioinformatics	Moffitt Cancer Center	12902 Magnolia Drive	Tampa	FL	33612	USA	ftp://ftp.ncbi.nlm.nih.gov/geo/samples/GSM1854nnn/GSM1854828/suppl/GSM1854828__52070900779814082509406072409530_1_1.CEL.gz	60607	73
GSM1854829	lung_K007	GSM1854829	Public on Oct 21 2015	Aug 14 2015	Oct 23 2015	RNA	1	lung adenocarcinoma	Homo sapiens	barcode_microarray: @52070900779814082509406072409535	filename_microarray: @52070900779814082509406072409535_1_1.CEL	rna_barin: 9.3	patient_id: K007	gender: M	age_at_diagnosis: 69	race: WHITE	spanish_hispanic: Non Spanish/Hispanic	smoking_status: Ever	vital_status: Alive	survival_time_in_days: 1151	Stage: 3A	kras_status: WT	egfr_status: WT	stk11_status: WT	tp53_status: Mut	tp53_aa_mut: V37fs*6			total RNA	Samples are processed in parallel in 96-well plates to minimize potential variation. Reaction purification is achieved using magnetic binding beads for cDNA and Qiagen RNeasy kits for cRNA purification. Isolated total RNA samples were assayed for quality (Agilent Bioanalyzer) and yield (Ribogreen) metrics prior to amplification.	biotin	Samples were amplified and labeled using a custom automated version of the NuGEN Ovation v2 with WB (whole blood) reagents protocol (using Ribo-SPIA amplification). The labeled molecules are biotinylated-cRNA. Sample amplification and labeling were performed by LabCorp Clinical Trials-Genomic Services in Seattle, Washington.	9606	GeneChip microarrays are loaded with the fragmented target sample/hybridization buffer mix using standard manual techniques. Arrays are hybridized for 18 hours at 45C with vigorous mixing. Unbound sample is removed and staining is accomplished through the binding of streptavidin conjugated phycoerythrin to the hybridized target. Excess label is removed. Washing and staining steps are performed by…	Arrays are scanned using a GeneChip Scanner 3000 7G with a 48 array autoloader. The scanner maintains the optimal temperature for the arrays prior to and during scanning.	IRON normalization was performed on the dataset, batch corrected for RNA quality using PLS	GPL15048	Steven,,Eschrich	Steven.Eschrich@moffitt.org	Biostatistics & Bioinformatics	Moffitt Cancer Center	12902 Magnolia Drive	Tampa	FL	33612	USA	ftp://ftp.ncbi.nlm.nih.gov/geo/samples/GSM1854nnn/GSM1854829/suppl/GSM1854829__52070900779814082509406072409535_1_1.CEL.gz	60607	69
GSM1854830	lung_K087	GSM1854830	Public on Oct 21 2015	Aug 14 2015	Oct 23 2015	RNA	1	lung adenocarcinoma	Homo sapiens	barcode_microarray: @52070900779814082509406072409543	filename_microarray: @52070900779814082509406072409543_1_1.CEL	rna_barin: 8.8	patient_id: K087	gender: F	age_at_diagnosis: 69	race: WHITE	spanish_hispanic: Non Spanish/Hispanic	smoking_status: Ever	vital_status: Alive	survival_time_in_days: 1323	Stage: 3B	kras_status: WT	egfr_status: WT	stk11_status: WT	tp53_status: WT				total RNA	Samples are processed in parallel in 96-well plates to minimize potential variation. Reaction purification is achieved using magnetic binding beads for cDNA and Qiagen RNeasy kits for cRNA purification. Isolated total RNA samples were assayed for quality (Agilent Bioanalyzer) and yield (Ribogreen) metrics prior to amplification.	biotin	Samples were amplified and labeled using a custom automated version of the NuGEN Ovation v2 with WB (whole blood) reagents protocol (using Ribo-SPIA amplification). The labeled molecules are biotinylated-cRNA. Sample amplification and labeling were performed by LabCorp Clinical Trials-Genomic Services in Seattle, Washington.	9606	GeneChip microarrays are loaded with the fragmented target sample/hybridization buffer mix using standard manual techniques. Arrays are hybridized for 18 hours at 45C with vigorous mixing. Unbound sample is removed and staining is accomplished through the binding of streptavidin conjugated phycoerythrin to the hybridized target. Excess label is removed. Washing and staining steps are performed by…	Arrays are scanned using a GeneChip Scanner 3000 7G with a 48 array autoloader. The scanner maintains the optimal temperature for the arrays prior to and during scanning.	IRON normalization was performed on the dataset, batch corrected for RNA quality using PLS	GPL15048	Steven,,Eschrich	Steven.Eschrich@moffitt.org	Biostatistics & Bioinformatics	Moffitt Cancer Center	12902 Magnolia Drive	Tampa	FL	33612	USA	ftp://ftp.ncbi.nlm.nih.gov/geo/samples/GSM1854nnn/GSM1854830/suppl/GSM1854830__52070900779814082509406072409543_1_1.CEL.gz	60607	69
GSM1854831	lung_K032	GSM1854831	Public on Oct 21 2015	Aug 14 2015	Oct 23 2015	RNA	1	lung adenocarcinoma	Homo sapiens	barcode_microarray: @52070900779815082509406072409580	filename_microarray: @52070900779815082509406072409580_1_1.CEL	rna_barin: 7	patient_id: K032	gender: M	age_at_diagnosis: 77	race: WHITE	spanish_hispanic: Non Spanish/Hispanic	smoking_status: Ever	vital_status: Dead	survival_time_in_days: 314	Stage: 3A	kras_status: Mut	egfr_status: WT	stk11_status: Mut	tp53_status: WT	kras_aa_mut: G13GD	stk11_aa_mut: A43fs*8		total RNA	Samples are processed in parallel in 96-well plates to minimize potential variation. Reaction purification is achieved using magnetic binding beads for cDNA and Qiagen RNeasy kits for cRNA purification. Isolated total RNA samples were assayed for quality (Agilent Bioanalyzer) and yield (Ribogreen) metrics prior to amplification.	biotin	Samples were amplified and labeled using a custom automated version of the NuGEN Ovation v2 with WB (whole blood) reagents protocol (using Ribo-SPIA amplification). The labeled molecules are biotinylated-cRNA. Sample amplification and labeling were performed by LabCorp Clinical Trials-Genomic Services in Seattle, Washington.	9606	GeneChip microarrays are loaded with the fragmented target sample/hybridization buffer mix using standard manual techniques. Arrays are hybridized for 18 hours at 45C with vigorous mixing. Unbound sample is removed and staining is accomplished through the binding of streptavidin conjugated phycoerythrin to the hybridized target. Excess label is removed. Washing and staining steps are performed by…	Arrays are scanned using a GeneChip Scanner 3000 7G with a 48 array autoloader. The scanner maintains the optimal temperature for the arrays prior to and during scanning.	IRON normalization was performed on the dataset, batch corrected for RNA quality using PLS	GPL15048	Steven,,Eschrich	Steven.Eschrich@moffitt.org	Biostatistics & Bioinformatics	Moffitt Cancer Center	12902 Magnolia Drive	Tampa	FL	33612	USA	ftp://ftp.ncbi.nlm.nih.gov/geo/samples/GSM1854nnn/GSM1854831/suppl/GSM1854831__52070900779815082509406072409580_1_1.CEL.gz	60607	77
GSM1854832	lung_K216	GSM1854832	Public on Oct 21 2015	Aug 14 2015	Oct 23 2015	RNA	1	lung adenocarcinoma	Homo sapiens	barcode_microarray: @52070900779815082509406072409582	filename_microarray: @52070900779815082509406072409582_1_1.CEL	rna_barin: 8.8	patient_id: K216	gender: F	age_at_diagnosis: 63	race: WHITE	spanish_hispanic: Non Spanish/Hispanic	smoking_status: Ever	vital_status: Alive	survival_time_in_days: 1110	Stage: 1A	kras_status: WT	egfr_status: WT	stk11_status: WT	tp53_status: WT				total RNA	Samples are processed in parallel in 96-well plates to minimize potential variation. Reaction purification is achieved using magnetic binding beads for cDNA and Qiagen RNeasy kits for cRNA purification. Isolated total RNA samples were assayed for quality (Agilent Bioanalyzer) and yield (Ribogreen) metrics prior to amplification.	biotin	Samples were amplified and labeled using a custom automated version of the NuGEN Ovation v2 with WB (whole blood) reagents protocol (using Ribo-SPIA amplification). The labeled molecules are biotinylated-cRNA. Sample amplification and labeling were performed by LabCorp Clinical Trials-Genomic Services in Seattle, Washington.	9606	GeneChip microarrays are loaded with the fragmented target sample/hybridization buffer mix using standard manual techniques. Arrays are hybridized for 18 hours at 45C with vigorous mixing. Unbound sample is removed and staining is accomplished through the binding of streptavidin conjugated phycoerythrin to the hybridized target. Excess label is removed. Washing and staining steps are performed by…	Arrays are scanned using a GeneChip Scanner 3000 7G with a 48 array autoloader. The scanner maintains the optimal temperature for the arrays prior to and during scanning.	IRON normalization was performed on the dataset, batch corrected for RNA quality using PLS	GPL15048	Steven,,Eschrich	Steven.Eschrich@moffitt.org	Biostatistics & Bioinformatics	Moffitt Cancer Center	12902 Magnolia Drive	Tampa	FL	33612	USA	ftp://ftp.ncbi.nlm.nih.gov/geo/samples/GSM1854nnn/GSM1854832/suppl/GSM1854832__52070900779815082509406072409582_1_1.CEL.gz	60607	63
GSM1854833	lung_K113	GSM1854833	Public on Oct 21 2015	Aug 14 2015	Oct 23 2015	RNA	1	lung adenocarcinoma	Homo sapiens	barcode_microarray: @52070900779815082509406072409585	filename_microarray: @52070900779815082509406072409585_1_1.CEL	rna_barin: 8	patient_id: K113	gender: M	age_at_diagnosis: 79	race: WHITE	spanish_hispanic: Non Spanish/Hispanic	smoking_status: Ever	vital_status: Alive	survival_time_in_days: 1494	Stage: 2B	kras_status: WT	egfr_status: WT	stk11_status: WT	tp53_status: WT				total RNA	Samples are processed in parallel in 96-well plates to minimize potential variation. Reaction purification is achieved using magnetic binding beads for cDNA and Qiagen RNeasy kits for cRNA purification. Isolated total RNA samples were assayed for quality (Agilent Bioanalyzer) and yield (Ribogreen) metrics prior to amplification.	biotin	Samples were amplified and labeled using a custom automated version of the NuGEN Ovation v2 with WB (whole blood) reagents protocol (using Ribo-SPIA amplification). The labeled molecules are biotinylated-cRNA. Sample amplification and labeling were performed by LabCorp Clinical Trials-Genomic Services in Seattle, Washington.	9606	GeneChip microarrays are loaded with the fragmented target sample/hybridization buffer mix using standard manual techniques. Arrays are hybridized for 18 hours at 45C with vigorous mixing. Unbound sample is removed and staining is accomplished through the binding of streptavidin conjugated phycoerythrin to the hybridized target. Excess label is removed. Washing and staining steps are performed by…	Arrays are scanned using a GeneChip Scanner 3000 7G with a 48 array autoloader. The scanner maintains the optimal temperature for the arrays prior to and during scanning.	IRON normalization was performed on the dataset, batch corrected for RNA quality using PLS	GPL15048	Steven,,Eschrich	Steven.Eschrich@moffitt.org	Biostatistics & Bioinformatics	Moffitt Cancer Center	12902 Magnolia Drive	Tampa	FL	33612	USA	ftp://ftp.ncbi.nlm.nih.gov/geo/samples/GSM1854nnn/GSM1854833/suppl/GSM1854833__52070900779815082509406072409585_1_1.CEL.gz	60607	79
GSM1854834	lung_K156	GSM1854834	Public on Oct 21 2015	Aug 14 2015	Oct 23 2015	RNA	1	lung adenocarcinoma	Homo sapiens	barcode_microarray: @52070900779815082509406072409587	filename_microarray: @52070900779815082509406072409587_1_1.CEL	rna_barin: 8.4	patient_id: K156	gender: F	age_at_diagnosis: 66	race: WHITE	spanish_hispanic: Non Spanish/Hispanic	smoking_status: Ever	vital_status: Alive	survival_time_in_days: 1024	Stage: 1B	kras_status: WT	egfr_status: Mut	stk11_status: WT	tp53_status: WT	egfr_aa_mut: delE746-A750			total RNA	Samples are processed in parallel in 96-well plates to minimize potential variation. Reaction purification is achieved using magnetic binding beads for cDNA and Qiagen RNeasy kits for cRNA purification. Isolated total RNA samples were assayed for quality (Agilent Bioanalyzer) and yield (Ribogreen) metrics prior to amplification.	biotin	Samples were amplified and labeled using a custom automated version of the NuGEN Ovation v2 with WB (whole blood) reagents protocol (using Ribo-SPIA amplification). The labeled molecules are biotinylated-cRNA. Sample amplification and labeling were performed by LabCorp Clinical Trials-Genomic Services in Seattle, Washington.	9606	GeneChip microarrays are loaded with the fragmented target sample/hybridization buffer mix using standard manual techniques. Arrays are hybridized for 18 hours at 45C with vigorous mixing. Unbound sample is removed and staining is accomplished through the binding of streptavidin conjugated phycoerythrin to the hybridized target. Excess label is removed. Washing and staining steps are performed by…	Arrays are scanned using a GeneChip Scanner 3000 7G with a 48 array autoloader. The scanner maintains the optimal temperature for the arrays prior to and during scanning.	IRON normalization was performed on the dataset, batch corrected for RNA quality using PLS	GPL15048	Steven,,Eschrich	Steven.Eschrich@moffitt.org	Biostatistics & Bioinformatics	Moffitt Cancer Center	12902 Magnolia Drive	Tampa	FL	33612	USA	ftp://ftp.ncbi.nlm.nih.gov/geo/samples/GSM1854nnn/GSM1854834/suppl/GSM1854834__52070900779815082509406072409587_1_1.CEL.gz	60607	66
GSM1854835	lung_K285	GSM1854835	Public on Oct 21 2015	Aug 14 2015	Oct 23 2015	RNA	1	lung adenocarcinoma	Homo sapiens	barcode_microarray: @52070900779815082509406072409589	filename_microarray: @52070900779815082509406072409589_1_1.CEL	rna_barin: 9.4	patient_id: K285	gender: F	age_at_diagnosis: 44	race: WHITE	spanish_hispanic: Non Spanish/Hispanic	smoking_status: Ever	vital_status: Alive	survival_time_in_days: 1134	Stage: 1A	kras_status: WT	egfr_status: WT	stk11_status: WT	tp53_status: WT				total RNA	Samples are processed in parallel in 96-well plates to minimize potential variation. Reaction purification is achieved using magnetic binding beads for cDNA and Qiagen RNeasy kits for cRNA purification. Isolated total RNA samples were assayed for quality (Agilent Bioanalyzer) and yield (Ribogreen) metrics prior to amplification.	biotin	Samples were amplified and labeled using a custom automated version of the NuGEN Ovation v2 with WB (whole blood) reagents protocol (using Ribo-SPIA amplification). The labeled molecules are biotinylated-cRNA. Sample amplification and labeling were performed by LabCorp Clinical Trials-Genomic Services in Seattle, Washington.	9606	GeneChip microarrays are loaded with the fragmented target sample/hybridization buffer mix using standard manual techniques. Arrays are hybridized for 18 hours at 45C with vigorous mixing. Unbound sample is removed and staining is accomplished through the binding of streptavidin conjugated phycoerythrin to the hybridized target. Excess label is removed. Washing and staining steps are performed by…	Arrays are scanned using a GeneChip Scanner 3000 7G with a 48 array autoloader. The scanner maintains the optimal temperature for the arrays prior to and during scanning.	IRON normalization was performed on the dataset, batch corrected for RNA quality using PLS	GPL15048	Steven,,Eschrich	Steven.Eschrich@moffitt.org	Biostatistics & Bioinformatics	Moffitt Cancer Center	12902 Magnolia Drive	Tampa	FL	33612	USA	ftp://ftp.ncbi.nlm.nih.gov/geo/samples/GSM1854nnn/GSM1854835/suppl/GSM1854835__52070900779815082509406072409589_1_1.CEL.gz	60607	44
GSM1854836	lung_K352	GSM1854836	Public on Oct 21 2015	Aug 14 2015	Oct 23 2015	RNA	1	lung adenocarcinoma	Homo sapiens	barcode_microarray: @52070900779816082509406072409615	filename_microarray: @52070900779816082509406072409615_1_1.CEL	rna_barin: 7.8	patient_id: K352	gender: M	age_at_diagnosis: 74	race: WHITE	spanish_hispanic: Non Spanish/Hispanic	smoking_status: Ever	vital_status: Dead	survival_time_in_days: 508	Stage: 1A	kras_status: Mut	egfr_status: WT	stk11_status: Mut	tp53_status: WT	kras_aa_mut: G12GA	stk11_aa_mut: E293*		total RNA	Samples are processed in parallel in 96-well plates to minimize potential variation. Reaction purification is achieved using magnetic binding beads for cDNA and Qiagen RNeasy kits for cRNA purification. Isolated total RNA samples were assayed for quality (Agilent Bioanalyzer) and yield (Ribogreen) metrics prior to amplification.	biotin	Samples were amplified and labeled using a custom automated version of the NuGEN Ovation v2 with WB (whole blood) reagents protocol (using Ribo-SPIA amplification). The labeled molecules are biotinylated-cRNA. Sample amplification and labeling were performed by LabCorp Clinical Trials-Genomic Services in Seattle, Washington.	9606	GeneChip microarrays are loaded with the fragmented target sample/hybridization buffer mix using standard manual techniques. Arrays are hybridized for 18 hours at 45C with vigorous mixing. Unbound sample is removed and staining is accomplished through the binding of streptavidin conjugated phycoerythrin to the hybridized target. Excess label is removed. Washing and staining steps are performed by…	Arrays are scanned using a GeneChip Scanner 3000 7G with a 48 array autoloader. The scanner maintains the optimal temperature for the arrays prior to and during scanning.	IRON normalization was performed on the dataset, batch corrected for RNA quality using PLS	GPL15048	Steven,,Eschrich	Steven.Eschrich@moffitt.org	Biostatistics & Bioinformatics	Moffitt Cancer Center	12902 Magnolia Drive	Tampa	FL	33612	USA	ftp://ftp.ncbi.nlm.nih.gov/geo/samples/GSM1854nnn/GSM1854836/suppl/GSM1854836__52070900779816082509406072409615_1_1.CEL.gz	60607	74
GSM1854837	lung_K136	GSM1854837	Public on Oct 21 2015	Aug 14 2015	Oct 23 2015	RNA	1	lung adenocarcinoma	Homo sapiens	barcode_microarray: @52070900779816082509406072409616	filename_microarray: @52070900779816082509406072409616_1_1.CEL	rna_barin: 7.5	patient_id: K136	gender: F	age_at_diagnosis: 78	race: WHITE	spanish_hispanic: Non Spanish/Hispanic	smoking_status: Missing	vital_status: Dead	survival_time_in_days: 46	Stage: 2B	kras_status: Mut	egfr_status: WT	stk11_status: WT	tp53_status: WT	kras_aa_mut: Q61QH;Q61QL			total RNA	Samples are processed in parallel in 96-well plates to minimize potential variation. Reaction purification is achieved using magnetic binding beads for cDNA and Qiagen RNeasy kits for cRNA purification. Isolated total RNA samples were assayed for quality (Agilent Bioanalyzer) and yield (Ribogreen) metrics prior to amplification.	biotin	Samples were amplified and labeled using a custom automated version of the NuGEN Ovation v2 with WB (whole blood) reagents protocol (using Ribo-SPIA amplification). The labeled molecules are biotinylated-cRNA. Sample amplification and labeling were performed by LabCorp Clinical Trials-Genomic Services in Seattle, Washington.	9606	GeneChip microarrays are loaded with the fragmented target sample/hybridization buffer mix using standard manual techniques. Arrays are hybridized for 18 hours at 45C with vigorous mixing. Unbound sample is removed and staining is accomplished through the binding of streptavidin conjugated phycoerythrin to the hybridized target. Excess label is removed. Washing and staining steps are performed by…	Arrays are scanned using a GeneChip Scanner 3000 7G with a 48 array autoloader. The scanner maintains the optimal temperature for the arrays prior to and during scanning.	IRON normalization was performed on the dataset, batch corrected for RNA quality using PLS	GPL15048	Steven,,Eschrich	Steven.Eschrich@moffitt.org	Biostatistics & Bioinformatics	Moffitt Cancer Center	12902 Magnolia Drive	Tampa	FL	33612	USA	ftp://ftp.ncbi.nlm.nih.gov/geo/samples/GSM1854nnn/GSM1854837/suppl/GSM1854837__52070900779816082509406072409616_1_1.CEL.gz	60607	78
GSM1854838	lung_K041	GSM1854838	Public on Oct 21 2015	Aug 14 2015	Oct 23 2015	RNA	1	lung adenocarcinoma	Homo sapiens	barcode_microarray: @52070900779816082509406072409640	filename_microarray: @52070900779816082509406072409640_1_1.CEL	rna_barin: 7.3	patient_id: K041	gender: F	age_at_diagnosis: 50	race: WHITE	spanish_hispanic: Non Spanish/Hispanic	smoking_status: Ever	vital_status: Dead	survival_time_in_days: 1231	Stage: 1B	kras_status: WT	egfr_status: WT	stk11_status: WT	tp53_status: WT				total RNA	Samples are processed in parallel in 96-well plates to minimize potential variation. Reaction purification is achieved using magnetic binding beads for cDNA and Qiagen RNeasy kits for cRNA purification. Isolated total RNA samples were assayed for quality (Agilent Bioanalyzer) and yield (Ribogreen) metrics prior to amplification.	biotin	Samples were amplified and labeled using a custom automated version of the NuGEN Ovation v2 with WB (whole blood) reagents protocol (using Ribo-SPIA amplification). The labeled molecules are biotinylated-cRNA. Sample amplification and labeling were performed by LabCorp Clinical Trials-Genomic Services in Seattle, Washington.	9606	GeneChip microarrays are loaded with the fragmented target sample/hybridization buffer mix using standard manual techniques. Arrays are hybridized for 18 hours at 45C with vigorous mixing. Unbound sample is removed and staining is accomplished through the binding of streptavidin conjugated phycoerythrin to the hybridized target. Excess label is removed. Washing and staining steps are performed by…	Arrays are scanned using a GeneChip Scanner 3000 7G with a 48 array autoloader. The scanner maintains the optimal temperature for the arrays prior to and during scanning.	IRON normalization was performed on the dataset, batch corrected for RNA quality using PLS	GPL15048	Steven,,Eschrich	Steven.Eschrich@moffitt.org	Biostatistics & Bioinformatics	Moffitt Cancer Center	12902 Magnolia Drive	Tampa	FL	33612	USA	ftp://ftp.ncbi.nlm.nih.gov/geo/samples/GSM1854nnn/GSM1854838/suppl/GSM1854838__52070900779816082509406072409640_1_1.CEL.gz	60607	50
GSM1854839	lung_K462	GSM1854839	Public on Oct 21 2015	Aug 14 2015	Oct 23 2015	RNA	1	lung adenocarcinoma	Homo sapiens	barcode_microarray: @52070900779816082509406072409641	filename_microarray: @52070900779816082509406072409641_1_1.CEL	rna_barin: 7.8	patient_id: K462	gender: F	age_at_diagnosis: 70	race: WHITE	spanish_hispanic: Non Spanish/Hispanic	smoking_status: Ever	vital_status: Alive	survival_time_in_days: 917	Stage: 4	kras_status: WT	egfr_status: Mut	stk11_status: WT	tp53_status: WT	egfr_aa_mut: delE746-A750			total RNA	Samples are processed in parallel in 96-well plates to minimize potential variation. Reaction purification is achieved using magnetic binding beads for cDNA and Qiagen RNeasy kits for cRNA purification. Isolated total RNA samples were assayed for quality (Agilent Bioanalyzer) and yield (Ribogreen) metrics prior to amplification.	biotin	Samples were amplified and labeled using a custom automated version of the NuGEN Ovation v2 with WB (whole blood) reagents protocol (using Ribo-SPIA amplification). The labeled molecules are biotinylated-cRNA. Sample amplification and labeling were performed by LabCorp Clinical Trials-Genomic Services in Seattle, Washington.	9606	GeneChip microarrays are loaded with the fragmented target sample/hybridization buffer mix using standard manual techniques. Arrays are hybridized for 18 hours at 45C with vigorous mixing. Unbound sample is removed and staining is accomplished through the binding of streptavidin conjugated phycoerythrin to the hybridized target. Excess label is removed. Washing and staining steps are performed by…	Arrays are scanned using a GeneChip Scanner 3000 7G with a 48 array autoloader. The scanner maintains the optimal temperature for the arrays prior to and during scanning.	IRON normalization was performed on the dataset, batch corrected for RNA quality using PLS	GPL15048	Steven,,Eschrich	Steven.Eschrich@moffitt.org	Biostatistics & Bioinformatics	Moffitt Cancer Center	12902 Magnolia Drive	Tampa	FL	33612	USA	ftp://ftp.ncbi.nlm.nih.gov/geo/samples/GSM1854nnn/GSM1854839/suppl/GSM1854839__52070900779816082509406072409641_1_1.CEL.gz	60607	70
GSM1854840	lung_K084	GSM1854840	Public on Oct 21 2015	Aug 14 2015	Oct 23 2015	RNA	1	lung adenocarcinoma	Homo sapiens	barcode_microarray: @52070900779816082509406072409647	filename_microarray: @52070900779816082509406072409647_1_1.CEL	rna_barin: 6.7	patient_id: K084	gender: M	age_at_diagnosis: 72	race: WHITE	spanish_hispanic: Non Spanish/Hispanic	smoking_status: Ever	vital_status: Dead	survival_time_in_days: 488	Stage: 1A	kras_status: WT	egfr_status: WT	stk11_status: WT	tp53_status: WT				total RNA	Samples are processed in parallel in 96-well plates to minimize potential variation. Reaction purification is achieved using magnetic binding beads for cDNA and Qiagen RNeasy kits for cRNA purification. Isolated total RNA samples were assayed for quality (Agilent Bioanalyzer) and yield (Ribogreen) metrics prior to amplification.	biotin	Samples were amplified and labeled using a custom automated version of the NuGEN Ovation v2 with WB (whole blood) reagents protocol (using Ribo-SPIA amplification). The labeled molecules are biotinylated-cRNA. Sample amplification and labeling were performed by LabCorp Clinical Trials-Genomic Services in Seattle, Washington.	9606	GeneChip microarrays are loaded with the fragmented target sample/hybridization buffer mix using standard manual techniques. Arrays are hybridized for 18 hours at 45C with vigorous mixing. Unbound sample is removed and staining is accomplished through the binding of streptavidin conjugated phycoerythrin to the hybridized target. Excess label is removed. Washing and staining steps are performed by…	Arrays are scanned using a GeneChip Scanner 3000 7G with a 48 array autoloader. The scanner maintains the optimal temperature for the arrays prior to and during scanning.	IRON normalization was performed on the dataset, batch corrected for RNA quality using PLS	GPL15048	Steven,,Eschrich	Steven.Eschrich@moffitt.org	Biostatistics & Bioinformatics	Moffitt Cancer Center	12902 Magnolia Drive	Tampa	FL	33612	USA	ftp://ftp.ncbi.nlm.nih.gov/geo/samples/GSM1854nnn/GSM1854840/suppl/GSM1854840__52070900779816082509406072409647_1_1.CEL.gz	60607	72
GSM1854841	lung_K282	GSM1854841	Public on Oct 21 2015	Aug 14 2015	Oct 23 2015	RNA	1	lung adenocarcinoma	Homo sapiens	barcode_microarray: @52070900779816082509406072409656	filename_microarray: @52070900779816082509406072409656_1_1.CEL	rna_barin: 8.1	patient_id: K282	gender: F	age_at_diagnosis: 65	race: WHITE	spanish_hispanic: Non Spanish/Hispanic	smoking_status: Ever	vital_status: Alive	survival_time_in_days: 730	Stage: 1B	kras_status: Mut	egfr_status: WT	stk11_status: WT	tp53_status: WT	kras_aa_mut: G13GD	stk11_aa_inherited: K178M;E223K		total RNA	Samples are processed in parallel in 96-well plates to minimize potential variation. Reaction purification is achieved using magnetic binding beads for cDNA and Qiagen RNeasy kits for cRNA purification. Isolated total RNA samples were assayed for quality (Agilent Bioanalyzer) and yield (Ribogreen) metrics prior to amplification.	biotin	Samples were amplified and labeled using a custom automated version of the NuGEN Ovation v2 with WB (whole blood) reagents protocol (using Ribo-SPIA amplification). The labeled molecules are biotinylated-cRNA. Sample amplification and labeling were performed by LabCorp Clinical Trials-Genomic Services in Seattle, Washington.	9606	GeneChip microarrays are loaded with the fragmented target sample/hybridization buffer mix using standard manual techniques. Arrays are hybridized for 18 hours at 45C with vigorous mixing. Unbound sample is removed and staining is accomplished through the binding of streptavidin conjugated phycoerythrin to the hybridized target. Excess label is removed. Washing and staining steps are performed by…	Arrays are scanned using a GeneChip Scanner 3000 7G with a 48 array autoloader. The scanner maintains the optimal temperature for the arrays prior to and during scanning.	IRON normalization was performed on the dataset, batch corrected for RNA quality using PLS	GPL15048	Steven,,Eschrich	Steven.Eschrich@moffitt.org	Biostatistics & Bioinformatics	Moffitt Cancer Center	12902 Magnolia Drive	Tampa	FL	33612	USA	ftp://ftp.ncbi.nlm.nih.gov/geo/samples/GSM1854nnn/GSM1854841/suppl/GSM1854841__52070900779816082509406072409656_1_1.CEL.gz	60607	65
GSM1854842	lung_K460	GSM1854842	Public on Oct 21 2015	Aug 14 2015	Oct 23 2015	RNA	1	lung adenocarcinoma	Homo sapiens	barcode_microarray: @52070900779825082509406072609706	filename_microarray: @52070900779825082509406072609706_1_1.CEL	rna_barin: 7	patient_id: K460	gender: F	age_at_diagnosis: 75	race: WHITE	spanish_hispanic: Non Spanish/Hispanic	smoking_status: Ever	vital_status: Dead	survival_time_in_days: 1079	Stage: 3A	kras_status: WT	egfr_status: WT	stk11_status: WT	tp53_status: WT				total RNA	Samples are processed in parallel in 96-well plates to minimize potential variation. Reaction purification is achieved using magnetic binding beads for cDNA and Qiagen RNeasy kits for cRNA purification. Isolated total RNA samples were assayed for quality (Agilent Bioanalyzer) and yield (Ribogreen) metrics prior to amplification.	biotin	Samples were amplified and labeled using a custom automated version of the NuGEN Ovation v2 with WB (whole blood) reagents protocol (using Ribo-SPIA amplification). The labeled molecules are biotinylated-cRNA. Sample amplification and labeling were performed by LabCorp Clinical Trials-Genomic Services in Seattle, Washington.	9606	GeneChip microarrays are loaded with the fragmented target sample/hybridization buffer mix using standard manual techniques. Arrays are hybridized for 18 hours at 45C with vigorous mixing. Unbound sample is removed and staining is accomplished through the binding of streptavidin conjugated phycoerythrin to the hybridized target. Excess label is removed. Washing and staining steps are performed by…	Arrays are scanned using a GeneChip Scanner 3000 7G with a 48 array autoloader. The scanner maintains the optimal temperature for the arrays prior to and during scanning.	IRON normalization was performed on the dataset, batch corrected for RNA quality using PLS	GPL15048	Steven,,Eschrich	Steven.Eschrich@moffitt.org	Biostatistics & Bioinformatics	Moffitt Cancer Center	12902 Magnolia Drive	Tampa	FL	33612	USA	ftp://ftp.ncbi.nlm.nih.gov/geo/samples/GSM1854nnn/GSM1854842/suppl/GSM1854842__52070900779825082509406072609706_1_1.CEL.gz	60607	75
GSM1854843	lung_K173	GSM1854843	Public on Oct 21 2015	Aug 14 2015	Oct 23 2015	RNA	1	lung adenocarcinoma	Homo sapiens	barcode_microarray: @52070900779940082209406071606649	filename_microarray: @52070900779940082209406071606649_1_1.CEL	rna_barin: 8.1	patient_id: K173	gender: M	age_at_diagnosis: 66	race: WHITE	spanish_hispanic: Non Spanish/Hispanic	smoking_status: Ever	vital_status: Alive	survival_time_in_days: 1127	Stage: 1B	kras_status: WT	egfr_status: Mut	stk11_status: WT	tp53_status: WT	egfr_aa_mut: G719GC			total RNA	Samples are processed in parallel in 96-well plates to minimize potential variation. Reaction purification is achieved using magnetic binding beads for cDNA and Qiagen RNeasy kits for cRNA purification. Isolated total RNA samples were assayed for quality (Agilent Bioanalyzer) and yield (Ribogreen) metrics prior to amplification.	biotin	Samples were amplified and labeled using a custom automated version of the NuGEN Ovation v2 with WB (whole blood) reagents protocol (using Ribo-SPIA amplification). The labeled molecules are biotinylated-cRNA. Sample amplification and labeling were performed by LabCorp Clinical Trials-Genomic Services in Seattle, Washington.	9606	GeneChip microarrays are loaded with the fragmented target sample/hybridization buffer mix using standard manual techniques. Arrays are hybridized for 18 hours at 45C with vigorous mixing. Unbound sample is removed and staining is accomplished through the binding of streptavidin conjugated phycoerythrin to the hybridized target. Excess label is removed. Washing and staining steps are performed by…	Arrays are scanned using a GeneChip Scanner 3000 7G with a 48 array autoloader. The scanner maintains the optimal temperature for the arrays prior to and during scanning.	IRON normalization was performed on the dataset, batch corrected for RNA quality using PLS	GPL15048	Steven,,Eschrich	Steven.Eschrich@moffitt.org	Biostatistics & Bioinformatics	Moffitt Cancer Center	12902 Magnolia Drive	Tampa	FL	33612	USA	ftp://ftp.ncbi.nlm.nih.gov/geo/samples/GSM1854nnn/GSM1854843/suppl/GSM1854843__52070900779940082209406071606649_1_1.CEL.gz	60607	66
GSM1854844	lung_K299	GSM1854844	Public on Oct 21 2015	Aug 14 2015	Oct 23 2015	RNA	1	lung adenocarcinoma	Homo sapiens	barcode_microarray: @52070900779940082209406071606684	filename_microarray: @52070900779940082209406071606684_1_1.CEL	rna_barin: 7.9	patient_id: K299	gender: F	age_at_diagnosis: 52	race: WHITE	spanish_hispanic: Non Spanish/Hispanic	smoking_status: Ever	vital_status: Dead	survival_time_in_days: 193	Stage: 3A	kras_status: Mut	egfr_status: WT	stk11_status: Mut	tp53_status: WT	kras_aa_mut: G12GC	stk11_aa_mut: D284fs*4		total RNA	Samples are processed in parallel in 96-well plates to minimize potential variation. Reaction purification is achieved using magnetic binding beads for cDNA and Qiagen RNeasy kits for cRNA purification. Isolated total RNA samples were assayed for quality (Agilent Bioanalyzer) and yield (Ribogreen) metrics prior to amplification.	biotin	Samples were amplified and labeled using a custom automated version of the NuGEN Ovation v2 with WB (whole blood) reagents protocol (using Ribo-SPIA amplification). The labeled molecules are biotinylated-cRNA. Sample amplification and labeling were performed by LabCorp Clinical Trials-Genomic Services in Seattle, Washington.	9606	GeneChip microarrays are loaded with the fragmented target sample/hybridization buffer mix using standard manual techniques. Arrays are hybridized for 18 hours at 45C with vigorous mixing. Unbound sample is removed and staining is accomplished through the binding of streptavidin conjugated phycoerythrin to the hybridized target. Excess label is removed. Washing and staining steps are performed by…	Arrays are scanned using a GeneChip Scanner 3000 7G with a 48 array autoloader. The scanner maintains the optimal temperature for the arrays prior to and during scanning.	IRON normalization was performed on the dataset, batch corrected for RNA quality using PLS	GPL15048	Steven,,Eschrich	Steven.Eschrich@moffitt.org	Biostatistics & Bioinformatics	Moffitt Cancer Center	12902 Magnolia Drive	Tampa	FL	33612	USA	ftp://ftp.ncbi.nlm.nih.gov/geo/samples/GSM1854nnn/GSM1854844/suppl/GSM1854844__52070900779940082209406071606684_1_1.CEL.gz	60607	52
GSM1854846	lung_K195	GSM1854846	Public on Oct 21 2015	Aug 14 2015	Oct 23 2015	RNA	1	lung adenocarcinoma	Homo sapiens	barcode_microarray: @52070900779942082209406071606725	filename_microarray: @52070900779942082209406071606725_1_1.CEL	rna_barin: 7.8	patient_id: K195	gender: F	age_at_diagnosis: 80	race: WHITE	spanish_hispanic: Non Spanish/Hispanic	smoking_status: Ever	vital_status: Alive	survival_time_in_days: 833	Stage: 1A	kras_status: Mut	egfr_status: WT	stk11_status: WT	tp53_status: WT	kras_aa_mut: Q61QH			total RNA	Samples are processed in parallel in 96-well plates to minimize potential variation. Reaction purification is achieved using magnetic binding beads for cDNA and Qiagen RNeasy kits for cRNA purification. Isolated total RNA samples were assayed for quality (Agilent Bioanalyzer) and yield (Ribogreen) metrics prior to amplification.	biotin	Samples were amplified and labeled using a custom automated version of the NuGEN Ovation v2 with WB (whole blood) reagents protocol (using Ribo-SPIA amplification). The labeled molecules are biotinylated-cRNA. Sample amplification and labeling were performed by LabCorp Clinical Trials-Genomic Services in Seattle, Washington.	9606	GeneChip microarrays are loaded with the fragmented target sample/hybridization buffer mix using standard manual techniques. Arrays are hybridized for 18 hours at 45C with vigorous mixing. Unbound sample is removed and staining is accomplished through the binding of streptavidin conjugated phycoerythrin to the hybridized target. Excess label is removed. Washing and staining steps are performed by…	Arrays are scanned using a GeneChip Scanner 3000 7G with a 48 array autoloader. The scanner maintains the optimal temperature for the arrays prior to and during scanning.	IRON normalization was performed on the dataset, batch corrected for RNA quality using PLS	GPL15048	Steven,,Eschrich	Steven.Eschrich@moffitt.org	Biostatistics & Bioinformatics	Moffitt Cancer Center	12902 Magnolia Drive	Tampa	FL	33612	USA	ftp://ftp.ncbi.nlm.nih.gov/geo/samples/GSM1854nnn/GSM1854846/suppl/GSM1854846__52070900779942082209406071606725_1_1.CEL.gz	60607	80
GSM1854847	lung_K411	GSM1854847	Public on Oct 21 2015	Aug 14 2015	Oct 23 2015	RNA	1	lung adenocarcinoma	Homo sapiens	barcode_microarray: @52070900779942082209406071606736	filename_microarray: @52070900779942082209406071606736_1_1.CEL	rna_barin: 7.1	patient_id: K411	gender: M	age_at_diagnosis: 56	race: WHITE	spanish_hispanic: NA	smoking_status: Ever	vital_status: Alive	survival_time_in_days: 708	Stage: 1A	kras_status: WT	egfr_status: WT	stk11_status: WT	tp53_status: WT				total RNA	Samples are processed in parallel in 96-well plates to minimize potential variation. Reaction purification is achieved using magnetic binding beads for cDNA and Qiagen RNeasy kits for cRNA purification. Isolated total RNA samples were assayed for quality (Agilent Bioanalyzer) and yield (Ribogreen) metrics prior to amplification.	biotin	Samples were amplified and labeled using a custom automated version of the NuGEN Ovation v2 with WB (whole blood) reagents protocol (using Ribo-SPIA amplification). The labeled molecules are biotinylated-cRNA. Sample amplification and labeling were performed by LabCorp Clinical Trials-Genomic Services in Seattle, Washington.	9606	GeneChip microarrays are loaded with the fragmented target sample/hybridization buffer mix using standard manual techniques. Arrays are hybridized for 18 hours at 45C with vigorous mixing. Unbound sample is removed and staining is accomplished through the binding of streptavidin conjugated phycoerythrin to the hybridized target. Excess label is removed. Washing and staining steps are performed by…	Arrays are scanned using a GeneChip Scanner 3000 7G with a 48 array autoloader. The scanner maintains the optimal temperature for the arrays prior to and during scanning.	IRON normalization was performed on the dataset, batch corrected for RNA quality using PLS	GPL15048	Steven,,Eschrich	Steven.Eschrich@moffitt.org	Biostatistics & Bioinformatics	Moffitt Cancer Center	12902 Magnolia Drive	Tampa	FL	33612	USA	ftp://ftp.ncbi.nlm.nih.gov/geo/samples/GSM1854nnn/GSM1854847/suppl/GSM1854847__52070900779942082209406071606736_1_1.CEL.gz	60607	56
GSM1854848	lung_K333	GSM1854848	Public on Oct 21 2015	Aug 14 2015	Oct 23 2015	RNA	1	lung adenocarcinoma	Homo sapiens	barcode_microarray: @52070900779942082209406071606744	filename_microarray: @52070900779942082209406071606744_1_1.CEL	rna_barin: 8	patient_id: K333	gender: F	age_at_diagnosis: 61	race: WHITE	spanish_hispanic: Non Spanish/Hispanic	smoking_status: Missing	vital_status: Alive	survival_time_in_days: 1240	Stage: 1A	kras_status: WT	egfr_status: WT	stk11_status: WT	tp53_status: WT				total RNA	Samples are processed in parallel in 96-well plates to minimize potential variation. Reaction purification is achieved using magnetic binding beads for cDNA and Qiagen RNeasy kits for cRNA purification. Isolated total RNA samples were assayed for quality (Agilent Bioanalyzer) and yield (Ribogreen) metrics prior to amplification.	biotin	Samples were amplified and labeled using a custom automated version of the NuGEN Ovation v2 with WB (whole blood) reagents protocol (using Ribo-SPIA amplification). The labeled molecules are biotinylated-cRNA. Sample amplification and labeling were performed by LabCorp Clinical Trials-Genomic Services in Seattle, Washington.	9606	GeneChip microarrays are loaded with the fragmented target sample/hybridization buffer mix using standard manual techniques. Arrays are hybridized for 18 hours at 45C with vigorous mixing. Unbound sample is removed and staining is accomplished through the binding of streptavidin conjugated phycoerythrin to the hybridized target. Excess label is removed. Washing and staining steps are performed by…	Arrays are scanned using a GeneChip Scanner 3000 7G with a 48 array autoloader. The scanner maintains the optimal temperature for the arrays prior to and during scanning.	IRON normalization was performed on the dataset, batch corrected for RNA quality using PLS	GPL15048	Steven,,Eschrich	Steven.Eschrich@moffitt.org	Biostatistics & Bioinformatics	Moffitt Cancer Center	12902 Magnolia Drive	Tampa	FL	33612	USA	ftp://ftp.ncbi.nlm.nih.gov/geo/samples/GSM1854nnn/GSM1854848/suppl/GSM1854848__52070900779942082209406071606744_1_1.CEL.gz	60607	61
GSM1854849	lung_K204	GSM1854849	Public on Oct 21 2015	Aug 14 2015	Oct 23 2015	RNA	1	lung adenocarcinoma	Homo sapiens	barcode_microarray: @52070900779943082209406072106773	filename_microarray: @52070900779943082209406072106773_1_1.CEL	rna_barin: 7.8	patient_id: K204	gender: M	age_at_diagnosis: 77	race: WHITE	spanish_hispanic: Non Spanish/Hispanic	smoking_status: Ever	vital_status: Alive	survival_time_in_days: 1465	Stage: 1B	kras_status: Mut	egfr_status: WT	stk11_status: WT	tp53_status: WT	kras_aa_mut: G12GV;Q61QE			total RNA	Samples are processed in parallel in 96-well plates to minimize potential variation. Reaction purification is achieved using magnetic binding beads for cDNA and Qiagen RNeasy kits for cRNA purification. Isolated total RNA samples were assayed for quality (Agilent Bioanalyzer) and yield (Ribogreen) metrics prior to amplification.	biotin	Samples were amplified and labeled using a custom automated version of the NuGEN Ovation v2 with WB (whole blood) reagents protocol (using Ribo-SPIA amplification). The labeled molecules are biotinylated-cRNA. Sample amplification and labeling were performed by LabCorp Clinical Trials-Genomic Services in Seattle, Washington.	9606	GeneChip microarrays are loaded with the fragmented target sample/hybridization buffer mix using standard manual techniques. Arrays are hybridized for 18 hours at 45C with vigorous mixing. Unbound sample is removed and staining is accomplished through the binding of streptavidin conjugated phycoerythrin to the hybridized target. Excess label is removed. Washing and staining steps are performed by…	Arrays are scanned using a GeneChip Scanner 3000 7G with a 48 array autoloader. The scanner maintains the optimal temperature for the arrays prior to and during scanning.	IRON normalization was performed on the dataset, batch corrected for RNA quality using PLS	GPL15048	Steven,,Eschrich	Steven.Eschrich@moffitt.org	Biostatistics & Bioinformatics	Moffitt Cancer Center	12902 Magnolia Drive	Tampa	FL	33612	USA	ftp://ftp.ncbi.nlm.nih.gov/geo/samples/GSM1854nnn/GSM1854849/suppl/GSM1854849__52070900779943082209406072106773_1_1.CEL.gz	60607	77
GSM1854850	lung_K287	GSM1854850	Public on Oct 21 2015	Aug 14 2015	Oct 23 2015	RNA	1	lung adenocarcinoma	Homo sapiens	barcode_microarray: @52070900779943082209406072106807	filename_microarray: @52070900779943082209406072106807_1_1.CEL	rna_barin: 7.8	patient_id: K287	gender: M	age_at_diagnosis: 86	race: WHITE	spanish_hispanic: Non Spanish/Hispanic	smoking_status: Ever	vital_status: Alive	survival_time_in_days: 1685	Stage: 1A	kras_status: Mut	egfr_status: WT	stk11_status: Mut	tp53_status: WT	kras_aa_mut: G12GS	stk11_aa_mut: W332*		total RNA	Samples are processed in parallel in 96-well plates to minimize potential variation. Reaction purification is achieved using magnetic binding beads for cDNA and Qiagen RNeasy kits for cRNA purification. Isolated total RNA samples were assayed for quality (Agilent Bioanalyzer) and yield (Ribogreen) metrics prior to amplification.	biotin	Samples were amplified and labeled using a custom automated version of the NuGEN Ovation v2 with WB (whole blood) reagents protocol (using Ribo-SPIA amplification). The labeled molecules are biotinylated-cRNA. Sample amplification and labeling were performed by LabCorp Clinical Trials-Genomic Services in Seattle, Washington.	9606	GeneChip microarrays are loaded with the fragmented target sample/hybridization buffer mix using standard manual techniques. Arrays are hybridized for 18 hours at 45C with vigorous mixing. Unbound sample is removed and staining is accomplished through the binding of streptavidin conjugated phycoerythrin to the hybridized target. Excess label is removed. Washing and staining steps are performed by…	Arrays are scanned using a GeneChip Scanner 3000 7G with a 48 array autoloader. The scanner maintains the optimal temperature for the arrays prior to and during scanning.	IRON normalization was performed on the dataset, batch corrected for RNA quality using PLS	GPL15048	Steven,,Eschrich	Steven.Eschrich@moffitt.org	Biostatistics & Bioinformatics	Moffitt Cancer Center	12902 Magnolia Drive	Tampa	FL	33612	USA	ftp://ftp.ncbi.nlm.nih.gov/geo/samples/GSM1854nnn/GSM1854850/suppl/GSM1854850__52070900779943082209406072106807_1_1.CEL.gz	60607	86
GSM1854851	lung_K132	GSM1854851	Public on Oct 21 2015	Aug 14 2015	Oct 23 2015	RNA	1	lung adenocarcinoma	Homo sapiens	barcode_microarray: @52070900779948082309406072207623	filename_microarray: @52070900779948082309406072207623_1_1.CEL	rna_barin: 7.4	patient_id: K132	gender: F	age_at_diagnosis: 63	race: WHITE	spanish_hispanic: Non Spanish/Hispanic	smoking_status: Ever	vital_status: Alive	survival_time_in_days: 1949	Stage: 1	kras_status: WT	egfr_status: Mut	stk11_status: WT	tp53_status: Mut	egfr_aa_mut: delL747-T751	tp53_aa_mut: A276D		total RNA	Samples are processed in parallel in 96-well plates to minimize potential variation. Reaction purification is achieved using magnetic binding beads for cDNA and Qiagen RNeasy kits for cRNA purification. Isolated total RNA samples were assayed for quality (Agilent Bioanalyzer) and yield (Ribogreen) metrics prior to amplification.	biotin	Samples were amplified and labeled using a custom automated version of the NuGEN Ovation v2 with WB (whole blood) reagents protocol (using Ribo-SPIA amplification). The labeled molecules are biotinylated-cRNA. Sample amplification and labeling were performed by LabCorp Clinical Trials-Genomic Services in Seattle, Washington.	9606	GeneChip microarrays are loaded with the fragmented target sample/hybridization buffer mix using standard manual techniques. Arrays are hybridized for 18 hours at 45C with vigorous mixing. Unbound sample is removed and staining is accomplished through the binding of streptavidin conjugated phycoerythrin to the hybridized target. Excess label is removed. Washing and staining steps are performed by…	Arrays are scanned using a GeneChip Scanner 3000 7G with a 48 array autoloader. The scanner maintains the optimal temperature for the arrays prior to and during scanning.	IRON normalization was performed on the dataset, batch corrected for RNA quality using PLS	GPL15048	Steven,,Eschrich	Steven.Eschrich@moffitt.org	Biostatistics & Bioinformatics	Moffitt Cancer Center	12902 Magnolia Drive	Tampa	FL	33612	USA	ftp://ftp.ncbi.nlm.nih.gov/geo/samples/GSM1854nnn/GSM1854851/suppl/GSM1854851__52070900779948082309406072207623_1_1.CEL.gz	60607	63
GSM1854852	lung_K438	GSM1854852	Public on Oct 21 2015	Aug 14 2015	Oct 23 2015	RNA	1	lung adenocarcinoma	Homo sapiens	barcode_microarray: @52070900779948082309406072207676	filename_microarray: @52070900779948082309406072207676_1_1.CEL	rna_barin: 7.6	patient_id: K438	gender: F	age_at_diagnosis: 76	race: WHITE	spanish_hispanic: Non Spanish/Hispanic	smoking_status: Ever	vital_status: Alive	survival_time_in_days: 1569	Stage: 1A	kras_status: WT	egfr_status: Mut	stk11_status: WT	tp53_status: WT	egfr_aa_mut: L858LR	stk11_aa_inherited: F354L		total RNA	Samples are processed in parallel in 96-well plates to minimize potential variation. Reaction purification is achieved using magnetic binding beads for cDNA and Qiagen RNeasy kits for cRNA purification. Isolated total RNA samples were assayed for quality (Agilent Bioanalyzer) and yield (Ribogreen) metrics prior to amplification.	biotin	Samples were amplified and labeled using a custom automated version of the NuGEN Ovation v2 with WB (whole blood) reagents protocol (using Ribo-SPIA amplification). The labeled molecules are biotinylated-cRNA. Sample amplification and labeling were performed by LabCorp Clinical Trials-Genomic Services in Seattle, Washington.	9606	GeneChip microarrays are loaded with the fragmented target sample/hybridization buffer mix using standard manual techniques. Arrays are hybridized for 18 hours at 45C with vigorous mixing. Unbound sample is removed and staining is accomplished through the binding of streptavidin conjugated phycoerythrin to the hybridized target. Excess label is removed. Washing and staining steps are performed by…	Arrays are scanned using a GeneChip Scanner 3000 7G with a 48 array autoloader. The scanner maintains the optimal temperature for the arrays prior to and during scanning.	IRON normalization was performed on the dataset, batch corrected for RNA quality using PLS	GPL15048	Steven,,Eschrich	Steven.Eschrich@moffitt.org	Biostatistics & Bioinformatics	Moffitt Cancer Center	12902 Magnolia Drive	Tampa	FL	33612	USA	ftp://ftp.ncbi.nlm.nih.gov/geo/samples/GSM1854nnn/GSM1854852/suppl/GSM1854852__52070900779948082309406072207676_1_1.CEL.gz	60607	76
GSM1854853	lung_K375	GSM1854853	Public on Oct 21 2015	Aug 14 2015	Oct 23 2015	RNA	1	lung adenocarcinoma	Homo sapiens	barcode_microarray: @52070900779949082309406072207699	filename_microarray: @52070900779949082309406072207699_1_1.CEL	rna_barin: 7.3	patient_id: K375	gender: M	age_at_diagnosis: 67	race: WHITE	spanish_hispanic: Non Spanish/Hispanic	smoking_status: Ever	vital_status: Alive	survival_time_in_days: 275	Stage: 1A	kras_status: WT	egfr_status: WT	stk11_status: WT	tp53_status: WT				total RNA	Samples are processed in parallel in 96-well plates to minimize potential variation. Reaction purification is achieved using magnetic binding beads for cDNA and Qiagen RNeasy kits for cRNA purification. Isolated total RNA samples were assayed for quality (Agilent Bioanalyzer) and yield (Ribogreen) metrics prior to amplification.	biotin	Samples were amplified and labeled using a custom automated version of the NuGEN Ovation v2 with WB (whole blood) reagents protocol (using Ribo-SPIA amplification). The labeled molecules are biotinylated-cRNA. Sample amplification and labeling were performed by LabCorp Clinical Trials-Genomic Services in Seattle, Washington.	9606	GeneChip microarrays are loaded with the fragmented target sample/hybridization buffer mix using standard manual techniques. Arrays are hybridized for 18 hours at 45C with vigorous mixing. Unbound sample is removed and staining is accomplished through the binding of streptavidin conjugated phycoerythrin to the hybridized target. Excess label is removed. Washing and staining steps are performed by…	Arrays are scanned using a GeneChip Scanner 3000 7G with a 48 array autoloader. The scanner maintains the optimal temperature for the arrays prior to and during scanning.	IRON normalization was performed on the dataset, batch corrected for RNA quality using PLS	GPL15048	Steven,,Eschrich	Steven.Eschrich@moffitt.org	Biostatistics & Bioinformatics	Moffitt Cancer Center	12902 Magnolia Drive	Tampa	FL	33612	USA	ftp://ftp.ncbi.nlm.nih.gov/geo/samples/GSM1854nnn/GSM1854853/suppl/GSM1854853__52070900779949082309406072207699_1_1.CEL.gz	60607	67
GSM1854854	lung_K300	GSM1854854	Public on Oct 21 2015	Aug 14 2015	Oct 23 2015	RNA	1	lung adenocarcinoma	Homo sapiens	barcode_microarray: @52070900780154082209406072106840	filename_microarray: @52070900780154082209406072106840_1_1.CEL	rna_barin: 6.9	patient_id: K300	gender: M	age_at_diagnosis: 64	race: WHITE	spanish_hispanic: Non Spanish/Hispanic	smoking_status: Ever	vital_status: Alive	survival_time_in_days: 1507	Stage: 1A	kras_status: WT	egfr_status: Mut	stk11_status: WT	tp53_status: WT	egfr_aa_mut: delL747-A750inP			total RNA	Samples are processed in parallel in 96-well plates to minimize potential variation. Reaction purification is achieved using magnetic binding beads for cDNA and Qiagen RNeasy kits for cRNA purification. Isolated total RNA samples were assayed for quality (Agilent Bioanalyzer) and yield (Ribogreen) metrics prior to amplification.	biotin	Samples were amplified and labeled using a custom automated version of the NuGEN Ovation v2 with WB (whole blood) reagents protocol (using Ribo-SPIA amplification). The labeled molecules are biotinylated-cRNA. Sample amplification and labeling were performed by LabCorp Clinical Trials-Genomic Services in Seattle, Washington.	9606	GeneChip microarrays are loaded with the fragmented target sample/hybridization buffer mix using standard manual techniques. Arrays are hybridized for 18 hours at 45C with vigorous mixing. Unbound sample is removed and staining is accomplished through the binding of streptavidin conjugated phycoerythrin to the hybridized target. Excess label is removed. Washing and staining steps are performed by…	Arrays are scanned using a GeneChip Scanner 3000 7G with a 48 array autoloader. The scanner maintains the optimal temperature for the arrays prior to and during scanning.	IRON normalization was performed on the dataset, batch corrected for RNA quality using PLS	GPL15048	Steven,,Eschrich	Steven.Eschrich@moffitt.org	Biostatistics & Bioinformatics	Moffitt Cancer Center	12902 Magnolia Drive	Tampa	FL	33612	USA	ftp://ftp.ncbi.nlm.nih.gov/geo/samples/GSM1854nnn/GSM1854854/suppl/GSM1854854__52070900780154082209406072106840_1_1.CEL.gz	60607	64
GSM1854855	lung_K213	GSM1854855	Public on Oct 21 2015	Aug 14 2015	Oct 23 2015	RNA	1	lung adenocarcinoma	Homo sapiens	barcode_microarray: @52070900780154082209406072106857	filename_microarray: @52070900780154082209406072106857_1_1.CEL	rna_barin: 6.6	patient_id: K213	gender: M	age_at_diagnosis: 84	race: WHITE	spanish_hispanic: Non Spanish/Hispanic	smoking_status: Ever	vital_status: Dead	survival_time_in_days: 307	Stage: 1B	kras_status: WT	egfr_status: WT	stk11_status: WT	tp53_status: Mut	tp53_aa_mut: G244A			total RNA	Samples are processed in parallel in 96-well plates to minimize potential variation. Reaction purification is achieved using magnetic binding beads for cDNA and Qiagen RNeasy kits for cRNA purification. Isolated total RNA samples were assayed for quality (Agilent Bioanalyzer) and yield (Ribogreen) metrics prior to amplification.	biotin	Samples were amplified and labeled using a custom automated version of the NuGEN Ovation v2 with WB (whole blood) reagents protocol (using Ribo-SPIA amplification). The labeled molecules are biotinylated-cRNA. Sample amplification and labeling were performed by LabCorp Clinical Trials-Genomic Services in Seattle, Washington.	9606	GeneChip microarrays are loaded with the fragmented target sample/hybridization buffer mix using standard manual techniques. Arrays are hybridized for 18 hours at 45C with vigorous mixing. Unbound sample is removed and staining is accomplished through the binding of streptavidin conjugated phycoerythrin to the hybridized target. Excess label is removed. Washing and staining steps are performed by…	Arrays are scanned using a GeneChip Scanner 3000 7G with a 48 array autoloader. The scanner maintains the optimal temperature for the arrays prior to and during scanning.	IRON normalization was performed on the dataset, batch corrected for RNA quality using PLS	GPL15048	Steven,,Eschrich	Steven.Eschrich@moffitt.org	Biostatistics & Bioinformatics	Moffitt Cancer Center	12902 Magnolia Drive	Tampa	FL	33612	USA	ftp://ftp.ncbi.nlm.nih.gov/geo/samples/GSM1854nnn/GSM1854855/suppl/GSM1854855__52070900780154082209406072106857_1_1.CEL.gz	60607	84
GSM1854856	lung_K453	GSM1854856	Public on Oct 21 2015	Aug 14 2015	Oct 23 2015	RNA	1	lung adenocarcinoma	Homo sapiens	barcode_microarray: @52070900780154082209406072106858	filename_microarray: @52070900780154082209406072106858_1_1.CEL	rna_barin: 6.7	patient_id: K453	gender: F	age_at_diagnosis: 78	race: WHITE	spanish_hispanic: Non Spanish/Hispanic	smoking_status: Never	vital_status: Dead	survival_time_in_days: 905	Stage: 3A	kras_status: WT	egfr_status: WT	stk11_status: WT	tp53_status: WT				total RNA	Samples are processed in parallel in 96-well plates to minimize potential variation. Reaction purification is achieved using magnetic binding beads for cDNA and Qiagen RNeasy kits for cRNA purification. Isolated total RNA samples were assayed for quality (Agilent Bioanalyzer) and yield (Ribogreen) metrics prior to amplification.	biotin	Samples were amplified and labeled using a custom automated version of the NuGEN Ovation v2 with WB (whole blood) reagents protocol (using Ribo-SPIA amplification). The labeled molecules are biotinylated-cRNA. Sample amplification and labeling were performed by LabCorp Clinical Trials-Genomic Services in Seattle, Washington.	9606	GeneChip microarrays are loaded with the fragmented target sample/hybridization buffer mix using standard manual techniques. Arrays are hybridized for 18 hours at 45C with vigorous mixing. Unbound sample is removed and staining is accomplished through the binding of streptavidin conjugated phycoerythrin to the hybridized target. Excess label is removed. Washing and staining steps are performed by…	Arrays are scanned using a GeneChip Scanner 3000 7G with a 48 array autoloader. The scanner maintains the optimal temperature for the arrays prior to and during scanning.	IRON normalization was performed on the dataset, batch corrected for RNA quality using PLS	GPL15048	Steven,,Eschrich	Steven.Eschrich@moffitt.org	Biostatistics & Bioinformatics	Moffitt Cancer Center	12902 Magnolia Drive	Tampa	FL	33612	USA	ftp://ftp.ncbi.nlm.nih.gov/geo/samples/GSM1854nnn/GSM1854856/suppl/GSM1854856__52070900780154082209406072106858_1_1.CEL.gz	60607	78
GSM1854857	lung_K247	GSM1854857	Public on Oct 21 2015	Aug 14 2015	Oct 23 2015	RNA	1	lung adenocarcinoma	Homo sapiens	barcode_microarray: @52070900780156082209406072106942	filename_microarray: @52070900780156082209406072106942_1_1.CEL	rna_barin: 7.8	patient_id: K247	gender: F	age_at_diagnosis: 75	race: WHITE	spanish_hispanic: Non Spanish/Hispanic	smoking_status: Ever	vital_status: Alive	survival_time_in_days: 1388	Stage: 1B	kras_status: Mut	egfr_status: WT	stk11_status: WT	tp53_status: Mut	kras_aa_mut: G12GV	tp53_aa_mut: C277F		total RNA	Samples are processed in parallel in 96-well plates to minimize potential variation. Reaction purification is achieved using magnetic binding beads for cDNA and Qiagen RNeasy kits for cRNA purification. Isolated total RNA samples were assayed for quality (Agilent Bioanalyzer) and yield (Ribogreen) metrics prior to amplification.	biotin	Samples were amplified and labeled using a custom automated version of the NuGEN Ovation v2 with WB (whole blood) reagents protocol (using Ribo-SPIA amplification). The labeled molecules are biotinylated-cRNA. Sample amplification and labeling were performed by LabCorp Clinical Trials-Genomic Services in Seattle, Washington.	9606	GeneChip microarrays are loaded with the fragmented target sample/hybridization buffer mix using standard manual techniques. Arrays are hybridized for 18 hours at 45C with vigorous mixing. Unbound sample is removed and staining is accomplished through the binding of streptavidin conjugated phycoerythrin to the hybridized target. Excess label is removed. Washing and staining steps are performed by…	Arrays are scanned using a GeneChip Scanner 3000 7G with a 48 array autoloader. The scanner maintains the optimal temperature for the arrays prior to and during scanning.	IRON normalization was performed on the dataset, batch corrected for RNA quality using PLS	GPL15048	Steven,,Eschrich	Steven.Eschrich@moffitt.org	Biostatistics & Bioinformatics	Moffitt Cancer Center	12902 Magnolia Drive	Tampa	FL	33612	USA	ftp://ftp.ncbi.nlm.nih.gov/geo/samples/GSM1854nnn/GSM1854857/suppl/GSM1854857__52070900780156082209406072106942_1_1.CEL.gz	60607	75
GSM1854859	lung_K334	GSM1854859	Public on Oct 21 2015	Aug 14 2015	Oct 23 2015	RNA	1	lung adenocarcinoma	Homo sapiens	barcode_microarray: @52070900780156082209406072106970	filename_microarray: @52070900780156082209406072106970_1_1.CEL	rna_barin: 6.7	patient_id: K334	gender: F	age_at_diagnosis: 74	race: WHITE	spanish_hispanic: Non Spanish/Hispanic	smoking_status: Ever	vital_status: Dead	survival_time_in_days: 814	Stage: 3A	kras_status: Mut	egfr_status: WT	stk11_status: Mut	tp53_status: WT	kras_aa_mut: G12GA	stk11_aa_mut: P311fs*3		total RNA	Samples are processed in parallel in 96-well plates to minimize potential variation. Reaction purification is achieved using magnetic binding beads for cDNA and Qiagen RNeasy kits for cRNA purification. Isolated total RNA samples were assayed for quality (Agilent Bioanalyzer) and yield (Ribogreen) metrics prior to amplification.	biotin	Samples were amplified and labeled using a custom automated version of the NuGEN Ovation v2 with WB (whole blood) reagents protocol (using Ribo-SPIA amplification). The labeled molecules are biotinylated-cRNA. Sample amplification and labeling were performed by LabCorp Clinical Trials-Genomic Services in Seattle, Washington.	9606	GeneChip microarrays are loaded with the fragmented target sample/hybridization buffer mix using standard manual techniques. Arrays are hybridized for 18 hours at 45C with vigorous mixing. Unbound sample is removed and staining is accomplished through the binding of streptavidin conjugated phycoerythrin to the hybridized target. Excess label is removed. Washing and staining steps are performed by…	Arrays are scanned using a GeneChip Scanner 3000 7G with a 48 array autoloader. The scanner maintains the optimal temperature for the arrays prior to and during scanning.	IRON normalization was performed on the dataset, batch corrected for RNA quality using PLS	GPL15048	Steven,,Eschrich	Steven.Eschrich@moffitt.org	Biostatistics & Bioinformatics	Moffitt Cancer Center	12902 Magnolia Drive	Tampa	FL	33612	USA	ftp://ftp.ncbi.nlm.nih.gov/geo/samples/GSM1854nnn/GSM1854859/suppl/GSM1854859__52070900780156082209406072106970_1_1.CEL.gz	60607	74
GSM1854860	lung_K097	GSM1854860	Public on Oct 21 2015	Aug 14 2015	Oct 23 2015	RNA	1	lung adenocarcinoma	Homo sapiens	barcode_microarray: @52070900780156082209406072106972	filename_microarray: @52070900780156082209406072106972_1_1.CEL	rna_barin: 7.5	patient_id: K097	gender: M	age_at_diagnosis: 81	race: WHITE	spanish_hispanic: Non Spanish/Hispanic	smoking_status: Ever	vital_status: Dead	survival_time_in_days: 436	Stage: 4	kras_status: Mut	egfr_status: WT	stk11_status: WT	tp53_status: Mut	kras_aa_mut: G12GV	tp53_aa_mut: P151S		total RNA	Samples are processed in parallel in 96-well plates to minimize potential variation. Reaction purification is achieved using magnetic binding beads for cDNA and Qiagen RNeasy kits for cRNA purification. Isolated total RNA samples were assayed for quality (Agilent Bioanalyzer) and yield (Ribogreen) metrics prior to amplification.	biotin	Samples were amplified and labeled using a custom automated version of the NuGEN Ovation v2 with WB (whole blood) reagents protocol (using Ribo-SPIA amplification). The labeled molecules are biotinylated-cRNA. Sample amplification and labeling were performed by LabCorp Clinical Trials-Genomic Services in Seattle, Washington.	9606	GeneChip microarrays are loaded with the fragmented target sample/hybridization buffer mix using standard manual techniques. Arrays are hybridized for 18 hours at 45C with vigorous mixing. Unbound sample is removed and staining is accomplished through the binding of streptavidin conjugated phycoerythrin to the hybridized target. Excess label is removed. Washing and staining steps are performed by…	Arrays are scanned using a GeneChip Scanner 3000 7G with a 48 array autoloader. The scanner maintains the optimal temperature for the arrays prior to and during scanning.	IRON normalization was performed on the dataset, batch corrected for RNA quality using PLS	GPL15048	Steven,,Eschrich	Steven.Eschrich@moffitt.org	Biostatistics & Bioinformatics	Moffitt Cancer Center	12902 Magnolia Drive	Tampa	FL	33612	USA	ftp://ftp.ncbi.nlm.nih.gov/geo/samples/GSM1854nnn/GSM1854860/suppl/GSM1854860__52070900780156082209406072106972_1_1.CEL.gz	60607	81
GSM1854861	lung_K412	GSM1854861	Public on Oct 21 2015	Aug 14 2015	Oct 23 2015	RNA	1	lung adenocarcinoma	Homo sapiens	barcode_microarray: @52070900780156082209406072106975	filename_microarray: @52070900780156082209406072106975_1_1.CEL	rna_barin: 7.9	patient_id: K412	gender: M	age_at_diagnosis: 67	race: WHITE	spanish_hispanic: Non Spanish/Hispanic	smoking_status: Ever	vital_status: Dead	survival_time_in_days: 73	Stage: 3B	kras_status: WT	egfr_status: WT	stk11_status: WT	tp53_status: WT				total RNA	Samples are processed in parallel in 96-well plates to minimize potential variation. Reaction purification is achieved using magnetic binding beads for cDNA and Qiagen RNeasy kits for cRNA purification. Isolated total RNA samples were assayed for quality (Agilent Bioanalyzer) and yield (Ribogreen) metrics prior to amplification.	biotin	Samples were amplified and labeled using a custom automated version of the NuGEN Ovation v2 with WB (whole blood) reagents protocol (using Ribo-SPIA amplification). The labeled molecules are biotinylated-cRNA. Sample amplification and labeling were performed by LabCorp Clinical Trials-Genomic Services in Seattle, Washington.	9606	GeneChip microarrays are loaded with the fragmented target sample/hybridization buffer mix using standard manual techniques. Arrays are hybridized for 18 hours at 45C with vigorous mixing. Unbound sample is removed and staining is accomplished through the binding of streptavidin conjugated phycoerythrin to the hybridized target. Excess label is removed. Washing and staining steps are performed by…	Arrays are scanned using a GeneChip Scanner 3000 7G with a 48 array autoloader. The scanner maintains the optimal temperature for the arrays prior to and during scanning.	IRON normalization was performed on the dataset, batch corrected for RNA quality using PLS	GPL15048	Steven,,Eschrich	Steven.Eschrich@moffitt.org	Biostatistics & Bioinformatics	Moffitt Cancer Center	12902 Magnolia Drive	Tampa	FL	33612	USA	ftp://ftp.ncbi.nlm.nih.gov/geo/samples/GSM1854nnn/GSM1854861/suppl/GSM1854861__52070900780156082209406072106975_1_1.CEL.gz	60607	67
GSM1854862	lung_K403	GSM1854862	Public on Oct 21 2015	Aug 14 2015	Oct 23 2015	RNA	1	lung adenocarcinoma	Homo sapiens	barcode_microarray: @52070900780156082209406072106981	filename_microarray: @52070900780156082209406072106981_1_1.CEL	rna_barin: 6.9	patient_id: K403	gender: F	age_at_diagnosis: 73	race: WHITE	spanish_hispanic: Non Spanish/Hispanic	smoking_status: Ever	vital_status: Alive	survival_time_in_days: 1596	Stage: 1A	kras_status: WT	egfr_status: WT	stk11_status: Mut	tp53_status: Mut	stk11_aa_mut: L282fs*3	tp53_aa_mut: F201fs*8		total RNA	Samples are processed in parallel in 96-well plates to minimize potential variation. Reaction purification is achieved using magnetic binding beads for cDNA and Qiagen RNeasy kits for cRNA purification. Isolated total RNA samples were assayed for quality (Agilent Bioanalyzer) and yield (Ribogreen) metrics prior to amplification.	biotin	Samples were amplified and labeled using a custom automated version of the NuGEN Ovation v2 with WB (whole blood) reagents protocol (using Ribo-SPIA amplification). The labeled molecules are biotinylated-cRNA. Sample amplification and labeling were performed by LabCorp Clinical Trials-Genomic Services in Seattle, Washington.	9606	GeneChip microarrays are loaded with the fragmented target sample/hybridization buffer mix using standard manual techniques. Arrays are hybridized for 18 hours at 45C with vigorous mixing. Unbound sample is removed and staining is accomplished through the binding of streptavidin conjugated phycoerythrin to the hybridized target. Excess label is removed. Washing and staining steps are performed by…	Arrays are scanned using a GeneChip Scanner 3000 7G with a 48 array autoloader. The scanner maintains the optimal temperature for the arrays prior to and during scanning.	IRON normalization was performed on the dataset, batch corrected for RNA quality using PLS	GPL15048	Steven,,Eschrich	Steven.Eschrich@moffitt.org	Biostatistics & Bioinformatics	Moffitt Cancer Center	12902 Magnolia Drive	Tampa	FL	33612	USA	ftp://ftp.ncbi.nlm.nih.gov/geo/samples/GSM1854nnn/GSM1854862/suppl/GSM1854862__52070900780156082209406072106981_1_1.CEL.gz	60607	73
GSM1854863	lung_K349	GSM1854863	Public on Oct 21 2015	Aug 14 2015	Oct 23 2015	RNA	1	lung adenocarcinoma	Homo sapiens	barcode_microarray: @52070900780614100509406331655305	filename_microarray: @52070900780614100509406331655305_1_1.CEL	rna_barin: 6.9	patient_id: K349	gender: F	age_at_diagnosis: 71	race: WHITE	spanish_hispanic: Non Spanish/Hispanic	smoking_status: Ever	vital_status: Alive	survival_time_in_days: 1488	Stage: 1B	kras_status: WT	egfr_status: WT	stk11_status: WT	tp53_status: Mut	tp53_aa_mut: E294*			total RNA	Samples are processed in parallel in 96-well plates to minimize potential variation. Reaction purification is achieved using magnetic binding beads for cDNA and Qiagen RNeasy kits for cRNA purification. Isolated total RNA samples were assayed for quality (Agilent Bioanalyzer) and yield (Ribogreen) metrics prior to amplification.	biotin	Samples were amplified and labeled using a custom automated version of the NuGEN Ovation v2 with WB (whole blood) reagents protocol (using Ribo-SPIA amplification). The labeled molecules are biotinylated-cRNA. Sample amplification and labeling were performed by LabCorp Clinical Trials-Genomic Services in Seattle, Washington.	9606	GeneChip microarrays are loaded with the fragmented target sample/hybridization buffer mix using standard manual techniques. Arrays are hybridized for 18 hours at 45C with vigorous mixing. Unbound sample is removed and staining is accomplished through the binding of streptavidin conjugated phycoerythrin to the hybridized target. Excess label is removed. Washing and staining steps are performed by…	Arrays are scanned using a GeneChip Scanner 3000 7G with a 48 array autoloader. The scanner maintains the optimal temperature for the arrays prior to and during scanning.	IRON normalization was performed on the dataset, batch corrected for RNA quality using PLS	GPL15048	Steven,,Eschrich	Steven.Eschrich@moffitt.org	Biostatistics & Bioinformatics	Moffitt Cancer Center	12902 Magnolia Drive	Tampa	FL	33612	USA	ftp://ftp.ncbi.nlm.nih.gov/geo/samples/GSM1854nnn/GSM1854863/suppl/GSM1854863__52070900780614100509406331655305_1_1.CEL.gz	60607	71
GSM1854864	lung_K297	GSM1854864	Public on Oct 21 2015	Aug 14 2015	Oct 23 2015	RNA	1	lung adenocarcinoma	Homo sapiens	barcode_microarray: @52070900780614100509406331655325	filename_microarray: @52070900780614100509406331655325_1_1.CEL	rna_barin: 6.9	patient_id: K297	gender: F	age_at_diagnosis: 79	race: WHITE	spanish_hispanic: Non Spanish/Hispanic	smoking_status: Ever	vital_status: Dead	survival_time_in_days: 398	Stage: 3B	kras_status: WT	egfr_status: Mut	stk11_status: WT	tp53_status: WT	egfr_aa_mut: delE746-A750			total RNA	Samples are processed in parallel in 96-well plates to minimize potential variation. Reaction purification is achieved using magnetic binding beads for cDNA and Qiagen RNeasy kits for cRNA purification. Isolated total RNA samples were assayed for quality (Agilent Bioanalyzer) and yield (Ribogreen) metrics prior to amplification.	biotin	Samples were amplified and labeled using a custom automated version of the NuGEN Ovation v2 with WB (whole blood) reagents protocol (using Ribo-SPIA amplification). The labeled molecules are biotinylated-cRNA. Sample amplification and labeling were performed by LabCorp Clinical Trials-Genomic Services in Seattle, Washington.	9606	GeneChip microarrays are loaded with the fragmented target sample/hybridization buffer mix using standard manual techniques. Arrays are hybridized for 18 hours at 45C with vigorous mixing. Unbound sample is removed and staining is accomplished through the binding of streptavidin conjugated phycoerythrin to the hybridized target. Excess label is removed. Washing and staining steps are performed by…	Arrays are scanned using a GeneChip Scanner 3000 7G with a 48 array autoloader. The scanner maintains the optimal temperature for the arrays prior to and during scanning.	IRON normalization was performed on the dataset, batch corrected for RNA quality using PLS	GPL15048	Steven,,Eschrich	Steven.Eschrich@moffitt.org	Biostatistics & Bioinformatics	Moffitt Cancer Center	12902 Magnolia Drive	Tampa	FL	33612	USA	ftp://ftp.ncbi.nlm.nih.gov/geo/samples/GSM1854nnn/GSM1854864/suppl/GSM1854864__52070900780614100509406331655325_1_1.CEL.gz	60607	79
GSM1854865	lung_K139	GSM1854865	Public on Oct 21 2015	Aug 14 2015	Oct 23 2015	RNA	1	lung adenocarcinoma	Homo sapiens	barcode_microarray: @52070900780614100509406331655329	filename_microarray: @52070900780614100509406331655329_1_1.CEL	rna_barin: 7.6	patient_id: K139	gender: M	age_at_diagnosis: 62	race: WHITE	spanish_hispanic: Non Spanish/Hispanic	smoking_status: Ever	vital_status: Alive	survival_time_in_days: 1623	Stage: 2B	kras_status: Mut	egfr_status: WT	stk11_status: Mut	tp53_status: WT	kras_aa_mut: G12GC	stk11_aa_mut: L282fs*5		total RNA	Samples are processed in parallel in 96-well plates to minimize potential variation. Reaction purification is achieved using magnetic binding beads for cDNA and Qiagen RNeasy kits for cRNA purification. Isolated total RNA samples were assayed for quality (Agilent Bioanalyzer) and yield (Ribogreen) metrics prior to amplification.	biotin	Samples were amplified and labeled using a custom automated version of the NuGEN Ovation v2 with WB (whole blood) reagents protocol (using Ribo-SPIA amplification). The labeled molecules are biotinylated-cRNA. Sample amplification and labeling were performed by LabCorp Clinical Trials-Genomic Services in Seattle, Washington.	9606	GeneChip microarrays are loaded with the fragmented target sample/hybridization buffer mix using standard manual techniques. Arrays are hybridized for 18 hours at 45C with vigorous mixing. Unbound sample is removed and staining is accomplished through the binding of streptavidin conjugated phycoerythrin to the hybridized target. Excess label is removed. Washing and staining steps are performed by…	Arrays are scanned using a GeneChip Scanner 3000 7G with a 48 array autoloader. The scanner maintains the optimal temperature for the arrays prior to and during scanning.	IRON normalization was performed on the dataset, batch corrected for RNA quality using PLS	GPL15048	Steven,,Eschrich	Steven.Eschrich@moffitt.org	Biostatistics & Bioinformatics	Moffitt Cancer Center	12902 Magnolia Drive	Tampa	FL	33612	USA	ftp://ftp.ncbi.nlm.nih.gov/geo/samples/GSM1854nnn/GSM1854865/suppl/GSM1854865__52070900780614100509406331655329_1_1.CEL.gz	60607	62
GSM1854866	lung_K071	GSM1854866	Public on Oct 21 2015	Aug 14 2015	Oct 23 2015	RNA	1	lung adenocarcinoma	Homo sapiens	barcode_microarray: @52070900780614100509406331655332	filename_microarray: @52070900780614100509406331655332_1_1.CEL	rna_barin: 7.2	patient_id: K071	gender: F	age_at_diagnosis: 72	race: WHITE	spanish_hispanic: Non Spanish/Hispanic	smoking_status: Ever	vital_status: Alive	survival_time_in_days: 1238	Stage: 1B	kras_status: WT	egfr_status: WT	stk11_status: Mut	tp53_status: WT	stk11_aa_mut: SpliceSite			total RNA	Samples are processed in parallel in 96-well plates to minimize potential variation. Reaction purification is achieved using magnetic binding beads for cDNA and Qiagen RNeasy kits for cRNA purification. Isolated total RNA samples were assayed for quality (Agilent Bioanalyzer) and yield (Ribogreen) metrics prior to amplification.	biotin	Samples were amplified and labeled using a custom automated version of the NuGEN Ovation v2 with WB (whole blood) reagents protocol (using Ribo-SPIA amplification). The labeled molecules are biotinylated-cRNA. Sample amplification and labeling were performed by LabCorp Clinical Trials-Genomic Services in Seattle, Washington.	9606	GeneChip microarrays are loaded with the fragmented target sample/hybridization buffer mix using standard manual techniques. Arrays are hybridized for 18 hours at 45C with vigorous mixing. Unbound sample is removed and staining is accomplished through the binding of streptavidin conjugated phycoerythrin to the hybridized target. Excess label is removed. Washing and staining steps are performed by…	Arrays are scanned using a GeneChip Scanner 3000 7G with a 48 array autoloader. The scanner maintains the optimal temperature for the arrays prior to and during scanning.	IRON normalization was performed on the dataset, batch corrected for RNA quality using PLS	GPL15048	Steven,,Eschrich	Steven.Eschrich@moffitt.org	Biostatistics & Bioinformatics	Moffitt Cancer Center	12902 Magnolia Drive	Tampa	FL	33612	USA	ftp://ftp.ncbi.nlm.nih.gov/geo/samples/GSM1854nnn/GSM1854866/suppl/GSM1854866__52070900780614100509406331655332_1_1.CEL.gz	60607	72
GSM1854867	lung_K428	GSM1854867	Public on Oct 21 2015	Aug 14 2015	Oct 23 2015	RNA	1	lung adenocarcinoma	Homo sapiens	barcode_microarray: @52070900780616100509406331655375	filename_microarray: @52070900780616100509406331655375.CEL	rna_barin: 8.4	patient_id: K428	gender: M	age_at_diagnosis: 64	race: WHITE	spanish_hispanic: Non Spanish/Hispanic	smoking_status: Ever	vital_status: Alive	survival_time_in_days: 1481	Stage: 1B	kras_status: Mut	egfr_status: WT	stk11_status: WT	tp53_status: WT	kras_aa_mut: G12GC			total RNA	Samples are processed in parallel in 96-well plates to minimize potential variation. Reaction purification is achieved using magnetic binding beads for cDNA and Qiagen RNeasy kits for cRNA purification. Isolated total RNA samples were assayed for quality (Agilent Bioanalyzer) and yield (Ribogreen) metrics prior to amplification.	biotin	Samples were amplified and labeled using a custom automated version of the NuGEN Ovation v2 with WB (whole blood) reagents protocol (using Ribo-SPIA amplification). The labeled molecules are biotinylated-cRNA. Sample amplification and labeling were performed by LabCorp Clinical Trials-Genomic Services in Seattle, Washington.	9606	GeneChip microarrays are loaded with the fragmented target sample/hybridization buffer mix using standard manual techniques. Arrays are hybridized for 18 hours at 45C with vigorous mixing. Unbound sample is removed and staining is accomplished through the binding of streptavidin conjugated phycoerythrin to the hybridized target. Excess label is removed. Washing and staining steps are performed by…	Arrays are scanned using a GeneChip Scanner 3000 7G with a 48 array autoloader. The scanner maintains the optimal temperature for the arrays prior to and during scanning.	IRON normalization was performed on the dataset, batch corrected for RNA quality using PLS	GPL15048	Steven,,Eschrich	Steven.Eschrich@moffitt.org	Biostatistics & Bioinformatics	Moffitt Cancer Center	12902 Magnolia Drive	Tampa	FL	33612	USA	ftp://ftp.ncbi.nlm.nih.gov/geo/samples/GSM1854nnn/GSM1854867/suppl/GSM1854867__52070900780616100509406331655375.CEL.gz	60607	64
GSM1854868	lung_K406	GSM1854868	Public on Oct 21 2015	Aug 14 2015	Oct 23 2015	RNA	1	lung adenocarcinoma	Homo sapiens	barcode_microarray: @52070900780616100509406331655378	filename_microarray: @52070900780616100509406331655378_1_1.CEL	rna_barin: 7	patient_id: K406	gender: M	age_at_diagnosis: 66	race: WHITE	spanish_hispanic: Non Spanish/Hispanic	smoking_status: Ever	vital_status: Dead	survival_time_in_days: 430	Stage: 2B	kras_status: Mut	egfr_status: WT	stk11_status: WT	tp53_status: Mut	kras_aa_mut: G12V	tp53_aa_mut: R158L		total RNA	Samples are processed in parallel in 96-well plates to minimize potential variation. Reaction purification is achieved using magnetic binding beads for cDNA and Qiagen RNeasy kits for cRNA purification. Isolated total RNA samples were assayed for quality (Agilent Bioanalyzer) and yield (Ribogreen) metrics prior to amplification.	biotin	Samples were amplified and labeled using a custom automated version of the NuGEN Ovation v2 with WB (whole blood) reagents protocol (using Ribo-SPIA amplification). The labeled molecules are biotinylated-cRNA. Sample amplification and labeling were performed by LabCorp Clinical Trials-Genomic Services in Seattle, Washington.	9606	GeneChip microarrays are loaded with the fragmented target sample/hybridization buffer mix using standard manual techniques. Arrays are hybridized for 18 hours at 45C with vigorous mixing. Unbound sample is removed and staining is accomplished through the binding of streptavidin conjugated phycoerythrin to the hybridized target. Excess label is removed. Washing and staining steps are performed by…	Arrays are scanned using a GeneChip Scanner 3000 7G with a 48 array autoloader. The scanner maintains the optimal temperature for the arrays prior to and during scanning.	IRON normalization was performed on the dataset, batch corrected for RNA quality using PLS	GPL15048	Steven,,Eschrich	Steven.Eschrich@moffitt.org	Biostatistics & Bioinformatics	Moffitt Cancer Center	12902 Magnolia Drive	Tampa	FL	33612	USA	ftp://ftp.ncbi.nlm.nih.gov/geo/samples/GSM1854nnn/GSM1854868/suppl/GSM1854868__52070900780616100509406331655378_1_1.CEL.gz	60607	66
GSM1854869	lung_K196	GSM1854869	Public on Oct 21 2015	Aug 14 2015	Oct 23 2015	RNA	1	lung adenocarcinoma	Homo sapiens	barcode_microarray: @52070900781746012110406842626844	filename_microarray: @52070900781746012110406842626844_1_1.CEL	rna_barin: 7.5	patient_id: K196	gender: M	age_at_diagnosis: 65	race: WHITE	spanish_hispanic: Non Spanish/Hispanic	smoking_status: Ever	vital_status: Alive	survival_time_in_days: 771	Stage: 1A	kras_status: Mut	egfr_status: WT	stk11_status: Mut	tp53_status: WT	kras_aa_mut: G12GC	stk11_aa_mut: E65*		total RNA	Samples are processed in parallel in 96-well plates to minimize potential variation. Reaction purification is achieved using magnetic binding beads for cDNA and Qiagen RNeasy kits for cRNA purification. Isolated total RNA samples were assayed for quality (Agilent Bioanalyzer) and yield (Ribogreen) metrics prior to amplification.	biotin	Samples were amplified and labeled using a custom automated version of the NuGEN Ovation v2 with WB (whole blood) reagents protocol (using Ribo-SPIA amplification). The labeled molecules are biotinylated-cRNA. Sample amplification and labeling were performed by LabCorp Clinical Trials-Genomic Services in Seattle, Washington.	9606	GeneChip microarrays are loaded with the fragmented target sample/hybridization buffer mix using standard manual techniques. Arrays are hybridized for 18 hours at 45C with vigorous mixing. Unbound sample is removed and staining is accomplished through the binding of streptavidin conjugated phycoerythrin to the hybridized target. Excess label is removed. Washing and staining steps are performed by…	Arrays are scanned using a GeneChip Scanner 3000 7G with a 48 array autoloader. The scanner maintains the optimal temperature for the arrays prior to and during scanning.	IRON normalization was performed on the dataset, batch corrected for RNA quality using PLS	GPL15048	Steven,,Eschrich	Steven.Eschrich@moffitt.org	Biostatistics & Bioinformatics	Moffitt Cancer Center	12902 Magnolia Drive	Tampa	FL	33612	USA	ftp://ftp.ncbi.nlm.nih.gov/geo/samples/GSM1854nnn/GSM1854869/suppl/GSM1854869__52070900781746012110406842626844_1_1.CEL.gz	60607	65
GSM1854870	lung_K218	GSM1854870	Public on Oct 21 2015	Aug 14 2015	Oct 23 2015	RNA	1	lung adenocarcinoma	Homo sapiens	barcode_microarray: @52070900781746012110406842626878	filename_microarray: @52070900781746012110406842626878_1_1.CEL	rna_barin: 7.2	patient_id: K218	gender: M	age_at_diagnosis: 47	race: WHITE	spanish_hispanic: Non Spanish/Hispanic	smoking_status: Ever	vital_status: Alive	survival_time_in_days: 1109	Stage: 1A	kras_status: WT	egfr_status: WT	stk11_status: WT	tp53_status: Mut	tp53_aa_mut: Q118fs*5			total RNA	Samples are processed in parallel in 96-well plates to minimize potential variation. Reaction purification is achieved using magnetic binding beads for cDNA and Qiagen RNeasy kits for cRNA purification. Isolated total RNA samples were assayed for quality (Agilent Bioanalyzer) and yield (Ribogreen) metrics prior to amplification.	biotin	Samples were amplified and labeled using a custom automated version of the NuGEN Ovation v2 with WB (whole blood) reagents protocol (using Ribo-SPIA amplification). The labeled molecules are biotinylated-cRNA. Sample amplification and labeling were performed by LabCorp Clinical Trials-Genomic Services in Seattle, Washington.	9606	GeneChip microarrays are loaded with the fragmented target sample/hybridization buffer mix using standard manual techniques. Arrays are hybridized for 18 hours at 45C with vigorous mixing. Unbound sample is removed and staining is accomplished through the binding of streptavidin conjugated phycoerythrin to the hybridized target. Excess label is removed. Washing and staining steps are performed by…	Arrays are scanned using a GeneChip Scanner 3000 7G with a 48 array autoloader. The scanner maintains the optimal temperature for the arrays prior to and during scanning.	IRON normalization was performed on the dataset, batch corrected for RNA quality using PLS	GPL15048	Steven,,Eschrich	Steven.Eschrich@moffitt.org	Biostatistics & Bioinformatics	Moffitt Cancer Center	12902 Magnolia Drive	Tampa	FL	33612	USA	ftp://ftp.ncbi.nlm.nih.gov/geo/samples/GSM1854nnn/GSM1854870/suppl/GSM1854870__52070900781746012110406842626878_1_1.CEL.gz	60607	47
GSM1854871	lung_K001	GSM1854871	Public on Oct 21 2015	Aug 14 2015	Oct 23 2015	RNA	1	lung adenocarcinoma	Homo sapiens	barcode_microarray: @52070900781747012110406842626923	filename_microarray: @52070900781747012110406842626923_1_1.CEL	rna_barin: 7.8	patient_id: K001	gender: F	age_at_diagnosis: 78	race: WHITE	spanish_hispanic: Non Spanish/Hispanic	smoking_status: Ever	vital_status: Alive	survival_time_in_days: 1120	Stage: 2B	kras_status: WT	egfr_status: Mut	stk11_status: WT	tp53_status: WT	egfr_aa_mut: delE746-A750			total RNA	Samples are processed in parallel in 96-well plates to minimize potential variation. Reaction purification is achieved using magnetic binding beads for cDNA and Qiagen RNeasy kits for cRNA purification. Isolated total RNA samples were assayed for quality (Agilent Bioanalyzer) and yield (Ribogreen) metrics prior to amplification.	biotin	Samples were amplified and labeled using a custom automated version of the NuGEN Ovation v2 with WB (whole blood) reagents protocol (using Ribo-SPIA amplification). The labeled molecules are biotinylated-cRNA. Sample amplification and labeling were performed by LabCorp Clinical Trials-Genomic Services in Seattle, Washington.	9606	GeneChip microarrays are loaded with the fragmented target sample/hybridization buffer mix using standard manual techniques. Arrays are hybridized for 18 hours at 45C with vigorous mixing. Unbound sample is removed and staining is accomplished through the binding of streptavidin conjugated phycoerythrin to the hybridized target. Excess label is removed. Washing and staining steps are performed by…	Arrays are scanned using a GeneChip Scanner 3000 7G with a 48 array autoloader. The scanner maintains the optimal temperature for the arrays prior to and during scanning.	IRON normalization was performed on the dataset, batch corrected for RNA quality using PLS	GPL15048	Steven,,Eschrich	Steven.Eschrich@moffitt.org	Biostatistics & Bioinformatics	Moffitt Cancer Center	12902 Magnolia Drive	Tampa	FL	33612	USA	ftp://ftp.ncbi.nlm.nih.gov/geo/samples/GSM1854nnn/GSM1854871/suppl/GSM1854871__52070900781747012110406842626923_1_1.CEL.gz	60607	78
GSM1854872	lung_K405	GSM1854872	Public on Oct 21 2015	Aug 14 2015	Oct 23 2015	RNA	1	lung adenocarcinoma	Homo sapiens	barcode_microarray: @52070900781749012110406842627026	filename_microarray: @52070900781749012110406842627026_1_1.CEL	rna_barin: 7.7	patient_id: K405	gender: F	age_at_diagnosis: 76	race: BLACK	spanish_hispanic: Non Spanish/Hispanic	smoking_status: Ever	vital_status: Alive	survival_time_in_days: 844	Stage: 1A	kras_status: WT	egfr_status: WT	stk11_status: WT	tp53_status: WT				total RNA	Samples are processed in parallel in 96-well plates to minimize potential variation. Reaction purification is achieved using magnetic binding beads for cDNA and Qiagen RNeasy kits for cRNA purification. Isolated total RNA samples were assayed for quality (Agilent Bioanalyzer) and yield (Ribogreen) metrics prior to amplification.	biotin	Samples were amplified and labeled using a custom automated version of the NuGEN Ovation v2 with WB (whole blood) reagents protocol (using Ribo-SPIA amplification). The labeled molecules are biotinylated-cRNA. Sample amplification and labeling were performed by LabCorp Clinical Trials-Genomic Services in Seattle, Washington.	9606	GeneChip microarrays are loaded with the fragmented target sample/hybridization buffer mix using standard manual techniques. Arrays are hybridized for 18 hours at 45C with vigorous mixing. Unbound sample is removed and staining is accomplished through the binding of streptavidin conjugated phycoerythrin to the hybridized target. Excess label is removed. Washing and staining steps are performed by…	Arrays are scanned using a GeneChip Scanner 3000 7G with a 48 array autoloader. The scanner maintains the optimal temperature for the arrays prior to and during scanning.	IRON normalization was performed on the dataset, batch corrected for RNA quality using PLS	GPL15048	Steven,,Eschrich	Steven.Eschrich@moffitt.org	Biostatistics & Bioinformatics	Moffitt Cancer Center	12902 Magnolia Drive	Tampa	FL	33612	USA	ftp://ftp.ncbi.nlm.nih.gov/geo/samples/GSM1854nnn/GSM1854872/suppl/GSM1854872__52070900781749012110406842627026_1_1.CEL.gz	60607	76
GSM1854873	lung_K149	GSM1854873	Public on Oct 21 2015	Aug 14 2015	Oct 23 2015	RNA	1	lung adenocarcinoma	Homo sapiens	barcode_microarray: @52070900781749012110406842627062	filename_microarray: @52070900781749012110406842627062_1_1.CEL	rna_barin: 9	patient_id: K149	gender: M	age_at_diagnosis: 68	race: UNKNOWN	spanish_hispanic: NA	smoking_status: Ever	vital_status: Alive	survival_time_in_days: 1086	Stage: 1A	kras_status: WT	egfr_status: WT	stk11_status: WT	tp53_status: WT				total RNA	Samples are processed in parallel in 96-well plates to minimize potential variation. Reaction purification is achieved using magnetic binding beads for cDNA and Qiagen RNeasy kits for cRNA purification. Isolated total RNA samples were assayed for quality (Agilent Bioanalyzer) and yield (Ribogreen) metrics prior to amplification.	biotin	Samples were amplified and labeled using a custom automated version of the NuGEN Ovation v2 with WB (whole blood) reagents protocol (using Ribo-SPIA amplification). The labeled molecules are biotinylated-cRNA. Sample amplification and labeling were performed by LabCorp Clinical Trials-Genomic Services in Seattle, Washington.	9606	GeneChip microarrays are loaded with the fragmented target sample/hybridization buffer mix using standard manual techniques. Arrays are hybridized for 18 hours at 45C with vigorous mixing. Unbound sample is removed and staining is accomplished through the binding of streptavidin conjugated phycoerythrin to the hybridized target. Excess label is removed. Washing and staining steps are performed by…	Arrays are scanned using a GeneChip Scanner 3000 7G with a 48 array autoloader. The scanner maintains the optimal temperature for the arrays prior to and during scanning.	IRON normalization was performed on the dataset, batch corrected for RNA quality using PLS	GPL15048	Steven,,Eschrich	Steven.Eschrich@moffitt.org	Biostatistics & Bioinformatics	Moffitt Cancer Center	12902 Magnolia Drive	Tampa	FL	33612	USA	ftp://ftp.ncbi.nlm.nih.gov/geo/samples/GSM1854nnn/GSM1854873/suppl/GSM1854873__52070900781749012110406842627062_1_1.CEL.gz	60607	68
GSM1854874	lung_K187	GSM1854874	Public on Oct 21 2015	Aug 14 2015	Oct 23 2015	RNA	1	lung adenocarcinoma	Homo sapiens	barcode_microarray: @52070900781749012110406842627066	filename_microarray: @52070900781749012110406842627066_1_1.CEL	rna_barin: 8.8	patient_id: K187	gender: F	age_at_diagnosis: 72	race: WHITE	spanish_hispanic: Non Spanish/Hispanic	smoking_status: Ever	vital_status: Dead	survival_time_in_days: 871	Stage: 2A	kras_status: Mut	egfr_status: WT	stk11_status: WT	tp53_status: WT	kras_aa_mut: G12GA			total RNA	Samples are processed in parallel in 96-well plates to minimize potential variation. Reaction purification is achieved using magnetic binding beads for cDNA and Qiagen RNeasy kits for cRNA purification. Isolated total RNA samples were assayed for quality (Agilent Bioanalyzer) and yield (Ribogreen) metrics prior to amplification.	biotin	Samples were amplified and labeled using a custom automated version of the NuGEN Ovation v2 with WB (whole blood) reagents protocol (using Ribo-SPIA amplification). The labeled molecules are biotinylated-cRNA. Sample amplification and labeling were performed by LabCorp Clinical Trials-Genomic Services in Seattle, Washington.	9606	GeneChip microarrays are loaded with the fragmented target sample/hybridization buffer mix using standard manual techniques. Arrays are hybridized for 18 hours at 45C with vigorous mixing. Unbound sample is removed and staining is accomplished through the binding of streptavidin conjugated phycoerythrin to the hybridized target. Excess label is removed. Washing and staining steps are performed by…	Arrays are scanned using a GeneChip Scanner 3000 7G with a 48 array autoloader. The scanner maintains the optimal temperature for the arrays prior to and during scanning.	IRON normalization was performed on the dataset, batch corrected for RNA quality using PLS	GPL15048	Steven,,Eschrich	Steven.Eschrich@moffitt.org	Biostatistics & Bioinformatics	Moffitt Cancer Center	12902 Magnolia Drive	Tampa	FL	33612	USA	ftp://ftp.ncbi.nlm.nih.gov/geo/samples/GSM1854nnn/GSM1854874/suppl/GSM1854874__52070900781749012110406842627066_1_1.CEL.gz	60607	72
GSM1854875	lung_K210	GSM1854875	Public on Oct 21 2015	Aug 14 2015	Oct 23 2015	RNA	1	lung adenocarcinoma	Homo sapiens	barcode_microarray: @52070900782662072010407829805053	filename_microarray: @52070900782662072010407829805053_1_1.CEL	rna_barin: 8.7	patient_id: K210	gender: M	age_at_diagnosis: 64	race: WHITE	spanish_hispanic: Non Spanish/Hispanic	smoking_status: Ever	vital_status: Alive	survival_time_in_days: 1063	Stage: 2B	kras_status: Mut	egfr_status: WT	stk11_status: WT	tp53_status: WT	kras_aa_mut: G12GD	tp53_aa_inherited: P72R		total RNA	Samples are processed in parallel in 96-well plates to minimize potential variation. Reaction purification is achieved using magnetic binding beads for cDNA and Qiagen RNeasy kits for cRNA purification. Isolated total RNA samples were assayed for quality (Agilent Bioanalyzer) and yield (Ribogreen) metrics prior to amplification.	biotin	Samples were amplified and labeled using a custom automated version of the NuGEN Ovation v2 with WB (whole blood) reagents protocol (using Ribo-SPIA amplification). The labeled molecules are biotinylated-cRNA. Sample amplification and labeling were performed by LabCorp Clinical Trials-Genomic Services in Seattle, Washington.	9606	GeneChip microarrays are loaded with the fragmented target sample/hybridization buffer mix using standard manual techniques. Arrays are hybridized for 18 hours at 45C with vigorous mixing. Unbound sample is removed and staining is accomplished through the binding of streptavidin conjugated phycoerythrin to the hybridized target. Excess label is removed. Washing and staining steps are performed by…	Arrays are scanned using a GeneChip Scanner 3000 7G with a 48 array autoloader. The scanner maintains the optimal temperature for the arrays prior to and during scanning.	IRON normalization was performed on the dataset, batch corrected for RNA quality using PLS	GPL15048	Steven,,Eschrich	Steven.Eschrich@moffitt.org	Biostatistics & Bioinformatics	Moffitt Cancer Center	12902 Magnolia Drive	Tampa	FL	33612	USA	ftp://ftp.ncbi.nlm.nih.gov/geo/samples/GSM1854nnn/GSM1854875/suppl/GSM1854875__52070900782662072010407829805053_1_1.CEL.gz	60607	64
GSM1854876	lung_K015	GSM1854876	Public on Oct 21 2015	Aug 14 2015	Oct 23 2015	RNA	1	lung adenocarcinoma	Homo sapiens	barcode_microarray: @52070900782662072010407829805061	filename_microarray: @52070900782662072010407829805061_1_1.CEL	rna_barin: 8.9	patient_id: K015	gender: F	age_at_diagnosis: 74	race: WHITE	spanish_hispanic: Non Spanish/Hispanic	smoking_status: Ever	vital_status: Alive	survival_time_in_days: 907	Stage: 2B	kras_status: WT	egfr_status: WT	stk11_status: WT	tp53_status: WT				total RNA	Samples are processed in parallel in 96-well plates to minimize potential variation. Reaction purification is achieved using magnetic binding beads for cDNA and Qiagen RNeasy kits for cRNA purification. Isolated total RNA samples were assayed for quality (Agilent Bioanalyzer) and yield (Ribogreen) metrics prior to amplification.	biotin	Samples were amplified and labeled using a custom automated version of the NuGEN Ovation v2 with WB (whole blood) reagents protocol (using Ribo-SPIA amplification). The labeled molecules are biotinylated-cRNA. Sample amplification and labeling were performed by LabCorp Clinical Trials-Genomic Services in Seattle, Washington.	9606	GeneChip microarrays are loaded with the fragmented target sample/hybridization buffer mix using standard manual techniques. Arrays are hybridized for 18 hours at 45C with vigorous mixing. Unbound sample is removed and staining is accomplished through the binding of streptavidin conjugated phycoerythrin to the hybridized target. Excess label is removed. Washing and staining steps are performed by…	Arrays are scanned using a GeneChip Scanner 3000 7G with a 48 array autoloader. The scanner maintains the optimal temperature for the arrays prior to and during scanning.	IRON normalization was performed on the dataset, batch corrected for RNA quality using PLS	GPL15048	Steven,,Eschrich	Steven.Eschrich@moffitt.org	Biostatistics & Bioinformatics	Moffitt Cancer Center	12902 Magnolia Drive	Tampa	FL	33612	USA	ftp://ftp.ncbi.nlm.nih.gov/geo/samples/GSM1854nnn/GSM1854876/suppl/GSM1854876__52070900782662072010407829805061_1_1.CEL.gz	60607	74
GSM1854877	lung_K468	GSM1854877	Public on Oct 21 2015	Aug 14 2015	Oct 23 2015	RNA	1	lung adenocarcinoma	Homo sapiens	barcode_microarray: @52070900782665072010407829805235	filename_microarray: @52070900782665072010407829805235_1_1.CEL	rna_barin: 8.6	patient_id: K468	gender: F	age_at_diagnosis: 83	race: WHITE	spanish_hispanic: Non Spanish/Hispanic	smoking_status: Ever	vital_status: Alive	survival_time_in_days: 776	Stage: 1A	kras_status: Mut	egfr_status: WT	stk11_status: Mut	tp53_status: WT	kras_aa_mut: G12GC	stk11_aa_mut: Y261fs*26		total RNA	Samples are processed in parallel in 96-well plates to minimize potential variation. Reaction purification is achieved using magnetic binding beads for cDNA and Qiagen RNeasy kits for cRNA purification. Isolated total RNA samples were assayed for quality (Agilent Bioanalyzer) and yield (Ribogreen) metrics prior to amplification.	biotin	Samples were amplified and labeled using a custom automated version of the NuGEN Ovation v2 with WB (whole blood) reagents protocol (using Ribo-SPIA amplification). The labeled molecules are biotinylated-cRNA. Sample amplification and labeling were performed by LabCorp Clinical Trials-Genomic Services in Seattle, Washington.	9606	GeneChip microarrays are loaded with the fragmented target sample/hybridization buffer mix using standard manual techniques. Arrays are hybridized for 18 hours at 45C with vigorous mixing. Unbound sample is removed and staining is accomplished through the binding of streptavidin conjugated phycoerythrin to the hybridized target. Excess label is removed. Washing and staining steps are performed by…	Arrays are scanned using a GeneChip Scanner 3000 7G with a 48 array autoloader. The scanner maintains the optimal temperature for the arrays prior to and during scanning.	IRON normalization was performed on the dataset, batch corrected for RNA quality using PLS	GPL15048	Steven,,Eschrich	Steven.Eschrich@moffitt.org	Biostatistics & Bioinformatics	Moffitt Cancer Center	12902 Magnolia Drive	Tampa	FL	33612	USA	ftp://ftp.ncbi.nlm.nih.gov/geo/samples/GSM1854nnn/GSM1854877/suppl/GSM1854877__52070900782665072010407829805235_1_1.CEL.gz	60607	83
GSM1854879	lung_K394	GSM1854879	Public on Oct 21 2015	Aug 14 2015	Oct 23 2015	RNA	1	lung adenocarcinoma	Homo sapiens	barcode_microarray: @52070900782665072010407829805255	filename_microarray: @52070900782665072010407829805255_1_1.CEL	rna_barin: 7.4	patient_id: K394	gender: F	age_at_diagnosis: 81	race: WHITE	spanish_hispanic: Non Spanish/Hispanic	smoking_status: Ever	vital_status: Alive	survival_time_in_days: 974	Stage: 4	kras_status: WT	egfr_status: WT	stk11_status: WT	tp53_status: WT				total RNA	Samples are processed in parallel in 96-well plates to minimize potential variation. Reaction purification is achieved using magnetic binding beads for cDNA and Qiagen RNeasy kits for cRNA purification. Isolated total RNA samples were assayed for quality (Agilent Bioanalyzer) and yield (Ribogreen) metrics prior to amplification.	biotin	Samples were amplified and labeled using a custom automated version of the NuGEN Ovation v2 with WB (whole blood) reagents protocol (using Ribo-SPIA amplification). The labeled molecules are biotinylated-cRNA. Sample amplification and labeling were performed by LabCorp Clinical Trials-Genomic Services in Seattle, Washington.	9606	GeneChip microarrays are loaded with the fragmented target sample/hybridization buffer mix using standard manual techniques. Arrays are hybridized for 18 hours at 45C with vigorous mixing. Unbound sample is removed and staining is accomplished through the binding of streptavidin conjugated phycoerythrin to the hybridized target. Excess label is removed. Washing and staining steps are performed by…	Arrays are scanned using a GeneChip Scanner 3000 7G with a 48 array autoloader. The scanner maintains the optimal temperature for the arrays prior to and during scanning.	IRON normalization was performed on the dataset, batch corrected for RNA quality using PLS	GPL15048	Steven,,Eschrich	Steven.Eschrich@moffitt.org	Biostatistics & Bioinformatics	Moffitt Cancer Center	12902 Magnolia Drive	Tampa	FL	33612	USA	ftp://ftp.ncbi.nlm.nih.gov/geo/samples/GSM1854nnn/GSM1854879/suppl/GSM1854879__52070900782665072010407829805255_1_1.CEL.gz	60607	81
GSM1854880	lung_K053	GSM1854880	Public on Oct 21 2015	Aug 14 2015	Oct 23 2015	RNA	1	lung adenocarcinoma	Homo sapiens	barcode_microarray: @52070900782665072010407829805257	filename_microarray: @52070900782665072010407829805257_1_1.CEL	rna_barin: 8.9	patient_id: K053	gender: F	age_at_diagnosis: 80	race: WHITE	spanish_hispanic: Non Spanish/Hispanic	smoking_status: Ever	vital_status: Alive	survival_time_in_days: 852	Stage: 1A	kras_status: WT	egfr_status: WT	stk11_status: WT	tp53_status: WT				total RNA	Samples are processed in parallel in 96-well plates to minimize potential variation. Reaction purification is achieved using magnetic binding beads for cDNA and Qiagen RNeasy kits for cRNA purification. Isolated total RNA samples were assayed for quality (Agilent Bioanalyzer) and yield (Ribogreen) metrics prior to amplification.	biotin	Samples were amplified and labeled using a custom automated version of the NuGEN Ovation v2 with WB (whole blood) reagents protocol (using Ribo-SPIA amplification). The labeled molecules are biotinylated-cRNA. Sample amplification and labeling were performed by LabCorp Clinical Trials-Genomic Services in Seattle, Washington.	9606	GeneChip microarrays are loaded with the fragmented target sample/hybridization buffer mix using standard manual techniques. Arrays are hybridized for 18 hours at 45C with vigorous mixing. Unbound sample is removed and staining is accomplished through the binding of streptavidin conjugated phycoerythrin to the hybridized target. Excess label is removed. Washing and staining steps are performed by…	Arrays are scanned using a GeneChip Scanner 3000 7G with a 48 array autoloader. The scanner maintains the optimal temperature for the arrays prior to and during scanning.	IRON normalization was performed on the dataset, batch corrected for RNA quality using PLS	GPL15048	Steven,,Eschrich	Steven.Eschrich@moffitt.org	Biostatistics & Bioinformatics	Moffitt Cancer Center	12902 Magnolia Drive	Tampa	FL	33612	USA	ftp://ftp.ncbi.nlm.nih.gov/geo/samples/GSM1854nnn/GSM1854880/suppl/GSM1854880__52070900782665072010407829805257_1_1.CEL.gz	60607	80
GSM1854881	lung_K308	GSM1854881	Public on Oct 21 2015	Aug 14 2015	Oct 23 2015	RNA	1	lung adenocarcinoma	Homo sapiens	barcode_microarray: @52070900782665072010407829805258	filename_microarray: @52070900782665072010407829805258_1_1.CEL	rna_barin: 8.7	patient_id: K308	gender: M	age_at_diagnosis: 76	race: WHITE	spanish_hispanic: Non Spanish/Hispanic	smoking_status: Ever	vital_status: Dead	survival_time_in_days: 732	Stage: 2B	kras_status: WT	egfr_status: WT	stk11_status: WT	tp53_status: WT				total RNA	Samples are processed in parallel in 96-well plates to minimize potential variation. Reaction purification is achieved using magnetic binding beads for cDNA and Qiagen RNeasy kits for cRNA purification. Isolated total RNA samples were assayed for quality (Agilent Bioanalyzer) and yield (Ribogreen) metrics prior to amplification.	biotin	Samples were amplified and labeled using a custom automated version of the NuGEN Ovation v2 with WB (whole blood) reagents protocol (using Ribo-SPIA amplification). The labeled molecules are biotinylated-cRNA. Sample amplification and labeling were performed by LabCorp Clinical Trials-Genomic Services in Seattle, Washington.	9606	GeneChip microarrays are loaded with the fragmented target sample/hybridization buffer mix using standard manual techniques. Arrays are hybridized for 18 hours at 45C with vigorous mixing. Unbound sample is removed and staining is accomplished through the binding of streptavidin conjugated phycoerythrin to the hybridized target. Excess label is removed. Washing and staining steps are performed by…	Arrays are scanned using a GeneChip Scanner 3000 7G with a 48 array autoloader. The scanner maintains the optimal temperature for the arrays prior to and during scanning.	IRON normalization was performed on the dataset, batch corrected for RNA quality using PLS	GPL15048	Steven,,Eschrich	Steven.Eschrich@moffitt.org	Biostatistics & Bioinformatics	Moffitt Cancer Center	12902 Magnolia Drive	Tampa	FL	33612	USA	ftp://ftp.ncbi.nlm.nih.gov/geo/samples/GSM1854nnn/GSM1854881/suppl/GSM1854881__52070900782665072010407829805258_1_1.CEL.gz	60607	76
GSM1854882	lung_K112	GSM1854882	Public on Oct 21 2015	Aug 14 2015	Oct 23 2015	RNA	1	lung adenocarcinoma	Homo sapiens	barcode_microarray: @52070900782665072010407829805264	filename_microarray: @52070900782665072010407829805264_1_1.CEL	rna_barin: 8.3	patient_id: K112	gender: F	age_at_diagnosis: 70	race: WHITE	spanish_hispanic: Non Spanish/Hispanic	smoking_status: Ever	vital_status: Alive	survival_time_in_days: 557	Stage: 1A	kras_status: Mut	egfr_status: WT	stk11_status: WT	tp53_status: WT	kras_aa_mut: G12GD			total RNA	Samples are processed in parallel in 96-well plates to minimize potential variation. Reaction purification is achieved using magnetic binding beads for cDNA and Qiagen RNeasy kits for cRNA purification. Isolated total RNA samples were assayed for quality (Agilent Bioanalyzer) and yield (Ribogreen) metrics prior to amplification.	biotin	Samples were amplified and labeled using a custom automated version of the NuGEN Ovation v2 with WB (whole blood) reagents protocol (using Ribo-SPIA amplification). The labeled molecules are biotinylated-cRNA. Sample amplification and labeling were performed by LabCorp Clinical Trials-Genomic Services in Seattle, Washington.	9606	GeneChip microarrays are loaded with the fragmented target sample/hybridization buffer mix using standard manual techniques. Arrays are hybridized for 18 hours at 45C with vigorous mixing. Unbound sample is removed and staining is accomplished through the binding of streptavidin conjugated phycoerythrin to the hybridized target. Excess label is removed. Washing and staining steps are performed by…	Arrays are scanned using a GeneChip Scanner 3000 7G with a 48 array autoloader. The scanner maintains the optimal temperature for the arrays prior to and during scanning.	IRON normalization was performed on the dataset, batch corrected for RNA quality using PLS	GPL15048	Steven,,Eschrich	Steven.Eschrich@moffitt.org	Biostatistics & Bioinformatics	Moffitt Cancer Center	12902 Magnolia Drive	Tampa	FL	33612	USA	ftp://ftp.ncbi.nlm.nih.gov/geo/samples/GSM1854nnn/GSM1854882/suppl/GSM1854882__52070900782665072010407829805264_1_1.CEL.gz	60607	70
GSM1854883	lung_K327	GSM1854883	Public on Oct 21 2015	Aug 14 2015	Oct 23 2015	RNA	1	lung adenocarcinoma	Homo sapiens	barcode_microarray: @52070900782909012910406843030709	filename_microarray: @52070900782909012910406843030709.CEL	rna_barin: 9	patient_id: K327	gender: F	age_at_diagnosis: 62	race: WHITE	spanish_hispanic: Non Spanish/Hispanic	smoking_status: Ever	vital_status: Dead	survival_time_in_days: 1074	Stage: 3B	kras_status: WT	egfr_status: WT	stk11_status: WT	tp53_status: WT				total RNA	Samples are processed in parallel in 96-well plates to minimize potential variation. Reaction purification is achieved using magnetic binding beads for cDNA and Qiagen RNeasy kits for cRNA purification. Isolated total RNA samples were assayed for quality (Agilent Bioanalyzer) and yield (Ribogreen) metrics prior to amplification.	biotin	Samples were amplified and labeled using a custom automated version of the NuGEN Ovation v2 with WB (whole blood) reagents protocol (using Ribo-SPIA amplification). The labeled molecules are biotinylated-cRNA. Sample amplification and labeling were performed by LabCorp Clinical Trials-Genomic Services in Seattle, Washington.	9606	GeneChip microarrays are loaded with the fragmented target sample/hybridization buffer mix using standard manual techniques. Arrays are hybridized for 18 hours at 45C with vigorous mixing. Unbound sample is removed and staining is accomplished through the binding of streptavidin conjugated phycoerythrin to the hybridized target. Excess label is removed. Washing and staining steps are performed by…	Arrays are scanned using a GeneChip Scanner 3000 7G with a 48 array autoloader. The scanner maintains the optimal temperature for the arrays prior to and during scanning.	IRON normalization was performed on the dataset, batch corrected for RNA quality using PLS	GPL15048	Steven,,Eschrich	Steven.Eschrich@moffitt.org	Biostatistics & Bioinformatics	Moffitt Cancer Center	12902 Magnolia Drive	Tampa	FL	33612	USA	ftp://ftp.ncbi.nlm.nih.gov/geo/samples/GSM1854nnn/GSM1854883/suppl/GSM1854883__52070900782909012910406843030709.CEL.gz	60607	62
GSM1854884	lung_K257	GSM1854884	Public on Oct 21 2015	Aug 14 2015	Oct 23 2015	RNA	1	lung adenocarcinoma	Homo sapiens	barcode_microarray: @52070900782909012910406843030715	filename_microarray: @52070900782909012910406843030715_1_1.CEL	rna_barin: 7.4	patient_id: K257	gender: M	age_at_diagnosis: 64	race: WHITE	spanish_hispanic: Non Spanish/Hispanic	smoking_status: Ever	vital_status: Dead	survival_time_in_days: 328	Stage: 3A	kras_status: WT	egfr_status: WT	stk11_status: WT	tp53_status: WT				total RNA	Samples are processed in parallel in 96-well plates to minimize potential variation. Reaction purification is achieved using magnetic binding beads for cDNA and Qiagen RNeasy kits for cRNA purification. Isolated total RNA samples were assayed for quality (Agilent Bioanalyzer) and yield (Ribogreen) metrics prior to amplification.	biotin	Samples were amplified and labeled using a custom automated version of the NuGEN Ovation v2 with WB (whole blood) reagents protocol (using Ribo-SPIA amplification). The labeled molecules are biotinylated-cRNA. Sample amplification and labeling were performed by LabCorp Clinical Trials-Genomic Services in Seattle, Washington.	9606	GeneChip microarrays are loaded with the fragmented target sample/hybridization buffer mix using standard manual techniques. Arrays are hybridized for 18 hours at 45C with vigorous mixing. Unbound sample is removed and staining is accomplished through the binding of streptavidin conjugated phycoerythrin to the hybridized target. Excess label is removed. Washing and staining steps are performed by…	Arrays are scanned using a GeneChip Scanner 3000 7G with a 48 array autoloader. The scanner maintains the optimal temperature for the arrays prior to and during scanning.	IRON normalization was performed on the dataset, batch corrected for RNA quality using PLS	GPL15048	Steven,,Eschrich	Steven.Eschrich@moffitt.org	Biostatistics & Bioinformatics	Moffitt Cancer Center	12902 Magnolia Drive	Tampa	FL	33612	USA	ftp://ftp.ncbi.nlm.nih.gov/geo/samples/GSM1854nnn/GSM1854884/suppl/GSM1854884__52070900782909012910406843030715_1_1.CEL.gz	60607	64
GSM1854885	lung_K081	GSM1854885	Public on Oct 21 2015	Aug 14 2015	Oct 23 2015	RNA	1	lung adenocarcinoma	Homo sapiens	barcode_microarray: @52070900782909012910406843030725	filename_microarray: @52070900782909012910406843030725_1_1.CEL	rna_barin: 8.5	patient_id: K081	gender: M	age_at_diagnosis: 82	race: WHITE	spanish_hispanic: Non Spanish/Hispanic	smoking_status: Ever	vital_status: Dead	survival_time_in_days: 528	Stage: 1B	kras_status: Mut	egfr_status: WT	stk11_status: WT	tp53_status: WT	kras_aa_mut: G12GS			total RNA	Samples are processed in parallel in 96-well plates to minimize potential variation. Reaction purification is achieved using magnetic binding beads for cDNA and Qiagen RNeasy kits for cRNA purification. Isolated total RNA samples were assayed for quality (Agilent Bioanalyzer) and yield (Ribogreen) metrics prior to amplification.	biotin	Samples were amplified and labeled using a custom automated version of the NuGEN Ovation v2 with WB (whole blood) reagents protocol (using Ribo-SPIA amplification). The labeled molecules are biotinylated-cRNA. Sample amplification and labeling were performed by LabCorp Clinical Trials-Genomic Services in Seattle, Washington.	9606	GeneChip microarrays are loaded with the fragmented target sample/hybridization buffer mix using standard manual techniques. Arrays are hybridized for 18 hours at 45C with vigorous mixing. Unbound sample is removed and staining is accomplished through the binding of streptavidin conjugated phycoerythrin to the hybridized target. Excess label is removed. Washing and staining steps are performed by…	Arrays are scanned using a GeneChip Scanner 3000 7G with a 48 array autoloader. The scanner maintains the optimal temperature for the arrays prior to and during scanning.	IRON normalization was performed on the dataset, batch corrected for RNA quality using PLS	GPL15048	Steven,,Eschrich	Steven.Eschrich@moffitt.org	Biostatistics & Bioinformatics	Moffitt Cancer Center	12902 Magnolia Drive	Tampa	FL	33612	USA	ftp://ftp.ncbi.nlm.nih.gov/geo/samples/GSM1854nnn/GSM1854885/suppl/GSM1854885__52070900782909012910406843030725_1_1.CEL.gz	60607	82
GSM1854886	lung_K069	GSM1854886	Public on Oct 21 2015	Aug 14 2015	Oct 23 2015	RNA	1	lung adenocarcinoma	Homo sapiens	barcode_microarray: @52070900782909012910406843030726	filename_microarray: @52070900782909012910406843030726_1_1.CEL	rna_barin: 9.5	patient_id: K069	gender: M	age_at_diagnosis: 59	race: WHITE	spanish_hispanic: Non Spanish/Hispanic	smoking_status: Never	vital_status: Dead	survival_time_in_days: 415	Stage: 3A	kras_status: WT	egfr_status: WT	stk11_status: WT	tp53_status: WT				total RNA	Samples are processed in parallel in 96-well plates to minimize potential variation. Reaction purification is achieved using magnetic binding beads for cDNA and Qiagen RNeasy kits for cRNA purification. Isolated total RNA samples were assayed for quality (Agilent Bioanalyzer) and yield (Ribogreen) metrics prior to amplification.	biotin	Samples were amplified and labeled using a custom automated version of the NuGEN Ovation v2 with WB (whole blood) reagents protocol (using Ribo-SPIA amplification). The labeled molecules are biotinylated-cRNA. Sample amplification and labeling were performed by LabCorp Clinical Trials-Genomic Services in Seattle, Washington.	9606	GeneChip microarrays are loaded with the fragmented target sample/hybridization buffer mix using standard manual techniques. Arrays are hybridized for 18 hours at 45C with vigorous mixing. Unbound sample is removed and staining is accomplished through the binding of streptavidin conjugated phycoerythrin to the hybridized target. Excess label is removed. Washing and staining steps are performed by…	Arrays are scanned using a GeneChip Scanner 3000 7G with a 48 array autoloader. The scanner maintains the optimal temperature for the arrays prior to and during scanning.	IRON normalization was performed on the dataset, batch corrected for RNA quality using PLS	GPL15048	Steven,,Eschrich	Steven.Eschrich@moffitt.org	Biostatistics & Bioinformatics	Moffitt Cancer Center	12902 Magnolia Drive	Tampa	FL	33612	USA	ftp://ftp.ncbi.nlm.nih.gov/geo/samples/GSM1854nnn/GSM1854886/suppl/GSM1854886__52070900782909012910406843030726_1_1.CEL.gz	60607	59
GSM1854887	lung_K073	GSM1854887	Public on Oct 21 2015	Aug 14 2015	Oct 23 2015	RNA	1	lung adenocarcinoma	Homo sapiens	barcode_microarray: @52070900782913012910406843030766	filename_microarray: @52070900782913012910406843030766_1_1.CEL	rna_barin: 9.3	patient_id: K073	gender: F	age_at_diagnosis: 78	race: WHITE	spanish_hispanic: Non Spanish/Hispanic	smoking_status: Ever	vital_status: Alive	survival_time_in_days: 406	Stage: 1A	kras_status: WT	egfr_status: WT	stk11_status: Mut	tp53_status: WT	stk11_aa_mut: D53fs*11			total RNA	Samples are processed in parallel in 96-well plates to minimize potential variation. Reaction purification is achieved using magnetic binding beads for cDNA and Qiagen RNeasy kits for cRNA purification. Isolated total RNA samples were assayed for quality (Agilent Bioanalyzer) and yield (Ribogreen) metrics prior to amplification.	biotin	Samples were amplified and labeled using a custom automated version of the NuGEN Ovation v2 with WB (whole blood) reagents protocol (using Ribo-SPIA amplification). The labeled molecules are biotinylated-cRNA. Sample amplification and labeling were performed by LabCorp Clinical Trials-Genomic Services in Seattle, Washington.	9606	GeneChip microarrays are loaded with the fragmented target sample/hybridization buffer mix using standard manual techniques. Arrays are hybridized for 18 hours at 45C with vigorous mixing. Unbound sample is removed and staining is accomplished through the binding of streptavidin conjugated phycoerythrin to the hybridized target. Excess label is removed. Washing and staining steps are performed by…	Arrays are scanned using a GeneChip Scanner 3000 7G with a 48 array autoloader. The scanner maintains the optimal temperature for the arrays prior to and during scanning.	IRON normalization was performed on the dataset, batch corrected for RNA quality using PLS	GPL15048	Steven,,Eschrich	Steven.Eschrich@moffitt.org	Biostatistics & Bioinformatics	Moffitt Cancer Center	12902 Magnolia Drive	Tampa	FL	33612	USA	ftp://ftp.ncbi.nlm.nih.gov/geo/samples/GSM1854nnn/GSM1854887/suppl/GSM1854887__52070900782913012910406843030766_1_1.CEL.gz	60607	78
GSM1854888	lung_K232	GSM1854888	Public on Oct 21 2015	Aug 14 2015	Oct 23 2015	RNA	1	lung adenocarcinoma	Homo sapiens	barcode_microarray: @52070900782913012910406843030770	filename_microarray: @52070900782913012910406843030770_1_1.CEL	rna_barin: 8.6	patient_id: K232	gender: M	age_at_diagnosis: 69	race: WHITE	spanish_hispanic: Non Spanish/Hispanic	smoking_status: Ever	vital_status: Alive	survival_time_in_days: 840	Stage: 1A	kras_status: Mut	egfr_status: WT	stk11_status: Mut	tp53_status: WT	kras_aa_mut: G12GV;G12GC	stk11_aa_mut: E293*		total RNA	Samples are processed in parallel in 96-well plates to minimize potential variation. Reaction purification is achieved using magnetic binding beads for cDNA and Qiagen RNeasy kits for cRNA purification. Isolated total RNA samples were assayed for quality (Agilent Bioanalyzer) and yield (Ribogreen) metrics prior to amplification.	biotin	Samples were amplified and labeled using a custom automated version of the NuGEN Ovation v2 with WB (whole blood) reagents protocol (using Ribo-SPIA amplification). The labeled molecules are biotinylated-cRNA. Sample amplification and labeling were performed by LabCorp Clinical Trials-Genomic Services in Seattle, Washington.	9606	GeneChip microarrays are loaded with the fragmented target sample/hybridization buffer mix using standard manual techniques. Arrays are hybridized for 18 hours at 45C with vigorous mixing. Unbound sample is removed and staining is accomplished through the binding of streptavidin conjugated phycoerythrin to the hybridized target. Excess label is removed. Washing and staining steps are performed by…	Arrays are scanned using a GeneChip Scanner 3000 7G with a 48 array autoloader. The scanner maintains the optimal temperature for the arrays prior to and during scanning.	IRON normalization was performed on the dataset, batch corrected for RNA quality using PLS	GPL15048	Steven,,Eschrich	Steven.Eschrich@moffitt.org	Biostatistics & Bioinformatics	Moffitt Cancer Center	12902 Magnolia Drive	Tampa	FL	33612	USA	ftp://ftp.ncbi.nlm.nih.gov/geo/samples/GSM1854nnn/GSM1854888/suppl/GSM1854888__52070900782913012910406843030770_1_1.CEL.gz	60607	69
GSM1854889	lung_K189	GSM1854889	Public on Oct 21 2015	Aug 14 2015	Oct 23 2015	RNA	1	lung adenocarcinoma	Homo sapiens	barcode_microarray: @52070900782913012910406843030771	filename_microarray: @52070900782913012910406843030771_1_1.CEL	rna_barin: 7	patient_id: K189	gender: M	age_at_diagnosis: 67	race: WHITE	spanish_hispanic: Non Spanish/Hispanic	smoking_status: Ever	vital_status: Dead	survival_time_in_days: 383	Stage: 3A	kras_status: WT	egfr_status: WT	stk11_status: Mut	tp53_status: Mut	stk11_aa_mut: P281fs*6	tp53_aa_mut: L252F		total RNA	Samples are processed in parallel in 96-well plates to minimize potential variation. Reaction purification is achieved using magnetic binding beads for cDNA and Qiagen RNeasy kits for cRNA purification. Isolated total RNA samples were assayed for quality (Agilent Bioanalyzer) and yield (Ribogreen) metrics prior to amplification.	biotin	Samples were amplified and labeled using a custom automated version of the NuGEN Ovation v2 with WB (whole blood) reagents protocol (using Ribo-SPIA amplification). The labeled molecules are biotinylated-cRNA. Sample amplification and labeling were performed by LabCorp Clinical Trials-Genomic Services in Seattle, Washington.	9606	GeneChip microarrays are loaded with the fragmented target sample/hybridization buffer mix using standard manual techniques. Arrays are hybridized for 18 hours at 45C with vigorous mixing. Unbound sample is removed and staining is accomplished through the binding of streptavidin conjugated phycoerythrin to the hybridized target. Excess label is removed. Washing and staining steps are performed by…	Arrays are scanned using a GeneChip Scanner 3000 7G with a 48 array autoloader. The scanner maintains the optimal temperature for the arrays prior to and during scanning.	IRON normalization was performed on the dataset, batch corrected for RNA quality using PLS	GPL15048	Steven,,Eschrich	Steven.Eschrich@moffitt.org	Biostatistics & Bioinformatics	Moffitt Cancer Center	12902 Magnolia Drive	Tampa	FL	33612	USA	ftp://ftp.ncbi.nlm.nih.gov/geo/samples/GSM1854nnn/GSM1854889/suppl/GSM1854889__52070900782913012910406843030771_1_1.CEL.gz	60607	67
GSM1854890	lung_K061	GSM1854890	Public on Oct 21 2015	Aug 14 2015	Oct 23 2015	RNA	1	lung adenocarcinoma	Homo sapiens	barcode_microarray: @52070900782913012910406843030797	filename_microarray: @52070900782913012910406843030797_1_1.CEL	rna_barin: 8.8	patient_id: K061	gender: M	age_at_diagnosis: 68	race: WHITE	spanish_hispanic: Non Spanish/Hispanic	smoking_status: Ever	vital_status: Alive	survival_time_in_days: 1112	Stage: 2B	kras_status: Mut	egfr_status: WT	stk11_status: Mut	tp53_status: WT	kras_aa_mut: G12GA	stk11_aa_mut: P281fs*4		total RNA	Samples are processed in parallel in 96-well plates to minimize potential variation. Reaction purification is achieved using magnetic binding beads for cDNA and Qiagen RNeasy kits for cRNA purification. Isolated total RNA samples were assayed for quality (Agilent Bioanalyzer) and yield (Ribogreen) metrics prior to amplification.	biotin	Samples were amplified and labeled using a custom automated version of the NuGEN Ovation v2 with WB (whole blood) reagents protocol (using Ribo-SPIA amplification). The labeled molecules are biotinylated-cRNA. Sample amplification and labeling were performed by LabCorp Clinical Trials-Genomic Services in Seattle, Washington.	9606	GeneChip microarrays are loaded with the fragmented target sample/hybridization buffer mix using standard manual techniques. Arrays are hybridized for 18 hours at 45C with vigorous mixing. Unbound sample is removed and staining is accomplished through the binding of streptavidin conjugated phycoerythrin to the hybridized target. Excess label is removed. Washing and staining steps are performed by…	Arrays are scanned using a GeneChip Scanner 3000 7G with a 48 array autoloader. The scanner maintains the optimal temperature for the arrays prior to and during scanning.	IRON normalization was performed on the dataset, batch corrected for RNA quality using PLS	GPL15048	Steven,,Eschrich	Steven.Eschrich@moffitt.org	Biostatistics & Bioinformatics	Moffitt Cancer Center	12902 Magnolia Drive	Tampa	FL	33612	USA	ftp://ftp.ncbi.nlm.nih.gov/geo/samples/GSM1854nnn/GSM1854890/suppl/GSM1854890__52070900782913012910406843030797_1_1.CEL.gz	60607	68
GSM1854891	lung_K206	GSM1854891	Public on Oct 21 2015	Aug 14 2015	Oct 23 2015	RNA	1	lung adenocarcinoma	Homo sapiens	barcode_microarray: @52070900782915110409406473783396	filename_microarray: @52070900782915110409406473783396_1_1.CEL	rna_barin: 6.4	patient_id: K206	gender: M	age_at_diagnosis: 71	race: WHITE	spanish_hispanic: Non Spanish/Hispanic	smoking_status: Ever	vital_status: Dead	survival_time_in_days: 442	Stage: 3B	kras_status: Mut	egfr_status: WT	stk11_status: WT	tp53_status: Mut	kras_aa_mut: G12GC	tp53_aa_mut: Q331*		total RNA	Samples are processed in parallel in 96-well plates to minimize potential variation. Reaction purification is achieved using magnetic binding beads for cDNA and Qiagen RNeasy kits for cRNA purification. Isolated total RNA samples were assayed for quality (Agilent Bioanalyzer) and yield (Ribogreen) metrics prior to amplification.	biotin	Samples were amplified and labeled using a custom automated version of the NuGEN Ovation v2 with WB (whole blood) reagents protocol (using Ribo-SPIA amplification). The labeled molecules are biotinylated-cRNA. Sample amplification and labeling were performed by LabCorp Clinical Trials-Genomic Services in Seattle, Washington.	9606	GeneChip microarrays are loaded with the fragmented target sample/hybridization buffer mix using standard manual techniques. Arrays are hybridized for 18 hours at 45C with vigorous mixing. Unbound sample is removed and staining is accomplished through the binding of streptavidin conjugated phycoerythrin to the hybridized target. Excess label is removed. Washing and staining steps are performed by…	Arrays are scanned using a GeneChip Scanner 3000 7G with a 48 array autoloader. The scanner maintains the optimal temperature for the arrays prior to and during scanning.	IRON normalization was performed on the dataset, batch corrected for RNA quality using PLS	GPL15048	Steven,,Eschrich	Steven.Eschrich@moffitt.org	Biostatistics & Bioinformatics	Moffitt Cancer Center	12902 Magnolia Drive	Tampa	FL	33612	USA	ftp://ftp.ncbi.nlm.nih.gov/geo/samples/GSM1854nnn/GSM1854891/suppl/GSM1854891__52070900782915110409406473783396_1_1.CEL.gz	60607	71
GSM1854892	lung_K373	GSM1854892	Public on Oct 21 2015	Aug 14 2015	Oct 23 2015	RNA	1	lung adenocarcinoma	Homo sapiens	barcode_microarray: @52070900782916110409406473783481	filename_microarray: @52070900782916110409406473783481_1_1.CEL	rna_barin: 7	patient_id: K373	gender: M	age_at_diagnosis: 85	race: WHITE	spanish_hispanic: Non Spanish/Hispanic	smoking_status: Ever	vital_status: Dead	survival_time_in_days: 244	Stage: 2B	kras_status: WT	egfr_status: WT	stk11_status: WT	tp53_status: WT				total RNA	Samples are processed in parallel in 96-well plates to minimize potential variation. Reaction purification is achieved using magnetic binding beads for cDNA and Qiagen RNeasy kits for cRNA purification. Isolated total RNA samples were assayed for quality (Agilent Bioanalyzer) and yield (Ribogreen) metrics prior to amplification.	biotin	Samples were amplified and labeled using a custom automated version of the NuGEN Ovation v2 with WB (whole blood) reagents protocol (using Ribo-SPIA amplification). The labeled molecules are biotinylated-cRNA. Sample amplification and labeling were performed by LabCorp Clinical Trials-Genomic Services in Seattle, Washington.	9606	GeneChip microarrays are loaded with the fragmented target sample/hybridization buffer mix using standard manual techniques. Arrays are hybridized for 18 hours at 45C with vigorous mixing. Unbound sample is removed and staining is accomplished through the binding of streptavidin conjugated phycoerythrin to the hybridized target. Excess label is removed. Washing and staining steps are performed by…	Arrays are scanned using a GeneChip Scanner 3000 7G with a 48 array autoloader. The scanner maintains the optimal temperature for the arrays prior to and during scanning.	IRON normalization was performed on the dataset, batch corrected for RNA quality using PLS	GPL15048	Steven,,Eschrich	Steven.Eschrich@moffitt.org	Biostatistics & Bioinformatics	Moffitt Cancer Center	12902 Magnolia Drive	Tampa	FL	33612	USA	ftp://ftp.ncbi.nlm.nih.gov/geo/samples/GSM1854nnn/GSM1854892/suppl/GSM1854892__52070900782916110409406473783481_1_1.CEL.gz	60607	85
GSM1854893	lung_K148	GSM1854893	Public on Oct 21 2015	Aug 14 2015	Oct 23 2015	RNA	1	lung adenocarcinoma	Homo sapiens	barcode_microarray: @52070900782917110409406473783541	filename_microarray: @52070900782917110409406473783541_1_1.CEL	rna_barin: 6.9	patient_id: K148	gender: F	age_at_diagnosis: 47	race: WHITE	spanish_hispanic: Non Spanish/Hispanic	smoking_status: Missing	vital_status: Dead	survival_time_in_days: 3	Stage: 2B	kras_status: Mut	egfr_status: WT	stk11_status: WT	tp53_status: Mut	kras_aa_mut: G12GD	tp53_aa_mut: I332M		total RNA	Samples are processed in parallel in 96-well plates to minimize potential variation. Reaction purification is achieved using magnetic binding beads for cDNA and Qiagen RNeasy kits for cRNA purification. Isolated total RNA samples were assayed for quality (Agilent Bioanalyzer) and yield (Ribogreen) metrics prior to amplification.	biotin	Samples were amplified and labeled using a custom automated version of the NuGEN Ovation v2 with WB (whole blood) reagents protocol (using Ribo-SPIA amplification). The labeled molecules are biotinylated-cRNA. Sample amplification and labeling were performed by LabCorp Clinical Trials-Genomic Services in Seattle, Washington.	9606	GeneChip microarrays are loaded with the fragmented target sample/hybridization buffer mix using standard manual techniques. Arrays are hybridized for 18 hours at 45C with vigorous mixing. Unbound sample is removed and staining is accomplished through the binding of streptavidin conjugated phycoerythrin to the hybridized target. Excess label is removed. Washing and staining steps are performed by…	Arrays are scanned using a GeneChip Scanner 3000 7G with a 48 array autoloader. The scanner maintains the optimal temperature for the arrays prior to and during scanning.	IRON normalization was performed on the dataset, batch corrected for RNA quality using PLS	GPL15048	Steven,,Eschrich	Steven.Eschrich@moffitt.org	Biostatistics & Bioinformatics	Moffitt Cancer Center	12902 Magnolia Drive	Tampa	FL	33612	USA	ftp://ftp.ncbi.nlm.nih.gov/geo/samples/GSM1854nnn/GSM1854893/suppl/GSM1854893__52070900782917110409406473783541_1_1.CEL.gz	60607	47
GSM1854895	lung_K393	GSM1854895	Public on Oct 21 2015	Aug 14 2015	Oct 23 2015	RNA	1	lung adenocarcinoma	Homo sapiens	barcode_microarray: @52070900783436082609406072010708	filename_microarray: @52070900783436082609406072010708_1_1.CEL	rna_barin: 6.9	patient_id: K393	gender: F	age_at_diagnosis: 74	race: WHITE	spanish_hispanic: Non Spanish/Hispanic	smoking_status: Missing	vital_status: Dead	survival_time_in_days: 313	Stage: 3A	kras_status: Mut	egfr_status: WT	stk11_status: WT	tp53_status: WT	kras_aa_mut: G12GC			total RNA	Samples are processed in parallel in 96-well plates to minimize potential variation. Reaction purification is achieved using magnetic binding beads for cDNA and Qiagen RNeasy kits for cRNA purification. Isolated total RNA samples were assayed for quality (Agilent Bioanalyzer) and yield (Ribogreen) metrics prior to amplification.	biotin	Samples were amplified and labeled using a custom automated version of the NuGEN Ovation v2 with WB (whole blood) reagents protocol (using Ribo-SPIA amplification). The labeled molecules are biotinylated-cRNA. Sample amplification and labeling were performed by LabCorp Clinical Trials-Genomic Services in Seattle, Washington.	9606	GeneChip microarrays are loaded with the fragmented target sample/hybridization buffer mix using standard manual techniques. Arrays are hybridized for 18 hours at 45C with vigorous mixing. Unbound sample is removed and staining is accomplished through the binding of streptavidin conjugated phycoerythrin to the hybridized target. Excess label is removed. Washing and staining steps are performed by…	Arrays are scanned using a GeneChip Scanner 3000 7G with a 48 array autoloader. The scanner maintains the optimal temperature for the arrays prior to and during scanning.	IRON normalization was performed on the dataset, batch corrected for RNA quality using PLS	GPL15048	Steven,,Eschrich	Steven.Eschrich@moffitt.org	Biostatistics & Bioinformatics	Moffitt Cancer Center	12902 Magnolia Drive	Tampa	FL	33612	USA	ftp://ftp.ncbi.nlm.nih.gov/geo/samples/GSM1854nnn/GSM1854895/suppl/GSM1854895__52070900783436082609406072010708_1_1.CEL.gz	60607	74
GSM1854896	lung_K389	GSM1854896	Public on Oct 21 2015	Aug 14 2015	Oct 23 2015	RNA	1	lung adenocarcinoma	Homo sapiens	barcode_microarray: @52070900784110111909406528599140	filename_microarray: @52070900784110111909406528599140_1_1.CEL	rna_barin: 7.3	patient_id: K389	gender: M	age_at_diagnosis: 75	race: WHITE	spanish_hispanic: Non Spanish/Hispanic	smoking_status: Ever	vital_status: Dead	survival_time_in_days: 1045	Stage: 3B	kras_status: Mut	egfr_status: WT	stk11_status: WT	tp53_status: Mut	kras_aa_mut: G12GV	tp53_aa_mut: E56fs*1		total RNA	Samples are processed in parallel in 96-well plates to minimize potential variation. Reaction purification is achieved using magnetic binding beads for cDNA and Qiagen RNeasy kits for cRNA purification. Isolated total RNA samples were assayed for quality (Agilent Bioanalyzer) and yield (Ribogreen) metrics prior to amplification.	biotin	Samples were amplified and labeled using a custom automated version of the NuGEN Ovation v2 with WB (whole blood) reagents protocol (using Ribo-SPIA amplification). The labeled molecules are biotinylated-cRNA. Sample amplification and labeling were performed by LabCorp Clinical Trials-Genomic Services in Seattle, Washington.	9606	GeneChip microarrays are loaded with the fragmented target sample/hybridization buffer mix using standard manual techniques. Arrays are hybridized for 18 hours at 45C with vigorous mixing. Unbound sample is removed and staining is accomplished through the binding of streptavidin conjugated phycoerythrin to the hybridized target. Excess label is removed. Washing and staining steps are performed by…	Arrays are scanned using a GeneChip Scanner 3000 7G with a 48 array autoloader. The scanner maintains the optimal temperature for the arrays prior to and during scanning.	IRON normalization was performed on the dataset, batch corrected for RNA quality using PLS	GPL15048	Steven,,Eschrich	Steven.Eschrich@moffitt.org	Biostatistics & Bioinformatics	Moffitt Cancer Center	12902 Magnolia Drive	Tampa	FL	33612	USA	ftp://ftp.ncbi.nlm.nih.gov/geo/samples/GSM1854nnn/GSM1854896/suppl/GSM1854896__52070900784110111909406528599140_1_1.CEL.gz	60607	75
GSM1854897	lung_K470	GSM1854897	Public on Oct 21 2015	Aug 14 2015	Oct 23 2015	RNA	1	lung adenocarcinoma	Homo sapiens	barcode_microarray: @52070900784110111909406528599151	filename_microarray: @52070900784110111909406528599151_1_1.CEL	rna_barin: 9.4	patient_id: K470	gender: M	age_at_diagnosis: 68	race: WHITE	spanish_hispanic: Non Spanish/Hispanic	smoking_status: Ever	vital_status: Dead	survival_time_in_days: 347	Stage: 1A	kras_status: Mut	egfr_status: WT	stk11_status: WT	tp53_status: Mut	kras_aa_mut: G12GV	tp53_aa_mut: G245A		total RNA	Samples are processed in parallel in 96-well plates to minimize potential variation. Reaction purification is achieved using magnetic binding beads for cDNA and Qiagen RNeasy kits for cRNA purification. Isolated total RNA samples were assayed for quality (Agilent Bioanalyzer) and yield (Ribogreen) metrics prior to amplification.	biotin	Samples were amplified and labeled using a custom automated version of the NuGEN Ovation v2 with WB (whole blood) reagents protocol (using Ribo-SPIA amplification). The labeled molecules are biotinylated-cRNA. Sample amplification and labeling were performed by LabCorp Clinical Trials-Genomic Services in Seattle, Washington.	9606	GeneChip microarrays are loaded with the fragmented target sample/hybridization buffer mix using standard manual techniques. Arrays are hybridized for 18 hours at 45C with vigorous mixing. Unbound sample is removed and staining is accomplished through the binding of streptavidin conjugated phycoerythrin to the hybridized target. Excess label is removed. Washing and staining steps are performed by…	Arrays are scanned using a GeneChip Scanner 3000 7G with a 48 array autoloader. The scanner maintains the optimal temperature for the arrays prior to and during scanning.	IRON normalization was performed on the dataset, batch corrected for RNA quality using PLS	GPL15048	Steven,,Eschrich	Steven.Eschrich@moffitt.org	Biostatistics & Bioinformatics	Moffitt Cancer Center	12902 Magnolia Drive	Tampa	FL	33612	USA	ftp://ftp.ncbi.nlm.nih.gov/geo/samples/GSM1854nnn/GSM1854897/suppl/GSM1854897__52070900784110111909406528599151_1_1.CEL.gz	60607	68
GSM1854898	lung_K188	GSM1854898	Public on Oct 21 2015	Aug 14 2015	Oct 23 2015	RNA	1	lung adenocarcinoma	Homo sapiens	barcode_microarray: @52070900784110111909406528599168	filename_microarray: @52070900784110111909406528599168_1_1.CEL	rna_barin: 8.6	patient_id: K188	gender: M	age_at_diagnosis: 64	race: WHITE	spanish_hispanic: Non Spanish/Hispanic	smoking_status: Ever	vital_status: Alive	survival_time_in_days: 16	Stage: 1A	kras_status: WT	egfr_status: WT	stk11_status: WT	tp53_status: WT				total RNA	Samples are processed in parallel in 96-well plates to minimize potential variation. Reaction purification is achieved using magnetic binding beads for cDNA and Qiagen RNeasy kits for cRNA purification. Isolated total RNA samples were assayed for quality (Agilent Bioanalyzer) and yield (Ribogreen) metrics prior to amplification.	biotin	Samples were amplified and labeled using a custom automated version of the NuGEN Ovation v2 with WB (whole blood) reagents protocol (using Ribo-SPIA amplification). The labeled molecules are biotinylated-cRNA. Sample amplification and labeling were performed by LabCorp Clinical Trials-Genomic Services in Seattle, Washington.	9606	GeneChip microarrays are loaded with the fragmented target sample/hybridization buffer mix using standard manual techniques. Arrays are hybridized for 18 hours at 45C with vigorous mixing. Unbound sample is removed and staining is accomplished through the binding of streptavidin conjugated phycoerythrin to the hybridized target. Excess label is removed. Washing and staining steps are performed by…	Arrays are scanned using a GeneChip Scanner 3000 7G with a 48 array autoloader. The scanner maintains the optimal temperature for the arrays prior to and during scanning.	IRON normalization was performed on the dataset, batch corrected for RNA quality using PLS	GPL15048	Steven,,Eschrich	Steven.Eschrich@moffitt.org	Biostatistics & Bioinformatics	Moffitt Cancer Center	12902 Magnolia Drive	Tampa	FL	33612	USA	ftp://ftp.ncbi.nlm.nih.gov/geo/samples/GSM1854nnn/GSM1854898/suppl/GSM1854898__52070900784110111909406528599168_1_1.CEL.gz	60607	64
GSM1854899	lung_K226	GSM1854899	Public on Oct 21 2015	Aug 14 2015	Oct 23 2015	RNA	1	lung adenocarcinoma	Homo sapiens	barcode_microarray: @52070900784114110609406473387493	filename_microarray: @52070900784114110609406473387493_1_1.CEL	rna_barin: 8.3	patient_id: K226	gender: M	age_at_diagnosis: 73	race: WHITE	spanish_hispanic: Non Spanish/Hispanic	smoking_status: Ever	vital_status: Dead	survival_time_in_days: 131	Stage: 4	kras_status: WT	egfr_status: WT	stk11_status: WT	tp53_status: WT				total RNA	Samples are processed in parallel in 96-well plates to minimize potential variation. Reaction purification is achieved using magnetic binding beads for cDNA and Qiagen RNeasy kits for cRNA purification. Isolated total RNA samples were assayed for quality (Agilent Bioanalyzer) and yield (Ribogreen) metrics prior to amplification.	biotin	Samples were amplified and labeled using a custom automated version of the NuGEN Ovation v2 with WB (whole blood) reagents protocol (using Ribo-SPIA amplification). The labeled molecules are biotinylated-cRNA. Sample amplification and labeling were performed by LabCorp Clinical Trials-Genomic Services in Seattle, Washington.	9606	GeneChip microarrays are loaded with the fragmented target sample/hybridization buffer mix using standard manual techniques. Arrays are hybridized for 18 hours at 45C with vigorous mixing. Unbound sample is removed and staining is accomplished through the binding of streptavidin conjugated phycoerythrin to the hybridized target. Excess label is removed. Washing and staining steps are performed by…	Arrays are scanned using a GeneChip Scanner 3000 7G with a 48 array autoloader. The scanner maintains the optimal temperature for the arrays prior to and during scanning.	IRON normalization was performed on the dataset, batch corrected for RNA quality using PLS	GPL15048	Steven,,Eschrich	Steven.Eschrich@moffitt.org	Biostatistics & Bioinformatics	Moffitt Cancer Center	12902 Magnolia Drive	Tampa	FL	33612	USA	ftp://ftp.ncbi.nlm.nih.gov/geo/samples/GSM1854nnn/GSM1854899/suppl/GSM1854899__52070900784114110609406473387493_1_1.CEL.gz	60607	73
GSM1854900	lung_K228	GSM1854900	Public on Oct 21 2015	Aug 14 2015	Oct 23 2015	RNA	1	lung adenocarcinoma	Homo sapiens	barcode_microarray: @52070900784114110609406473387514	filename_microarray: @52070900784114110609406473387514_1_1.CEL	rna_barin: 8	patient_id: K228	gender: F	age_at_diagnosis: 69	race: WHITE	spanish_hispanic: Non Spanish/Hispanic	smoking_status: Never	vital_status: Alive	survival_time_in_days: 907	Stage: NA	kras_status: WT	egfr_status: WT	stk11_status: WT	tp53_status: WT				total RNA	Samples are processed in parallel in 96-well plates to minimize potential variation. Reaction purification is achieved using magnetic binding beads for cDNA and Qiagen RNeasy kits for cRNA purification. Isolated total RNA samples were assayed for quality (Agilent Bioanalyzer) and yield (Ribogreen) metrics prior to amplification.	biotin	Samples were amplified and labeled using a custom automated version of the NuGEN Ovation v2 with WB (whole blood) reagents protocol (using Ribo-SPIA amplification). The labeled molecules are biotinylated-cRNA. Sample amplification and labeling were performed by LabCorp Clinical Trials-Genomic Services in Seattle, Washington.	9606	GeneChip microarrays are loaded with the fragmented target sample/hybridization buffer mix using standard manual techniques. Arrays are hybridized for 18 hours at 45C with vigorous mixing. Unbound sample is removed and staining is accomplished through the binding of streptavidin conjugated phycoerythrin to the hybridized target. Excess label is removed. Washing and staining steps are performed by…	Arrays are scanned using a GeneChip Scanner 3000 7G with a 48 array autoloader. The scanner maintains the optimal temperature for the arrays prior to and during scanning.	IRON normalization was performed on the dataset, batch corrected for RNA quality using PLS	GPL15048	Steven,,Eschrich	Steven.Eschrich@moffitt.org	Biostatistics & Bioinformatics	Moffitt Cancer Center	12902 Magnolia Drive	Tampa	FL	33612	USA	ftp://ftp.ncbi.nlm.nih.gov/geo/samples/GSM1854nnn/GSM1854900/suppl/GSM1854900__52070900784114110609406473387514_1_1.CEL.gz	60607	69
GSM1854902	lung_K402	GSM1854902	Public on Oct 21 2015	Aug 14 2015	Oct 23 2015	RNA	1	lung adenocarcinoma	Homo sapiens	barcode_microarray: @52070900784117110509406473287223	filename_microarray: @52070900784117110509406473287223_1_1.CEL	rna_barin: 6.3	patient_id: K402	gender: M	age_at_diagnosis: 75	race: WHITE	spanish_hispanic: Non Spanish/Hispanic	smoking_status: Ever	vital_status: Alive	survival_time_in_days: 27	Stage: 1A	kras_status: Mut	egfr_status: WT	stk11_status: WT	tp53_status: WT	kras_aa_mut: G12GC			total RNA	Samples are processed in parallel in 96-well plates to minimize potential variation. Reaction purification is achieved using magnetic binding beads for cDNA and Qiagen RNeasy kits for cRNA purification. Isolated total RNA samples were assayed for quality (Agilent Bioanalyzer) and yield (Ribogreen) metrics prior to amplification.	biotin	Samples were amplified and labeled using a custom automated version of the NuGEN Ovation v2 with WB (whole blood) reagents protocol (using Ribo-SPIA amplification). The labeled molecules are biotinylated-cRNA. Sample amplification and labeling were performed by LabCorp Clinical Trials-Genomic Services in Seattle, Washington.	9606	GeneChip microarrays are loaded with the fragmented target sample/hybridization buffer mix using standard manual techniques. Arrays are hybridized for 18 hours at 45C with vigorous mixing. Unbound sample is removed and staining is accomplished through the binding of streptavidin conjugated phycoerythrin to the hybridized target. Excess label is removed. Washing and staining steps are performed by…	Arrays are scanned using a GeneChip Scanner 3000 7G with a 48 array autoloader. The scanner maintains the optimal temperature for the arrays prior to and during scanning.	IRON normalization was performed on the dataset, batch corrected for RNA quality using PLS	GPL15048	Steven,,Eschrich	Steven.Eschrich@moffitt.org	Biostatistics & Bioinformatics	Moffitt Cancer Center	12902 Magnolia Drive	Tampa	FL	33612	USA	ftp://ftp.ncbi.nlm.nih.gov/geo/samples/GSM1854nnn/GSM1854902/suppl/GSM1854902__52070900784117110509406473287223_1_1.CEL.gz	60607	75
GSM1854903	lung_K002	GSM1854903	Public on Oct 21 2015	Aug 14 2015	Oct 23 2015	RNA	1	lung adenocarcinoma	Homo sapiens	barcode_microarray: @52070900784123110609406473387600	filename_microarray: @52070900784123110609406473387600_1_1.CEL	rna_barin: 8.3	patient_id: K002	gender: F	age_at_diagnosis: 74	race: WHITE	spanish_hispanic: Non Spanish/Hispanic	smoking_status: Ever	vital_status: Dead	survival_time_in_days: 558	Stage: 3B	kras_status: WT	egfr_status: WT	stk11_status: WT	tp53_status: WT				total RNA	Samples are processed in parallel in 96-well plates to minimize potential variation. Reaction purification is achieved using magnetic binding beads for cDNA and Qiagen RNeasy kits for cRNA purification. Isolated total RNA samples were assayed for quality (Agilent Bioanalyzer) and yield (Ribogreen) metrics prior to amplification.	biotin	Samples were amplified and labeled using a custom automated version of the NuGEN Ovation v2 with WB (whole blood) reagents protocol (using Ribo-SPIA amplification). The labeled molecules are biotinylated-cRNA. Sample amplification and labeling were performed by LabCorp Clinical Trials-Genomic Services in Seattle, Washington.	9606	GeneChip microarrays are loaded with the fragmented target sample/hybridization buffer mix using standard manual techniques. Arrays are hybridized for 18 hours at 45C with vigorous mixing. Unbound sample is removed and staining is accomplished through the binding of streptavidin conjugated phycoerythrin to the hybridized target. Excess label is removed. Washing and staining steps are performed by…	Arrays are scanned using a GeneChip Scanner 3000 7G with a 48 array autoloader. The scanner maintains the optimal temperature for the arrays prior to and during scanning.	IRON normalization was performed on the dataset, batch corrected for RNA quality using PLS	GPL15048	Steven,,Eschrich	Steven.Eschrich@moffitt.org	Biostatistics & Bioinformatics	Moffitt Cancer Center	12902 Magnolia Drive	Tampa	FL	33612	USA	ftp://ftp.ncbi.nlm.nih.gov/geo/samples/GSM1854nnn/GSM1854903/suppl/GSM1854903__52070900784123110609406473387600_1_1.CEL.gz	60607	74
GSM1854904	lung_K435	GSM1854904	Public on Oct 21 2015	Aug 14 2015	Oct 23 2015	RNA	1	lung adenocarcinoma	Homo sapiens	barcode_microarray: @52070900784123110609406473387606	filename_microarray: @52070900784123110609406473387606_1_1.CEL	rna_barin: 7.8	patient_id: K435	gender: F	age_at_diagnosis: 62	race: WHITE	spanish_hispanic: Non Spanish/Hispanic	smoking_status: Ever	vital_status: Alive	survival_time_in_days: 1061	Stage: 1B	kras_status: WT	egfr_status: WT	stk11_status: WT	tp53_status: WT				total RNA	Samples are processed in parallel in 96-well plates to minimize potential variation. Reaction purification is achieved using magnetic binding beads for cDNA and Qiagen RNeasy kits for cRNA purification. Isolated total RNA samples were assayed for quality (Agilent Bioanalyzer) and yield (Ribogreen) metrics prior to amplification.	biotin	Samples were amplified and labeled using a custom automated version of the NuGEN Ovation v2 with WB (whole blood) reagents protocol (using Ribo-SPIA amplification). The labeled molecules are biotinylated-cRNA. Sample amplification and labeling were performed by LabCorp Clinical Trials-Genomic Services in Seattle, Washington.	9606	GeneChip microarrays are loaded with the fragmented target sample/hybridization buffer mix using standard manual techniques. Arrays are hybridized for 18 hours at 45C with vigorous mixing. Unbound sample is removed and staining is accomplished through the binding of streptavidin conjugated phycoerythrin to the hybridized target. Excess label is removed. Washing and staining steps are performed by…	Arrays are scanned using a GeneChip Scanner 3000 7G with a 48 array autoloader. The scanner maintains the optimal temperature for the arrays prior to and during scanning.	IRON normalization was performed on the dataset, batch corrected for RNA quality using PLS	GPL15048	Steven,,Eschrich	Steven.Eschrich@moffitt.org	Biostatistics & Bioinformatics	Moffitt Cancer Center	12902 Magnolia Drive	Tampa	FL	33612	USA	ftp://ftp.ncbi.nlm.nih.gov/geo/samples/GSM1854nnn/GSM1854904/suppl/GSM1854904__52070900784123110609406473387606_1_1.CEL.gz	60607	62
GSM1854906	lung_K451	GSM1854906	Public on Oct 21 2015	Aug 14 2015	Oct 23 2015	RNA	1	lung adenocarcinoma	Homo sapiens	barcode_microarray: @52070900784123110609406473387618	filename_microarray: @52070900784123110609406473387618_1_1.CEL	rna_barin: 7.1	patient_id: K451	gender: F	age_at_diagnosis: 61	race: WHITE	spanish_hispanic: Non Spanish/Hispanic	smoking_status: Ever	vital_status: Alive	survival_time_in_days: 1146	Stage: 1A	kras_status: WT	egfr_status: WT	stk11_status: WT	tp53_status: WT				total RNA	Samples are processed in parallel in 96-well plates to minimize potential variation. Reaction purification is achieved using magnetic binding beads for cDNA and Qiagen RNeasy kits for cRNA purification. Isolated total RNA samples were assayed for quality (Agilent Bioanalyzer) and yield (Ribogreen) metrics prior to amplification.	biotin	Samples were amplified and labeled using a custom automated version of the NuGEN Ovation v2 with WB (whole blood) reagents protocol (using Ribo-SPIA amplification). The labeled molecules are biotinylated-cRNA. Sample amplification and labeling were performed by LabCorp Clinical Trials-Genomic Services in Seattle, Washington.	9606	GeneChip microarrays are loaded with the fragmented target sample/hybridization buffer mix using standard manual techniques. Arrays are hybridized for 18 hours at 45C with vigorous mixing. Unbound sample is removed and staining is accomplished through the binding of streptavidin conjugated phycoerythrin to the hybridized target. Excess label is removed. Washing and staining steps are performed by…	Arrays are scanned using a GeneChip Scanner 3000 7G with a 48 array autoloader. The scanner maintains the optimal temperature for the arrays prior to and during scanning.	IRON normalization was performed on the dataset, batch corrected for RNA quality using PLS	GPL15048	Steven,,Eschrich	Steven.Eschrich@moffitt.org	Biostatistics & Bioinformatics	Moffitt Cancer Center	12902 Magnolia Drive	Tampa	FL	33612	USA	ftp://ftp.ncbi.nlm.nih.gov/geo/samples/GSM1854nnn/GSM1854906/suppl/GSM1854906__52070900784123110609406473387618_1_1.CEL.gz	60607	61
GSM1854907	lung_K248	GSM1854907	Public on Oct 21 2015	Aug 14 2015	Oct 23 2015	RNA	1	lung adenocarcinoma	Homo sapiens	barcode_microarray: @52070900784123110609406473387631	filename_microarray: @52070900784123110609406473387631_1_1.CEL	rna_barin: 9.1	patient_id: K248	gender: M	age_at_diagnosis: 70	race: WHITE	spanish_hispanic: Non Spanish/Hispanic	smoking_status: Ever	vital_status: Alive	survival_time_in_days: 1070	Stage: 1A	kras_status: WT	egfr_status: WT	stk11_status: Mut	tp53_status: WT	stk11_aa_mut: K48fs*178			total RNA	Samples are processed in parallel in 96-well plates to minimize potential variation. Reaction purification is achieved using magnetic binding beads for cDNA and Qiagen RNeasy kits for cRNA purification. Isolated total RNA samples were assayed for quality (Agilent Bioanalyzer) and yield (Ribogreen) metrics prior to amplification.	biotin	Samples were amplified and labeled using a custom automated version of the NuGEN Ovation v2 with WB (whole blood) reagents protocol (using Ribo-SPIA amplification). The labeled molecules are biotinylated-cRNA. Sample amplification and labeling were performed by LabCorp Clinical Trials-Genomic Services in Seattle, Washington.	9606	GeneChip microarrays are loaded with the fragmented target sample/hybridization buffer mix using standard manual techniques. Arrays are hybridized for 18 hours at 45C with vigorous mixing. Unbound sample is removed and staining is accomplished through the binding of streptavidin conjugated phycoerythrin to the hybridized target. Excess label is removed. Washing and staining steps are performed by…	Arrays are scanned using a GeneChip Scanner 3000 7G with a 48 array autoloader. The scanner maintains the optimal temperature for the arrays prior to and during scanning.	IRON normalization was performed on the dataset, batch corrected for RNA quality using PLS	GPL15048	Steven,,Eschrich	Steven.Eschrich@moffitt.org	Biostatistics & Bioinformatics	Moffitt Cancer Center	12902 Magnolia Drive	Tampa	FL	33612	USA	ftp://ftp.ncbi.nlm.nih.gov/geo/samples/GSM1854nnn/GSM1854907/suppl/GSM1854907__52070900784123110609406473387631_1_1.CEL.gz	60607	70
GSM1854908	lung_K469	GSM1854908	Public on Oct 21 2015	Aug 14 2015	Oct 23 2015	RNA	1	lung adenocarcinoma	Homo sapiens	barcode_microarray: @52070900784123110609406473387638	filename_microarray: @52070900784123110609406473387638_1_1.CEL	rna_barin: 9.1	patient_id: K469	gender: F	age_at_diagnosis: 73	race: WHITE	spanish_hispanic: Non Spanish/Hispanic	smoking_status: Ever	vital_status: Alive	survival_time_in_days: 1141	Stage: 1A	kras_status: WT	egfr_status: Mut	stk11_status: WT	tp53_status: WT	egfr_aa_mut: L858LR			total RNA	Samples are processed in parallel in 96-well plates to minimize potential variation. Reaction purification is achieved using magnetic binding beads for cDNA and Qiagen RNeasy kits for cRNA purification. Isolated total RNA samples were assayed for quality (Agilent Bioanalyzer) and yield (Ribogreen) metrics prior to amplification.	biotin	Samples were amplified and labeled using a custom automated version of the NuGEN Ovation v2 with WB (whole blood) reagents protocol (using Ribo-SPIA amplification). The labeled molecules are biotinylated-cRNA. Sample amplification and labeling were performed by LabCorp Clinical Trials-Genomic Services in Seattle, Washington.	9606	GeneChip microarrays are loaded with the fragmented target sample/hybridization buffer mix using standard manual techniques. Arrays are hybridized for 18 hours at 45C with vigorous mixing. Unbound sample is removed and staining is accomplished through the binding of streptavidin conjugated phycoerythrin to the hybridized target. Excess label is removed. Washing and staining steps are performed by…	Arrays are scanned using a GeneChip Scanner 3000 7G with a 48 array autoloader. The scanner maintains the optimal temperature for the arrays prior to and during scanning.	IRON normalization was performed on the dataset, batch corrected for RNA quality using PLS	GPL15048	Steven,,Eschrich	Steven.Eschrich@moffitt.org	Biostatistics & Bioinformatics	Moffitt Cancer Center	12902 Magnolia Drive	Tampa	FL	33612	USA	ftp://ftp.ncbi.nlm.nih.gov/geo/samples/GSM1854nnn/GSM1854908/suppl/GSM1854908__52070900784123110609406473387638_1_1.CEL.gz	60607	73
GSM1854909	lung_K337	GSM1854909	Public on Oct 21 2015	Aug 14 2015	Oct 23 2015	RNA	1	lung adenocarcinoma	Homo sapiens	barcode_microarray: @52070900784123110609406473387640	filename_microarray: @52070900784123110609406473387640_1_1.CEL	rna_barin: 7.9	patient_id: K337	gender: F	age_at_diagnosis: 81	race: BLACK	spanish_hispanic: Non Spanish/Hispanic	smoking_status: Ever	vital_status: Alive	survival_time_in_days: 889	Stage: 1	kras_status: WT	egfr_status: WT	stk11_status: WT	tp53_status: WT				total RNA	Samples are processed in parallel in 96-well plates to minimize potential variation. Reaction purification is achieved using magnetic binding beads for cDNA and Qiagen RNeasy kits for cRNA purification. Isolated total RNA samples were assayed for quality (Agilent Bioanalyzer) and yield (Ribogreen) metrics prior to amplification.	biotin	Samples were amplified and labeled using a custom automated version of the NuGEN Ovation v2 with WB (whole blood) reagents protocol (using Ribo-SPIA amplification). The labeled molecules are biotinylated-cRNA. Sample amplification and labeling were performed by LabCorp Clinical Trials-Genomic Services in Seattle, Washington.	9606	GeneChip microarrays are loaded with the fragmented target sample/hybridization buffer mix using standard manual techniques. Arrays are hybridized for 18 hours at 45C with vigorous mixing. Unbound sample is removed and staining is accomplished through the binding of streptavidin conjugated phycoerythrin to the hybridized target. Excess label is removed. Washing and staining steps are performed by…	Arrays are scanned using a GeneChip Scanner 3000 7G with a 48 array autoloader. The scanner maintains the optimal temperature for the arrays prior to and during scanning.	IRON normalization was performed on the dataset, batch corrected for RNA quality using PLS	GPL15048	Steven,,Eschrich	Steven.Eschrich@moffitt.org	Biostatistics & Bioinformatics	Moffitt Cancer Center	12902 Magnolia Drive	Tampa	FL	33612	USA	ftp://ftp.ncbi.nlm.nih.gov/geo/samples/GSM1854nnn/GSM1854909/suppl/GSM1854909__52070900784123110609406473387640_1_1.CEL.gz	60607	81
GSM1854910	lung_K279	GSM1854910	Public on Oct 21 2015	Aug 14 2015	Oct 23 2015	RNA	1	lung adenocarcinoma	Homo sapiens	barcode_microarray: @52070900784123110609406473387643	filename_microarray: @52070900784123110609406473387643_1_1.CEL	rna_barin: 8.8	patient_id: K279	gender: F	age_at_diagnosis: 77	race: WHITE	spanish_hispanic: Non Spanish/Hispanic	smoking_status: Ever	vital_status: Alive	survival_time_in_days: 1147	Stage: 1A	kras_status: WT	egfr_status: WT	stk11_status: WT	tp53_status: WT				total RNA	Samples are processed in parallel in 96-well plates to minimize potential variation. Reaction purification is achieved using magnetic binding beads for cDNA and Qiagen RNeasy kits for cRNA purification. Isolated total RNA samples were assayed for quality (Agilent Bioanalyzer) and yield (Ribogreen) metrics prior to amplification.	biotin	Samples were amplified and labeled using a custom automated version of the NuGEN Ovation v2 with WB (whole blood) reagents protocol (using Ribo-SPIA amplification). The labeled molecules are biotinylated-cRNA. Sample amplification and labeling were performed by LabCorp Clinical Trials-Genomic Services in Seattle, Washington.	9606	GeneChip microarrays are loaded with the fragmented target sample/hybridization buffer mix using standard manual techniques. Arrays are hybridized for 18 hours at 45C with vigorous mixing. Unbound sample is removed and staining is accomplished through the binding of streptavidin conjugated phycoerythrin to the hybridized target. Excess label is removed. Washing and staining steps are performed by…	Arrays are scanned using a GeneChip Scanner 3000 7G with a 48 array autoloader. The scanner maintains the optimal temperature for the arrays prior to and during scanning.	IRON normalization was performed on the dataset, batch corrected for RNA quality using PLS	GPL15048	Steven,,Eschrich	Steven.Eschrich@moffitt.org	Biostatistics & Bioinformatics	Moffitt Cancer Center	12902 Magnolia Drive	Tampa	FL	33612	USA	ftp://ftp.ncbi.nlm.nih.gov/geo/samples/GSM1854nnn/GSM1854910/suppl/GSM1854910__52070900784123110609406473387643_1_1.CEL.gz	60607	77
GSM1854911	lung_K110	GSM1854911	Public on Oct 21 2015	Aug 14 2015	Oct 23 2015	RNA	1	lung adenocarcinoma	Homo sapiens	barcode_microarray: @52070900784124110609406473387665	filename_microarray: @52070900784124110609406473387665_1_1.CEL	rna_barin: 7.8	patient_id: K110	gender: M	age_at_diagnosis: 69	race: UNKNOWN	spanish_hispanic: NA	smoking_status: Ever	vital_status: Dead	survival_time_in_days: 999	Stage: 1B	kras_status: WT	egfr_status: WT	stk11_status: WT	tp53_status: Mut	tp53_aa_mut: E180*			total RNA	Samples are processed in parallel in 96-well plates to minimize potential variation. Reaction purification is achieved using magnetic binding beads for cDNA and Qiagen RNeasy kits for cRNA purification. Isolated total RNA samples were assayed for quality (Agilent Bioanalyzer) and yield (Ribogreen) metrics prior to amplification.	biotin	Samples were amplified and labeled using a custom automated version of the NuGEN Ovation v2 with WB (whole blood) reagents protocol (using Ribo-SPIA amplification). The labeled molecules are biotinylated-cRNA. Sample amplification and labeling were performed by LabCorp Clinical Trials-Genomic Services in Seattle, Washington.	9606	GeneChip microarrays are loaded with the fragmented target sample/hybridization buffer mix using standard manual techniques. Arrays are hybridized for 18 hours at 45C with vigorous mixing. Unbound sample is removed and staining is accomplished through the binding of streptavidin conjugated phycoerythrin to the hybridized target. Excess label is removed. Washing and staining steps are performed by…	Arrays are scanned using a GeneChip Scanner 3000 7G with a 48 array autoloader. The scanner maintains the optimal temperature for the arrays prior to and during scanning.	IRON normalization was performed on the dataset, batch corrected for RNA quality using PLS	GPL15048	Steven,,Eschrich	Steven.Eschrich@moffitt.org	Biostatistics & Bioinformatics	Moffitt Cancer Center	12902 Magnolia Drive	Tampa	FL	33612	USA	ftp://ftp.ncbi.nlm.nih.gov/geo/samples/GSM1854nnn/GSM1854911/suppl/GSM1854911__52070900784124110609406473387665_1_1.CEL.gz	60607	69
GSM1854913	lung_K324	GSM1854913	Public on Oct 21 2015	Aug 14 2015	Oct 23 2015	RNA	1	lung adenocarcinoma	Homo sapiens	barcode_microarray: @52070900784124110609406473387681	filename_microarray: @52070900784124110609406473387681_1_1.CEL	rna_barin: 8.4	patient_id: K324	gender: F	age_at_diagnosis: 73	race: WHITE	spanish_hispanic: Non Spanish/Hispanic	smoking_status: Ever	vital_status: Alive	survival_time_in_days: 676	Stage: 1B	kras_status: WT	egfr_status: WT	stk11_status: Mut	tp53_status: WT	stk11_aa_mut: W239S			total RNA	Samples are processed in parallel in 96-well plates to minimize potential variation. Reaction purification is achieved using magnetic binding beads for cDNA and Qiagen RNeasy kits for cRNA purification. Isolated total RNA samples were assayed for quality (Agilent Bioanalyzer) and yield (Ribogreen) metrics prior to amplification.	biotin	Samples were amplified and labeled using a custom automated version of the NuGEN Ovation v2 with WB (whole blood) reagents protocol (using Ribo-SPIA amplification). The labeled molecules are biotinylated-cRNA. Sample amplification and labeling were performed by LabCorp Clinical Trials-Genomic Services in Seattle, Washington.	9606	GeneChip microarrays are loaded with the fragmented target sample/hybridization buffer mix using standard manual techniques. Arrays are hybridized for 18 hours at 45C with vigorous mixing. Unbound sample is removed and staining is accomplished through the binding of streptavidin conjugated phycoerythrin to the hybridized target. Excess label is removed. Washing and staining steps are performed by…	Arrays are scanned using a GeneChip Scanner 3000 7G with a 48 array autoloader. The scanner maintains the optimal temperature for the arrays prior to and during scanning.	IRON normalization was performed on the dataset, batch corrected for RNA quality using PLS	GPL15048	Steven,,Eschrich	Steven.Eschrich@moffitt.org	Biostatistics & Bioinformatics	Moffitt Cancer Center	12902 Magnolia Drive	Tampa	FL	33612	USA	ftp://ftp.ncbi.nlm.nih.gov/geo/samples/GSM1854nnn/GSM1854913/suppl/GSM1854913__52070900784124110609406473387681_1_1.CEL.gz	60607	73
GSM1854915	lung_K422	GSM1854915	Public on Oct 21 2015	Aug 14 2015	Oct 23 2015	RNA	1	lung adenocarcinoma	Homo sapiens	barcode_microarray: @52070900784124110609406473387696	filename_microarray: @52070900784124110609406473387696_1_1.CEL	rna_barin: 7.3	patient_id: K422	gender: F	age_at_diagnosis: 77	race: WHITE	spanish_hispanic: Non Spanish/Hispanic	smoking_status: Missing	vital_status: Alive	survival_time_in_days: 140	Stage: 1A	kras_status: WT	egfr_status: WT	stk11_status: WT	tp53_status: WT				total RNA	Samples are processed in parallel in 96-well plates to minimize potential variation. Reaction purification is achieved using magnetic binding beads for cDNA and Qiagen RNeasy kits for cRNA purification. Isolated total RNA samples were assayed for quality (Agilent Bioanalyzer) and yield (Ribogreen) metrics prior to amplification.	biotin	Samples were amplified and labeled using a custom automated version of the NuGEN Ovation v2 with WB (whole blood) reagents protocol (using Ribo-SPIA amplification). The labeled molecules are biotinylated-cRNA. Sample amplification and labeling were performed by LabCorp Clinical Trials-Genomic Services in Seattle, Washington.	9606	GeneChip microarrays are loaded with the fragmented target sample/hybridization buffer mix using standard manual techniques. Arrays are hybridized for 18 hours at 45C with vigorous mixing. Unbound sample is removed and staining is accomplished through the binding of streptavidin conjugated phycoerythrin to the hybridized target. Excess label is removed. Washing and staining steps are performed by…	Arrays are scanned using a GeneChip Scanner 3000 7G with a 48 array autoloader. The scanner maintains the optimal temperature for the arrays prior to and during scanning.	IRON normalization was performed on the dataset, batch corrected for RNA quality using PLS	GPL15048	Steven,,Eschrich	Steven.Eschrich@moffitt.org	Biostatistics & Bioinformatics	Moffitt Cancer Center	12902 Magnolia Drive	Tampa	FL	33612	USA	ftp://ftp.ncbi.nlm.nih.gov/geo/samples/GSM1854nnn/GSM1854915/suppl/GSM1854915__52070900784124110609406473387696_1_1.CEL.gz	60607	77
GSM1854916	lung_K056	GSM1854916	Public on Oct 21 2015	Aug 14 2015	Oct 23 2015	RNA	1	lung adenocarcinoma	Homo sapiens	barcode_microarray: @52070900784124110609406473387706	filename_microarray: @52070900784124110609406473387706_1_1.CEL	rna_barin: 8.8	patient_id: K056	gender: M	age_at_diagnosis: 78	race: WHITE	spanish_hispanic: Non Spanish/Hispanic	smoking_status: Ever	vital_status: Alive	survival_time_in_days: 1153	Stage: 1A	kras_status: Mut	egfr_status: WT	stk11_status: Mut	tp53_status: WT	kras_aa_mut: G12GC	stk11_aa_mut: D270V		total RNA	Samples are processed in parallel in 96-well plates to minimize potential variation. Reaction purification is achieved using magnetic binding beads for cDNA and Qiagen RNeasy kits for cRNA purification. Isolated total RNA samples were assayed for quality (Agilent Bioanalyzer) and yield (Ribogreen) metrics prior to amplification.	biotin	Samples were amplified and labeled using a custom automated version of the NuGEN Ovation v2 with WB (whole blood) reagents protocol (using Ribo-SPIA amplification). The labeled molecules are biotinylated-cRNA. Sample amplification and labeling were performed by LabCorp Clinical Trials-Genomic Services in Seattle, Washington.	9606	GeneChip microarrays are loaded with the fragmented target sample/hybridization buffer mix using standard manual techniques. Arrays are hybridized for 18 hours at 45C with vigorous mixing. Unbound sample is removed and staining is accomplished through the binding of streptavidin conjugated phycoerythrin to the hybridized target. Excess label is removed. Washing and staining steps are performed by…	Arrays are scanned using a GeneChip Scanner 3000 7G with a 48 array autoloader. The scanner maintains the optimal temperature for the arrays prior to and during scanning.	IRON normalization was performed on the dataset, batch corrected for RNA quality using PLS	GPL15048	Steven,,Eschrich	Steven.Eschrich@moffitt.org	Biostatistics & Bioinformatics	Moffitt Cancer Center	12902 Magnolia Drive	Tampa	FL	33612	USA	ftp://ftp.ncbi.nlm.nih.gov/geo/samples/GSM1854nnn/GSM1854916/suppl/GSM1854916__52070900784124110609406473387706_1_1.CEL.gz	60607	78
GSM1854917	lung_K031	GSM1854917	Public on Oct 21 2015	Aug 14 2015	Oct 23 2015	RNA	1	lung adenocarcinoma	Homo sapiens	barcode_microarray: @52070900784141110309406472681650	filename_microarray: @52070900784141110309406472681650_1_1.CEL	rna_barin: 9.6	patient_id: K031	gender: F	age_at_diagnosis: 75	race: WHITE	spanish_hispanic: Non Spanish/Hispanic	smoking_status: Never	vital_status: Alive	survival_time_in_days: 1239	Stage: 1A	kras_status: WT	egfr_status: Mut	stk11_status: WT	tp53_status: WT	egfr_aa_mut: delL747-S752inQ			total RNA	Samples are processed in parallel in 96-well plates to minimize potential variation. Reaction purification is achieved using magnetic binding beads for cDNA and Qiagen RNeasy kits for cRNA purification. Isolated total RNA samples were assayed for quality (Agilent Bioanalyzer) and yield (Ribogreen) metrics prior to amplification.	biotin	Samples were amplified and labeled using a custom automated version of the NuGEN Ovation v2 with WB (whole blood) reagents protocol (using Ribo-SPIA amplification). The labeled molecules are biotinylated-cRNA. Sample amplification and labeling were performed by LabCorp Clinical Trials-Genomic Services in Seattle, Washington.	9606	GeneChip microarrays are loaded with the fragmented target sample/hybridization buffer mix using standard manual techniques. Arrays are hybridized for 18 hours at 45C with vigorous mixing. Unbound sample is removed and staining is accomplished through the binding of streptavidin conjugated phycoerythrin to the hybridized target. Excess label is removed. Washing and staining steps are performed by…	Arrays are scanned using a GeneChip Scanner 3000 7G with a 48 array autoloader. The scanner maintains the optimal temperature for the arrays prior to and during scanning.	IRON normalization was performed on the dataset, batch corrected for RNA quality using PLS	GPL15048	Steven,,Eschrich	Steven.Eschrich@moffitt.org	Biostatistics & Bioinformatics	Moffitt Cancer Center	12902 Magnolia Drive	Tampa	FL	33612	USA	ftp://ftp.ncbi.nlm.nih.gov/geo/samples/GSM1854nnn/GSM1854917/suppl/GSM1854917__52070900784141110309406472681650_1_1.CEL.gz	60607	75
GSM1854918	lung_K042	GSM1854918	Public on Oct 21 2015	Aug 14 2015	Oct 23 2015	RNA	1	lung adenocarcinoma	Homo sapiens	barcode_microarray: @52070900784141110309406472681662	filename_microarray: @52070900784141110309406472681662_1_1.CEL	rna_barin: 7.8	patient_id: K042	gender: F	age_at_diagnosis: 72	race: WHITE	spanish_hispanic: Non Spanish/Hispanic	smoking_status: Never	vital_status: Alive	survival_time_in_days: 1156	Stage: 2A	kras_status: Mut	egfr_status: WT	stk11_status: WT	tp53_status: WT	kras_aa_mut: G12GC			total RNA	Samples are processed in parallel in 96-well plates to minimize potential variation. Reaction purification is achieved using magnetic binding beads for cDNA and Qiagen RNeasy kits for cRNA purification. Isolated total RNA samples were assayed for quality (Agilent Bioanalyzer) and yield (Ribogreen) metrics prior to amplification.	biotin	Samples were amplified and labeled using a custom automated version of the NuGEN Ovation v2 with WB (whole blood) reagents protocol (using Ribo-SPIA amplification). The labeled molecules are biotinylated-cRNA. Sample amplification and labeling were performed by LabCorp Clinical Trials-Genomic Services in Seattle, Washington.	9606	GeneChip microarrays are loaded with the fragmented target sample/hybridization buffer mix using standard manual techniques. Arrays are hybridized for 18 hours at 45C with vigorous mixing. Unbound sample is removed and staining is accomplished through the binding of streptavidin conjugated phycoerythrin to the hybridized target. Excess label is removed. Washing and staining steps are performed by…	Arrays are scanned using a GeneChip Scanner 3000 7G with a 48 array autoloader. The scanner maintains the optimal temperature for the arrays prior to and during scanning.	IRON normalization was performed on the dataset, batch corrected for RNA quality using PLS	GPL15048	Steven,,Eschrich	Steven.Eschrich@moffitt.org	Biostatistics & Bioinformatics	Moffitt Cancer Center	12902 Magnolia Drive	Tampa	FL	33612	USA	ftp://ftp.ncbi.nlm.nih.gov/geo/samples/GSM1854nnn/GSM1854918/suppl/GSM1854918__52070900784141110309406472681662_1_1.CEL.gz	60607	72
GSM1854919	lung_K202	GSM1854919	Public on Oct 21 2015	Aug 14 2015	Oct 23 2015	RNA	1	lung adenocarcinoma	Homo sapiens	barcode_microarray: @52070900784141110309406472681676	filename_microarray: @52070900784141110309406472681676_1_1.CEL	rna_barin: 6.6	patient_id: K202	gender: F	age_at_diagnosis: 72	race: WHITE	spanish_hispanic: NA	smoking_status: Never	vital_status: Alive	survival_time_in_days: 982	Stage: 1A	kras_status: WT	egfr_status: Mut	stk11_status: WT	tp53_status: WT	egfr_aa_mut: delT747-S752			total RNA	Samples are processed in parallel in 96-well plates to minimize potential variation. Reaction purification is achieved using magnetic binding beads for cDNA and Qiagen RNeasy kits for cRNA purification. Isolated total RNA samples were assayed for quality (Agilent Bioanalyzer) and yield (Ribogreen) metrics prior to amplification.	biotin	Samples were amplified and labeled using a custom automated version of the NuGEN Ovation v2 with WB (whole blood) reagents protocol (using Ribo-SPIA amplification). The labeled molecules are biotinylated-cRNA. Sample amplification and labeling were performed by LabCorp Clinical Trials-Genomic Services in Seattle, Washington.	9606	GeneChip microarrays are loaded with the fragmented target sample/hybridization buffer mix using standard manual techniques. Arrays are hybridized for 18 hours at 45C with vigorous mixing. Unbound sample is removed and staining is accomplished through the binding of streptavidin conjugated phycoerythrin to the hybridized target. Excess label is removed. Washing and staining steps are performed by…	Arrays are scanned using a GeneChip Scanner 3000 7G with a 48 array autoloader. The scanner maintains the optimal temperature for the arrays prior to and during scanning.	IRON normalization was performed on the dataset, batch corrected for RNA quality using PLS	GPL15048	Steven,,Eschrich	Steven.Eschrich@moffitt.org	Biostatistics & Bioinformatics	Moffitt Cancer Center	12902 Magnolia Drive	Tampa	FL	33612	USA	ftp://ftp.ncbi.nlm.nih.gov/geo/samples/GSM1854nnn/GSM1854919/suppl/GSM1854919__52070900784141110309406472681676_1_1.CEL.gz	60607	72
GSM1854920	lung_K083	GSM1854920	Public on Oct 21 2015	Aug 14 2015	Oct 23 2015	RNA	1	lung adenocarcinoma	Homo sapiens	barcode_microarray: @52070900784141110309406472681680	filename_microarray: @52070900784141110309406472681680_1_1.CEL	rna_barin: 7.3	patient_id: K083	gender: F	age_at_diagnosis: 85	race: WHITE	spanish_hispanic: Non Spanish/Hispanic	smoking_status: Ever	vital_status: Alive	survival_time_in_days: 950	Stage: 1B	kras_status: WT	egfr_status: WT	stk11_status: WT	tp53_status: WT				total RNA	Samples are processed in parallel in 96-well plates to minimize potential variation. Reaction purification is achieved using magnetic binding beads for cDNA and Qiagen RNeasy kits for cRNA purification. Isolated total RNA samples were assayed for quality (Agilent Bioanalyzer) and yield (Ribogreen) metrics prior to amplification.	biotin	Samples were amplified and labeled using a custom automated version of the NuGEN Ovation v2 with WB (whole blood) reagents protocol (using Ribo-SPIA amplification). The labeled molecules are biotinylated-cRNA. Sample amplification and labeling were performed by LabCorp Clinical Trials-Genomic Services in Seattle, Washington.	9606	GeneChip microarrays are loaded with the fragmented target sample/hybridization buffer mix using standard manual techniques. Arrays are hybridized for 18 hours at 45C with vigorous mixing. Unbound sample is removed and staining is accomplished through the binding of streptavidin conjugated phycoerythrin to the hybridized target. Excess label is removed. Washing and staining steps are performed by…	Arrays are scanned using a GeneChip Scanner 3000 7G with a 48 array autoloader. The scanner maintains the optimal temperature for the arrays prior to and during scanning.	IRON normalization was performed on the dataset, batch corrected for RNA quality using PLS	GPL15048	Steven,,Eschrich	Steven.Eschrich@moffitt.org	Biostatistics & Bioinformatics	Moffitt Cancer Center	12902 Magnolia Drive	Tampa	FL	33612	USA	ftp://ftp.ncbi.nlm.nih.gov/geo/samples/GSM1854nnn/GSM1854920/suppl/GSM1854920__52070900784141110309406472681680_1_1.CEL.gz	60607	85
GSM1854921	lung_K134	GSM1854921	Public on Oct 21 2015	Aug 14 2015	Oct 23 2015	RNA	1	lung adenocarcinoma	Homo sapiens	barcode_microarray: @52070900784141110309406472681682	filename_microarray: @52070900784141110309406472681682_1_1.CEL	rna_barin: 9.3	patient_id: K134	gender: M	age_at_diagnosis: 76	race: WHITE	spanish_hispanic: NA	smoking_status: Ever	vital_status: Dead	survival_time_in_days: 50	Stage: 2A	kras_status: WT	egfr_status: WT	stk11_status: WT	tp53_status: Mut	tp53_aa_mut: G245S			total RNA	Samples are processed in parallel in 96-well plates to minimize potential variation. Reaction purification is achieved using magnetic binding beads for cDNA and Qiagen RNeasy kits for cRNA purification. Isolated total RNA samples were assayed for quality (Agilent Bioanalyzer) and yield (Ribogreen) metrics prior to amplification.	biotin	Samples were amplified and labeled using a custom automated version of the NuGEN Ovation v2 with WB (whole blood) reagents protocol (using Ribo-SPIA amplification). The labeled molecules are biotinylated-cRNA. Sample amplification and labeling were performed by LabCorp Clinical Trials-Genomic Services in Seattle, Washington.	9606	GeneChip microarrays are loaded with the fragmented target sample/hybridization buffer mix using standard manual techniques. Arrays are hybridized for 18 hours at 45C with vigorous mixing. Unbound sample is removed and staining is accomplished through the binding of streptavidin conjugated phycoerythrin to the hybridized target. Excess label is removed. Washing and staining steps are performed by…	Arrays are scanned using a GeneChip Scanner 3000 7G with a 48 array autoloader. The scanner maintains the optimal temperature for the arrays prior to and during scanning.	IRON normalization was performed on the dataset, batch corrected for RNA quality using PLS	GPL15048	Steven,,Eschrich	Steven.Eschrich@moffitt.org	Biostatistics & Bioinformatics	Moffitt Cancer Center	12902 Magnolia Drive	Tampa	FL	33612	USA	ftp://ftp.ncbi.nlm.nih.gov/geo/samples/GSM1854nnn/GSM1854921/suppl/GSM1854921__52070900784141110309406472681682_1_1.CEL.gz	60607	76
GSM1854922	lung_K374	GSM1854922	Public on Oct 21 2015	Aug 14 2015	Oct 23 2015	RNA	1	lung adenocarcinoma	Homo sapiens	barcode_microarray: @52070900784141110309406472681692	filename_microarray: @52070900784141110309406472681692_1_1.CEL	rna_barin: 8.3	patient_id: K374	gender: F	age_at_diagnosis: 58	race: WHITE	spanish_hispanic: Non Spanish/Hispanic	smoking_status: Ever	vital_status: Alive	survival_time_in_days: 1150	Stage: 1A	kras_status: WT	egfr_status: WT	stk11_status: WT	tp53_status: WT				total RNA	Samples are processed in parallel in 96-well plates to minimize potential variation. Reaction purification is achieved using magnetic binding beads for cDNA and Qiagen RNeasy kits for cRNA purification. Isolated total RNA samples were assayed for quality (Agilent Bioanalyzer) and yield (Ribogreen) metrics prior to amplification.	biotin	Samples were amplified and labeled using a custom automated version of the NuGEN Ovation v2 with WB (whole blood) reagents protocol (using Ribo-SPIA amplification). The labeled molecules are biotinylated-cRNA. Sample amplification and labeling were performed by LabCorp Clinical Trials-Genomic Services in Seattle, Washington.	9606	GeneChip microarrays are loaded with the fragmented target sample/hybridization buffer mix using standard manual techniques. Arrays are hybridized for 18 hours at 45C with vigorous mixing. Unbound sample is removed and staining is accomplished through the binding of streptavidin conjugated phycoerythrin to the hybridized target. Excess label is removed. Washing and staining steps are performed by…	Arrays are scanned using a GeneChip Scanner 3000 7G with a 48 array autoloader. The scanner maintains the optimal temperature for the arrays prior to and during scanning.	IRON normalization was performed on the dataset, batch corrected for RNA quality using PLS	GPL15048	Steven,,Eschrich	Steven.Eschrich@moffitt.org	Biostatistics & Bioinformatics	Moffitt Cancer Center	12902 Magnolia Drive	Tampa	FL	33612	USA	ftp://ftp.ncbi.nlm.nih.gov/geo/samples/GSM1854nnn/GSM1854922/suppl/GSM1854922__52070900784141110309406472681692_1_1.CEL.gz	60607	58
GSM1854923	lung_K245	GSM1854923	Public on Oct 21 2015	Aug 14 2015	Oct 23 2015	RNA	1	lung adenocarcinoma	Homo sapiens	barcode_microarray: @52070900784141110309406472681698	filename_microarray: @52070900784141110309406472681698_1_1.CEL	rna_barin: 8.7	patient_id: K245	gender: F	age_at_diagnosis: 79	race: WHITE	spanish_hispanic: Non Spanish/Hispanic	smoking_status: Ever	vital_status: Alive	survival_time_in_days: 1326	Stage: 1B	kras_status: Mut	egfr_status: WT	stk11_status: WT	tp53_status: WT	kras_aa_mut: G12GD			total RNA	Samples are processed in parallel in 96-well plates to minimize potential variation. Reaction purification is achieved using magnetic binding beads for cDNA and Qiagen RNeasy kits for cRNA purification. Isolated total RNA samples were assayed for quality (Agilent Bioanalyzer) and yield (Ribogreen) metrics prior to amplification.	biotin	Samples were amplified and labeled using a custom automated version of the NuGEN Ovation v2 with WB (whole blood) reagents protocol (using Ribo-SPIA amplification). The labeled molecules are biotinylated-cRNA. Sample amplification and labeling were performed by LabCorp Clinical Trials-Genomic Services in Seattle, Washington.	9606	GeneChip microarrays are loaded with the fragmented target sample/hybridization buffer mix using standard manual techniques. Arrays are hybridized for 18 hours at 45C with vigorous mixing. Unbound sample is removed and staining is accomplished through the binding of streptavidin conjugated phycoerythrin to the hybridized target. Excess label is removed. Washing and staining steps are performed by…	Arrays are scanned using a GeneChip Scanner 3000 7G with a 48 array autoloader. The scanner maintains the optimal temperature for the arrays prior to and during scanning.	IRON normalization was performed on the dataset, batch corrected for RNA quality using PLS	GPL15048	Steven,,Eschrich	Steven.Eschrich@moffitt.org	Biostatistics & Bioinformatics	Moffitt Cancer Center	12902 Magnolia Drive	Tampa	FL	33612	USA	ftp://ftp.ncbi.nlm.nih.gov/geo/samples/GSM1854nnn/GSM1854923/suppl/GSM1854923__52070900784141110309406472681698_1_1.CEL.gz	60607	79
GSM1854924	lung_K062	GSM1854924	Public on Oct 21 2015	Aug 14 2015	Oct 23 2015	RNA	1	lung adenocarcinoma	Homo sapiens	barcode_microarray: @52070900784144110309406472681842	filename_microarray: @52070900784144110309406472681842_1_1.CEL	rna_barin: 8.7	patient_id: K062	gender: M	age_at_diagnosis: 67	race: ASIAN INDIAN OR PAKISTANI	spanish_hispanic: Non Spanish/Hispanic	smoking_status: Ever	vital_status: Alive	survival_time_in_days: 124	Stage: 1A	kras_status: WT	egfr_status: Mut	stk11_status: WT	tp53_status: WT	egfr_aa_mut: G719GA			total RNA	Samples are processed in parallel in 96-well plates to minimize potential variation. Reaction purification is achieved using magnetic binding beads for cDNA and Qiagen RNeasy kits for cRNA purification. Isolated total RNA samples were assayed for quality (Agilent Bioanalyzer) and yield (Ribogreen) metrics prior to amplification.	biotin	Samples were amplified and labeled using a custom automated version of the NuGEN Ovation v2 with WB (whole blood) reagents protocol (using Ribo-SPIA amplification). The labeled molecules are biotinylated-cRNA. Sample amplification and labeling were performed by LabCorp Clinical Trials-Genomic Services in Seattle, Washington.	9606	GeneChip microarrays are loaded with the fragmented target sample/hybridization buffer mix using standard manual techniques. Arrays are hybridized for 18 hours at 45C with vigorous mixing. Unbound sample is removed and staining is accomplished through the binding of streptavidin conjugated phycoerythrin to the hybridized target. Excess label is removed. Washing and staining steps are performed by…	Arrays are scanned using a GeneChip Scanner 3000 7G with a 48 array autoloader. The scanner maintains the optimal temperature for the arrays prior to and during scanning.	IRON normalization was performed on the dataset, batch corrected for RNA quality using PLS	GPL15048	Steven,,Eschrich	Steven.Eschrich@moffitt.org	Biostatistics & Bioinformatics	Moffitt Cancer Center	12902 Magnolia Drive	Tampa	FL	33612	USA	ftp://ftp.ncbi.nlm.nih.gov/geo/samples/GSM1854nnn/GSM1854924/suppl/GSM1854924__52070900784144110309406472681842_1_1.CEL.gz	60607	67
GSM1854925	lung_K077	GSM1854925	Public on Oct 21 2015	Aug 14 2015	Oct 23 2015	RNA	1	lung adenocarcinoma	Homo sapiens	barcode_microarray: @52070900784144110309406472681868	filename_microarray: @52070900784144110309406472681868_1_1.CEL	rna_barin: 8.5	patient_id: K077	gender: F	age_at_diagnosis: 63	race: WHITE	spanish_hispanic: Non Spanish/Hispanic	smoking_status: Missing	vital_status: Alive	survival_time_in_days: 268	Stage: 4	kras_status: WT	egfr_status: WT	stk11_status: WT	tp53_status: WT				total RNA	Samples are processed in parallel in 96-well plates to minimize potential variation. Reaction purification is achieved using magnetic binding beads for cDNA and Qiagen RNeasy kits for cRNA purification. Isolated total RNA samples were assayed for quality (Agilent Bioanalyzer) and yield (Ribogreen) metrics prior to amplification.	biotin	Samples were amplified and labeled using a custom automated version of the NuGEN Ovation v2 with WB (whole blood) reagents protocol (using Ribo-SPIA amplification). The labeled molecules are biotinylated-cRNA. Sample amplification and labeling were performed by LabCorp Clinical Trials-Genomic Services in Seattle, Washington.	9606	GeneChip microarrays are loaded with the fragmented target sample/hybridization buffer mix using standard manual techniques. Arrays are hybridized for 18 hours at 45C with vigorous mixing. Unbound sample is removed and staining is accomplished through the binding of streptavidin conjugated phycoerythrin to the hybridized target. Excess label is removed. Washing and staining steps are performed by…	Arrays are scanned using a GeneChip Scanner 3000 7G with a 48 array autoloader. The scanner maintains the optimal temperature for the arrays prior to and during scanning.	IRON normalization was performed on the dataset, batch corrected for RNA quality using PLS	GPL15048	Steven,,Eschrich	Steven.Eschrich@moffitt.org	Biostatistics & Bioinformatics	Moffitt Cancer Center	12902 Magnolia Drive	Tampa	FL	33612	USA	ftp://ftp.ncbi.nlm.nih.gov/geo/samples/GSM1854nnn/GSM1854925/suppl/GSM1854925__52070900784144110309406472681868_1_1.CEL.gz	60607	63
GSM1854926	lung_K244	GSM1854926	Public on Oct 21 2015	Aug 14 2015	Oct 23 2015	RNA	1	lung adenocarcinoma	Homo sapiens	barcode_microarray: @52070900784144110309406472681873	filename_microarray: @52070900784144110309406472681873_1_1.CEL	rna_barin: 8.2	patient_id: K244	gender: F	age_at_diagnosis: 67	race: WHITE	spanish_hispanic: Non Spanish/Hispanic	smoking_status: Ever	vital_status: Alive	survival_time_in_days: 262	Stage: 3A	kras_status: Mut	egfr_status: WT	stk11_status: WT	tp53_status: WT	kras_aa_mut: Q61QL			total RNA	Samples are processed in parallel in 96-well plates to minimize potential variation. Reaction purification is achieved using magnetic binding beads for cDNA and Qiagen RNeasy kits for cRNA purification. Isolated total RNA samples were assayed for quality (Agilent Bioanalyzer) and yield (Ribogreen) metrics prior to amplification.	biotin	Samples were amplified and labeled using a custom automated version of the NuGEN Ovation v2 with WB (whole blood) reagents protocol (using Ribo-SPIA amplification). The labeled molecules are biotinylated-cRNA. Sample amplification and labeling were performed by LabCorp Clinical Trials-Genomic Services in Seattle, Washington.	9606	GeneChip microarrays are loaded with the fragmented target sample/hybridization buffer mix using standard manual techniques. Arrays are hybridized for 18 hours at 45C with vigorous mixing. Unbound sample is removed and staining is accomplished through the binding of streptavidin conjugated phycoerythrin to the hybridized target. Excess label is removed. Washing and staining steps are performed by…	Arrays are scanned using a GeneChip Scanner 3000 7G with a 48 array autoloader. The scanner maintains the optimal temperature for the arrays prior to and during scanning.	IRON normalization was performed on the dataset, batch corrected for RNA quality using PLS	GPL15048	Steven,,Eschrich	Steven.Eschrich@moffitt.org	Biostatistics & Bioinformatics	Moffitt Cancer Center	12902 Magnolia Drive	Tampa	FL	33612	USA	ftp://ftp.ncbi.nlm.nih.gov/geo/samples/GSM1854nnn/GSM1854926/suppl/GSM1854926__52070900784144110309406472681873_1_1.CEL.gz	60607	67
GSM1854927	lung_K212	GSM1854927	Public on Oct 21 2015	Aug 14 2015	Oct 23 2015	RNA	1	lung adenocarcinoma	Homo sapiens	barcode_microarray: @52070900784147110309406473181559	filename_microarray: @52070900784147110309406473181559_1_1.CEL	rna_barin: 9	patient_id: K212	gender: M	age_at_diagnosis: 83	race: WHITE	spanish_hispanic: Non Spanish/Hispanic	smoking_status: Ever	vital_status: Dead	survival_time_in_days: 76	Stage: 1A	kras_status: WT	egfr_status: WT	stk11_status: WT	tp53_status: Mut	tp53_aa_mut: L90fs*59			total RNA	Samples are processed in parallel in 96-well plates to minimize potential variation. Reaction purification is achieved using magnetic binding beads for cDNA and Qiagen RNeasy kits for cRNA purification. Isolated total RNA samples were assayed for quality (Agilent Bioanalyzer) and yield (Ribogreen) metrics prior to amplification.	biotin	Samples were amplified and labeled using a custom automated version of the NuGEN Ovation v2 with WB (whole blood) reagents protocol (using Ribo-SPIA amplification). The labeled molecules are biotinylated-cRNA. Sample amplification and labeling were performed by LabCorp Clinical Trials-Genomic Services in Seattle, Washington.	9606	GeneChip microarrays are loaded with the fragmented target sample/hybridization buffer mix using standard manual techniques. Arrays are hybridized for 18 hours at 45C with vigorous mixing. Unbound sample is removed and staining is accomplished through the binding of streptavidin conjugated phycoerythrin to the hybridized target. Excess label is removed. Washing and staining steps are performed by…	Arrays are scanned using a GeneChip Scanner 3000 7G with a 48 array autoloader. The scanner maintains the optimal temperature for the arrays prior to and during scanning.	IRON normalization was performed on the dataset, batch corrected for RNA quality using PLS	GPL15048	Steven,,Eschrich	Steven.Eschrich@moffitt.org	Biostatistics & Bioinformatics	Moffitt Cancer Center	12902 Magnolia Drive	Tampa	FL	33612	USA	ftp://ftp.ncbi.nlm.nih.gov/geo/samples/GSM1854nnn/GSM1854927/suppl/GSM1854927__52070900784147110309406473181559_1_1.CEL.gz	60607	83
GSM1854928	lung_K101	GSM1854928	Public on Oct 21 2015	Aug 14 2015	Oct 23 2015	RNA	1	lung adenocarcinoma	Homo sapiens	barcode_microarray: @52070900784147110309406473181564	filename_microarray: @52070900784147110309406473181564_1_1.CEL	rna_barin: 8.8	patient_id: K101	gender: M	age_at_diagnosis: 63	race: WHITE	spanish_hispanic: Non Spanish/Hispanic	smoking_status: Ever	vital_status: Alive	survival_time_in_days: 1239	Stage: 1B	kras_status: WT	egfr_status: Mut	stk11_status: WT	tp53_status: WT	egfr_aa_mut: L858LR			total RNA	Samples are processed in parallel in 96-well plates to minimize potential variation. Reaction purification is achieved using magnetic binding beads for cDNA and Qiagen RNeasy kits for cRNA purification. Isolated total RNA samples were assayed for quality (Agilent Bioanalyzer) and yield (Ribogreen) metrics prior to amplification.	biotin	Samples were amplified and labeled using a custom automated version of the NuGEN Ovation v2 with WB (whole blood) reagents protocol (using Ribo-SPIA amplification). The labeled molecules are biotinylated-cRNA. Sample amplification and labeling were performed by LabCorp Clinical Trials-Genomic Services in Seattle, Washington.	9606	GeneChip microarrays are loaded with the fragmented target sample/hybridization buffer mix using standard manual techniques. Arrays are hybridized for 18 hours at 45C with vigorous mixing. Unbound sample is removed and staining is accomplished through the binding of streptavidin conjugated phycoerythrin to the hybridized target. Excess label is removed. Washing and staining steps are performed by…	Arrays are scanned using a GeneChip Scanner 3000 7G with a 48 array autoloader. The scanner maintains the optimal temperature for the arrays prior to and during scanning.	IRON normalization was performed on the dataset, batch corrected for RNA quality using PLS	GPL15048	Steven,,Eschrich	Steven.Eschrich@moffitt.org	Biostatistics & Bioinformatics	Moffitt Cancer Center	12902 Magnolia Drive	Tampa	FL	33612	USA	ftp://ftp.ncbi.nlm.nih.gov/geo/samples/GSM1854nnn/GSM1854928/suppl/GSM1854928__52070900784147110309406473181564_1_1.CEL.gz	60607	63
GSM1854929	lung_K314	GSM1854929	Public on Oct 21 2015	Aug 14 2015	Oct 23 2015	RNA	1	lung adenocarcinoma	Homo sapiens	barcode_microarray: @52070900784184090210408219712390	filename_microarray: @52070900784184090210408219712390_1_1.CEL	rna_barin: 8.4	patient_id: K314	gender: M	age_at_diagnosis: 62	race: WHITE	spanish_hispanic: Non Spanish/Hispanic	smoking_status: Ever	vital_status: Alive	survival_time_in_days: 683	Stage: 1B	kras_status: WT	egfr_status: WT	stk11_status: WT	tp53_status: WT				total RNA	Samples are processed in parallel in 96-well plates to minimize potential variation. Reaction purification is achieved using magnetic binding beads for cDNA and Qiagen RNeasy kits for cRNA purification. Isolated total RNA samples were assayed for quality (Agilent Bioanalyzer) and yield (Ribogreen) metrics prior to amplification.	biotin	Samples were amplified and labeled using a custom automated version of the NuGEN Ovation v2 with WB (whole blood) reagents protocol (using Ribo-SPIA amplification). The labeled molecules are biotinylated-cRNA. Sample amplification and labeling were performed by LabCorp Clinical Trials-Genomic Services in Seattle, Washington.	9606	GeneChip microarrays are loaded with the fragmented target sample/hybridization buffer mix using standard manual techniques. Arrays are hybridized for 18 hours at 45C with vigorous mixing. Unbound sample is removed and staining is accomplished through the binding of streptavidin conjugated phycoerythrin to the hybridized target. Excess label is removed. Washing and staining steps are performed by…	Arrays are scanned using a GeneChip Scanner 3000 7G with a 48 array autoloader. The scanner maintains the optimal temperature for the arrays prior to and during scanning.	IRON normalization was performed on the dataset, batch corrected for RNA quality using PLS	GPL15048	Steven,,Eschrich	Steven.Eschrich@moffitt.org	Biostatistics & Bioinformatics	Moffitt Cancer Center	12902 Magnolia Drive	Tampa	FL	33612	USA	ftp://ftp.ncbi.nlm.nih.gov/geo/samples/GSM1854nnn/GSM1854929/suppl/GSM1854929__52070900784184090210408219712390_1_1.CEL.gz	60607	62
GSM1854930	lung_K444	GSM1854930	Public on Oct 21 2015	Aug 14 2015	Oct 23 2015	RNA	1	lung adenocarcinoma	Homo sapiens	barcode_microarray: @52070900784184090210408219712393	filename_microarray: @52070900784184090210408219712393_1_1.CEL	rna_barin: 9	patient_id: K444	gender: M	age_at_diagnosis: 76	race: WHITE	spanish_hispanic: Non Spanish/Hispanic	smoking_status: Ever	vital_status: Alive	survival_time_in_days: 926	Stage: 1B	kras_status: WT	egfr_status: WT	stk11_status: Mut	tp53_status: WT	stk11_aa_mut: K81fs*81			total RNA	Samples are processed in parallel in 96-well plates to minimize potential variation. Reaction purification is achieved using magnetic binding beads for cDNA and Qiagen RNeasy kits for cRNA purification. Isolated total RNA samples were assayed for quality (Agilent Bioanalyzer) and yield (Ribogreen) metrics prior to amplification.	biotin	Samples were amplified and labeled using a custom automated version of the NuGEN Ovation v2 with WB (whole blood) reagents protocol (using Ribo-SPIA amplification). The labeled molecules are biotinylated-cRNA. Sample amplification and labeling were performed by LabCorp Clinical Trials-Genomic Services in Seattle, Washington.	9606	GeneChip microarrays are loaded with the fragmented target sample/hybridization buffer mix using standard manual techniques. Arrays are hybridized for 18 hours at 45C with vigorous mixing. Unbound sample is removed and staining is accomplished through the binding of streptavidin conjugated phycoerythrin to the hybridized target. Excess label is removed. Washing and staining steps are performed by…	Arrays are scanned using a GeneChip Scanner 3000 7G with a 48 array autoloader. The scanner maintains the optimal temperature for the arrays prior to and during scanning.	IRON normalization was performed on the dataset, batch corrected for RNA quality using PLS	GPL15048	Steven,,Eschrich	Steven.Eschrich@moffitt.org	Biostatistics & Bioinformatics	Moffitt Cancer Center	12902 Magnolia Drive	Tampa	FL	33612	USA	ftp://ftp.ncbi.nlm.nih.gov/geo/samples/GSM1854nnn/GSM1854930/suppl/GSM1854930__52070900784184090210408219712393_1_1.CEL.gz	60607	76
GSM1854931	lung_K431	GSM1854931	Public on Oct 21 2015	Aug 14 2015	Oct 23 2015	RNA	1	lung adenocarcinoma	Homo sapiens	barcode_microarray: @52070900784184090210408219712399	filename_microarray: @52070900784184090210408219712399_1_1.CEL	rna_barin: 9	patient_id: K431	gender: F	age_at_diagnosis: 76	race: WHITE	spanish_hispanic: Non Spanish/Hispanic	smoking_status: Ever	vital_status: Alive	survival_time_in_days: 956	Stage: 1B	kras_status: WT	egfr_status: WT	stk11_status: WT	tp53_status: WT				total RNA	Samples are processed in parallel in 96-well plates to minimize potential variation. Reaction purification is achieved using magnetic binding beads for cDNA and Qiagen RNeasy kits for cRNA purification. Isolated total RNA samples were assayed for quality (Agilent Bioanalyzer) and yield (Ribogreen) metrics prior to amplification.	biotin	Samples were amplified and labeled using a custom automated version of the NuGEN Ovation v2 with WB (whole blood) reagents protocol (using Ribo-SPIA amplification). The labeled molecules are biotinylated-cRNA. Sample amplification and labeling were performed by LabCorp Clinical Trials-Genomic Services in Seattle, Washington.	9606	GeneChip microarrays are loaded with the fragmented target sample/hybridization buffer mix using standard manual techniques. Arrays are hybridized for 18 hours at 45C with vigorous mixing. Unbound sample is removed and staining is accomplished through the binding of streptavidin conjugated phycoerythrin to the hybridized target. Excess label is removed. Washing and staining steps are performed by…	Arrays are scanned using a GeneChip Scanner 3000 7G with a 48 array autoloader. The scanner maintains the optimal temperature for the arrays prior to and during scanning.	IRON normalization was performed on the dataset, batch corrected for RNA quality using PLS	GPL15048	Steven,,Eschrich	Steven.Eschrich@moffitt.org	Biostatistics & Bioinformatics	Moffitt Cancer Center	12902 Magnolia Drive	Tampa	FL	33612	USA	ftp://ftp.ncbi.nlm.nih.gov/geo/samples/GSM1854nnn/GSM1854931/suppl/GSM1854931__52070900784184090210408219712399_1_1.CEL.gz	60607	76
GSM1854932	lung_K040	GSM1854932	Public on Oct 21 2015	Aug 14 2015	Oct 23 2015	RNA	1	lung adenocarcinoma	Homo sapiens	barcode_microarray: @52070900784184090210408219712403	filename_microarray: @52070900784184090210408219712403_1_1.CEL	rna_barin: 8.9	patient_id: K040	gender: F	age_at_diagnosis: 59	race: WHITE	spanish_hispanic: Non Spanish/Hispanic	smoking_status: Ever	vital_status: Alive	survival_time_in_days: 802	Stage: 2B	kras_status: WT	egfr_status: Mut	stk11_status: WT	tp53_status: Mut	egfr_aa_mut: L858LR	tp53_aa_mut: P278L		total RNA	Samples are processed in parallel in 96-well plates to minimize potential variation. Reaction purification is achieved using magnetic binding beads for cDNA and Qiagen RNeasy kits for cRNA purification. Isolated total RNA samples were assayed for quality (Agilent Bioanalyzer) and yield (Ribogreen) metrics prior to amplification.	biotin	Samples were amplified and labeled using a custom automated version of the NuGEN Ovation v2 with WB (whole blood) reagents protocol (using Ribo-SPIA amplification). The labeled molecules are biotinylated-cRNA. Sample amplification and labeling were performed by LabCorp Clinical Trials-Genomic Services in Seattle, Washington.	9606	GeneChip microarrays are loaded with the fragmented target sample/hybridization buffer mix using standard manual techniques. Arrays are hybridized for 18 hours at 45C with vigorous mixing. Unbound sample is removed and staining is accomplished through the binding of streptavidin conjugated phycoerythrin to the hybridized target. Excess label is removed. Washing and staining steps are performed by…	Arrays are scanned using a GeneChip Scanner 3000 7G with a 48 array autoloader. The scanner maintains the optimal temperature for the arrays prior to and during scanning.	IRON normalization was performed on the dataset, batch corrected for RNA quality using PLS	GPL15048	Steven,,Eschrich	Steven.Eschrich@moffitt.org	Biostatistics & Bioinformatics	Moffitt Cancer Center	12902 Magnolia Drive	Tampa	FL	33612	USA	ftp://ftp.ncbi.nlm.nih.gov/geo/samples/GSM1854nnn/GSM1854932/suppl/GSM1854932__52070900784184090210408219712403_1_1.CEL.gz	60607	59
GSM1854933	lung_K011	GSM1854933	Public on Oct 21 2015	Aug 14 2015	Oct 23 2015	RNA	1	lung adenocarcinoma	Homo sapiens	barcode_microarray: @52070900784184090210408219712408	filename_microarray: @52070900784184090210408219712408_1_1.CEL	rna_barin: 9	patient_id: K011	gender: M	age_at_diagnosis: 74	race: WHITE	spanish_hispanic: Non Spanish/Hispanic	smoking_status: Ever	vital_status: Alive	survival_time_in_days: 818	Stage: 1A	kras_status: WT	egfr_status: WT	stk11_status: Mut	tp53_status: WT	stk11_aa_mut: K81*;V338A	tp53_aa_inherited: D28V		total RNA	Samples are processed in parallel in 96-well plates to minimize potential variation. Reaction purification is achieved using magnetic binding beads for cDNA and Qiagen RNeasy kits for cRNA purification. Isolated total RNA samples were assayed for quality (Agilent Bioanalyzer) and yield (Ribogreen) metrics prior to amplification.	biotin	Samples were amplified and labeled using a custom automated version of the NuGEN Ovation v2 with WB (whole blood) reagents protocol (using Ribo-SPIA amplification). The labeled molecules are biotinylated-cRNA. Sample amplification and labeling were performed by LabCorp Clinical Trials-Genomic Services in Seattle, Washington.	9606	GeneChip microarrays are loaded with the fragmented target sample/hybridization buffer mix using standard manual techniques. Arrays are hybridized for 18 hours at 45C with vigorous mixing. Unbound sample is removed and staining is accomplished through the binding of streptavidin conjugated phycoerythrin to the hybridized target. Excess label is removed. Washing and staining steps are performed by…	Arrays are scanned using a GeneChip Scanner 3000 7G with a 48 array autoloader. The scanner maintains the optimal temperature for the arrays prior to and during scanning.	IRON normalization was performed on the dataset, batch corrected for RNA quality using PLS	GPL15048	Steven,,Eschrich	Steven.Eschrich@moffitt.org	Biostatistics & Bioinformatics	Moffitt Cancer Center	12902 Magnolia Drive	Tampa	FL	33612	USA	ftp://ftp.ncbi.nlm.nih.gov/geo/samples/GSM1854nnn/GSM1854933/suppl/GSM1854933__52070900784184090210408219712408_1_1.CEL.gz	60607	74
GSM1854934	lung_K160	GSM1854934	Public on Oct 21 2015	Aug 14 2015	Oct 23 2015	RNA	1	lung adenocarcinoma	Homo sapiens	barcode_microarray: @52070900784184090210408219712411	filename_microarray: @52070900784184090210408219712411_1_1.CEL	rna_barin: 8.7	patient_id: K160	gender: M	age_at_diagnosis: 72	race: WHITE	spanish_hispanic: Non Spanish/Hispanic	smoking_status: Ever	vital_status: Alive	survival_time_in_days: 849	Stage: 1B	kras_status: WT	egfr_status: WT	stk11_status: WT	tp53_status: WT				total RNA	Samples are processed in parallel in 96-well plates to minimize potential variation. Reaction purification is achieved using magnetic binding beads for cDNA and Qiagen RNeasy kits for cRNA purification. Isolated total RNA samples were assayed for quality (Agilent Bioanalyzer) and yield (Ribogreen) metrics prior to amplification.	biotin	Samples were amplified and labeled using a custom automated version of the NuGEN Ovation v2 with WB (whole blood) reagents protocol (using Ribo-SPIA amplification). The labeled molecules are biotinylated-cRNA. Sample amplification and labeling were performed by LabCorp Clinical Trials-Genomic Services in Seattle, Washington.	9606	GeneChip microarrays are loaded with the fragmented target sample/hybridization buffer mix using standard manual techniques. Arrays are hybridized for 18 hours at 45C with vigorous mixing. Unbound sample is removed and staining is accomplished through the binding of streptavidin conjugated phycoerythrin to the hybridized target. Excess label is removed. Washing and staining steps are performed by…	Arrays are scanned using a GeneChip Scanner 3000 7G with a 48 array autoloader. The scanner maintains the optimal temperature for the arrays prior to and during scanning.	IRON normalization was performed on the dataset, batch corrected for RNA quality using PLS	GPL15048	Steven,,Eschrich	Steven.Eschrich@moffitt.org	Biostatistics & Bioinformatics	Moffitt Cancer Center	12902 Magnolia Drive	Tampa	FL	33612	USA	ftp://ftp.ncbi.nlm.nih.gov/geo/samples/GSM1854nnn/GSM1854934/suppl/GSM1854934__52070900784184090210408219712411_1_1.CEL.gz	60607	72
GSM1854935	lung_K380	GSM1854935	Public on Oct 21 2015	Aug 14 2015	Oct 23 2015	RNA	1	lung adenocarcinoma	Homo sapiens	barcode_microarray: @52070900784184090210408219712414	filename_microarray: @52070900784184090210408219712414_1_1.CEL	rna_barin: 8.9	patient_id: K380	gender: M	age_at_diagnosis: 79	race: WHITE	spanish_hispanic: Non Spanish/Hispanic	smoking_status: Never	vital_status: Dead	survival_time_in_days: 512	Stage: 2B	kras_status: WT	egfr_status: WT	stk11_status: WT	tp53_status: WT				total RNA	Samples are processed in parallel in 96-well plates to minimize potential variation. Reaction purification is achieved using magnetic binding beads for cDNA and Qiagen RNeasy kits for cRNA purification. Isolated total RNA samples were assayed for quality (Agilent Bioanalyzer) and yield (Ribogreen) metrics prior to amplification.	biotin	Samples were amplified and labeled using a custom automated version of the NuGEN Ovation v2 with WB (whole blood) reagents protocol (using Ribo-SPIA amplification). The labeled molecules are biotinylated-cRNA. Sample amplification and labeling were performed by LabCorp Clinical Trials-Genomic Services in Seattle, Washington.	9606	GeneChip microarrays are loaded with the fragmented target sample/hybridization buffer mix using standard manual techniques. Arrays are hybridized for 18 hours at 45C with vigorous mixing. Unbound sample is removed and staining is accomplished through the binding of streptavidin conjugated phycoerythrin to the hybridized target. Excess label is removed. Washing and staining steps are performed by…	Arrays are scanned using a GeneChip Scanner 3000 7G with a 48 array autoloader. The scanner maintains the optimal temperature for the arrays prior to and during scanning.	IRON normalization was performed on the dataset, batch corrected for RNA quality using PLS	GPL15048	Steven,,Eschrich	Steven.Eschrich@moffitt.org	Biostatistics & Bioinformatics	Moffitt Cancer Center	12902 Magnolia Drive	Tampa	FL	33612	USA	ftp://ftp.ncbi.nlm.nih.gov/geo/samples/GSM1854nnn/GSM1854935/suppl/GSM1854935__52070900784184090210408219712414_1_1.CEL.gz	60607	79
GSM1854936	lung_K114	GSM1854936	Public on Oct 21 2015	Aug 14 2015	Oct 23 2015	RNA	1	lung adenocarcinoma	Homo sapiens	barcode_microarray: @52070900784184090210408219712422	filename_microarray: @52070900784184090210408219712422_1_1.CEL	rna_barin: 8.8	patient_id: K114	gender: F	age_at_diagnosis: 66	race: WHITE	spanish_hispanic: Non Spanish/Hispanic	smoking_status: Ever	vital_status: Alive	survival_time_in_days: 962	Stage: 1B	kras_status: WT	egfr_status: WT	stk11_status: Mut	tp53_status: WT	stk11_aa_mut: S59F;L282fs*5			total RNA	Samples are processed in parallel in 96-well plates to minimize potential variation. Reaction purification is achieved using magnetic binding beads for cDNA and Qiagen RNeasy kits for cRNA purification. Isolated total RNA samples were assayed for quality (Agilent Bioanalyzer) and yield (Ribogreen) metrics prior to amplification.	biotin	Samples were amplified and labeled using a custom automated version of the NuGEN Ovation v2 with WB (whole blood) reagents protocol (using Ribo-SPIA amplification). The labeled molecules are biotinylated-cRNA. Sample amplification and labeling were performed by LabCorp Clinical Trials-Genomic Services in Seattle, Washington.	9606	GeneChip microarrays are loaded with the fragmented target sample/hybridization buffer mix using standard manual techniques. Arrays are hybridized for 18 hours at 45C with vigorous mixing. Unbound sample is removed and staining is accomplished through the binding of streptavidin conjugated phycoerythrin to the hybridized target. Excess label is removed. Washing and staining steps are performed by…	Arrays are scanned using a GeneChip Scanner 3000 7G with a 48 array autoloader. The scanner maintains the optimal temperature for the arrays prior to and during scanning.	IRON normalization was performed on the dataset, batch corrected for RNA quality using PLS	GPL15048	Steven,,Eschrich	Steven.Eschrich@moffitt.org	Biostatistics & Bioinformatics	Moffitt Cancer Center	12902 Magnolia Drive	Tampa	FL	33612	USA	ftp://ftp.ncbi.nlm.nih.gov/geo/samples/GSM1854nnn/GSM1854936/suppl/GSM1854936__52070900784184090210408219712422_1_1.CEL.gz	60607	66
GSM1854937	lung_K233	GSM1854937	Public on Oct 21 2015	Aug 14 2015	Oct 23 2015	RNA	1	lung adenocarcinoma	Homo sapiens	barcode_microarray: @52070900784184090210408219712429	filename_microarray: @52070900784184090210408219712429_1_1.CEL	rna_barin: 9.1	patient_id: K233	gender: M	age_at_diagnosis: 63	race: WHITE	spanish_hispanic: Non Spanish/Hispanic	smoking_status: Missing	vital_status: Alive	survival_time_in_days: 972	Stage: 2A	kras_status: WT	egfr_status: WT	stk11_status: WT	tp53_status: WT				total RNA	Samples are processed in parallel in 96-well plates to minimize potential variation. Reaction purification is achieved using magnetic binding beads for cDNA and Qiagen RNeasy kits for cRNA purification. Isolated total RNA samples were assayed for quality (Agilent Bioanalyzer) and yield (Ribogreen) metrics prior to amplification.	biotin	Samples were amplified and labeled using a custom automated version of the NuGEN Ovation v2 with WB (whole blood) reagents protocol (using Ribo-SPIA amplification). The labeled molecules are biotinylated-cRNA. Sample amplification and labeling were performed by LabCorp Clinical Trials-Genomic Services in Seattle, Washington.	9606	GeneChip microarrays are loaded with the fragmented target sample/hybridization buffer mix using standard manual techniques. Arrays are hybridized for 18 hours at 45C with vigorous mixing. Unbound sample is removed and staining is accomplished through the binding of streptavidin conjugated phycoerythrin to the hybridized target. Excess label is removed. Washing and staining steps are performed by…	Arrays are scanned using a GeneChip Scanner 3000 7G with a 48 array autoloader. The scanner maintains the optimal temperature for the arrays prior to and during scanning.	IRON normalization was performed on the dataset, batch corrected for RNA quality using PLS	GPL15048	Steven,,Eschrich	Steven.Eschrich@moffitt.org	Biostatistics & Bioinformatics	Moffitt Cancer Center	12902 Magnolia Drive	Tampa	FL	33612	USA	ftp://ftp.ncbi.nlm.nih.gov/geo/samples/GSM1854nnn/GSM1854937/suppl/GSM1854937__52070900784184090210408219712429_1_1.CEL.gz	60607	63
GSM1854938	lung_K347	GSM1854938	Public on Oct 21 2015	Aug 14 2015	Oct 23 2015	RNA	1	lung adenocarcinoma	Homo sapiens	barcode_microarray: @52070900784184090210408219712434	filename_microarray: @52070900784184090210408219712434_1_1.CEL	rna_barin: 8.2	patient_id: K347	gender: F	age_at_diagnosis: 60	race: WHITE	spanish_hispanic: Non Spanish/Hispanic	smoking_status: Ever	vital_status: Alive	survival_time_in_days: 79	Stage: 2B	kras_status: WT	egfr_status: WT	stk11_status: WT	tp53_status: WT				total RNA	Samples are processed in parallel in 96-well plates to minimize potential variation. Reaction purification is achieved using magnetic binding beads for cDNA and Qiagen RNeasy kits for cRNA purification. Isolated total RNA samples were assayed for quality (Agilent Bioanalyzer) and yield (Ribogreen) metrics prior to amplification.	biotin	Samples were amplified and labeled using a custom automated version of the NuGEN Ovation v2 with WB (whole blood) reagents protocol (using Ribo-SPIA amplification). The labeled molecules are biotinylated-cRNA. Sample amplification and labeling were performed by LabCorp Clinical Trials-Genomic Services in Seattle, Washington.	9606	GeneChip microarrays are loaded with the fragmented target sample/hybridization buffer mix using standard manual techniques. Arrays are hybridized for 18 hours at 45C with vigorous mixing. Unbound sample is removed and staining is accomplished through the binding of streptavidin conjugated phycoerythrin to the hybridized target. Excess label is removed. Washing and staining steps are performed by…	Arrays are scanned using a GeneChip Scanner 3000 7G with a 48 array autoloader. The scanner maintains the optimal temperature for the arrays prior to and during scanning.	IRON normalization was performed on the dataset, batch corrected for RNA quality using PLS	GPL15048	Steven,,Eschrich	Steven.Eschrich@moffitt.org	Biostatistics & Bioinformatics	Moffitt Cancer Center	12902 Magnolia Drive	Tampa	FL	33612	USA	ftp://ftp.ncbi.nlm.nih.gov/geo/samples/GSM1854nnn/GSM1854938/suppl/GSM1854938__52070900784184090210408219712434_1_1.CEL.gz	60607	60
GSM1854940	lung_K158	GSM1854940	Public on Oct 21 2015	Aug 14 2015	Oct 23 2015	RNA	1	lung adenocarcinoma	Homo sapiens	barcode_microarray: @52070900784184090210408219712436	filename_microarray: @52070900784184090210408219712436_1_1.CEL	rna_barin: 9	patient_id: K158	gender: F	age_at_diagnosis: 57	race: WHITE	spanish_hispanic: Non Spanish/Hispanic	smoking_status: Ever	vital_status: Alive	survival_time_in_days: 947	Stage: 1A	kras_status: WT	egfr_status: WT	stk11_status: WT	tp53_status: WT				total RNA	Samples are processed in parallel in 96-well plates to minimize potential variation. Reaction purification is achieved using magnetic binding beads for cDNA and Qiagen RNeasy kits for cRNA purification. Isolated total RNA samples were assayed for quality (Agilent Bioanalyzer) and yield (Ribogreen) metrics prior to amplification.	biotin	Samples were amplified and labeled using a custom automated version of the NuGEN Ovation v2 with WB (whole blood) reagents protocol (using Ribo-SPIA amplification). The labeled molecules are biotinylated-cRNA. Sample amplification and labeling were performed by LabCorp Clinical Trials-Genomic Services in Seattle, Washington.	9606	GeneChip microarrays are loaded with the fragmented target sample/hybridization buffer mix using standard manual techniques. Arrays are hybridized for 18 hours at 45C with vigorous mixing. Unbound sample is removed and staining is accomplished through the binding of streptavidin conjugated phycoerythrin to the hybridized target. Excess label is removed. Washing and staining steps are performed by…	Arrays are scanned using a GeneChip Scanner 3000 7G with a 48 array autoloader. The scanner maintains the optimal temperature for the arrays prior to and during scanning.	IRON normalization was performed on the dataset, batch corrected for RNA quality using PLS	GPL15048	Steven,,Eschrich	Steven.Eschrich@moffitt.org	Biostatistics & Bioinformatics	Moffitt Cancer Center	12902 Magnolia Drive	Tampa	FL	33612	USA	ftp://ftp.ncbi.nlm.nih.gov/geo/samples/GSM1854nnn/GSM1854940/suppl/GSM1854940__52070900784184090210408219712436_1_1.CEL.gz	60607	57
GSM1854941	lung_K288	GSM1854941	Public on Oct 21 2015	Aug 14 2015	Oct 23 2015	RNA	1	lung adenocarcinoma	Homo sapiens	barcode_microarray: @52070900784184090210408219712437	filename_microarray: @52070900784184090210408219712437_1_1.CEL	rna_barin: 9.3	patient_id: K288	gender: F	age_at_diagnosis: 87	race: VIETNAMESE	spanish_hispanic: Non Spanish/Hispanic	smoking_status: Ever	vital_status: Alive	survival_time_in_days: 689	Stage: 4	kras_status: WT	egfr_status: WT	stk11_status: WT	tp53_status: WT				total RNA	Samples are processed in parallel in 96-well plates to minimize potential variation. Reaction purification is achieved using magnetic binding beads for cDNA and Qiagen RNeasy kits for cRNA purification. Isolated total RNA samples were assayed for quality (Agilent Bioanalyzer) and yield (Ribogreen) metrics prior to amplification.	biotin	Samples were amplified and labeled using a custom automated version of the NuGEN Ovation v2 with WB (whole blood) reagents protocol (using Ribo-SPIA amplification). The labeled molecules are biotinylated-cRNA. Sample amplification and labeling were performed by LabCorp Clinical Trials-Genomic Services in Seattle, Washington.	9606	GeneChip microarrays are loaded with the fragmented target sample/hybridization buffer mix using standard manual techniques. Arrays are hybridized for 18 hours at 45C with vigorous mixing. Unbound sample is removed and staining is accomplished through the binding of streptavidin conjugated phycoerythrin to the hybridized target. Excess label is removed. Washing and staining steps are performed by…	Arrays are scanned using a GeneChip Scanner 3000 7G with a 48 array autoloader. The scanner maintains the optimal temperature for the arrays prior to and during scanning.	IRON normalization was performed on the dataset, batch corrected for RNA quality using PLS	GPL15048	Steven,,Eschrich	Steven.Eschrich@moffitt.org	Biostatistics & Bioinformatics	Moffitt Cancer Center	12902 Magnolia Drive	Tampa	FL	33612	USA	ftp://ftp.ncbi.nlm.nih.gov/geo/samples/GSM1854nnn/GSM1854941/suppl/GSM1854941__52070900784184090210408219712437_1_1.CEL.gz	60607	87
GSM1854942	lung_K129	GSM1854942	Public on Oct 21 2015	Aug 14 2015	Oct 23 2015	RNA	1	lung adenocarcinoma	Homo sapiens	barcode_microarray: @52070900784184090210408219712438	filename_microarray: @52070900784184090210408219712438_1_1.CEL	rna_barin: 7.9	patient_id: K129	gender: M	age_at_diagnosis: 68	race: WHITE	spanish_hispanic: Non Spanish/Hispanic	smoking_status: Ever	vital_status: Alive	survival_time_in_days: 527	Stage: 3A	kras_status: WT	egfr_status: WT	stk11_status: WT	tp53_status: Mut	tp53_aa_mut: R248W;R249S			total RNA	Samples are processed in parallel in 96-well plates to minimize potential variation. Reaction purification is achieved using magnetic binding beads for cDNA and Qiagen RNeasy kits for cRNA purification. Isolated total RNA samples were assayed for quality (Agilent Bioanalyzer) and yield (Ribogreen) metrics prior to amplification.	biotin	Samples were amplified and labeled using a custom automated version of the NuGEN Ovation v2 with WB (whole blood) reagents protocol (using Ribo-SPIA amplification). The labeled molecules are biotinylated-cRNA. Sample amplification and labeling were performed by LabCorp Clinical Trials-Genomic Services in Seattle, Washington.	9606	GeneChip microarrays are loaded with the fragmented target sample/hybridization buffer mix using standard manual techniques. Arrays are hybridized for 18 hours at 45C with vigorous mixing. Unbound sample is removed and staining is accomplished through the binding of streptavidin conjugated phycoerythrin to the hybridized target. Excess label is removed. Washing and staining steps are performed by…	Arrays are scanned using a GeneChip Scanner 3000 7G with a 48 array autoloader. The scanner maintains the optimal temperature for the arrays prior to and during scanning.	IRON normalization was performed on the dataset, batch corrected for RNA quality using PLS	GPL15048	Steven,,Eschrich	Steven.Eschrich@moffitt.org	Biostatistics & Bioinformatics	Moffitt Cancer Center	12902 Magnolia Drive	Tampa	FL	33612	USA	ftp://ftp.ncbi.nlm.nih.gov/geo/samples/GSM1854nnn/GSM1854942/suppl/GSM1854942__52070900784184090210408219712438_1_1.CEL.gz	60607	68
GSM1854944	lung_K021	GSM1854944	Public on Oct 21 2015	Aug 14 2015	Oct 23 2015	RNA	1	lung adenocarcinoma	Homo sapiens	barcode_microarray: @52070900784370100309406331554205	filename_microarray: @52070900784370100309406331554205.CEL	rna_barin: 8.8	patient_id: K021	gender: F	age_at_diagnosis: 77	race: WHITE	spanish_hispanic: Non Spanish/Hispanic	smoking_status: Ever	vital_status: Alive	survival_time_in_days: 1166	Stage: 1B	kras_status: WT	egfr_status: WT	stk11_status: WT	tp53_status: WT				total RNA	Samples are processed in parallel in 96-well plates to minimize potential variation. Reaction purification is achieved using magnetic binding beads for cDNA and Qiagen RNeasy kits for cRNA purification. Isolated total RNA samples were assayed for quality (Agilent Bioanalyzer) and yield (Ribogreen) metrics prior to amplification.	biotin	Samples were amplified and labeled using a custom automated version of the NuGEN Ovation v2 with WB (whole blood) reagents protocol (using Ribo-SPIA amplification). The labeled molecules are biotinylated-cRNA. Sample amplification and labeling were performed by LabCorp Clinical Trials-Genomic Services in Seattle, Washington.	9606	GeneChip microarrays are loaded with the fragmented target sample/hybridization buffer mix using standard manual techniques. Arrays are hybridized for 18 hours at 45C with vigorous mixing. Unbound sample is removed and staining is accomplished through the binding of streptavidin conjugated phycoerythrin to the hybridized target. Excess label is removed. Washing and staining steps are performed by…	Arrays are scanned using a GeneChip Scanner 3000 7G with a 48 array autoloader. The scanner maintains the optimal temperature for the arrays prior to and during scanning.	IRON normalization was performed on the dataset, batch corrected for RNA quality using PLS	GPL15048	Steven,,Eschrich	Steven.Eschrich@moffitt.org	Biostatistics & Bioinformatics	Moffitt Cancer Center	12902 Magnolia Drive	Tampa	FL	33612	USA	ftp://ftp.ncbi.nlm.nih.gov/geo/samples/GSM1854nnn/GSM1854944/suppl/GSM1854944__52070900784370100309406331554205.CEL.gz	60607	77
GSM1854945	lung_K127	GSM1854945	Public on Oct 21 2015	Aug 14 2015	Oct 23 2015	RNA	1	lung adenocarcinoma	Homo sapiens	barcode_microarray: @52070900784370100309406331554209	filename_microarray: @52070900784370100309406331554209_1_1.CEL	rna_barin: 7.6	patient_id: K127	gender: F	age_at_diagnosis: 68	race: WHITE	spanish_hispanic: Non Spanish/Hispanic	smoking_status: Missing	vital_status: Alive	survival_time_in_days: 1984	Stage: 3A	kras_status: Mut	egfr_status: WT	stk11_status: WT	tp53_status: Mut	kras_aa_mut: G12GC	tp53_aa_mut: R249S		total RNA	Samples are processed in parallel in 96-well plates to minimize potential variation. Reaction purification is achieved using magnetic binding beads for cDNA and Qiagen RNeasy kits for cRNA purification. Isolated total RNA samples were assayed for quality (Agilent Bioanalyzer) and yield (Ribogreen) metrics prior to amplification.	biotin	Samples were amplified and labeled using a custom automated version of the NuGEN Ovation v2 with WB (whole blood) reagents protocol (using Ribo-SPIA amplification). The labeled molecules are biotinylated-cRNA. Sample amplification and labeling were performed by LabCorp Clinical Trials-Genomic Services in Seattle, Washington.	9606	GeneChip microarrays are loaded with the fragmented target sample/hybridization buffer mix using standard manual techniques. Arrays are hybridized for 18 hours at 45C with vigorous mixing. Unbound sample is removed and staining is accomplished through the binding of streptavidin conjugated phycoerythrin to the hybridized target. Excess label is removed. Washing and staining steps are performed by…	Arrays are scanned using a GeneChip Scanner 3000 7G with a 48 array autoloader. The scanner maintains the optimal temperature for the arrays prior to and during scanning.	IRON normalization was performed on the dataset, batch corrected for RNA quality using PLS	GPL15048	Steven,,Eschrich	Steven.Eschrich@moffitt.org	Biostatistics & Bioinformatics	Moffitt Cancer Center	12902 Magnolia Drive	Tampa	FL	33612	USA	ftp://ftp.ncbi.nlm.nih.gov/geo/samples/GSM1854nnn/GSM1854945/suppl/GSM1854945__52070900784370100309406331554209_1_1.CEL.gz	60607	68
GSM1854947	lung_K378	GSM1854947	Public on Oct 21 2015	Aug 14 2015	Oct 23 2015	RNA	1	lung adenocarcinoma	Homo sapiens	barcode_microarray: @52070900784383100309406331554283	filename_microarray: @52070900784383100309406331554283_1_1.CEL	rna_barin: 9.4	patient_id: K378	gender: M	age_at_diagnosis: 70	race: WHITE	spanish_hispanic: Non Spanish/Hispanic	smoking_status: Ever	vital_status: Dead	survival_time_in_days: 281	Stage: 2B	kras_status: WT	egfr_status: WT	stk11_status: WT	tp53_status: Mut	tp53_aa_mut: E224D;SpliceSite			total RNA	Samples are processed in parallel in 96-well plates to minimize potential variation. Reaction purification is achieved using magnetic binding beads for cDNA and Qiagen RNeasy kits for cRNA purification. Isolated total RNA samples were assayed for quality (Agilent Bioanalyzer) and yield (Ribogreen) metrics prior to amplification.	biotin	Samples were amplified and labeled using a custom automated version of the NuGEN Ovation v2 with WB (whole blood) reagents protocol (using Ribo-SPIA amplification). The labeled molecules are biotinylated-cRNA. Sample amplification and labeling were performed by LabCorp Clinical Trials-Genomic Services in Seattle, Washington.	9606	GeneChip microarrays are loaded with the fragmented target sample/hybridization buffer mix using standard manual techniques. Arrays are hybridized for 18 hours at 45C with vigorous mixing. Unbound sample is removed and staining is accomplished through the binding of streptavidin conjugated phycoerythrin to the hybridized target. Excess label is removed. Washing and staining steps are performed by…	Arrays are scanned using a GeneChip Scanner 3000 7G with a 48 array autoloader. The scanner maintains the optimal temperature for the arrays prior to and during scanning.	IRON normalization was performed on the dataset, batch corrected for RNA quality using PLS	GPL15048	Steven,,Eschrich	Steven.Eschrich@moffitt.org	Biostatistics & Bioinformatics	Moffitt Cancer Center	12902 Magnolia Drive	Tampa	FL	33612	USA	ftp://ftp.ncbi.nlm.nih.gov/geo/samples/GSM1854nnn/GSM1854947/suppl/GSM1854947__52070900784383100309406331554283_1_1.CEL.gz	60607	70
GSM1854948	lung_K382	GSM1854948	Public on Oct 21 2015	Aug 14 2015	Oct 23 2015	RNA	1	lung adenocarcinoma	Homo sapiens	barcode_microarray: @52070900784383100309406331554285	filename_microarray: @52070900784383100309406331554285.CEL	rna_barin: 8.1	patient_id: K382	gender: F	age_at_diagnosis: 74	race: WHITE	spanish_hispanic: Non Spanish/Hispanic	smoking_status: Ever	vital_status: Dead	survival_time_in_days: 310	Stage: 1A	kras_status: Mut	egfr_status: WT	stk11_status: WT	tp53_status: WT	kras_aa_mut: G12GV			total RNA	Samples are processed in parallel in 96-well plates to minimize potential variation. Reaction purification is achieved using magnetic binding beads for cDNA and Qiagen RNeasy kits for cRNA purification. Isolated total RNA samples were assayed for quality (Agilent Bioanalyzer) and yield (Ribogreen) metrics prior to amplification.	biotin	Samples were amplified and labeled using a custom automated version of the NuGEN Ovation v2 with WB (whole blood) reagents protocol (using Ribo-SPIA amplification). The labeled molecules are biotinylated-cRNA. Sample amplification and labeling were performed by LabCorp Clinical Trials-Genomic Services in Seattle, Washington.	9606	GeneChip microarrays are loaded with the fragmented target sample/hybridization buffer mix using standard manual techniques. Arrays are hybridized for 18 hours at 45C with vigorous mixing. Unbound sample is removed and staining is accomplished through the binding of streptavidin conjugated phycoerythrin to the hybridized target. Excess label is removed. Washing and staining steps are performed by…	Arrays are scanned using a GeneChip Scanner 3000 7G with a 48 array autoloader. The scanner maintains the optimal temperature for the arrays prior to and during scanning.	IRON normalization was performed on the dataset, batch corrected for RNA quality using PLS	GPL15048	Steven,,Eschrich	Steven.Eschrich@moffitt.org	Biostatistics & Bioinformatics	Moffitt Cancer Center	12902 Magnolia Drive	Tampa	FL	33612	USA	ftp://ftp.ncbi.nlm.nih.gov/geo/samples/GSM1854nnn/GSM1854948/suppl/GSM1854948__52070900784383100309406331554285.CEL.gz	60607	74
GSM1854950	lung_K063	GSM1854950	Public on Oct 21 2015	Aug 14 2015	Oct 23 2015	RNA	1	lung adenocarcinoma	Homo sapiens	barcode_microarray: @52070900784383100309406331554291	filename_microarray: @52070900784383100309406331554291.CEL	rna_barin: 7.2	patient_id: K063	gender: M	age_at_diagnosis: 72	race: WHITE	spanish_hispanic: Non Spanish/Hispanic	smoking_status: Ever	vital_status: Alive	survival_time_in_days: 874	Stage: 1B	kras_status: WT	egfr_status: WT	stk11_status: WT	tp53_status: WT	stk11_aa_inherited: F354L			total RNA	Samples are processed in parallel in 96-well plates to minimize potential variation. Reaction purification is achieved using magnetic binding beads for cDNA and Qiagen RNeasy kits for cRNA purification. Isolated total RNA samples were assayed for quality (Agilent Bioanalyzer) and yield (Ribogreen) metrics prior to amplification.	biotin	Samples were amplified and labeled using a custom automated version of the NuGEN Ovation v2 with WB (whole blood) reagents protocol (using Ribo-SPIA amplification). The labeled molecules are biotinylated-cRNA. Sample amplification and labeling were performed by LabCorp Clinical Trials-Genomic Services in Seattle, Washington.	9606	GeneChip microarrays are loaded with the fragmented target sample/hybridization buffer mix using standard manual techniques. Arrays are hybridized for 18 hours at 45C with vigorous mixing. Unbound sample is removed and staining is accomplished through the binding of streptavidin conjugated phycoerythrin to the hybridized target. Excess label is removed. Washing and staining steps are performed by…	Arrays are scanned using a GeneChip Scanner 3000 7G with a 48 array autoloader. The scanner maintains the optimal temperature for the arrays prior to and during scanning.	IRON normalization was performed on the dataset, batch corrected for RNA quality using PLS	GPL15048	Steven,,Eschrich	Steven.Eschrich@moffitt.org	Biostatistics & Bioinformatics	Moffitt Cancer Center	12902 Magnolia Drive	Tampa	FL	33612	USA	ftp://ftp.ncbi.nlm.nih.gov/geo/samples/GSM1854nnn/GSM1854950/suppl/GSM1854950__52070900784383100309406331554291.CEL.gz	60607	72
GSM1854951	lung_K008	GSM1854951	Public on Oct 21 2015	Aug 14 2015	Oct 23 2015	RNA	1	lung adenocarcinoma	Homo sapiens	barcode_microarray: @52070900784384100309406331554343	filename_microarray: @52070900784384100309406331554343_1_1.CEL	rna_barin: 8.6	patient_id: K008	gender: F	age_at_diagnosis: 70	race: WHITE	spanish_hispanic: Non Spanish/Hispanic	smoking_status: Ever	vital_status: Dead	survival_time_in_days: 80	Stage: 1A	kras_status: WT	egfr_status: WT	stk11_status: WT	tp53_status: Mut	tp53_aa_mut: SpliceSite			total RNA	Samples are processed in parallel in 96-well plates to minimize potential variation. Reaction purification is achieved using magnetic binding beads for cDNA and Qiagen RNeasy kits for cRNA purification. Isolated total RNA samples were assayed for quality (Agilent Bioanalyzer) and yield (Ribogreen) metrics prior to amplification.	biotin	Samples were amplified and labeled using a custom automated version of the NuGEN Ovation v2 with WB (whole blood) reagents protocol (using Ribo-SPIA amplification). The labeled molecules are biotinylated-cRNA. Sample amplification and labeling were performed by LabCorp Clinical Trials-Genomic Services in Seattle, Washington.	9606	GeneChip microarrays are loaded with the fragmented target sample/hybridization buffer mix using standard manual techniques. Arrays are hybridized for 18 hours at 45C with vigorous mixing. Unbound sample is removed and staining is accomplished through the binding of streptavidin conjugated phycoerythrin to the hybridized target. Excess label is removed. Washing and staining steps are performed by…	Arrays are scanned using a GeneChip Scanner 3000 7G with a 48 array autoloader. The scanner maintains the optimal temperature for the arrays prior to and during scanning.	IRON normalization was performed on the dataset, batch corrected for RNA quality using PLS	GPL15048	Steven,,Eschrich	Steven.Eschrich@moffitt.org	Biostatistics & Bioinformatics	Moffitt Cancer Center	12902 Magnolia Drive	Tampa	FL	33612	USA	ftp://ftp.ncbi.nlm.nih.gov/geo/samples/GSM1854nnn/GSM1854951/suppl/GSM1854951__52070900784384100309406331554343_1_1.CEL.gz	60607	70
GSM1854952	lung_K147	GSM1854952	Public on Oct 21 2015	Aug 14 2015	Oct 23 2015	RNA	1	lung adenocarcinoma	Homo sapiens	barcode_microarray: @52070900784384100309406331554345	filename_microarray: @52070900784384100309406331554345_1_1.CEL	rna_barin: 9	patient_id: K147	gender: F	age_at_diagnosis: 72	race: WHITE	spanish_hispanic: Non Spanish/Hispanic	smoking_status: Missing	vital_status: Alive	survival_time_in_days: 1106	Stage: 2A	kras_status: Mut	egfr_status: WT	stk11_status: Mut	tp53_status: WT	kras_aa_mut: G12GC	stk11_aa_mut: D53fs*110		total RNA	Samples are processed in parallel in 96-well plates to minimize potential variation. Reaction purification is achieved using magnetic binding beads for cDNA and Qiagen RNeasy kits for cRNA purification. Isolated total RNA samples were assayed for quality (Agilent Bioanalyzer) and yield (Ribogreen) metrics prior to amplification.	biotin	Samples were amplified and labeled using a custom automated version of the NuGEN Ovation v2 with WB (whole blood) reagents protocol (using Ribo-SPIA amplification). The labeled molecules are biotinylated-cRNA. Sample amplification and labeling were performed by LabCorp Clinical Trials-Genomic Services in Seattle, Washington.	9606	GeneChip microarrays are loaded with the fragmented target sample/hybridization buffer mix using standard manual techniques. Arrays are hybridized for 18 hours at 45C with vigorous mixing. Unbound sample is removed and staining is accomplished through the binding of streptavidin conjugated phycoerythrin to the hybridized target. Excess label is removed. Washing and staining steps are performed by…	Arrays are scanned using a GeneChip Scanner 3000 7G with a 48 array autoloader. The scanner maintains the optimal temperature for the arrays prior to and during scanning.	IRON normalization was performed on the dataset, batch corrected for RNA quality using PLS	GPL15048	Steven,,Eschrich	Steven.Eschrich@moffitt.org	Biostatistics & Bioinformatics	Moffitt Cancer Center	12902 Magnolia Drive	Tampa	FL	33612	USA	ftp://ftp.ncbi.nlm.nih.gov/geo/samples/GSM1854nnn/GSM1854952/suppl/GSM1854952__52070900784384100309406331554345_1_1.CEL.gz	60607	72
GSM1854953	lung_K381	GSM1854953	Public on Oct 21 2015	Aug 14 2015	Oct 23 2015	RNA	1	lung adenocarcinoma	Homo sapiens	barcode_microarray: @52070900784384100309406331554354	filename_microarray: @52070900784384100309406331554354.CEL	rna_barin: 7.5	patient_id: K381	gender: M	age_at_diagnosis: 55	race: WHITE	spanish_hispanic: Non Spanish/Hispanic	smoking_status: Ever	vital_status: Alive	survival_time_in_days: 1779	Stage: 1A	kras_status: WT	egfr_status: WT	stk11_status: Mut	tp53_status: WT	stk11_aa_mut: L282fs*3			total RNA	Samples are processed in parallel in 96-well plates to minimize potential variation. Reaction purification is achieved using magnetic binding beads for cDNA and Qiagen RNeasy kits for cRNA purification. Isolated total RNA samples were assayed for quality (Agilent Bioanalyzer) and yield (Ribogreen) metrics prior to amplification.	biotin	Samples were amplified and labeled using a custom automated version of the NuGEN Ovation v2 with WB (whole blood) reagents protocol (using Ribo-SPIA amplification). The labeled molecules are biotinylated-cRNA. Sample amplification and labeling were performed by LabCorp Clinical Trials-Genomic Services in Seattle, Washington.	9606	GeneChip microarrays are loaded with the fragmented target sample/hybridization buffer mix using standard manual techniques. Arrays are hybridized for 18 hours at 45C with vigorous mixing. Unbound sample is removed and staining is accomplished through the binding of streptavidin conjugated phycoerythrin to the hybridized target. Excess label is removed. Washing and staining steps are performed by…	Arrays are scanned using a GeneChip Scanner 3000 7G with a 48 array autoloader. The scanner maintains the optimal temperature for the arrays prior to and during scanning.	IRON normalization was performed on the dataset, batch corrected for RNA quality using PLS	GPL15048	Steven,,Eschrich	Steven.Eschrich@moffitt.org	Biostatistics & Bioinformatics	Moffitt Cancer Center	12902 Magnolia Drive	Tampa	FL	33612	USA	ftp://ftp.ncbi.nlm.nih.gov/geo/samples/GSM1854nnn/GSM1854953/suppl/GSM1854953__52070900784384100309406331554354.CEL.gz	60607	55
GSM1854954	lung_K239	GSM1854954	Public on Oct 21 2015	Aug 14 2015	Oct 23 2015	RNA	1	lung adenocarcinoma	Homo sapiens	barcode_microarray: @52070900784384100309406331554363	filename_microarray: @52070900784384100309406331554363_1_1.CEL	rna_barin: 9.1	patient_id: K239	gender: M	age_at_diagnosis: 84	race: WHITE	spanish_hispanic: Non Spanish/Hispanic	smoking_status: Missing	vital_status: Alive	survival_time_in_days: 996	Stage: 4	kras_status: Mut	egfr_status: WT	stk11_status: WT	tp53_status: WT	kras_aa_mut: G12GC			total RNA	Samples are processed in parallel in 96-well plates to minimize potential variation. Reaction purification is achieved using magnetic binding beads for cDNA and Qiagen RNeasy kits for cRNA purification. Isolated total RNA samples were assayed for quality (Agilent Bioanalyzer) and yield (Ribogreen) metrics prior to amplification.	biotin	Samples were amplified and labeled using a custom automated version of the NuGEN Ovation v2 with WB (whole blood) reagents protocol (using Ribo-SPIA amplification). The labeled molecules are biotinylated-cRNA. Sample amplification and labeling were performed by LabCorp Clinical Trials-Genomic Services in Seattle, Washington.	9606	GeneChip microarrays are loaded with the fragmented target sample/hybridization buffer mix using standard manual techniques. Arrays are hybridized for 18 hours at 45C with vigorous mixing. Unbound sample is removed and staining is accomplished through the binding of streptavidin conjugated phycoerythrin to the hybridized target. Excess label is removed. Washing and staining steps are performed by…	Arrays are scanned using a GeneChip Scanner 3000 7G with a 48 array autoloader. The scanner maintains the optimal temperature for the arrays prior to and during scanning.	IRON normalization was performed on the dataset, batch corrected for RNA quality using PLS	GPL15048	Steven,,Eschrich	Steven.Eschrich@moffitt.org	Biostatistics & Bioinformatics	Moffitt Cancer Center	12902 Magnolia Drive	Tampa	FL	33612	USA	ftp://ftp.ncbi.nlm.nih.gov/geo/samples/GSM1854nnn/GSM1854954/suppl/GSM1854954__52070900784384100309406331554363_1_1.CEL.gz	60607	84
GSM1854955	lung_K185	GSM1854955	Public on Oct 21 2015	Aug 14 2015	Oct 23 2015	RNA	1	lung adenocarcinoma	Homo sapiens	barcode_microarray: @52070900784438031610407113554135	filename_microarray: @52070900784438031610407113554135_1_1.CEL	rna_barin: 8.7	patient_id: K185	gender: F	age_at_diagnosis: 72	race: WHITE	spanish_hispanic: Non Spanish/Hispanic	smoking_status: Ever	vital_status: Alive	survival_time_in_days: 758	Stage: 3A	kras_status: Mut	egfr_status: WT	stk11_status: Mut	tp53_status: WT	kras_aa_mut: G12GC	stk11_aa_mut: L55fs*5		total RNA	Samples are processed in parallel in 96-well plates to minimize potential variation. Reaction purification is achieved using magnetic binding beads for cDNA and Qiagen RNeasy kits for cRNA purification. Isolated total RNA samples were assayed for quality (Agilent Bioanalyzer) and yield (Ribogreen) metrics prior to amplification.	biotin	Samples were amplified and labeled using a custom automated version of the NuGEN Ovation v2 with WB (whole blood) reagents protocol (using Ribo-SPIA amplification). The labeled molecules are biotinylated-cRNA. Sample amplification and labeling were performed by LabCorp Clinical Trials-Genomic Services in Seattle, Washington.	9606	GeneChip microarrays are loaded with the fragmented target sample/hybridization buffer mix using standard manual techniques. Arrays are hybridized for 18 hours at 45C with vigorous mixing. Unbound sample is removed and staining is accomplished through the binding of streptavidin conjugated phycoerythrin to the hybridized target. Excess label is removed. Washing and staining steps are performed by…	Arrays are scanned using a GeneChip Scanner 3000 7G with a 48 array autoloader. The scanner maintains the optimal temperature for the arrays prior to and during scanning.	IRON normalization was performed on the dataset, batch corrected for RNA quality using PLS	GPL15048	Steven,,Eschrich	Steven.Eschrich@moffitt.org	Biostatistics & Bioinformatics	Moffitt Cancer Center	12902 Magnolia Drive	Tampa	FL	33612	USA	ftp://ftp.ncbi.nlm.nih.gov/geo/samples/GSM1854nnn/GSM1854955/suppl/GSM1854955__52070900784438031610407113554135_1_1.CEL.gz	60607	72
GSM1854956	lung_K180	GSM1854956	Public on Oct 21 2015	Aug 14 2015	Oct 23 2015	RNA	1	lung adenocarcinoma	Homo sapiens	barcode_microarray: @52070900784457090210408219712509	filename_microarray: @52070900784457090210408219712509_1_1.CEL	rna_barin: 9.3	patient_id: K180	gender: M	age_at_diagnosis: 77	race: WHITE	spanish_hispanic: Non Spanish/Hispanic	smoking_status: Ever	vital_status: Dead	survival_time_in_days: 460	Stage: 1A	kras_status: WT	egfr_status: WT	stk11_status: WT	tp53_status: Mut	tp53_aa_mut: P172fs*3			total RNA	Samples are processed in parallel in 96-well plates to minimize potential variation. Reaction purification is achieved using magnetic binding beads for cDNA and Qiagen RNeasy kits for cRNA purification. Isolated total RNA samples were assayed for quality (Agilent Bioanalyzer) and yield (Ribogreen) metrics prior to amplification.	biotin	Samples were amplified and labeled using a custom automated version of the NuGEN Ovation v2 with WB (whole blood) reagents protocol (using Ribo-SPIA amplification). The labeled molecules are biotinylated-cRNA. Sample amplification and labeling were performed by LabCorp Clinical Trials-Genomic Services in Seattle, Washington.	9606	GeneChip microarrays are loaded with the fragmented target sample/hybridization buffer mix using standard manual techniques. Arrays are hybridized for 18 hours at 45C with vigorous mixing. Unbound sample is removed and staining is accomplished through the binding of streptavidin conjugated phycoerythrin to the hybridized target. Excess label is removed. Washing and staining steps are performed by…	Arrays are scanned using a GeneChip Scanner 3000 7G with a 48 array autoloader. The scanner maintains the optimal temperature for the arrays prior to and during scanning.	IRON normalization was performed on the dataset, batch corrected for RNA quality using PLS	GPL15048	Steven,,Eschrich	Steven.Eschrich@moffitt.org	Biostatistics & Bioinformatics	Moffitt Cancer Center	12902 Magnolia Drive	Tampa	FL	33612	USA	ftp://ftp.ncbi.nlm.nih.gov/geo/samples/GSM1854nnn/GSM1854956/suppl/GSM1854956__52070900784457090210408219712509_1_1.CEL.gz	60607	77
GSM1854957	lung_K066	GSM1854957	Public on Oct 21 2015	Aug 14 2015	Oct 23 2015	RNA	1	lung adenocarcinoma	Homo sapiens	barcode_microarray: @52070900784457090210408219712510	filename_microarray: @52070900784457090210408219712510_1_1.CEL	rna_barin: 9.2	patient_id: K066	gender: F	age_at_diagnosis: 77	race: WHITE	spanish_hispanic: Non Spanish/Hispanic	smoking_status: Ever	vital_status: Dead	survival_time_in_days: 283	Stage: 2A	kras_status: WT	egfr_status: WT	stk11_status: WT	tp53_status: WT				total RNA	Samples are processed in parallel in 96-well plates to minimize potential variation. Reaction purification is achieved using magnetic binding beads for cDNA and Qiagen RNeasy kits for cRNA purification. Isolated total RNA samples were assayed for quality (Agilent Bioanalyzer) and yield (Ribogreen) metrics prior to amplification.	biotin	Samples were amplified and labeled using a custom automated version of the NuGEN Ovation v2 with WB (whole blood) reagents protocol (using Ribo-SPIA amplification). The labeled molecules are biotinylated-cRNA. Sample amplification and labeling were performed by LabCorp Clinical Trials-Genomic Services in Seattle, Washington.	9606	GeneChip microarrays are loaded with the fragmented target sample/hybridization buffer mix using standard manual techniques. Arrays are hybridized for 18 hours at 45C with vigorous mixing. Unbound sample is removed and staining is accomplished through the binding of streptavidin conjugated phycoerythrin to the hybridized target. Excess label is removed. Washing and staining steps are performed by…	Arrays are scanned using a GeneChip Scanner 3000 7G with a 48 array autoloader. The scanner maintains the optimal temperature for the arrays prior to and during scanning.	IRON normalization was performed on the dataset, batch corrected for RNA quality using PLS	GPL15048	Steven,,Eschrich	Steven.Eschrich@moffitt.org	Biostatistics & Bioinformatics	Moffitt Cancer Center	12902 Magnolia Drive	Tampa	FL	33612	USA	ftp://ftp.ncbi.nlm.nih.gov/geo/samples/GSM1854nnn/GSM1854957/suppl/GSM1854957__52070900784457090210408219712510_1_1.CEL.gz	60607	77
GSM1854958	lung_K192	GSM1854958	Public on Oct 21 2015	Aug 14 2015	Oct 23 2015	RNA	1	lung adenocarcinoma	Homo sapiens	barcode_microarray: @52070900784457090210408219712517	filename_microarray: @52070900784457090210408219712517_1_1.CEL	rna_barin: 8.6	patient_id: K192	gender: F	age_at_diagnosis: 79	race: WHITE	spanish_hispanic: Non Spanish/Hispanic	smoking_status: Ever	vital_status: Alive	survival_time_in_days: 921	Stage: 1A	kras_status: WT	egfr_status: WT	stk11_status: WT	tp53_status: WT				total RNA	Samples are processed in parallel in 96-well plates to minimize potential variation. Reaction purification is achieved using magnetic binding beads for cDNA and Qiagen RNeasy kits for cRNA purification. Isolated total RNA samples were assayed for quality (Agilent Bioanalyzer) and yield (Ribogreen) metrics prior to amplification.	biotin	Samples were amplified and labeled using a custom automated version of the NuGEN Ovation v2 with WB (whole blood) reagents protocol (using Ribo-SPIA amplification). The labeled molecules are biotinylated-cRNA. Sample amplification and labeling were performed by LabCorp Clinical Trials-Genomic Services in Seattle, Washington.	9606	GeneChip microarrays are loaded with the fragmented target sample/hybridization buffer mix using standard manual techniques. Arrays are hybridized for 18 hours at 45C with vigorous mixing. Unbound sample is removed and staining is accomplished through the binding of streptavidin conjugated phycoerythrin to the hybridized target. Excess label is removed. Washing and staining steps are performed by…	Arrays are scanned using a GeneChip Scanner 3000 7G with a 48 array autoloader. The scanner maintains the optimal temperature for the arrays prior to and during scanning.	IRON normalization was performed on the dataset, batch corrected for RNA quality using PLS	GPL15048	Steven,,Eschrich	Steven.Eschrich@moffitt.org	Biostatistics & Bioinformatics	Moffitt Cancer Center	12902 Magnolia Drive	Tampa	FL	33612	USA	ftp://ftp.ncbi.nlm.nih.gov/geo/samples/GSM1854nnn/GSM1854958/suppl/GSM1854958__52070900784457090210408219712517_1_1.CEL.gz	60607	79
GSM1854960	lung_K123	GSM1854960	Public on Oct 21 2015	Aug 14 2015	Oct 23 2015	RNA	1	lung adenocarcinoma	Homo sapiens	barcode_microarray: @52070900784457090210408219712519	filename_microarray: @52070900784457090210408219712519_1_1.CEL	rna_barin: 9	patient_id: K123	gender: M	age_at_diagnosis: 60	race: WHITE	spanish_hispanic: Non Spanish/Hispanic	smoking_status: Ever	vital_status: Alive	survival_time_in_days: 949	Stage: 2B	kras_status: Mut	egfr_status: WT	stk11_status: WT	tp53_status: Mut	kras_aa_mut: G12GD	stk11_aa_inherited: N226S	tp53_aa_mut: R273C	total RNA	Samples are processed in parallel in 96-well plates to minimize potential variation. Reaction purification is achieved using magnetic binding beads for cDNA and Qiagen RNeasy kits for cRNA purification. Isolated total RNA samples were assayed for quality (Agilent Bioanalyzer) and yield (Ribogreen) metrics prior to amplification.	biotin	Samples were amplified and labeled using a custom automated version of the NuGEN Ovation v2 with WB (whole blood) reagents protocol (using Ribo-SPIA amplification). The labeled molecules are biotinylated-cRNA. Sample amplification and labeling were performed by LabCorp Clinical Trials-Genomic Services in Seattle, Washington.	9606	GeneChip microarrays are loaded with the fragmented target sample/hybridization buffer mix using standard manual techniques. Arrays are hybridized for 18 hours at 45C with vigorous mixing. Unbound sample is removed and staining is accomplished through the binding of streptavidin conjugated phycoerythrin to the hybridized target. Excess label is removed. Washing and staining steps are performed by…	Arrays are scanned using a GeneChip Scanner 3000 7G with a 48 array autoloader. The scanner maintains the optimal temperature for the arrays prior to and during scanning.	IRON normalization was performed on the dataset, batch corrected for RNA quality using PLS	GPL15048	Steven,,Eschrich	Steven.Eschrich@moffitt.org	Biostatistics & Bioinformatics	Moffitt Cancer Center	12902 Magnolia Drive	Tampa	FL	33612	USA	ftp://ftp.ncbi.nlm.nih.gov/geo/samples/GSM1854nnn/GSM1854960/suppl/GSM1854960__52070900784457090210408219712519_1_1.CEL.gz	60607	60
GSM1854961	lung_K255	GSM1854961	Public on Oct 21 2015	Aug 14 2015	Oct 23 2015	RNA	1	lung adenocarcinoma	Homo sapiens	barcode_microarray: @52070900784457090210408219712523	filename_microarray: @52070900784457090210408219712523_1_1.CEL	rna_barin: 8.6	patient_id: K255	gender: F	age_at_diagnosis: 70	race: WHITE	spanish_hispanic: Non Spanish/Hispanic	smoking_status: Missing	vital_status: Dead	survival_time_in_days: 113	Stage: 4	kras_status: WT	egfr_status: WT	stk11_status: WT	tp53_status: Mut	tp53_aa_mut: Y163S			total RNA	Samples are processed in parallel in 96-well plates to minimize potential variation. Reaction purification is achieved using magnetic binding beads for cDNA and Qiagen RNeasy kits for cRNA purification. Isolated total RNA samples were assayed for quality (Agilent Bioanalyzer) and yield (Ribogreen) metrics prior to amplification.	biotin	Samples were amplified and labeled using a custom automated version of the NuGEN Ovation v2 with WB (whole blood) reagents protocol (using Ribo-SPIA amplification). The labeled molecules are biotinylated-cRNA. Sample amplification and labeling were performed by LabCorp Clinical Trials-Genomic Services in Seattle, Washington.	9606	GeneChip microarrays are loaded with the fragmented target sample/hybridization buffer mix using standard manual techniques. Arrays are hybridized for 18 hours at 45C with vigorous mixing. Unbound sample is removed and staining is accomplished through the binding of streptavidin conjugated phycoerythrin to the hybridized target. Excess label is removed. Washing and staining steps are performed by…	Arrays are scanned using a GeneChip Scanner 3000 7G with a 48 array autoloader. The scanner maintains the optimal temperature for the arrays prior to and during scanning.	IRON normalization was performed on the dataset, batch corrected for RNA quality using PLS	GPL15048	Steven,,Eschrich	Steven.Eschrich@moffitt.org	Biostatistics & Bioinformatics	Moffitt Cancer Center	12902 Magnolia Drive	Tampa	FL	33612	USA	ftp://ftp.ncbi.nlm.nih.gov/geo/samples/GSM1854nnn/GSM1854961/suppl/GSM1854961__52070900784457090210408219712523_1_1.CEL.gz	60607	70
GSM1854962	lung_K243	GSM1854962	Public on Oct 21 2015	Aug 14 2015	Oct 23 2015	RNA	1	lung adenocarcinoma	Homo sapiens	barcode_microarray: @52070900784457090210408219712526	filename_microarray: @52070900784457090210408219712526_1_1.CEL	rna_barin: 9.4	patient_id: K243	gender: M	age_at_diagnosis: 74	race: WHITE	spanish_hispanic: Non Spanish/Hispanic	smoking_status: Ever	vital_status: Alive	survival_time_in_days: 808	Stage: 3A	kras_status: Mut	egfr_status: WT	stk11_status: WT	tp53_status: WT	kras_aa_mut: G12GC			total RNA	Samples are processed in parallel in 96-well plates to minimize potential variation. Reaction purification is achieved using magnetic binding beads for cDNA and Qiagen RNeasy kits for cRNA purification. Isolated total RNA samples were assayed for quality (Agilent Bioanalyzer) and yield (Ribogreen) metrics prior to amplification.	biotin	Samples were amplified and labeled using a custom automated version of the NuGEN Ovation v2 with WB (whole blood) reagents protocol (using Ribo-SPIA amplification). The labeled molecules are biotinylated-cRNA. Sample amplification and labeling were performed by LabCorp Clinical Trials-Genomic Services in Seattle, Washington.	9606	GeneChip microarrays are loaded with the fragmented target sample/hybridization buffer mix using standard manual techniques. Arrays are hybridized for 18 hours at 45C with vigorous mixing. Unbound sample is removed and staining is accomplished through the binding of streptavidin conjugated phycoerythrin to the hybridized target. Excess label is removed. Washing and staining steps are performed by…	Arrays are scanned using a GeneChip Scanner 3000 7G with a 48 array autoloader. The scanner maintains the optimal temperature for the arrays prior to and during scanning.	IRON normalization was performed on the dataset, batch corrected for RNA quality using PLS	GPL15048	Steven,,Eschrich	Steven.Eschrich@moffitt.org	Biostatistics & Bioinformatics	Moffitt Cancer Center	12902 Magnolia Drive	Tampa	FL	33612	USA	ftp://ftp.ncbi.nlm.nih.gov/geo/samples/GSM1854nnn/GSM1854962/suppl/GSM1854962__52070900784457090210408219712526_1_1.CEL.gz	60607	74
GSM1854963	lung_K143	GSM1854963	Public on Oct 21 2015	Aug 14 2015	Oct 23 2015	RNA	1	lung adenocarcinoma	Homo sapiens	barcode_microarray: @52070900784457090210408219712527	filename_microarray: @52070900784457090210408219712527_1_1.CEL	rna_barin: 7.5	patient_id: K143	gender: F	age_at_diagnosis: 72	race: WHITE	spanish_hispanic: Non Spanish/Hispanic	smoking_status: Ever	vital_status: Dead	survival_time_in_days: 35	Stage: 2A	kras_status: Mut	egfr_status: WT	stk11_status: WT	tp53_status: WT	kras_aa_mut: G13GD			total RNA	Samples are processed in parallel in 96-well plates to minimize potential variation. Reaction purification is achieved using magnetic binding beads for cDNA and Qiagen RNeasy kits for cRNA purification. Isolated total RNA samples were assayed for quality (Agilent Bioanalyzer) and yield (Ribogreen) metrics prior to amplification.	biotin	Samples were amplified and labeled using a custom automated version of the NuGEN Ovation v2 with WB (whole blood) reagents protocol (using Ribo-SPIA amplification). The labeled molecules are biotinylated-cRNA. Sample amplification and labeling were performed by LabCorp Clinical Trials-Genomic Services in Seattle, Washington.	9606	GeneChip microarrays are loaded with the fragmented target sample/hybridization buffer mix using standard manual techniques. Arrays are hybridized for 18 hours at 45C with vigorous mixing. Unbound sample is removed and staining is accomplished through the binding of streptavidin conjugated phycoerythrin to the hybridized target. Excess label is removed. Washing and staining steps are performed by…	Arrays are scanned using a GeneChip Scanner 3000 7G with a 48 array autoloader. The scanner maintains the optimal temperature for the arrays prior to and during scanning.	IRON normalization was performed on the dataset, batch corrected for RNA quality using PLS	GPL15048	Steven,,Eschrich	Steven.Eschrich@moffitt.org	Biostatistics & Bioinformatics	Moffitt Cancer Center	12902 Magnolia Drive	Tampa	FL	33612	USA	ftp://ftp.ncbi.nlm.nih.gov/geo/samples/GSM1854nnn/GSM1854963/suppl/GSM1854963__52070900784457090210408219712527_1_1.CEL.gz	60607	72
GSM1854964	lung_K253	GSM1854964	Public on Oct 21 2015	Aug 14 2015	Oct 23 2015	RNA	1	lung adenocarcinoma	Homo sapiens	barcode_microarray: @52070900784457090210408219712528	filename_microarray: @52070900784457090210408219712528_1_1.CEL	rna_barin: 8.3	patient_id: K253	gender: M	age_at_diagnosis: 78	race: WHITE	spanish_hispanic: Non Spanish/Hispanic	smoking_status: Ever	vital_status: Alive	survival_time_in_days: 642	Stage: 1A	kras_status: Mut	egfr_status: WT	stk11_status: WT	tp53_status: WT	kras_aa_mut: G12GD			total RNA	Samples are processed in parallel in 96-well plates to minimize potential variation. Reaction purification is achieved using magnetic binding beads for cDNA and Qiagen RNeasy kits for cRNA purification. Isolated total RNA samples were assayed for quality (Agilent Bioanalyzer) and yield (Ribogreen) metrics prior to amplification.	biotin	Samples were amplified and labeled using a custom automated version of the NuGEN Ovation v2 with WB (whole blood) reagents protocol (using Ribo-SPIA amplification). The labeled molecules are biotinylated-cRNA. Sample amplification and labeling were performed by LabCorp Clinical Trials-Genomic Services in Seattle, Washington.	9606	GeneChip microarrays are loaded with the fragmented target sample/hybridization buffer mix using standard manual techniques. Arrays are hybridized for 18 hours at 45C with vigorous mixing. Unbound sample is removed and staining is accomplished through the binding of streptavidin conjugated phycoerythrin to the hybridized target. Excess label is removed. Washing and staining steps are performed by…	Arrays are scanned using a GeneChip Scanner 3000 7G with a 48 array autoloader. The scanner maintains the optimal temperature for the arrays prior to and during scanning.	IRON normalization was performed on the dataset, batch corrected for RNA quality using PLS	GPL15048	Steven,,Eschrich	Steven.Eschrich@moffitt.org	Biostatistics & Bioinformatics	Moffitt Cancer Center	12902 Magnolia Drive	Tampa	FL	33612	USA	ftp://ftp.ncbi.nlm.nih.gov/geo/samples/GSM1854nnn/GSM1854964/suppl/GSM1854964__52070900784457090210408219712528_1_1.CEL.gz	60607	78
GSM1854965	lung_K235	GSM1854965	Public on Oct 21 2015	Aug 14 2015	Oct 23 2015	RNA	1	lung adenocarcinoma	Homo sapiens	barcode_microarray: @52070900784457090210408219712530	filename_microarray: @52070900784457090210408219712530_1_1.CEL	rna_barin: 8	patient_id: K235	gender: F	age_at_diagnosis: 71	race: WHITE	spanish_hispanic: Non Spanish/Hispanic	smoking_status: Ever	vital_status: Dead	survival_time_in_days: 680	Stage: 1A	kras_status: Mut	egfr_status: WT	stk11_status: WT	tp53_status: WT	kras_aa_mut: G12GD			total RNA	Samples are processed in parallel in 96-well plates to minimize potential variation. Reaction purification is achieved using magnetic binding beads for cDNA and Qiagen RNeasy kits for cRNA purification. Isolated total RNA samples were assayed for quality (Agilent Bioanalyzer) and yield (Ribogreen) metrics prior to amplification.	biotin	Samples were amplified and labeled using a custom automated version of the NuGEN Ovation v2 with WB (whole blood) reagents protocol (using Ribo-SPIA amplification). The labeled molecules are biotinylated-cRNA. Sample amplification and labeling were performed by LabCorp Clinical Trials-Genomic Services in Seattle, Washington.	9606	GeneChip microarrays are loaded with the fragmented target sample/hybridization buffer mix using standard manual techniques. Arrays are hybridized for 18 hours at 45C with vigorous mixing. Unbound sample is removed and staining is accomplished through the binding of streptavidin conjugated phycoerythrin to the hybridized target. Excess label is removed. Washing and staining steps are performed by…	Arrays are scanned using a GeneChip Scanner 3000 7G with a 48 array autoloader. The scanner maintains the optimal temperature for the arrays prior to and during scanning.	IRON normalization was performed on the dataset, batch corrected for RNA quality using PLS	GPL15048	Steven,,Eschrich	Steven.Eschrich@moffitt.org	Biostatistics & Bioinformatics	Moffitt Cancer Center	12902 Magnolia Drive	Tampa	FL	33612	USA	ftp://ftp.ncbi.nlm.nih.gov/geo/samples/GSM1854nnn/GSM1854965/suppl/GSM1854965__52070900784457090210408219712530_1_1.CEL.gz	60607	71
GSM1854966	lung_K010	GSM1854966	Public on Oct 21 2015	Aug 14 2015	Oct 23 2015	RNA	1	lung adenocarcinoma	Homo sapiens	barcode_microarray: @52070900784457090210408219712537	filename_microarray: @52070900784457090210408219712537_1_1.CEL	rna_barin: 8.6	patient_id: K010	gender: M	age_at_diagnosis: 84	race: WHITE	spanish_hispanic: Non Spanish/Hispanic	smoking_status: Ever	vital_status: Dead	survival_time_in_days: 23	Stage: 4	kras_status: WT	egfr_status: WT	stk11_status: WT	tp53_status: WT				total RNA	Samples are processed in parallel in 96-well plates to minimize potential variation. Reaction purification is achieved using magnetic binding beads for cDNA and Qiagen RNeasy kits for cRNA purification. Isolated total RNA samples were assayed for quality (Agilent Bioanalyzer) and yield (Ribogreen) metrics prior to amplification.	biotin	Samples were amplified and labeled using a custom automated version of the NuGEN Ovation v2 with WB (whole blood) reagents protocol (using Ribo-SPIA amplification). The labeled molecules are biotinylated-cRNA. Sample amplification and labeling were performed by LabCorp Clinical Trials-Genomic Services in Seattle, Washington.	9606	GeneChip microarrays are loaded with the fragmented target sample/hybridization buffer mix using standard manual techniques. Arrays are hybridized for 18 hours at 45C with vigorous mixing. Unbound sample is removed and staining is accomplished through the binding of streptavidin conjugated phycoerythrin to the hybridized target. Excess label is removed. Washing and staining steps are performed by…	Arrays are scanned using a GeneChip Scanner 3000 7G with a 48 array autoloader. The scanner maintains the optimal temperature for the arrays prior to and during scanning.	IRON normalization was performed on the dataset, batch corrected for RNA quality using PLS	GPL15048	Steven,,Eschrich	Steven.Eschrich@moffitt.org	Biostatistics & Bioinformatics	Moffitt Cancer Center	12902 Magnolia Drive	Tampa	FL	33612	USA	ftp://ftp.ncbi.nlm.nih.gov/geo/samples/GSM1854nnn/GSM1854966/suppl/GSM1854966__52070900784457090210408219712537_1_1.CEL.gz	60607	84
GSM1854967	lung_K025	GSM1854967	Public on Oct 21 2015	Aug 14 2015	Oct 23 2015	RNA	1	lung adenocarcinoma	Homo sapiens	barcode_microarray: @52070900784457090210408219712545	filename_microarray: @52070900784457090210408219712545_1_1.CEL	rna_barin: 8.5	patient_id: K025	gender: M	age_at_diagnosis: 78	race: WHITE	spanish_hispanic: Non Spanish/Hispanic	smoking_status: Ever	vital_status: Alive	survival_time_in_days: 924	Stage: 1B	kras_status: Mut	egfr_status: WT	stk11_status: WT	tp53_status: Mut	kras_aa_mut: G12GC	tp53_aa_mut: RW!60_161		total RNA	Samples are processed in parallel in 96-well plates to minimize potential variation. Reaction purification is achieved using magnetic binding beads for cDNA and Qiagen RNeasy kits for cRNA purification. Isolated total RNA samples were assayed for quality (Agilent Bioanalyzer) and yield (Ribogreen) metrics prior to amplification.	biotin	Samples were amplified and labeled using a custom automated version of the NuGEN Ovation v2 with WB (whole blood) reagents protocol (using Ribo-SPIA amplification). The labeled molecules are biotinylated-cRNA. Sample amplification and labeling were performed by LabCorp Clinical Trials-Genomic Services in Seattle, Washington.	9606	GeneChip microarrays are loaded with the fragmented target sample/hybridization buffer mix using standard manual techniques. Arrays are hybridized for 18 hours at 45C with vigorous mixing. Unbound sample is removed and staining is accomplished through the binding of streptavidin conjugated phycoerythrin to the hybridized target. Excess label is removed. Washing and staining steps are performed by…	Arrays are scanned using a GeneChip Scanner 3000 7G with a 48 array autoloader. The scanner maintains the optimal temperature for the arrays prior to and during scanning.	IRON normalization was performed on the dataset, batch corrected for RNA quality using PLS	GPL15048	Steven,,Eschrich	Steven.Eschrich@moffitt.org	Biostatistics & Bioinformatics	Moffitt Cancer Center	12902 Magnolia Drive	Tampa	FL	33612	USA	ftp://ftp.ncbi.nlm.nih.gov/geo/samples/GSM1854nnn/GSM1854967/suppl/GSM1854967__52070900784457090210408219712545_1_1.CEL.gz	60607	78
GSM1854969	lung_K441	GSM1854969	Public on Oct 21 2015	Aug 14 2015	Oct 23 2015	RNA	1	lung adenocarcinoma	Homo sapiens	barcode_microarray: @52070900784457090210408219712551	filename_microarray: @52070900784457090210408219712551_1_1.CEL	rna_barin: 7.1	patient_id: K441	gender: F	age_at_diagnosis: 71	race: WHITE	spanish_hispanic: Non Spanish/Hispanic	smoking_status: Ever	vital_status: Alive	survival_time_in_days: 356	Stage: 1A	kras_status: WT	egfr_status: WT	stk11_status: WT	tp53_status: WT				total RNA	Samples are processed in parallel in 96-well plates to minimize potential variation. Reaction purification is achieved using magnetic binding beads for cDNA and Qiagen RNeasy kits for cRNA purification. Isolated total RNA samples were assayed for quality (Agilent Bioanalyzer) and yield (Ribogreen) metrics prior to amplification.	biotin	Samples were amplified and labeled using a custom automated version of the NuGEN Ovation v2 with WB (whole blood) reagents protocol (using Ribo-SPIA amplification). The labeled molecules are biotinylated-cRNA. Sample amplification and labeling were performed by LabCorp Clinical Trials-Genomic Services in Seattle, Washington.	9606	GeneChip microarrays are loaded with the fragmented target sample/hybridization buffer mix using standard manual techniques. Arrays are hybridized for 18 hours at 45C with vigorous mixing. Unbound sample is removed and staining is accomplished through the binding of streptavidin conjugated phycoerythrin to the hybridized target. Excess label is removed. Washing and staining steps are performed by…	Arrays are scanned using a GeneChip Scanner 3000 7G with a 48 array autoloader. The scanner maintains the optimal temperature for the arrays prior to and during scanning.	IRON normalization was performed on the dataset, batch corrected for RNA quality using PLS	GPL15048	Steven,,Eschrich	Steven.Eschrich@moffitt.org	Biostatistics & Bioinformatics	Moffitt Cancer Center	12902 Magnolia Drive	Tampa	FL	33612	USA	ftp://ftp.ncbi.nlm.nih.gov/geo/samples/GSM1854nnn/GSM1854969/suppl/GSM1854969__52070900784457090210408219712551_1_1.CEL.gz	60607	71
GSM1854970	lung_K351	GSM1854970	Public on Oct 21 2015	Aug 14 2015	Oct 23 2015	RNA	1	lung adenocarcinoma	Homo sapiens	barcode_microarray: @52070900784457090210408219712552	filename_microarray: @52070900784457090210408219712552_1_1.CEL	rna_barin: 5.8	patient_id: K351	gender: M	age_at_diagnosis: 64	race: WHITE	spanish_hispanic: Non Spanish/Hispanic	smoking_status: Ever	vital_status: Alive	survival_time_in_days: 392	Stage: 1B	kras_status: WT	egfr_status: WT	stk11_status: WT	tp53_status: Mut	tp53_aa_mut: S241C			total RNA	Samples are processed in parallel in 96-well plates to minimize potential variation. Reaction purification is achieved using magnetic binding beads for cDNA and Qiagen RNeasy kits for cRNA purification. Isolated total RNA samples were assayed for quality (Agilent Bioanalyzer) and yield (Ribogreen) metrics prior to amplification.	biotin	Samples were amplified and labeled using a custom automated version of the NuGEN Ovation v2 with WB (whole blood) reagents protocol (using Ribo-SPIA amplification). The labeled molecules are biotinylated-cRNA. Sample amplification and labeling were performed by LabCorp Clinical Trials-Genomic Services in Seattle, Washington.	9606	GeneChip microarrays are loaded with the fragmented target sample/hybridization buffer mix using standard manual techniques. Arrays are hybridized for 18 hours at 45C with vigorous mixing. Unbound sample is removed and staining is accomplished through the binding of streptavidin conjugated phycoerythrin to the hybridized target. Excess label is removed. Washing and staining steps are performed by…	Arrays are scanned using a GeneChip Scanner 3000 7G with a 48 array autoloader. The scanner maintains the optimal temperature for the arrays prior to and during scanning.	IRON normalization was performed on the dataset, batch corrected for RNA quality using PLS	GPL15048	Steven,,Eschrich	Steven.Eschrich@moffitt.org	Biostatistics & Bioinformatics	Moffitt Cancer Center	12902 Magnolia Drive	Tampa	FL	33612	USA	ftp://ftp.ncbi.nlm.nih.gov/geo/samples/GSM1854nnn/GSM1854970/suppl/GSM1854970__52070900784457090210408219712552_1_1.CEL.gz	60607	64
GSM1854971	lung_K099	GSM1854971	Public on Oct 21 2015	Aug 14 2015	Oct 23 2015	RNA	1	lung adenocarcinoma	Homo sapiens	barcode_microarray: @52070900784457090210408219712556	filename_microarray: @52070900784457090210408219712556_1_1.CEL	rna_barin: 7.5	patient_id: K099	gender: M	age_at_diagnosis: 83	race: WHITE	spanish_hispanic: Non Spanish/Hispanic	smoking_status: Ever	vital_status: Alive	survival_time_in_days: 489	Stage: 1B	kras_status: WT	egfr_status: WT	stk11_status: Mut	tp53_status: WT	stk11_aa_mut: D53fs*11			total RNA	Samples are processed in parallel in 96-well plates to minimize potential variation. Reaction purification is achieved using magnetic binding beads for cDNA and Qiagen RNeasy kits for cRNA purification. Isolated total RNA samples were assayed for quality (Agilent Bioanalyzer) and yield (Ribogreen) metrics prior to amplification.	biotin	Samples were amplified and labeled using a custom automated version of the NuGEN Ovation v2 with WB (whole blood) reagents protocol (using Ribo-SPIA amplification). The labeled molecules are biotinylated-cRNA. Sample amplification and labeling were performed by LabCorp Clinical Trials-Genomic Services in Seattle, Washington.	9606	GeneChip microarrays are loaded with the fragmented target sample/hybridization buffer mix using standard manual techniques. Arrays are hybridized for 18 hours at 45C with vigorous mixing. Unbound sample is removed and staining is accomplished through the binding of streptavidin conjugated phycoerythrin to the hybridized target. Excess label is removed. Washing and staining steps are performed by…	Arrays are scanned using a GeneChip Scanner 3000 7G with a 48 array autoloader. The scanner maintains the optimal temperature for the arrays prior to and during scanning.	IRON normalization was performed on the dataset, batch corrected for RNA quality using PLS	GPL15048	Steven,,Eschrich	Steven.Eschrich@moffitt.org	Biostatistics & Bioinformatics	Moffitt Cancer Center	12902 Magnolia Drive	Tampa	FL	33612	USA	ftp://ftp.ncbi.nlm.nih.gov/geo/samples/GSM1854nnn/GSM1854971/suppl/GSM1854971__52070900784457090210408219712556_1_1.CEL.gz	60607	83
GSM1854972	lung_K309	GSM1854972	Public on Oct 21 2015	Aug 14 2015	Oct 23 2015	RNA	1	lung adenocarcinoma	Homo sapiens	barcode_microarray: @52070900784470090310408220037357	filename_microarray: @52070900784470090310408220037357_1_1.CEL	rna_barin: 9.1	patient_id: K309	gender: F	age_at_diagnosis: 64	race: WHITE	spanish_hispanic: Non Spanish/Hispanic	smoking_status: Missing	vital_status: Alive	survival_time_in_days: 919	Stage: 3B	kras_status: Mut	egfr_status: WT	stk11_status: WT	tp53_status: WT	kras_aa_mut: G12GC			total RNA	Samples are processed in parallel in 96-well plates to minimize potential variation. Reaction purification is achieved using magnetic binding beads for cDNA and Qiagen RNeasy kits for cRNA purification. Isolated total RNA samples were assayed for quality (Agilent Bioanalyzer) and yield (Ribogreen) metrics prior to amplification.	biotin	Samples were amplified and labeled using a custom automated version of the NuGEN Ovation v2 with WB (whole blood) reagents protocol (using Ribo-SPIA amplification). The labeled molecules are biotinylated-cRNA. Sample amplification and labeling were performed by LabCorp Clinical Trials-Genomic Services in Seattle, Washington.	9606	GeneChip microarrays are loaded with the fragmented target sample/hybridization buffer mix using standard manual techniques. Arrays are hybridized for 18 hours at 45C with vigorous mixing. Unbound sample is removed and staining is accomplished through the binding of streptavidin conjugated phycoerythrin to the hybridized target. Excess label is removed. Washing and staining steps are performed by…	Arrays are scanned using a GeneChip Scanner 3000 7G with a 48 array autoloader. The scanner maintains the optimal temperature for the arrays prior to and during scanning.	IRON normalization was performed on the dataset, batch corrected for RNA quality using PLS	GPL15048	Steven,,Eschrich	Steven.Eschrich@moffitt.org	Biostatistics & Bioinformatics	Moffitt Cancer Center	12902 Magnolia Drive	Tampa	FL	33612	USA	ftp://ftp.ncbi.nlm.nih.gov/geo/samples/GSM1854nnn/GSM1854972/suppl/GSM1854972__52070900784470090310408220037357_1_1.CEL.gz	60607	64
GSM1854973	lung_K140	GSM1854973	Public on Oct 21 2015	Aug 14 2015	Oct 23 2015	RNA	1	lung adenocarcinoma	Homo sapiens	barcode_microarray: @52070900786385090410408220641464	filename_microarray: @52070900786385090410408220641464_1_1.CEL	rna_barin: 7.7	patient_id: K140	gender: M	age_at_diagnosis: 57	race: THAI	spanish_hispanic: Non Spanish/Hispanic	smoking_status: Ever	vital_status: Alive	survival_time_in_days: 913	Stage: 1A	kras_status: WT	egfr_status: Mut	stk11_status: WT	tp53_status: WT	egfr_aa_mut: L858LR			total RNA	Samples are processed in parallel in 96-well plates to minimize potential variation. Reaction purification is achieved using magnetic binding beads for cDNA and Qiagen RNeasy kits for cRNA purification. Isolated total RNA samples were assayed for quality (Agilent Bioanalyzer) and yield (Ribogreen) metrics prior to amplification.	biotin	Samples were amplified and labeled using a custom automated version of the NuGEN Ovation v2 with WB (whole blood) reagents protocol (using Ribo-SPIA amplification). The labeled molecules are biotinylated-cRNA. Sample amplification and labeling were performed by LabCorp Clinical Trials-Genomic Services in Seattle, Washington.	9606	GeneChip microarrays are loaded with the fragmented target sample/hybridization buffer mix using standard manual techniques. Arrays are hybridized for 18 hours at 45C with vigorous mixing. Unbound sample is removed and staining is accomplished through the binding of streptavidin conjugated phycoerythrin to the hybridized target. Excess label is removed. Washing and staining steps are performed by…	Arrays are scanned using a GeneChip Scanner 3000 7G with a 48 array autoloader. The scanner maintains the optimal temperature for the arrays prior to and during scanning.	IRON normalization was performed on the dataset, batch corrected for RNA quality using PLS	GPL15048	Steven,,Eschrich	Steven.Eschrich@moffitt.org	Biostatistics & Bioinformatics	Moffitt Cancer Center	12902 Magnolia Drive	Tampa	FL	33612	USA	ftp://ftp.ncbi.nlm.nih.gov/geo/samples/GSM1854nnn/GSM1854973/suppl/GSM1854973__52070900786385090410408220641464_1_1.CEL.gz	60607	57
GSM1854974	lung_K281	GSM1854974	Public on Oct 21 2015	Aug 14 2015	Oct 23 2015	RNA	1	lung adenocarcinoma	Homo sapiens	barcode_microarray: @52070900786385090410408220641465	filename_microarray: @52070900786385090410408220641465_1_1.CEL	rna_barin: 8.3	patient_id: K281	gender: M	age_at_diagnosis: 83	race: WHITE	spanish_hispanic: Non Spanish/Hispanic	smoking_status: Never	vital_status: Alive	survival_time_in_days: 840	Stage: 2B	kras_status: WT	egfr_status: Mut	stk11_status: WT	tp53_status: WT	egfr_aa_mut: L858LR			total RNA	Samples are processed in parallel in 96-well plates to minimize potential variation. Reaction purification is achieved using magnetic binding beads for cDNA and Qiagen RNeasy kits for cRNA purification. Isolated total RNA samples were assayed for quality (Agilent Bioanalyzer) and yield (Ribogreen) metrics prior to amplification.	biotin	Samples were amplified and labeled using a custom automated version of the NuGEN Ovation v2 with WB (whole blood) reagents protocol (using Ribo-SPIA amplification). The labeled molecules are biotinylated-cRNA. Sample amplification and labeling were performed by LabCorp Clinical Trials-Genomic Services in Seattle, Washington.	9606	GeneChip microarrays are loaded with the fragmented target sample/hybridization buffer mix using standard manual techniques. Arrays are hybridized for 18 hours at 45C with vigorous mixing. Unbound sample is removed and staining is accomplished through the binding of streptavidin conjugated phycoerythrin to the hybridized target. Excess label is removed. Washing and staining steps are performed by…	Arrays are scanned using a GeneChip Scanner 3000 7G with a 48 array autoloader. The scanner maintains the optimal temperature for the arrays prior to and during scanning.	IRON normalization was performed on the dataset, batch corrected for RNA quality using PLS	GPL15048	Steven,,Eschrich	Steven.Eschrich@moffitt.org	Biostatistics & Bioinformatics	Moffitt Cancer Center	12902 Magnolia Drive	Tampa	FL	33612	USA	ftp://ftp.ncbi.nlm.nih.gov/geo/samples/GSM1854nnn/GSM1854974/suppl/GSM1854974__52070900786385090410408220641465_1_1.CEL.gz	60607	83
GSM1854975	lung_K242	GSM1854975	Public on Oct 21 2015	Aug 14 2015	Oct 23 2015	RNA	1	lung adenocarcinoma	Homo sapiens	barcode_microarray: @52070900786385090410408220641474	filename_microarray: @52070900786385090410408220641474_1_1.CEL	rna_barin: 8.6	patient_id: K242	gender: M	age_at_diagnosis: 78	race: WHITE	spanish_hispanic: Non Spanish/Hispanic	smoking_status: Ever	vital_status: Alive	survival_time_in_days: 911	Stage: 1B	kras_status: Mut	egfr_status: WT	stk11_status: Mut	tp53_status: WT	kras_aa_mut: G13GC	stk11_aa_mut: D53fs*11		total RNA	Samples are processed in parallel in 96-well plates to minimize potential variation. Reaction purification is achieved using magnetic binding beads for cDNA and Qiagen RNeasy kits for cRNA purification. Isolated total RNA samples were assayed for quality (Agilent Bioanalyzer) and yield (Ribogreen) metrics prior to amplification.	biotin	Samples were amplified and labeled using a custom automated version of the NuGEN Ovation v2 with WB (whole blood) reagents protocol (using Ribo-SPIA amplification). The labeled molecules are biotinylated-cRNA. Sample amplification and labeling were performed by LabCorp Clinical Trials-Genomic Services in Seattle, Washington.	9606	GeneChip microarrays are loaded with the fragmented target sample/hybridization buffer mix using standard manual techniques. Arrays are hybridized for 18 hours at 45C with vigorous mixing. Unbound sample is removed and staining is accomplished through the binding of streptavidin conjugated phycoerythrin to the hybridized target. Excess label is removed. Washing and staining steps are performed by…	Arrays are scanned using a GeneChip Scanner 3000 7G with a 48 array autoloader. The scanner maintains the optimal temperature for the arrays prior to and during scanning.	IRON normalization was performed on the dataset, batch corrected for RNA quality using PLS	GPL15048	Steven,,Eschrich	Steven.Eschrich@moffitt.org	Biostatistics & Bioinformatics	Moffitt Cancer Center	12902 Magnolia Drive	Tampa	FL	33612	USA	ftp://ftp.ncbi.nlm.nih.gov/geo/samples/GSM1854nnn/GSM1854975/suppl/GSM1854975__52070900786385090410408220641474_1_1.CEL.gz	60607	78
GSM1854977	lung_K154	GSM1854977	Public on Oct 21 2015	Aug 14 2015	Oct 23 2015	RNA	1	lung adenocarcinoma	Homo sapiens	barcode_microarray: @52070900786385090410408220641482	filename_microarray: @52070900786385090410408220641482_1_1.CEL	rna_barin: 8.9	patient_id: K154	gender: M	age_at_diagnosis: 66	race: WHITE	spanish_hispanic: Non Spanish/Hispanic	smoking_status: Ever	vital_status: Alive	survival_time_in_days: 692	Stage: 1B	kras_status: WT	egfr_status: WT	stk11_status: WT	tp53_status: Mut	tp53_aa_mut: N131Y			total RNA	Samples are processed in parallel in 96-well plates to minimize potential variation. Reaction purification is achieved using magnetic binding beads for cDNA and Qiagen RNeasy kits for cRNA purification. Isolated total RNA samples were assayed for quality (Agilent Bioanalyzer) and yield (Ribogreen) metrics prior to amplification.	biotin	Samples were amplified and labeled using a custom automated version of the NuGEN Ovation v2 with WB (whole blood) reagents protocol (using Ribo-SPIA amplification). The labeled molecules are biotinylated-cRNA. Sample amplification and labeling were performed by LabCorp Clinical Trials-Genomic Services in Seattle, Washington.	9606	GeneChip microarrays are loaded with the fragmented target sample/hybridization buffer mix using standard manual techniques. Arrays are hybridized for 18 hours at 45C with vigorous mixing. Unbound sample is removed and staining is accomplished through the binding of streptavidin conjugated phycoerythrin to the hybridized target. Excess label is removed. Washing and staining steps are performed by…	Arrays are scanned using a GeneChip Scanner 3000 7G with a 48 array autoloader. The scanner maintains the optimal temperature for the arrays prior to and during scanning.	IRON normalization was performed on the dataset, batch corrected for RNA quality using PLS	GPL15048	Steven,,Eschrich	Steven.Eschrich@moffitt.org	Biostatistics & Bioinformatics	Moffitt Cancer Center	12902 Magnolia Drive	Tampa	FL	33612	USA	ftp://ftp.ncbi.nlm.nih.gov/geo/samples/GSM1854nnn/GSM1854977/suppl/GSM1854977__52070900786385090410408220641482_1_1.CEL.gz	60607	66
GSM1854979	lung_K398	GSM1854979	Public on Oct 21 2015	Aug 14 2015	Oct 23 2015	RNA	1	lung adenocarcinoma	Homo sapiens	barcode_microarray: @52070900786385090410408220641498	filename_microarray: @52070900786385090410408220641498_1_1.CEL	rna_barin: 8.9	patient_id: K398	gender: M	age_at_diagnosis: 67	race: BLACK	spanish_hispanic: Non Spanish/Hispanic	smoking_status: Ever	vital_status: Alive	survival_time_in_days: 751	Stage: 1B	kras_status: WT	egfr_status: WT	stk11_status: Mut	tp53_status: WT	stk11_aa_mut: V133*fs28			total RNA	Samples are processed in parallel in 96-well plates to minimize potential variation. Reaction purification is achieved using magnetic binding beads for cDNA and Qiagen RNeasy kits for cRNA purification. Isolated total RNA samples were assayed for quality (Agilent Bioanalyzer) and yield (Ribogreen) metrics prior to amplification.	biotin	Samples were amplified and labeled using a custom automated version of the NuGEN Ovation v2 with WB (whole blood) reagents protocol (using Ribo-SPIA amplification). The labeled molecules are biotinylated-cRNA. Sample amplification and labeling were performed by LabCorp Clinical Trials-Genomic Services in Seattle, Washington.	9606	GeneChip microarrays are loaded with the fragmented target sample/hybridization buffer mix using standard manual techniques. Arrays are hybridized for 18 hours at 45C with vigorous mixing. Unbound sample is removed and staining is accomplished through the binding of streptavidin conjugated phycoerythrin to the hybridized target. Excess label is removed. Washing and staining steps are performed by…	Arrays are scanned using a GeneChip Scanner 3000 7G with a 48 array autoloader. The scanner maintains the optimal temperature for the arrays prior to and during scanning.	IRON normalization was performed on the dataset, batch corrected for RNA quality using PLS	GPL15048	Steven,,Eschrich	Steven.Eschrich@moffitt.org	Biostatistics & Bioinformatics	Moffitt Cancer Center	12902 Magnolia Drive	Tampa	FL	33612	USA	ftp://ftp.ncbi.nlm.nih.gov/geo/samples/GSM1854nnn/GSM1854979/suppl/GSM1854979__52070900786385090410408220641498_1_1.CEL.gz	60607	67
GSM1854980	lung_K221	GSM1854980	Public on Oct 21 2015	Aug 14 2015	Oct 23 2015	RNA	1	lung adenocarcinoma	Homo sapiens	barcode_microarray: @52070900786386090410408220641516	filename_microarray: @52070900786386090410408220641516_1_1.CEL	rna_barin: 7	patient_id: K221	gender: F	age_at_diagnosis: 88	race: WHITE	spanish_hispanic: Non Spanish/Hispanic	smoking_status: Ever	vital_status: Alive	survival_time_in_days: 749	Stage: 1A	kras_status: WT	egfr_status: WT	stk11_status: WT	tp53_status: WT				total RNA	Samples are processed in parallel in 96-well plates to minimize potential variation. Reaction purification is achieved using magnetic binding beads for cDNA and Qiagen RNeasy kits for cRNA purification. Isolated total RNA samples were assayed for quality (Agilent Bioanalyzer) and yield (Ribogreen) metrics prior to amplification.	biotin	Samples were amplified and labeled using a custom automated version of the NuGEN Ovation v2 with WB (whole blood) reagents protocol (using Ribo-SPIA amplification). The labeled molecules are biotinylated-cRNA. Sample amplification and labeling were performed by LabCorp Clinical Trials-Genomic Services in Seattle, Washington.	9606	GeneChip microarrays are loaded with the fragmented target sample/hybridization buffer mix using standard manual techniques. Arrays are hybridized for 18 hours at 45C with vigorous mixing. Unbound sample is removed and staining is accomplished through the binding of streptavidin conjugated phycoerythrin to the hybridized target. Excess label is removed. Washing and staining steps are performed by…	Arrays are scanned using a GeneChip Scanner 3000 7G with a 48 array autoloader. The scanner maintains the optimal temperature for the arrays prior to and during scanning.	IRON normalization was performed on the dataset, batch corrected for RNA quality using PLS	GPL15048	Steven,,Eschrich	Steven.Eschrich@moffitt.org	Biostatistics & Bioinformatics	Moffitt Cancer Center	12902 Magnolia Drive	Tampa	FL	33612	USA	ftp://ftp.ncbi.nlm.nih.gov/geo/samples/GSM1854nnn/GSM1854980/suppl/GSM1854980__52070900786386090410408220641516_1_1.CEL.gz	60607	88
GSM1854981	lung_K039	GSM1854981	Public on Oct 21 2015	Aug 14 2015	Oct 23 2015	RNA	1	lung adenocarcinoma	Homo sapiens	barcode_microarray: @52070900786386090410408220641518	filename_microarray: @52070900786386090410408220641518_1_1.CEL	rna_barin: 9.3	patient_id: K039	gender: F	age_at_diagnosis: 79	race: WHITE	spanish_hispanic: Non Spanish/Hispanic	smoking_status: Never	vital_status: Dead	survival_time_in_days: 591	Stage: 2A	kras_status: WT	egfr_status: WT	stk11_status: WT	tp53_status: WT				total RNA	Samples are processed in parallel in 96-well plates to minimize potential variation. Reaction purification is achieved using magnetic binding beads for cDNA and Qiagen RNeasy kits for cRNA purification. Isolated total RNA samples were assayed for quality (Agilent Bioanalyzer) and yield (Ribogreen) metrics prior to amplification.	biotin	Samples were amplified and labeled using a custom automated version of the NuGEN Ovation v2 with WB (whole blood) reagents protocol (using Ribo-SPIA amplification). The labeled molecules are biotinylated-cRNA. Sample amplification and labeling were performed by LabCorp Clinical Trials-Genomic Services in Seattle, Washington.	9606	GeneChip microarrays are loaded with the fragmented target sample/hybridization buffer mix using standard manual techniques. Arrays are hybridized for 18 hours at 45C with vigorous mixing. Unbound sample is removed and staining is accomplished through the binding of streptavidin conjugated phycoerythrin to the hybridized target. Excess label is removed. Washing and staining steps are performed by…	Arrays are scanned using a GeneChip Scanner 3000 7G with a 48 array autoloader. The scanner maintains the optimal temperature for the arrays prior to and during scanning.	IRON normalization was performed on the dataset, batch corrected for RNA quality using PLS	GPL15048	Steven,,Eschrich	Steven.Eschrich@moffitt.org	Biostatistics & Bioinformatics	Moffitt Cancer Center	12902 Magnolia Drive	Tampa	FL	33612	USA	ftp://ftp.ncbi.nlm.nih.gov/geo/samples/GSM1854nnn/GSM1854981/suppl/GSM1854981__52070900786386090410408220641518_1_1.CEL.gz	60607	79
GSM1854983	lung_K238	GSM1854983	Public on Oct 21 2015	Aug 14 2015	Oct 23 2015	RNA	1	lung adenocarcinoma	Homo sapiens	barcode_microarray: @52070900786387090410408220641577	filename_microarray: @52070900786387090410408220641577_1_1.CEL	rna_barin: 7.6	patient_id: K238	gender: M	age_at_diagnosis: 81	race: WHITE	spanish_hispanic: Non Spanish/Hispanic	smoking_status: Never	vital_status: Dead	survival_time_in_days: 116	Stage: 1B	kras_status: Mut	egfr_status: WT	stk11_status: Mut	tp53_status: WT	kras_aa_mut: G12GV	stk11_aa_mut: G188fs*99		total RNA	Samples are processed in parallel in 96-well plates to minimize potential variation. Reaction purification is achieved using magnetic binding beads for cDNA and Qiagen RNeasy kits for cRNA purification. Isolated total RNA samples were assayed for quality (Agilent Bioanalyzer) and yield (Ribogreen) metrics prior to amplification.	biotin	Samples were amplified and labeled using a custom automated version of the NuGEN Ovation v2 with WB (whole blood) reagents protocol (using Ribo-SPIA amplification). The labeled molecules are biotinylated-cRNA. Sample amplification and labeling were performed by LabCorp Clinical Trials-Genomic Services in Seattle, Washington.	9606	GeneChip microarrays are loaded with the fragmented target sample/hybridization buffer mix using standard manual techniques. Arrays are hybridized for 18 hours at 45C with vigorous mixing. Unbound sample is removed and staining is accomplished through the binding of streptavidin conjugated phycoerythrin to the hybridized target. Excess label is removed. Washing and staining steps are performed by…	Arrays are scanned using a GeneChip Scanner 3000 7G with a 48 array autoloader. The scanner maintains the optimal temperature for the arrays prior to and during scanning.	IRON normalization was performed on the dataset, batch corrected for RNA quality using PLS	GPL15048	Steven,,Eschrich	Steven.Eschrich@moffitt.org	Biostatistics & Bioinformatics	Moffitt Cancer Center	12902 Magnolia Drive	Tampa	FL	33612	USA	ftp://ftp.ncbi.nlm.nih.gov/geo/samples/GSM1854nnn/GSM1854983/suppl/GSM1854983__52070900786387090410408220641577_1_1.CEL.gz	60607	81
GSM1854984	lung_K368	GSM1854984	Public on Oct 21 2015	Aug 14 2015	Oct 23 2015	RNA	1	lung adenocarcinoma	Homo sapiens	barcode_microarray: @52070900786387090410408220641585	filename_microarray: @52070900786387090410408220641585_1_1.CEL	rna_barin: 8.5	patient_id: K368	gender: M	age_at_diagnosis: 82	race: WHITE	spanish_hispanic: Non Spanish/Hispanic	smoking_status: Ever	vital_status: Alive	survival_time_in_days: 20	Stage: 1A	kras_status: Mut	egfr_status: WT	stk11_status: Mut	tp53_status: WT	kras_aa_mut: G12GC	stk11_aa_mut: D53fs*11		total RNA	Samples are processed in parallel in 96-well plates to minimize potential variation. Reaction purification is achieved using magnetic binding beads for cDNA and Qiagen RNeasy kits for cRNA purification. Isolated total RNA samples were assayed for quality (Agilent Bioanalyzer) and yield (Ribogreen) metrics prior to amplification.	biotin	Samples were amplified and labeled using a custom automated version of the NuGEN Ovation v2 with WB (whole blood) reagents protocol (using Ribo-SPIA amplification). The labeled molecules are biotinylated-cRNA. Sample amplification and labeling were performed by LabCorp Clinical Trials-Genomic Services in Seattle, Washington.	9606	GeneChip microarrays are loaded with the fragmented target sample/hybridization buffer mix using standard manual techniques. Arrays are hybridized for 18 hours at 45C with vigorous mixing. Unbound sample is removed and staining is accomplished through the binding of streptavidin conjugated phycoerythrin to the hybridized target. Excess label is removed. Washing and staining steps are performed by…	Arrays are scanned using a GeneChip Scanner 3000 7G with a 48 array autoloader. The scanner maintains the optimal temperature for the arrays prior to and during scanning.	IRON normalization was performed on the dataset, batch corrected for RNA quality using PLS	GPL15048	Steven,,Eschrich	Steven.Eschrich@moffitt.org	Biostatistics & Bioinformatics	Moffitt Cancer Center	12902 Magnolia Drive	Tampa	FL	33612	USA	ftp://ftp.ncbi.nlm.nih.gov/geo/samples/GSM1854nnn/GSM1854984/suppl/GSM1854984__52070900786387090410408220641585_1_1.CEL.gz	60607	82
GSM1854985	lung_K298	GSM1854985	Public on Oct 21 2015	Aug 14 2015	Oct 23 2015	RNA	1	lung adenocarcinoma	Homo sapiens	barcode_microarray: @52070900786387090410408220641588	filename_microarray: @52070900786387090410408220641588_1_1.CEL	rna_barin: 8.2	patient_id: K298	gender: F	age_at_diagnosis: 79	race: WHITE	spanish_hispanic: Non Spanish/Hispanic	smoking_status: Ever	vital_status: Alive	survival_time_in_days: 687	Stage: 3A	kras_status: WT	egfr_status: WT	stk11_status: WT	tp53_status: WT				total RNA	Samples are processed in parallel in 96-well plates to minimize potential variation. Reaction purification is achieved using magnetic binding beads for cDNA and Qiagen RNeasy kits for cRNA purification. Isolated total RNA samples were assayed for quality (Agilent Bioanalyzer) and yield (Ribogreen) metrics prior to amplification.	biotin	Samples were amplified and labeled using a custom automated version of the NuGEN Ovation v2 with WB (whole blood) reagents protocol (using Ribo-SPIA amplification). The labeled molecules are biotinylated-cRNA. Sample amplification and labeling were performed by LabCorp Clinical Trials-Genomic Services in Seattle, Washington.	9606	GeneChip microarrays are loaded with the fragmented target sample/hybridization buffer mix using standard manual techniques. Arrays are hybridized for 18 hours at 45C with vigorous mixing. Unbound sample is removed and staining is accomplished through the binding of streptavidin conjugated phycoerythrin to the hybridized target. Excess label is removed. Washing and staining steps are performed by…	Arrays are scanned using a GeneChip Scanner 3000 7G with a 48 array autoloader. The scanner maintains the optimal temperature for the arrays prior to and during scanning.	IRON normalization was performed on the dataset, batch corrected for RNA quality using PLS	GPL15048	Steven,,Eschrich	Steven.Eschrich@moffitt.org	Biostatistics & Bioinformatics	Moffitt Cancer Center	12902 Magnolia Drive	Tampa	FL	33612	USA	ftp://ftp.ncbi.nlm.nih.gov/geo/samples/GSM1854nnn/GSM1854985/suppl/GSM1854985__52070900786387090410408220641588_1_1.CEL.gz	60607	79
GSM1854986	lung_K363	GSM1854986	Public on Oct 21 2015	Aug 14 2015	Oct 23 2015	RNA	1	lung adenocarcinoma	Homo sapiens	barcode_microarray: @52070900786387090410408220641590	filename_microarray: @52070900786387090410408220641590_1_1.CEL	rna_barin: 9	patient_id: K363	gender: M	age_at_diagnosis: 77	race: WHITE	spanish_hispanic: Non Spanish/Hispanic	smoking_status: Ever	vital_status: Alive	survival_time_in_days: 577	Stage: 1B	kras_status: Mut	egfr_status: WT	stk11_status: WT	tp53_status: WT	kras_aa_mut: G12GV			total RNA	Samples are processed in parallel in 96-well plates to minimize potential variation. Reaction purification is achieved using magnetic binding beads for cDNA and Qiagen RNeasy kits for cRNA purification. Isolated total RNA samples were assayed for quality (Agilent Bioanalyzer) and yield (Ribogreen) metrics prior to amplification.	biotin	Samples were amplified and labeled using a custom automated version of the NuGEN Ovation v2 with WB (whole blood) reagents protocol (using Ribo-SPIA amplification). The labeled molecules are biotinylated-cRNA. Sample amplification and labeling were performed by LabCorp Clinical Trials-Genomic Services in Seattle, Washington.	9606	GeneChip microarrays are loaded with the fragmented target sample/hybridization buffer mix using standard manual techniques. Arrays are hybridized for 18 hours at 45C with vigorous mixing. Unbound sample is removed and staining is accomplished through the binding of streptavidin conjugated phycoerythrin to the hybridized target. Excess label is removed. Washing and staining steps are performed by…	Arrays are scanned using a GeneChip Scanner 3000 7G with a 48 array autoloader. The scanner maintains the optimal temperature for the arrays prior to and during scanning.	IRON normalization was performed on the dataset, batch corrected for RNA quality using PLS	GPL15048	Steven,,Eschrich	Steven.Eschrich@moffitt.org	Biostatistics & Bioinformatics	Moffitt Cancer Center	12902 Magnolia Drive	Tampa	FL	33612	USA	ftp://ftp.ncbi.nlm.nih.gov/geo/samples/GSM1854nnn/GSM1854986/suppl/GSM1854986__52070900786387090410408220641590_1_1.CEL.gz	60607	77
GSM1854987	lung_K159	GSM1854987	Public on Oct 21 2015	Aug 14 2015	Oct 23 2015	RNA	1	lung adenocarcinoma	Homo sapiens	barcode_microarray: @52070900786387090410408220641599	filename_microarray: @52070900786387090410408220641599_1_1.CEL	rna_barin: 8.5	patient_id: K159	gender: F	age_at_diagnosis: 47	race: WHITE	spanish_hispanic: Non Spanish/Hispanic	smoking_status: Never	vital_status: Alive	survival_time_in_days: 937	Stage: 1A	kras_status: WT	egfr_status: Mut	stk11_status: WT	tp53_status: Mut	egfr_aa_mut: L858LR	tp53_aa_mut: R248Q		total RNA	Samples are processed in parallel in 96-well plates to minimize potential variation. Reaction purification is achieved using magnetic binding beads for cDNA and Qiagen RNeasy kits for cRNA purification. Isolated total RNA samples were assayed for quality (Agilent Bioanalyzer) and yield (Ribogreen) metrics prior to amplification.	biotin	Samples were amplified and labeled using a custom automated version of the NuGEN Ovation v2 with WB (whole blood) reagents protocol (using Ribo-SPIA amplification). The labeled molecules are biotinylated-cRNA. Sample amplification and labeling were performed by LabCorp Clinical Trials-Genomic Services in Seattle, Washington.	9606	GeneChip microarrays are loaded with the fragmented target sample/hybridization buffer mix using standard manual techniques. Arrays are hybridized for 18 hours at 45C with vigorous mixing. Unbound sample is removed and staining is accomplished through the binding of streptavidin conjugated phycoerythrin to the hybridized target. Excess label is removed. Washing and staining steps are performed by…	Arrays are scanned using a GeneChip Scanner 3000 7G with a 48 array autoloader. The scanner maintains the optimal temperature for the arrays prior to and during scanning.	IRON normalization was performed on the dataset, batch corrected for RNA quality using PLS	GPL15048	Steven,,Eschrich	Steven.Eschrich@moffitt.org	Biostatistics & Bioinformatics	Moffitt Cancer Center	12902 Magnolia Drive	Tampa	FL	33612	USA	ftp://ftp.ncbi.nlm.nih.gov/geo/samples/GSM1854nnn/GSM1854987/suppl/GSM1854987__52070900786387090410408220641599_1_1.CEL.gz	60607	47
GSM1854988	lung_K058	GSM1854988	Public on Oct 21 2015	Aug 14 2015	Oct 23 2015	RNA	1	lung adenocarcinoma	Homo sapiens	barcode_microarray: @52070900786387090410408220641601	filename_microarray: @52070900786387090410408220641601_1_1.CEL	rna_barin: 8.2	patient_id: K058	gender: F	age_at_diagnosis: 64	race: WHITE	spanish_hispanic: Non Spanish/Hispanic	smoking_status: Missing	vital_status: Alive	survival_time_in_days: 785	Stage: 1A	kras_status: Mut	egfr_status: WT	stk11_status: WT	tp53_status: WT	kras_aa_mut: G12GD			total RNA	Samples are processed in parallel in 96-well plates to minimize potential variation. Reaction purification is achieved using magnetic binding beads for cDNA and Qiagen RNeasy kits for cRNA purification. Isolated total RNA samples were assayed for quality (Agilent Bioanalyzer) and yield (Ribogreen) metrics prior to amplification.	biotin	Samples were amplified and labeled using a custom automated version of the NuGEN Ovation v2 with WB (whole blood) reagents protocol (using Ribo-SPIA amplification). The labeled molecules are biotinylated-cRNA. Sample amplification and labeling were performed by LabCorp Clinical Trials-Genomic Services in Seattle, Washington.	9606	GeneChip microarrays are loaded with the fragmented target sample/hybridization buffer mix using standard manual techniques. Arrays are hybridized for 18 hours at 45C with vigorous mixing. Unbound sample is removed and staining is accomplished through the binding of streptavidin conjugated phycoerythrin to the hybridized target. Excess label is removed. Washing and staining steps are performed by…	Arrays are scanned using a GeneChip Scanner 3000 7G with a 48 array autoloader. The scanner maintains the optimal temperature for the arrays prior to and during scanning.	IRON normalization was performed on the dataset, batch corrected for RNA quality using PLS	GPL15048	Steven,,Eschrich	Steven.Eschrich@moffitt.org	Biostatistics & Bioinformatics	Moffitt Cancer Center	12902 Magnolia Drive	Tampa	FL	33612	USA	ftp://ftp.ncbi.nlm.nih.gov/geo/samples/GSM1854nnn/GSM1854988/suppl/GSM1854988__52070900786387090410408220641601_1_1.CEL.gz	60607	64
GSM1854989	lung_K268	GSM1854989	Public on Oct 21 2015	Aug 14 2015	Oct 23 2015	RNA	1	lung adenocarcinoma	Homo sapiens	barcode_microarray: @52070900786387090410408220641604	filename_microarray: @52070900786387090410408220641604_1_1.CEL	rna_barin: 9.2	patient_id: K268	gender: M	age_at_diagnosis: 67	race: WHITE	spanish_hispanic: Non Spanish/Hispanic	smoking_status: Ever	vital_status: Alive	survival_time_in_days: 962	Stage: 1A	kras_status: Mut	egfr_status: WT	stk11_status: WT	tp53_status: WT	kras_aa_mut: G12GC	stk11_aa_inherited: H168L		total RNA	Samples are processed in parallel in 96-well plates to minimize potential variation. Reaction purification is achieved using magnetic binding beads for cDNA and Qiagen RNeasy kits for cRNA purification. Isolated total RNA samples were assayed for quality (Agilent Bioanalyzer) and yield (Ribogreen) metrics prior to amplification.	biotin	Samples were amplified and labeled using a custom automated version of the NuGEN Ovation v2 with WB (whole blood) reagents protocol (using Ribo-SPIA amplification). The labeled molecules are biotinylated-cRNA. Sample amplification and labeling were performed by LabCorp Clinical Trials-Genomic Services in Seattle, Washington.	9606	GeneChip microarrays are loaded with the fragmented target sample/hybridization buffer mix using standard manual techniques. Arrays are hybridized for 18 hours at 45C with vigorous mixing. Unbound sample is removed and staining is accomplished through the binding of streptavidin conjugated phycoerythrin to the hybridized target. Excess label is removed. Washing and staining steps are performed by…	Arrays are scanned using a GeneChip Scanner 3000 7G with a 48 array autoloader. The scanner maintains the optimal temperature for the arrays prior to and during scanning.	IRON normalization was performed on the dataset, batch corrected for RNA quality using PLS	GPL15048	Steven,,Eschrich	Steven.Eschrich@moffitt.org	Biostatistics & Bioinformatics	Moffitt Cancer Center	12902 Magnolia Drive	Tampa	FL	33612	USA	ftp://ftp.ncbi.nlm.nih.gov/geo/samples/GSM1854nnn/GSM1854989/suppl/GSM1854989__52070900786387090410408220641604_1_1.CEL.gz	60607	67
GSM1854990	lung_K445	GSM1854990	Public on Oct 21 2015	Aug 14 2015	Oct 23 2015	RNA	1	lung adenocarcinoma	Homo sapiens	barcode_microarray: @52070900786387090410408220641608	filename_microarray: @52070900786387090410408220641608_1_1.CEL	rna_barin: 8.4	patient_id: K445	gender: F	age_at_diagnosis: 76	race: WHITE	spanish_hispanic: Non Spanish/Hispanic	smoking_status: Missing	vital_status: Alive	survival_time_in_days: 830	Stage: 1A	kras_status: WT	egfr_status: Mut	stk11_status: WT	tp53_status: WT	egfr_aa_mut: L858LR			total RNA	Samples are processed in parallel in 96-well plates to minimize potential variation. Reaction purification is achieved using magnetic binding beads for cDNA and Qiagen RNeasy kits for cRNA purification. Isolated total RNA samples were assayed for quality (Agilent Bioanalyzer) and yield (Ribogreen) metrics prior to amplification.	biotin	Samples were amplified and labeled using a custom automated version of the NuGEN Ovation v2 with WB (whole blood) reagents protocol (using Ribo-SPIA amplification). The labeled molecules are biotinylated-cRNA. Sample amplification and labeling were performed by LabCorp Clinical Trials-Genomic Services in Seattle, Washington.	9606	GeneChip microarrays are loaded with the fragmented target sample/hybridization buffer mix using standard manual techniques. Arrays are hybridized for 18 hours at 45C with vigorous mixing. Unbound sample is removed and staining is accomplished through the binding of streptavidin conjugated phycoerythrin to the hybridized target. Excess label is removed. Washing and staining steps are performed by…	Arrays are scanned using a GeneChip Scanner 3000 7G with a 48 array autoloader. The scanner maintains the optimal temperature for the arrays prior to and during scanning.	IRON normalization was performed on the dataset, batch corrected for RNA quality using PLS	GPL15048	Steven,,Eschrich	Steven.Eschrich@moffitt.org	Biostatistics & Bioinformatics	Moffitt Cancer Center	12902 Magnolia Drive	Tampa	FL	33612	USA	ftp://ftp.ncbi.nlm.nih.gov/geo/samples/GSM1854nnn/GSM1854990/suppl/GSM1854990__52070900786387090410408220641608_1_1.CEL.gz	60607	76
GSM1854992	lung_K003	GSM1854992	Public on Oct 21 2015	Aug 14 2015	Oct 23 2015	RNA	1	lung adenocarcinoma	Homo sapiens	barcode_microarray: @52070900786387090410408220641612	filename_microarray: @52070900786387090410408220641612_1_1.CEL	rna_barin: 9	patient_id: K003	gender: F	age_at_diagnosis: 70	race: WHITE	spanish_hispanic: Non Spanish/Hispanic	smoking_status: Missing	vital_status: Alive	survival_time_in_days: 554	Stage: 1B	kras_status: Mut	egfr_status: WT	stk11_status: WT	tp53_status: WT	kras_aa_mut: G12GC			total RNA	Samples are processed in parallel in 96-well plates to minimize potential variation. Reaction purification is achieved using magnetic binding beads for cDNA and Qiagen RNeasy kits for cRNA purification. Isolated total RNA samples were assayed for quality (Agilent Bioanalyzer) and yield (Ribogreen) metrics prior to amplification.	biotin	Samples were amplified and labeled using a custom automated version of the NuGEN Ovation v2 with WB (whole blood) reagents protocol (using Ribo-SPIA amplification). The labeled molecules are biotinylated-cRNA. Sample amplification and labeling were performed by LabCorp Clinical Trials-Genomic Services in Seattle, Washington.	9606	GeneChip microarrays are loaded with the fragmented target sample/hybridization buffer mix using standard manual techniques. Arrays are hybridized for 18 hours at 45C with vigorous mixing. Unbound sample is removed and staining is accomplished through the binding of streptavidin conjugated phycoerythrin to the hybridized target. Excess label is removed. Washing and staining steps are performed by…	Arrays are scanned using a GeneChip Scanner 3000 7G with a 48 array autoloader. The scanner maintains the optimal temperature for the arrays prior to and during scanning.	IRON normalization was performed on the dataset, batch corrected for RNA quality using PLS	GPL15048	Steven,,Eschrich	Steven.Eschrich@moffitt.org	Biostatistics & Bioinformatics	Moffitt Cancer Center	12902 Magnolia Drive	Tampa	FL	33612	USA	ftp://ftp.ncbi.nlm.nih.gov/geo/samples/GSM1854nnn/GSM1854992/suppl/GSM1854992__52070900786387090410408220641612_1_1.CEL.gz	60607	70
GSM1854994	lung_K414	GSM1854994	Public on Oct 21 2015	Aug 14 2015	Oct 23 2015	RNA	1	lung adenocarcinoma	Homo sapiens	barcode_microarray: @52070900786524090510408221043696	filename_microarray: @52070900786524090510408221043696_1_1.CEL	rna_barin: 9.6	patient_id: K414	gender: F	age_at_diagnosis: 75	race: WHITE	spanish_hispanic: Spanish/Hispanic	smoking_status: Ever	vital_status: Alive	survival_time_in_days: 905	Stage: 1A	kras_status: WT	egfr_status: Mut	stk11_status: WT	tp53_status: WT	egfr_aa_mut: L858LR			total RNA	Samples are processed in parallel in 96-well plates to minimize potential variation. Reaction purification is achieved using magnetic binding beads for cDNA and Qiagen RNeasy kits for cRNA purification. Isolated total RNA samples were assayed for quality (Agilent Bioanalyzer) and yield (Ribogreen) metrics prior to amplification.	biotin	Samples were amplified and labeled using a custom automated version of the NuGEN Ovation v2 with WB (whole blood) reagents protocol (using Ribo-SPIA amplification). The labeled molecules are biotinylated-cRNA. Sample amplification and labeling were performed by LabCorp Clinical Trials-Genomic Services in Seattle, Washington.	9606	GeneChip microarrays are loaded with the fragmented target sample/hybridization buffer mix using standard manual techniques. Arrays are hybridized for 18 hours at 45C with vigorous mixing. Unbound sample is removed and staining is accomplished through the binding of streptavidin conjugated phycoerythrin to the hybridized target. Excess label is removed. Washing and staining steps are performed by…	Arrays are scanned using a GeneChip Scanner 3000 7G with a 48 array autoloader. The scanner maintains the optimal temperature for the arrays prior to and during scanning.	IRON normalization was performed on the dataset, batch corrected for RNA quality using PLS	GPL15048	Steven,,Eschrich	Steven.Eschrich@moffitt.org	Biostatistics & Bioinformatics	Moffitt Cancer Center	12902 Magnolia Drive	Tampa	FL	33612	USA	ftp://ftp.ncbi.nlm.nih.gov/geo/samples/GSM1854nnn/GSM1854994/suppl/GSM1854994__52070900786524090510408221043696_1_1.CEL.gz	60607	75
GSM1854995	lung_K182	GSM1854995	Public on Oct 21 2015	Aug 14 2015	Oct 23 2015	RNA	1	lung adenocarcinoma	Homo sapiens	barcode_microarray: @52070900786524090510408221043705	filename_microarray: @52070900786524090510408221043705_1_1.CEL	rna_barin: 9.2	patient_id: K182	gender: F	age_at_diagnosis: 49	race: WHITE	spanish_hispanic: Non Spanish/Hispanic	smoking_status: Missing	vital_status: Dead	survival_time_in_days: 496	Stage: 1A	kras_status: Mut	egfr_status: WT	stk11_status: Mut	tp53_status: WT	kras_aa_mut: G13GD	stk11_aa_mut: R40fs*11		total RNA	Samples are processed in parallel in 96-well plates to minimize potential variation. Reaction purification is achieved using magnetic binding beads for cDNA and Qiagen RNeasy kits for cRNA purification. Isolated total RNA samples were assayed for quality (Agilent Bioanalyzer) and yield (Ribogreen) metrics prior to amplification.	biotin	Samples were amplified and labeled using a custom automated version of the NuGEN Ovation v2 with WB (whole blood) reagents protocol (using Ribo-SPIA amplification). The labeled molecules are biotinylated-cRNA. Sample amplification and labeling were performed by LabCorp Clinical Trials-Genomic Services in Seattle, Washington.	9606	GeneChip microarrays are loaded with the fragmented target sample/hybridization buffer mix using standard manual techniques. Arrays are hybridized for 18 hours at 45C with vigorous mixing. Unbound sample is removed and staining is accomplished through the binding of streptavidin conjugated phycoerythrin to the hybridized target. Excess label is removed. Washing and staining steps are performed by…	Arrays are scanned using a GeneChip Scanner 3000 7G with a 48 array autoloader. The scanner maintains the optimal temperature for the arrays prior to and during scanning.	IRON normalization was performed on the dataset, batch corrected for RNA quality using PLS	GPL15048	Steven,,Eschrich	Steven.Eschrich@moffitt.org	Biostatistics & Bioinformatics	Moffitt Cancer Center	12902 Magnolia Drive	Tampa	FL	33612	USA	ftp://ftp.ncbi.nlm.nih.gov/geo/samples/GSM1854nnn/GSM1854995/suppl/GSM1854995__52070900786524090510408221043705_1_1.CEL.gz	60607	49
GSM1854996	lung_K016	GSM1854996	Public on Oct 21 2015	Aug 14 2015	Oct 23 2015	RNA	1	lung adenocarcinoma	Homo sapiens	barcode_microarray: @52070900786524090510408221043710	filename_microarray: @52070900786524090510408221043710_1_1.CEL	rna_barin: 8.8	patient_id: K016	gender: F	age_at_diagnosis: 69	race: WHITE	spanish_hispanic: Non Spanish/Hispanic	smoking_status: Ever	vital_status: Dead	survival_time_in_days: 651	Stage: 1B	kras_status: WT	egfr_status: WT	stk11_status: WT	tp53_status: Mut	tp53_aa_mut: Y220C			total RNA	Samples are processed in parallel in 96-well plates to minimize potential variation. Reaction purification is achieved using magnetic binding beads for cDNA and Qiagen RNeasy kits for cRNA purification. Isolated total RNA samples were assayed for quality (Agilent Bioanalyzer) and yield (Ribogreen) metrics prior to amplification.	biotin	Samples were amplified and labeled using a custom automated version of the NuGEN Ovation v2 with WB (whole blood) reagents protocol (using Ribo-SPIA amplification). The labeled molecules are biotinylated-cRNA. Sample amplification and labeling were performed by LabCorp Clinical Trials-Genomic Services in Seattle, Washington.	9606	GeneChip microarrays are loaded with the fragmented target sample/hybridization buffer mix using standard manual techniques. Arrays are hybridized for 18 hours at 45C with vigorous mixing. Unbound sample is removed and staining is accomplished through the binding of streptavidin conjugated phycoerythrin to the hybridized target. Excess label is removed. Washing and staining steps are performed by…	Arrays are scanned using a GeneChip Scanner 3000 7G with a 48 array autoloader. The scanner maintains the optimal temperature for the arrays prior to and during scanning.	IRON normalization was performed on the dataset, batch corrected for RNA quality using PLS	GPL15048	Steven,,Eschrich	Steven.Eschrich@moffitt.org	Biostatistics & Bioinformatics	Moffitt Cancer Center	12902 Magnolia Drive	Tampa	FL	33612	USA	ftp://ftp.ncbi.nlm.nih.gov/geo/samples/GSM1854nnn/GSM1854996/suppl/GSM1854996__52070900786524090510408221043710_1_1.CEL.gz	60607	69
GSM1854997	lung_K183	GSM1854997	Public on Oct 21 2015	Aug 14 2015	Oct 23 2015	RNA	1	lung adenocarcinoma	Homo sapiens	barcode_microarray: @52070900786524090510408221043711	filename_microarray: @52070900786524090510408221043711_1_1.CEL	rna_barin: 9.7	patient_id: K183	gender: M	age_at_diagnosis: 79	race: WHITE	spanish_hispanic: Non Spanish/Hispanic	smoking_status: Missing	vital_status: Dead	survival_time_in_days: 600	Stage: 3B	kras_status: Mut	egfr_status: WT	stk11_status: Mut	tp53_status: WT	kras_aa_mut: G13GD	stk11_aa_mut: P281fs*6		total RNA	Samples are processed in parallel in 96-well plates to minimize potential variation. Reaction purification is achieved using magnetic binding beads for cDNA and Qiagen RNeasy kits for cRNA purification. Isolated total RNA samples were assayed for quality (Agilent Bioanalyzer) and yield (Ribogreen) metrics prior to amplification.	biotin	Samples were amplified and labeled using a custom automated version of the NuGEN Ovation v2 with WB (whole blood) reagents protocol (using Ribo-SPIA amplification). The labeled molecules are biotinylated-cRNA. Sample amplification and labeling were performed by LabCorp Clinical Trials-Genomic Services in Seattle, Washington.	9606	GeneChip microarrays are loaded with the fragmented target sample/hybridization buffer mix using standard manual techniques. Arrays are hybridized for 18 hours at 45C with vigorous mixing. Unbound sample is removed and staining is accomplished through the binding of streptavidin conjugated phycoerythrin to the hybridized target. Excess label is removed. Washing and staining steps are performed by…	Arrays are scanned using a GeneChip Scanner 3000 7G with a 48 array autoloader. The scanner maintains the optimal temperature for the arrays prior to and during scanning.	IRON normalization was performed on the dataset, batch corrected for RNA quality using PLS	GPL15048	Steven,,Eschrich	Steven.Eschrich@moffitt.org	Biostatistics & Bioinformatics	Moffitt Cancer Center	12902 Magnolia Drive	Tampa	FL	33612	USA	ftp://ftp.ncbi.nlm.nih.gov/geo/samples/GSM1854nnn/GSM1854997/suppl/GSM1854997__52070900786524090510408221043711_1_1.CEL.gz	60607	79
GSM1854998	lung_K157	GSM1854998	Public on Oct 21 2015	Aug 14 2015	Oct 23 2015	RNA	1	lung adenocarcinoma	Homo sapiens	barcode_microarray: @52070900786524090510408221043713	filename_microarray: @52070900786524090510408221043713_1_1.CEL	rna_barin: 8.8	patient_id: K157	gender: F	age_at_diagnosis: 61	race: WHITE	spanish_hispanic: Non Spanish/Hispanic	smoking_status: Ever	vital_status: Dead	survival_time_in_days: 852	Stage: 3A	kras_status: WT	egfr_status: WT	stk11_status: WT	tp53_status: WT				total RNA	Samples are processed in parallel in 96-well plates to minimize potential variation. Reaction purification is achieved using magnetic binding beads for cDNA and Qiagen RNeasy kits for cRNA purification. Isolated total RNA samples were assayed for quality (Agilent Bioanalyzer) and yield (Ribogreen) metrics prior to amplification.	biotin	Samples were amplified and labeled using a custom automated version of the NuGEN Ovation v2 with WB (whole blood) reagents protocol (using Ribo-SPIA amplification). The labeled molecules are biotinylated-cRNA. Sample amplification and labeling were performed by LabCorp Clinical Trials-Genomic Services in Seattle, Washington.	9606	GeneChip microarrays are loaded with the fragmented target sample/hybridization buffer mix using standard manual techniques. Arrays are hybridized for 18 hours at 45C with vigorous mixing. Unbound sample is removed and staining is accomplished through the binding of streptavidin conjugated phycoerythrin to the hybridized target. Excess label is removed. Washing and staining steps are performed by…	Arrays are scanned using a GeneChip Scanner 3000 7G with a 48 array autoloader. The scanner maintains the optimal temperature for the arrays prior to and during scanning.	IRON normalization was performed on the dataset, batch corrected for RNA quality using PLS	GPL15048	Steven,,Eschrich	Steven.Eschrich@moffitt.org	Biostatistics & Bioinformatics	Moffitt Cancer Center	12902 Magnolia Drive	Tampa	FL	33612	USA	ftp://ftp.ncbi.nlm.nih.gov/geo/samples/GSM1854nnn/GSM1854998/suppl/GSM1854998__52070900786524090510408221043713_1_1.CEL.gz	60607	61
GSM1854999	lung_K178	GSM1854999	Public on Oct 21 2015	Aug 14 2015	Oct 23 2015	RNA	1	lung adenocarcinoma	Homo sapiens	barcode_microarray: @52070900786524090510408221043719	filename_microarray: @52070900786524090510408221043719_1_1.CEL	rna_barin: 8.9	patient_id: K178	gender: F	age_at_diagnosis: 77	race: WHITE	spanish_hispanic: Non Spanish/Hispanic	smoking_status: Ever	vital_status: Alive	survival_time_in_days: 897	Stage: 1B	kras_status: WT	egfr_status: WT	stk11_status: WT	tp53_status: WT				total RNA	Samples are processed in parallel in 96-well plates to minimize potential variation. Reaction purification is achieved using magnetic binding beads for cDNA and Qiagen RNeasy kits for cRNA purification. Isolated total RNA samples were assayed for quality (Agilent Bioanalyzer) and yield (Ribogreen) metrics prior to amplification.	biotin	Samples were amplified and labeled using a custom automated version of the NuGEN Ovation v2 with WB (whole blood) reagents protocol (using Ribo-SPIA amplification). The labeled molecules are biotinylated-cRNA. Sample amplification and labeling were performed by LabCorp Clinical Trials-Genomic Services in Seattle, Washington.	9606	GeneChip microarrays are loaded with the fragmented target sample/hybridization buffer mix using standard manual techniques. Arrays are hybridized for 18 hours at 45C with vigorous mixing. Unbound sample is removed and staining is accomplished through the binding of streptavidin conjugated phycoerythrin to the hybridized target. Excess label is removed. Washing and staining steps are performed by…	Arrays are scanned using a GeneChip Scanner 3000 7G with a 48 array autoloader. The scanner maintains the optimal temperature for the arrays prior to and during scanning.	IRON normalization was performed on the dataset, batch corrected for RNA quality using PLS	GPL15048	Steven,,Eschrich	Steven.Eschrich@moffitt.org	Biostatistics & Bioinformatics	Moffitt Cancer Center	12902 Magnolia Drive	Tampa	FL	33612	USA	ftp://ftp.ncbi.nlm.nih.gov/geo/samples/GSM1854nnn/GSM1854999/suppl/GSM1854999__52070900786524090510408221043719_1_1.CEL.gz	60607	77
GSM1855000	lung_K437	GSM1855000	Public on Oct 21 2015	Aug 14 2015	Oct 23 2015	RNA	1	lung adenocarcinoma	Homo sapiens	barcode_microarray: @52070900786524090510408221043726	filename_microarray: @52070900786524090510408221043726_1_1.CEL	rna_barin: 9.5	patient_id: K437	gender: F	age_at_diagnosis: 50	race: WHITE	spanish_hispanic: Non Spanish/Hispanic	smoking_status: Ever	vital_status: Alive	survival_time_in_days: 807	Stage: 1A	kras_status: Mut	egfr_status: WT	stk11_status: WT	tp53_status: Mut	kras_aa_mut: G13GC	tp53_aa_mut: P278L		total RNA	Samples are processed in parallel in 96-well plates to minimize potential variation. Reaction purification is achieved using magnetic binding beads for cDNA and Qiagen RNeasy kits for cRNA purification. Isolated total RNA samples were assayed for quality (Agilent Bioanalyzer) and yield (Ribogreen) metrics prior to amplification.	biotin	Samples were amplified and labeled using a custom automated version of the NuGEN Ovation v2 with WB (whole blood) reagents protocol (using Ribo-SPIA amplification). The labeled molecules are biotinylated-cRNA. Sample amplification and labeling were performed by LabCorp Clinical Trials-Genomic Services in Seattle, Washington.	9606	GeneChip microarrays are loaded with the fragmented target sample/hybridization buffer mix using standard manual techniques. Arrays are hybridized for 18 hours at 45C with vigorous mixing. Unbound sample is removed and staining is accomplished through the binding of streptavidin conjugated phycoerythrin to the hybridized target. Excess label is removed. Washing and staining steps are performed by…	Arrays are scanned using a GeneChip Scanner 3000 7G with a 48 array autoloader. The scanner maintains the optimal temperature for the arrays prior to and during scanning.	IRON normalization was performed on the dataset, batch corrected for RNA quality using PLS	GPL15048	Steven,,Eschrich	Steven.Eschrich@moffitt.org	Biostatistics & Bioinformatics	Moffitt Cancer Center	12902 Magnolia Drive	Tampa	FL	33612	USA	ftp://ftp.ncbi.nlm.nih.gov/geo/samples/GSM1855nnn/GSM1855000/suppl/GSM1855000__52070900786524090510408221043726_1_1.CEL.gz	60607	50
GSM1855001	lung_K046	GSM1855001	Public on Oct 21 2015	Aug 14 2015	Oct 23 2015	RNA	1	lung adenocarcinoma	Homo sapiens	barcode_microarray: @52070900786524090510408221043732	filename_microarray: @52070900786524090510408221043732_1_1.CEL	rna_barin: 9.3	patient_id: K046	gender: F	age_at_diagnosis: 62	race: WHITE	spanish_hispanic: Non Spanish/Hispanic	smoking_status: Ever	vital_status: Dead	survival_time_in_days: 487	Stage: 2B	kras_status: WT	egfr_status: WT	stk11_status: WT	tp53_status: WT				total RNA	Samples are processed in parallel in 96-well plates to minimize potential variation. Reaction purification is achieved using magnetic binding beads for cDNA and Qiagen RNeasy kits for cRNA purification. Isolated total RNA samples were assayed for quality (Agilent Bioanalyzer) and yield (Ribogreen) metrics prior to amplification.	biotin	Samples were amplified and labeled using a custom automated version of the NuGEN Ovation v2 with WB (whole blood) reagents protocol (using Ribo-SPIA amplification). The labeled molecules are biotinylated-cRNA. Sample amplification and labeling were performed by LabCorp Clinical Trials-Genomic Services in Seattle, Washington.	9606	GeneChip microarrays are loaded with the fragmented target sample/hybridization buffer mix using standard manual techniques. Arrays are hybridized for 18 hours at 45C with vigorous mixing. Unbound sample is removed and staining is accomplished through the binding of streptavidin conjugated phycoerythrin to the hybridized target. Excess label is removed. Washing and staining steps are performed by…	Arrays are scanned using a GeneChip Scanner 3000 7G with a 48 array autoloader. The scanner maintains the optimal temperature for the arrays prior to and during scanning.	IRON normalization was performed on the dataset, batch corrected for RNA quality using PLS	GPL15048	Steven,,Eschrich	Steven.Eschrich@moffitt.org	Biostatistics & Bioinformatics	Moffitt Cancer Center	12902 Magnolia Drive	Tampa	FL	33612	USA	ftp://ftp.ncbi.nlm.nih.gov/geo/samples/GSM1855nnn/GSM1855001/suppl/GSM1855001__52070900786524090510408221043732_1_1.CEL.gz	60607	62
GSM1855003	lung_K261	GSM1855003	Public on Oct 21 2015	Aug 14 2015	Oct 23 2015	RNA	1	lung adenocarcinoma	Homo sapiens	barcode_microarray: @52070900796507030510407095500741	filename_microarray: @52070900796507030510407095500741_1_1.CEL	rna_barin: 6.3	patient_id: K261	gender: F	age_at_diagnosis: 75	race: WHITE	spanish_hispanic: Non Spanish/Hispanic	smoking_status: Ever	vital_status: Alive	survival_time_in_days: 848	Stage: 1B	kras_status: WT	egfr_status: WT	stk11_status: WT	tp53_status: WT				total RNA	Samples are processed in parallel in 96-well plates to minimize potential variation. Reaction purification is achieved using magnetic binding beads for cDNA and Qiagen RNeasy kits for cRNA purification. Isolated total RNA samples were assayed for quality (Agilent Bioanalyzer) and yield (Ribogreen) metrics prior to amplification.	biotin	Samples were amplified and labeled using a custom automated version of the NuGEN Ovation v2 with WB (whole blood) reagents protocol (using Ribo-SPIA amplification). The labeled molecules are biotinylated-cRNA. Sample amplification and labeling were performed by LabCorp Clinical Trials-Genomic Services in Seattle, Washington.	9606	GeneChip microarrays are loaded with the fragmented target sample/hybridization buffer mix using standard manual techniques. Arrays are hybridized for 18 hours at 45C with vigorous mixing. Unbound sample is removed and staining is accomplished through the binding of streptavidin conjugated phycoerythrin to the hybridized target. Excess label is removed. Washing and staining steps are performed by…	Arrays are scanned using a GeneChip Scanner 3000 7G with a 48 array autoloader. The scanner maintains the optimal temperature for the arrays prior to and during scanning.	IRON normalization was performed on the dataset, batch corrected for RNA quality using PLS	GPL15048	Steven,,Eschrich	Steven.Eschrich@moffitt.org	Biostatistics & Bioinformatics	Moffitt Cancer Center	12902 Magnolia Drive	Tampa	FL	33612	USA	ftp://ftp.ncbi.nlm.nih.gov/geo/samples/GSM1855nnn/GSM1855003/suppl/GSM1855003__52070900796507030510407095500741_1_1.CEL.gz	60607	75
[truncated: 213 more rows]
[truncated: 23 more columns]
