# Supplementary material for: Significance of macrophage infiltration in the prognosis of lung adenocarcinoma patients evaluated by scRNA and bulkRNA analysis
Source: Front Immunol. 2022 Oct 12;13:1028440. doi: 10.3389/fimmu.2022.1028440 (PMC9597471; doi:10.3389/fimmu.2022.1028440)
Supplement: Supplementary file 1 [file DataSheet_1.zip › SupplementaryTable1_ GSE8894_clin.txt]

title	geo_accession	status	submission_date	last_update_date	type	channel_count	source_name_ch1	organism_ch1	characteristics_ch1	characteristics_ch1.1	characteristics_ch1.2	characteristics_ch1.3	characteristics_ch1.4	characteristics_ch1.5	molecule_ch1	extract_protocol_ch1	label_ch1	label_protocol_ch1	taxid_ch1	hyb_protocol	scan_protocol	description	data_processing	platform_id	contact_name	contact_email	contact_phone	contact_fax	contact_institute	contact_address	contact_city	contact_zip/postal_code	contact_country	supplementary_file	data_row_count	age:ch1	cell type:ch1	gender:ch1	recurrence free survival time (month):ch1	status (1=recurrence, 0=non-recurrence):ch1	tissue:ch1	OS	OS.time
GSM225465	LUNG CANCER SML011	GSM225465	Public on Nov 20 2007	Aug 29 2007	Jun 27 2014	RNA	1	frozen tissue of primary lung tumor	Homo sapiens	status (1=recurrence, 0=non-recurrence): 0	age: 70	gender: Female	cell type: Adenocarcinoma	recurrence free survival time (month): 21.33333		total RNA	According to the Affymetrix standard progocol. (Affymetrix GeneChip Human Genome U133 Plus 2.0 Array)	biotin	According to the Affymetrix standard protocol. (Affymetrix GeneChip Human Genome U133 Plus 2.0 Array)	9606	According to the Affymetrix standard protocol. (Affymetrix GeneChip Human Genome U133 Plus 2.0 Array)	According to the Affymetrix standard protocol. (Affymetrix GeneChip Human Genome U133 Plus 2.0 Array)	frozen tissue of primary lung tumors	Affymetrix U133 Plus 2.0 GCRMA DATA	GPL570	Jhinkook,,Kim	callian@paran.com	82-2-3410-3753	82-2-3410-3649	samsung medical center	50	seoul	135-710	South Korea	NONE	54675	70	Adenocarcinoma	Female	21.33333	0	NA	0	639.9999
GSM225530	LUNG CANCER SML007	GSM225530	Public on Nov 20 2007	Aug 29 2007	Jun 27 2014	RNA	1	frozen tissue of primary lung tumor	Homo sapiens	status (1=recurrence, 0=non-recurrence): 0	age: 66	gender: Male	cell type: Adenocarcinoma	recurrence free survival time (month): 65.3		total RNA	According to the Affymetrix standard progocol. (Affymetrix GeneChip Human Genome U133 Plus 2.0 Array)	biotin	According to the Affymetrix standard protocol. (Affymetrix GeneChip Human Genome U133 Plus 2.0 Array)	9606	According to the Affymetrix standard protocol. (Affymetrix GeneChip Human Genome U133 Plus 2.0 Array)	According to the Affymetrix standard protocol. (Affymetrix GeneChip Human Genome U133 Plus 2.0 Array)	frozen tissue of primary lung tumors	Affymetrix U133 Plus 2.0 GCRMA DATA	GPL570	Jhinkook,,Kim	callian@paran.com	82-2-3410-3753	82-2-3410-3649	samsung medical center	50	seoul	135-710	South Korea	NONE	54675	66	Adenocarcinoma	Male	65.3	0	NA	0	1959
GSM225544	LUNG CANCER SML008	GSM225544	Public on Nov 20 2007	Aug 29 2007	Jun 27 2014	RNA	1	frozen tissue of primary lung tumor	Homo sapiens	status (1=recurrence, 0=non-recurrence): 0	age: 60	gender: Female	cell type: Adenocarcinoma	recurrence free survival time (month): 51.06667		total RNA	According to the Affymetrix standard progocol. (Affymetrix GeneChip Human Genome U133 Plus 2.0 Array)	biotin	According to the Affymetrix standard protocol. (Affymetrix GeneChip Human Genome U133 Plus 2.0 Array)	9606	According to the Affymetrix standard protocol. (Affymetrix GeneChip Human Genome U133 Plus 2.0 Array)	According to the Affymetrix standard protocol. (Affymetrix GeneChip Human Genome U133 Plus 2.0 Array)	frozen tissue of primary lung tumors	Affymetrix U133 Plus 2.0 GCRMA DATA	GPL570	Jhinkook,,Kim	callian@paran.com	82-2-3410-3753	82-2-3410-3649	samsung medical center	50	seoul	135-710	South Korea	NONE	54675	60	Adenocarcinoma	Female	51.06667	0	NA	0	1532.0001
GSM225547	LUNG CANCER SML012	GSM225547	Public on Nov 20 2007	Aug 29 2007	Jun 27 2014	RNA	1	frozen tissue of primary lung tumor	Homo sapiens	status (1=recurrence, 0=non-recurrence): 0	age: 64	gender: Female	cell type: Adenocarcinoma	recurrence free survival time (month): 50.06667		total RNA	According to the Affymetrix standard progocol. (Affymetrix GeneChip Human Genome U133 Plus 2.0 Array)	biotin	According to the Affymetrix standard protocol. (Affymetrix GeneChip Human Genome U133 Plus 2.0 Array)	9606	According to the Affymetrix standard protocol. (Affymetrix GeneChip Human Genome U133 Plus 2.0 Array)	According to the Affymetrix standard protocol. (Affymetrix GeneChip Human Genome U133 Plus 2.0 Array)	frozen tissue of primary lung tumors	Affymetrix U133 Plus 2.0 GCRMA DATA	GPL570	Jhinkook,,Kim	callian@paran.com	82-2-3410-3753	82-2-3410-3649	samsung medical center	50	seoul	135-710	South Korea	NONE	54675	64	Adenocarcinoma	Female	50.06667	0	NA	0	1502.0001
GSM225552	LUNG CANCER SML018	GSM225552	Public on Nov 20 2007	Aug 29 2007	Jun 27 2014	RNA	1	frozen tissue of primary lung tumor	Homo sapiens	status (1=recurrence, 0=non-recurrence): 0	age: 64	gender: Female	cell type: squamous cell carcinoma	recurrence free survival time (month): 16.76667		total RNA	According to the Affymetrix standard progocol. (Affymetrix GeneChip Human Genome U133 Plus 2.0 Array)	biotin	According to the Affymetrix standard protocol. (Affymetrix GeneChip Human Genome U133 Plus 2.0 Array)	9606	According to the Affymetrix standard protocol. (Affymetrix GeneChip Human Genome U133 Plus 2.0 Array)	According to the Affymetrix standard protocol. (Affymetrix GeneChip Human Genome U133 Plus 2.0 Array)	frozen tissue of primary lung tumors	Affymetrix U133 Plus 2.0 GCRMA DATA	GPL570	Jhinkook,,Kim	callian@paran.com	82-2-3410-3753	82-2-3410-3649	samsung medical center	50	seoul	135-710	South Korea	NONE	54675	64	squamous cell carcinoma	Female	16.76667	0	NA	0	503.0001
GSM225553	LUNG CANCER SML021	GSM225553	Public on Nov 20 2007	Aug 29 2007	Jun 27 2014	RNA	1	frozen tissue of primary lung tumor	Homo sapiens	status (1=recurrence, 0=non-recurrence): 0	age: 69	gender: Male	cell type: squamous cell carcinoma	recurrence free survival time (month): 60.06667		total RNA	According to the Affymetrix standard progocol. (Affymetrix GeneChip Human Genome U133 Plus 2.0 Array)	biotin	According to the Affymetrix standard protocol. (Affymetrix GeneChip Human Genome U133 Plus 2.0 Array)	9606	According to the Affymetrix standard protocol. (Affymetrix GeneChip Human Genome U133 Plus 2.0 Array)	According to the Affymetrix standard protocol. (Affymetrix GeneChip Human Genome U133 Plus 2.0 Array)	frozen tissue of primary lung tumors	Affymetrix U133 Plus 2.0 GCRMA DATA	GPL570	Jhinkook,,Kim	callian@paran.com	82-2-3410-3753	82-2-3410-3649	samsung medical center	50	seoul	135-710	South Korea	NONE	54675	69	squamous cell carcinoma	Male	60.06667	0	NA	0	1802.0001
GSM225556	LUNG CANCER SML028	GSM225556	Public on Nov 20 2007	Aug 29 2007	Jun 27 2014	RNA	1	frozen tissue of primary lung tumor	Homo sapiens	status (1=recurrence, 0=non-recurrence): 0	age: 59	gender: Male	cell type: Adenocarcinoma	recurrence free survival time (month): 68.33333		total RNA	According to the Affymetrix standard progocol. (Affymetrix GeneChip Human Genome U133 Plus 2.0 Array)	biotin	According to the Affymetrix standard protocol. (Affymetrix GeneChip Human Genome U133 Plus 2.0 Array)	9606	According to the Affymetrix standard protocol. (Affymetrix GeneChip Human Genome U133 Plus 2.0 Array)	According to the Affymetrix standard protocol. (Affymetrix GeneChip Human Genome U133 Plus 2.0 Array)	frozen tissue of primary lung tumors	Affymetrix U133 Plus 2.0 GCRMA DATA	GPL570	Jhinkook,,Kim	callian@paran.com	82-2-3410-3753	82-2-3410-3649	samsung medical center	50	seoul	135-710	South Korea	NONE	54675	59	Adenocarcinoma	Male	68.33333	0	NA	0	2049.9999
GSM225558	LUNG CANCER SML031	GSM225558	Public on Nov 20 2007	Aug 29 2007	Jun 27 2014	RNA	1	frozen tissue of primary lung tumor	Homo sapiens	status (1=recurrence, 0=non-recurrence): 0	age: 66	gender: Male	cell type: squamous cell carcinoma	recurrence free survival time (month): 56.33333		total RNA	According to the Affymetrix standard progocol. (Affymetrix GeneChip Human Genome U133 Plus 2.0 Array)	biotin	According to the Affymetrix standard protocol. (Affymetrix GeneChip Human Genome U133 Plus 2.0 Array)	9606	According to the Affymetrix standard protocol. (Affymetrix GeneChip Human Genome U133 Plus 2.0 Array)	According to the Affymetrix standard protocol. (Affymetrix GeneChip Human Genome U133 Plus 2.0 Array)	frozen tissue of primary lung tumors	Affymetrix U133 Plus 2.0 GCRMA DATA	GPL570	Jhinkook,,Kim	callian@paran.com	82-2-3410-3753	82-2-3410-3649	samsung medical center	50	seoul	135-710	South Korea	NONE	54675	66	squamous cell carcinoma	Male	56.33333	0	NA	0	1689.9999
GSM225563	LUNG CANCER SML033	GSM225563	Public on Nov 20 2007	Aug 29 2007	Jun 27 2014	RNA	1	frozen tissue of primary lung tumor	Homo sapiens	status (1=recurrence, 0=non-recurrence): 0	age: 73	gender: Male	cell type: squamous cell carcinoma	recurrence free survival time (month): 18.5		total RNA	According to the Affymetrix standard progocol. (Affymetrix GeneChip Human Genome U133 Plus 2.0 Array)	biotin	According to the Affymetrix standard protocol. (Affymetrix GeneChip Human Genome U133 Plus 2.0 Array)	9606	According to the Affymetrix standard protocol. (Affymetrix GeneChip Human Genome U133 Plus 2.0 Array)	According to the Affymetrix standard protocol. (Affymetrix GeneChip Human Genome U133 Plus 2.0 Array)	frozen tissue of primary lung tumors	Affymetrix U133 Plus 2.0 GCRMA DATA	GPL570	Jhinkook,,Kim	callian@paran.com	82-2-3410-3753	82-2-3410-3649	samsung medical center	50	seoul	135-710	South Korea	NONE	54675	73	squamous cell carcinoma	Male	18.5	0	NA	0	555
GSM225565	LUNG CANCER SML035	GSM225565	Public on Nov 20 2007	Aug 29 2007	Jun 27 2014	RNA	1	frozen tissue of primary lung tumor	Homo sapiens	status (1=recurrence, 0=non-recurrence): 0	age: 50	gender: Male	cell type: squamous cell carcinoma	recurrence free survival time (month): 54		total RNA	According to the Affymetrix standard progocol. (Affymetrix GeneChip Human Genome U133 Plus 2.0 Array)	biotin	According to the Affymetrix standard protocol. (Affymetrix GeneChip Human Genome U133 Plus 2.0 Array)	9606	According to the Affymetrix standard protocol. (Affymetrix GeneChip Human Genome U133 Plus 2.0 Array)	According to the Affymetrix standard protocol. (Affymetrix GeneChip Human Genome U133 Plus 2.0 Array)	frozen tissue of primary lung tumors	Affymetrix U133 Plus 2.0 GCRMA DATA	GPL570	Jhinkook,,Kim	callian@paran.com	82-2-3410-3753	82-2-3410-3649	samsung medical center	50	seoul	135-710	South Korea	NONE	54675	50	squamous cell carcinoma	Male	54	0	NA	0	1620
GSM225568	LUNG CANCER SML037	GSM225568	Public on Nov 20 2007	Aug 29 2007	Jun 27 2014	RNA	1	frozen tissue of primary lung tumor	Homo sapiens	status (1=recurrence, 0=non-recurrence): 0	age: 52	gender: Male	cell type: squamous cell carcinoma	recurrence free survival time (month): 55.73333		total RNA	According to the Affymetrix standard progocol. (Affymetrix GeneChip Human Genome U133 Plus 2.0 Array)	biotin	According to the Affymetrix standard protocol. (Affymetrix GeneChip Human Genome U133 Plus 2.0 Array)	9606	According to the Affymetrix standard protocol. (Affymetrix GeneChip Human Genome U133 Plus 2.0 Array)	According to the Affymetrix standard protocol. (Affymetrix GeneChip Human Genome U133 Plus 2.0 Array)	frozen tissue of primary lung tumors	Affymetrix U133 Plus 2.0 GCRMA DATA	GPL570	Jhinkook,,Kim	callian@paran.com	82-2-3410-3753	82-2-3410-3649	samsung medical center	50	seoul	135-710	South Korea	NONE	54675	52	squamous cell carcinoma	Male	55.73333	0	NA	0	1671.9999
GSM225572	LUNG CANCER SML038	GSM225572	Public on Nov 20 2007	Aug 29 2007	Jun 27 2014	RNA	1	frozen tissue of primary lung tumor	Homo sapiens	status (1=recurrence, 0=non-recurrence): 0	age: 55	gender: Male	cell type: Adenocarcinoma	recurrence free survival time (month): 53.26667		total RNA	According to the Affymetrix standard progocol. (Affymetrix GeneChip Human Genome U133 Plus 2.0 Array)	biotin	According to the Affymetrix standard protocol. (Affymetrix GeneChip Human Genome U133 Plus 2.0 Array)	9606	According to the Affymetrix standard protocol. (Affymetrix GeneChip Human Genome U133 Plus 2.0 Array)	According to the Affymetrix standard protocol. (Affymetrix GeneChip Human Genome U133 Plus 2.0 Array)	frozen tissue of primary lung tumors	Affymetrix U133 Plus 2.0 GCRMA DATA	GPL570	Jhinkook,,Kim	callian@paran.com	82-2-3410-3753	82-2-3410-3649	samsung medical center	50	seoul	135-710	South Korea	NONE	54675	55	Adenocarcinoma	Male	53.26667	0	NA	0	1598.0001
GSM225574	LUNG CANCER SML039	GSM225574	Public on Nov 20 2007	Aug 29 2007	Jun 27 2014	RNA	1	frozen tissue of primary lung tumor	Homo sapiens	status (1=recurrence, 0=non-recurrence): 0	age: 59	gender: Female	cell type: Adenocarcinoma	recurrence free survival time (month): 29.63333		total RNA	According to the Affymetrix standard progocol. (Affymetrix GeneChip Human Genome U133 Plus 2.0 Array)	biotin	According to the Affymetrix standard protocol. (Affymetrix GeneChip Human Genome U133 Plus 2.0 Array)	9606	According to the Affymetrix standard protocol. (Affymetrix GeneChip Human Genome U133 Plus 2.0 Array)	According to the Affymetrix standard protocol. (Affymetrix GeneChip Human Genome U133 Plus 2.0 Array)	frozen tissue of primary lung tumors	Affymetrix U133 Plus 2.0 GCRMA DATA	GPL570	Jhinkook,,Kim	callian@paran.com	82-2-3410-3753	82-2-3410-3649	samsung medical center	50	seoul	135-710	South Korea	NONE	54675	59	Adenocarcinoma	Female	29.63333	0	NA	0	888.9999
GSM225575	LUNG CANCER SML040	GSM225575	Public on Nov 20 2007	Aug 29 2007	Jun 27 2014	RNA	1	frozen tissue of primary lung tumor	Homo sapiens	status (1=recurrence, 0=non-recurrence): 0	age: 59	gender: Male	cell type: squamous cell carcinoma	recurrence free survival time (month): 50.6		total RNA	According to the Affymetrix standard progocol. (Affymetrix GeneChip Human Genome U133 Plus 2.0 Array)	biotin	According to the Affymetrix standard protocol. (Affymetrix GeneChip Human Genome U133 Plus 2.0 Array)	9606	According to the Affymetrix standard protocol. (Affymetrix GeneChip Human Genome U133 Plus 2.0 Array)	According to the Affymetrix standard protocol. (Affymetrix GeneChip Human Genome U133 Plus 2.0 Array)	frozen tissue of primary lung tumors	Affymetrix U133 Plus 2.0 GCRMA DATA	GPL570	Jhinkook,,Kim	callian@paran.com	82-2-3410-3753	82-2-3410-3649	samsung medical center	50	seoul	135-710	South Korea	NONE	54675	59	squamous cell carcinoma	Male	50.6	0	NA	0	1518
GSM225578	LUNG CANCER SML044	GSM225578	Public on Nov 20 2007	Aug 29 2007	Jun 27 2014	RNA	1	frozen tissue of primary lung tumor	Homo sapiens	status (1=recurrence, 0=non-recurrence): 0	age: 74	gender: Male	cell type: squamous cell carcinoma	recurrence free survival time (month): 58.96667		total RNA	According to the Affymetrix standard progocol. (Affymetrix GeneChip Human Genome U133 Plus 2.0 Array)	biotin	According to the Affymetrix standard protocol. (Affymetrix GeneChip Human Genome U133 Plus 2.0 Array)	9606	According to the Affymetrix standard protocol. (Affymetrix GeneChip Human Genome U133 Plus 2.0 Array)	According to the Affymetrix standard protocol. (Affymetrix GeneChip Human Genome U133 Plus 2.0 Array)	frozen tissue of primary lung tumors	Affymetrix U133 Plus 2.0 GCRMA DATA	GPL570	Jhinkook,,Kim	callian@paran.com	82-2-3410-3753	82-2-3410-3649	samsung medical center	50	seoul	135-710	South Korea	NONE	54675	74	squamous cell carcinoma	Male	58.96667	0	NA	0	1769.0001
GSM225582	LUNG CANCER SML047	GSM225582	Public on Nov 20 2007	Aug 29 2007	Jun 27 2014	RNA	1	frozen tissue of primary lung tumor	Homo sapiens	status (1=recurrence, 0=non-recurrence): 0	age: 73	gender: Male	cell type: Adenocarcinoma	recurrence free survival time (month): 49.6		total RNA	According to the Affymetrix standard progocol. (Affymetrix GeneChip Human Genome U133 Plus 2.0 Array)	biotin	According to the Affymetrix standard protocol. (Affymetrix GeneChip Human Genome U133 Plus 2.0 Array)	9606	According to the Affymetrix standard protocol. (Affymetrix GeneChip Human Genome U133 Plus 2.0 Array)	According to the Affymetrix standard protocol. (Affymetrix GeneChip Human Genome U133 Plus 2.0 Array)	frozen tissue of primary lung tumors	Affymetrix U133 Plus 2.0 GCRMA DATA	GPL570	Jhinkook,,Kim	callian@paran.com	82-2-3410-3753	82-2-3410-3649	samsung medical center	50	seoul	135-710	South Korea	NONE	54675	73	Adenocarcinoma	Male	49.6	0	NA	0	1488
GSM225584	LUNG CANCER SML048	GSM225584	Public on Nov 20 2007	Aug 29 2007	Jun 27 2014	RNA	1	frozen tissue of primary lung tumor	Homo sapiens	status (1=recurrence, 0=non-recurrence): 0	age: 58	gender: Male	cell type: squamous cell carcinoma	recurrence free survival time (month): 49.2		total RNA	According to the Affymetrix standard progocol. (Affymetrix GeneChip Human Genome U133 Plus 2.0 Array)	biotin	According to the Affymetrix standard protocol. (Affymetrix GeneChip Human Genome U133 Plus 2.0 Array)	9606	According to the Affymetrix standard protocol. (Affymetrix GeneChip Human Genome U133 Plus 2.0 Array)	According to the Affymetrix standard protocol. (Affymetrix GeneChip Human Genome U133 Plus 2.0 Array)	frozen tissue of primary lung tumors	Affymetrix U133 Plus 2.0 GCRMA DATA	GPL570	Jhinkook,,Kim	callian@paran.com	82-2-3410-3753	82-2-3410-3649	samsung medical center	50	seoul	135-710	South Korea	NONE	54675	58	squamous cell carcinoma	Male	49.2	0	NA	0	1476
GSM225585	LUNG CANCER SML053	GSM225585	Public on Nov 20 2007	Aug 29 2007	Jun 27 2014	RNA	1	frozen tissue of primary lung tumor	Homo sapiens	status (1=recurrence, 0=non-recurrence): 0	age: 62	gender: Female	cell type: Adenocarcinoma	recurrence free survival time (month): 127.03333		total RNA	According to the Affymetrix standard progocol. (Affymetrix GeneChip Human Genome U133 Plus 2.0 Array)	biotin	According to the Affymetrix standard protocol. (Affymetrix GeneChip Human Genome U133 Plus 2.0 Array)	9606	According to the Affymetrix standard protocol. (Affymetrix GeneChip Human Genome U133 Plus 2.0 Array)	According to the Affymetrix standard protocol. (Affymetrix GeneChip Human Genome U133 Plus 2.0 Array)	frozen tissue of primary lung tumors	Affymetrix U133 Plus 2.0 GCRMA DATA	GPL570	Jhinkook,,Kim	callian@paran.com	82-2-3410-3753	82-2-3410-3649	samsung medical center	50	seoul	135-710	South Korea	NONE	54675	62	Adenocarcinoma	Female	127.03333	0	NA	0	3810.9999
GSM225586	LUNG CANCER SML055	GSM225586	Public on Nov 20 2007	Aug 29 2007	Jun 27 2014	RNA	1	frozen tissue of primary lung tumor	Homo sapiens	status (1=recurrence, 0=non-recurrence): 0	age: 67	gender: Female	cell type: Adenocarcinoma	recurrence free survival time (month): 121.8		total RNA	According to the Affymetrix standard progocol. (Affymetrix GeneChip Human Genome U133 Plus 2.0 Array)	biotin	According to the Affymetrix standard protocol. (Affymetrix GeneChip Human Genome U133 Plus 2.0 Array)	9606	According to the Affymetrix standard protocol. (Affymetrix GeneChip Human Genome U133 Plus 2.0 Array)	According to the Affymetrix standard protocol. (Affymetrix GeneChip Human Genome U133 Plus 2.0 Array)	frozen tissue of primary lung tumors	Affymetrix U133 Plus 2.0 GCRMA DATA	GPL570	Jhinkook,,Kim	callian@paran.com	82-2-3410-3753	82-2-3410-3649	samsung medical center	50	seoul	135-710	South Korea	NONE	54675	67	Adenocarcinoma	Female	121.8	0	NA	0	3654
GSM225587	LUNG CANCER SML057	GSM225587	Public on Nov 20 2007	Aug 29 2007	Jun 27 2014	RNA	1	frozen tissue of primary lung tumor	Homo sapiens	status (1=recurrence, 0=non-recurrence): 0	age: 67	gender: Female	cell type: Adenocarcinoma	recurrence free survival time (month): 98.9		total RNA	According to the Affymetrix standard progocol. (Affymetrix GeneChip Human Genome U133 Plus 2.0 Array)	biotin	According to the Affymetrix standard protocol. (Affymetrix GeneChip Human Genome U133 Plus 2.0 Array)	9606	According to the Affymetrix standard protocol. (Affymetrix GeneChip Human Genome U133 Plus 2.0 Array)	According to the Affymetrix standard protocol. (Affymetrix GeneChip Human Genome U133 Plus 2.0 Array)	frozen tissue of primary lung tumors	Affymetrix U133 Plus 2.0 GCRMA DATA	GPL570	Jhinkook,,Kim	callian@paran.com	82-2-3410-3753	82-2-3410-3649	samsung medical center	50	seoul	135-710	South Korea	NONE	54675	67	Adenocarcinoma	Female	98.9	0	NA	0	2967
GSM225589	LUNG CANCER SML061	GSM225589	Public on Nov 20 2007	Aug 29 2007	Jun 27 2014	RNA	1	frozen tissue of primary lung tumor	Homo sapiens	status (1=recurrence, 0=non-recurrence): 0	age: 62	gender: Female	cell type: Adenocarcinoma	recurrence free survival time (month): 96.53333		total RNA	According to the Affymetrix standard progocol. (Affymetrix GeneChip Human Genome U133 Plus 2.0 Array)	biotin	According to the Affymetrix standard protocol. (Affymetrix GeneChip Human Genome U133 Plus 2.0 Array)	9606	According to the Affymetrix standard protocol. (Affymetrix GeneChip Human Genome U133 Plus 2.0 Array)	According to the Affymetrix standard protocol. (Affymetrix GeneChip Human Genome U133 Plus 2.0 Array)	frozen tissue of primary lung tumors	Affymetrix U133 Plus 2.0 GCRMA DATA	GPL570	Jhinkook,,Kim	callian@paran.com	82-2-3410-3753	82-2-3410-3649	samsung medical center	50	seoul	135-710	South Korea	NONE	54675	62	Adenocarcinoma	Female	96.53333	0	NA	0	2895.9999
GSM225590	LUNG CANCER SML064	GSM225590	Public on Nov 20 2007	Aug 29 2007	Jun 27 2014	RNA	1	frozen tissue of primary lung tumor	Homo sapiens	status (1=recurrence, 0=non-recurrence): 0	age: 63	gender: Male	cell type: squamous cell carcinoma	recurrence free survival time (month): 67.06667		total RNA	According to the Affymetrix standard progocol. (Affymetrix GeneChip Human Genome U133 Plus 2.0 Array)	biotin	According to the Affymetrix standard protocol. (Affymetrix GeneChip Human Genome U133 Plus 2.0 Array)	9606	According to the Affymetrix standard protocol. (Affymetrix GeneChip Human Genome U133 Plus 2.0 Array)	According to the Affymetrix standard protocol. (Affymetrix GeneChip Human Genome U133 Plus 2.0 Array)	frozen tissue of primary lung tumors	Affymetrix U133 Plus 2.0 GCRMA DATA	GPL570	Jhinkook,,Kim	callian@paran.com	82-2-3410-3753	82-2-3410-3649	samsung medical center	50	seoul	135-710	South Korea	NONE	54675	63	squamous cell carcinoma	Male	67.06667	0	NA	0	2012.0001
GSM225591	LUNG CANCER SML067	GSM225591	Public on Nov 20 2007	Aug 29 2007	Jun 27 2014	RNA	1	frozen tissue of primary lung tumor	Homo sapiens	status (1=recurrence, 0=non-recurrence): 0	age: 56	gender: Male	cell type: squamous cell carcinoma	recurrence free survival time (month): 62.93333		total RNA	According to the Affymetrix standard progocol. (Affymetrix GeneChip Human Genome U133 Plus 2.0 Array)	biotin	According to the Affymetrix standard protocol. (Affymetrix GeneChip Human Genome U133 Plus 2.0 Array)	9606	According to the Affymetrix standard protocol. (Affymetrix GeneChip Human Genome U133 Plus 2.0 Array)	According to the Affymetrix standard protocol. (Affymetrix GeneChip Human Genome U133 Plus 2.0 Array)	frozen tissue of primary lung tumors	Affymetrix U133 Plus 2.0 GCRMA DATA	GPL570	Jhinkook,,Kim	callian@paran.com	82-2-3410-3753	82-2-3410-3649	samsung medical center	50	seoul	135-710	South Korea	NONE	54675	56	squamous cell carcinoma	Male	62.93333	0	NA	0	1887.9999
GSM225593	LUNG CANCER SML070	GSM225593	Public on Nov 20 2007	Aug 29 2007	Jun 27 2014	RNA	1	frozen tissue of primary lung tumor	Homo sapiens	status (1=recurrence, 0=non-recurrence): 0	age: 62	gender: Male	cell type: squamous cell carcinoma	recurrence free survival time (month): 138.46667		total RNA	According to the Affymetrix standard progocol. (Affymetrix GeneChip Human Genome U133 Plus 2.0 Array)	biotin	According to the Affymetrix standard protocol. (Affymetrix GeneChip Human Genome U133 Plus 2.0 Array)	9606	According to the Affymetrix standard protocol. (Affymetrix GeneChip Human Genome U133 Plus 2.0 Array)	According to the Affymetrix standard protocol. (Affymetrix GeneChip Human Genome U133 Plus 2.0 Array)	frozen tissue of primary lung tumors	Affymetrix U133 Plus 2.0 GCRMA DATA	GPL570	Jhinkook,,Kim	callian@paran.com	82-2-3410-3753	82-2-3410-3649	samsung medical center	50	seoul	135-710	South Korea	NONE	54675	62	squamous cell carcinoma	Male	138.46667	0	NA	0	4154.0001
GSM225594	LUNG CANCER SML091	GSM225594	Public on Nov 20 2007	Aug 29 2007	Jun 27 2014	RNA	1	frozen tissue of primary lung tumor	Homo sapiens	status (1=recurrence, 0=non-recurrence): 0	age: 68	gender: Male	cell type: squamous cell carcinoma	recurrence free survival time (month): 75.3		total RNA	According to the Affymetrix standard progocol. (Affymetrix GeneChip Human Genome U133 Plus 2.0 Array)	biotin	According to the Affymetrix standard protocol. (Affymetrix GeneChip Human Genome U133 Plus 2.0 Array)	9606	According to the Affymetrix standard protocol. (Affymetrix GeneChip Human Genome U133 Plus 2.0 Array)	According to the Affymetrix standard protocol. (Affymetrix GeneChip Human Genome U133 Plus 2.0 Array)	frozen tissue of primary lung tumors	Affymetrix U133 Plus 2.0 GCRMA DATA	GPL570	Jhinkook,,Kim	callian@paran.com	82-2-3410-3753	82-2-3410-3649	samsung medical center	50	seoul	135-710	South Korea	NONE	54675	68	squamous cell carcinoma	Male	75.3	0	NA	0	2259
GSM225595	LUNG CANCER SML093	GSM225595	Public on Nov 20 2007	Aug 29 2007	Jun 27 2014	RNA	1	frozen tissue of primary lung tumor	Homo sapiens	status (1=recurrence, 0=non-recurrence): 0	age: 49	gender: Male	cell type: squamous cell carcinoma	recurrence free survival time (month): 51.2		total RNA	According to the Affymetrix standard progocol. (Affymetrix GeneChip Human Genome U133 Plus 2.0 Array)	biotin	According to the Affymetrix standard protocol. (Affymetrix GeneChip Human Genome U133 Plus 2.0 Array)	9606	According to the Affymetrix standard protocol. (Affymetrix GeneChip Human Genome U133 Plus 2.0 Array)	According to the Affymetrix standard protocol. (Affymetrix GeneChip Human Genome U133 Plus 2.0 Array)	frozen tissue of primary lung tumors	Affymetrix U133 Plus 2.0 GCRMA DATA	GPL570	Jhinkook,,Kim	callian@paran.com	82-2-3410-3753	82-2-3410-3649	samsung medical center	50	seoul	135-710	South Korea	NONE	54675	49	squamous cell carcinoma	Male	51.2	0	NA	0	1536
GSM225596	LUNG CANCER SML095	GSM225596	Public on Nov 20 2007	Aug 29 2007	Jun 27 2014	RNA	1	frozen tissue of primary lung tumor	Homo sapiens	status (1=recurrence, 0=non-recurrence): 0	age: 72	gender: Male	cell type: squamous cell carcinoma	recurrence free survival time (month): 52.2		total RNA	According to the Affymetrix standard progocol. (Affymetrix GeneChip Human Genome U133 Plus 2.0 Array)	biotin	According to the Affymetrix standard protocol. (Affymetrix GeneChip Human Genome U133 Plus 2.0 Array)	9606	According to the Affymetrix standard protocol. (Affymetrix GeneChip Human Genome U133 Plus 2.0 Array)	According to the Affymetrix standard protocol. (Affymetrix GeneChip Human Genome U133 Plus 2.0 Array)	frozen tissue of primary lung tumors	Affymetrix U133 Plus 2.0 GCRMA DATA	GPL570	Jhinkook,,Kim	callian@paran.com	82-2-3410-3753	82-2-3410-3649	samsung medical center	50	seoul	135-710	South Korea	NONE	54675	72	squamous cell carcinoma	Male	52.2	0	NA	0	1566
GSM225598	LUNG CANCER SML096	GSM225598	Public on Nov 20 2007	Aug 29 2007	Jun 27 2014	RNA	1	frozen tissue of primary lung tumor	Homo sapiens	status (1=recurrence, 0=non-recurrence): 0	age: 53	gender: Male	cell type: squamous cell carcinoma	recurrence free survival time (month): 47.23333		total RNA	According to the Affymetrix standard progocol. (Affymetrix GeneChip Human Genome U133 Plus 2.0 Array)	biotin	According to the Affymetrix standard protocol. (Affymetrix GeneChip Human Genome U133 Plus 2.0 Array)	9606	According to the Affymetrix standard protocol. (Affymetrix GeneChip Human Genome U133 Plus 2.0 Array)	According to the Affymetrix standard protocol. (Affymetrix GeneChip Human Genome U133 Plus 2.0 Array)	frozen tissue of primary lung tumors	Affymetrix U133 Plus 2.0 GCRMA DATA	GPL570	Jhinkook,,Kim	callian@paran.com	82-2-3410-3753	82-2-3410-3649	samsung medical center	50	seoul	135-710	South Korea	NONE	54675	53	squamous cell carcinoma	Male	47.23333	0	NA	0	1416.9999
GSM225599	LUNG CANCER SML098	GSM225599	Public on Nov 20 2007	Aug 29 2007	Jun 27 2014	RNA	1	frozen tissue of primary lung tumor	Homo sapiens	status (1=recurrence, 0=non-recurrence): 0	age: 61	gender: Male	cell type: Adenocarcinoma	recurrence free survival time (month): 45.7		total RNA	According to the Affymetrix standard progocol. (Affymetrix GeneChip Human Genome U133 Plus 2.0 Array)	biotin	According to the Affymetrix standard protocol. (Affymetrix GeneChip Human Genome U133 Plus 2.0 Array)	9606	According to the Affymetrix standard protocol. (Affymetrix GeneChip Human Genome U133 Plus 2.0 Array)	According to the Affymetrix standard protocol. (Affymetrix GeneChip Human Genome U133 Plus 2.0 Array)	frozen tissue of primary lung tumors	Affymetrix U133 Plus 2.0 GCRMA DATA	GPL570	Jhinkook,,Kim	callian@paran.com	82-2-3410-3753	82-2-3410-3649	samsung medical center	50	seoul	135-710	South Korea	NONE	54675	61	Adenocarcinoma	Male	45.7	0	NA	0	1371
GSM225601	LUNG CANCER SML103	GSM225601	Public on Nov 20 2007	Aug 29 2007	Jun 27 2014	RNA	1	frozen tissue of primary lung tumor	Homo sapiens	status (1=recurrence, 0=non-recurrence): 0	age: 64	gender: Male	cell type: Adenocarcinoma	recurrence free survival time (month): 49.36667		total RNA	According to the Affymetrix standard progocol. (Affymetrix GeneChip Human Genome U133 Plus 2.0 Array)	biotin	According to the Affymetrix standard protocol. (Affymetrix GeneChip Human Genome U133 Plus 2.0 Array)	9606	According to the Affymetrix standard protocol. (Affymetrix GeneChip Human Genome U133 Plus 2.0 Array)	According to the Affymetrix standard protocol. (Affymetrix GeneChip Human Genome U133 Plus 2.0 Array)	frozen tissue of primary lung tumors	Affymetrix U133 Plus 2.0 GCRMA DATA	GPL570	Jhinkook,,Kim	callian@paran.com	82-2-3410-3753	82-2-3410-3649	samsung medical center	50	seoul	135-710	South Korea	NONE	54675	64	Adenocarcinoma	Male	49.36667	0	NA	0	1481.0001
GSM225603	LUNG CANCER SML107	GSM225603	Public on Nov 20 2007	Aug 29 2007	Jun 27 2014	RNA	1	frozen tissue of primary lung tumor	Homo sapiens	status (1=recurrence, 0=non-recurrence): 0	age: 43	gender: Male	cell type: squamous cell carcinoma	recurrence free survival time (month): 97.93333		total RNA	According to the Affymetrix standard progocol. (Affymetrix GeneChip Human Genome U133 Plus 2.0 Array)	biotin	According to the Affymetrix standard protocol. (Affymetrix GeneChip Human Genome U133 Plus 2.0 Array)	9606	According to the Affymetrix standard protocol. (Affymetrix GeneChip Human Genome U133 Plus 2.0 Array)	According to the Affymetrix standard protocol. (Affymetrix GeneChip Human Genome U133 Plus 2.0 Array)	frozen tissue of primary lung tumors	Affymetrix U133 Plus 2.0 GCRMA DATA	GPL570	Jhinkook,,Kim	callian@paran.com	82-2-3410-3753	82-2-3410-3649	samsung medical center	50	seoul	135-710	South Korea	NONE	54675	43	squamous cell carcinoma	Male	97.93333	0	NA	0	2937.9999
GSM225604	LUNG CANCER SML110	GSM225604	Public on Nov 20 2007	Aug 29 2007	Jun 27 2014	RNA	1	frozen tissue of primary lung tumor	Homo sapiens	status (1=recurrence, 0=non-recurrence): 0	age: 69	gender: Male	cell type: squamous cell carcinoma	recurrence free survival time (month): 43.7		total RNA	According to the Affymetrix standard progocol. (Affymetrix GeneChip Human Genome U133 Plus 2.0 Array)	biotin	According to the Affymetrix standard protocol. (Affymetrix GeneChip Human Genome U133 Plus 2.0 Array)	9606	According to the Affymetrix standard protocol. (Affymetrix GeneChip Human Genome U133 Plus 2.0 Array)	According to the Affymetrix standard protocol. (Affymetrix GeneChip Human Genome U133 Plus 2.0 Array)	frozen tissue of primary lung tumors	Affymetrix U133 Plus 2.0 GCRMA DATA	GPL570	Jhinkook,,Kim	callian@paran.com	82-2-3410-3753	82-2-3410-3649	samsung medical center	50	seoul	135-710	South Korea	NONE	54675	69	squamous cell carcinoma	Male	43.7	0	NA	0	1311
GSM225765	LUNG CANCER SML111	GSM225765	Public on Nov 20 2007	Aug 29 2007	Jun 27 2014	RNA	1	frozen tissue of primary lung tumor	Homo sapiens	status (1=recurrence, 0=non-recurrence): 0	age: 60	gender: Male	cell type: squamous cell carcinoma	recurrence free survival time (month): 45.73333		total RNA	According to the Affymetrix standard progocol. (Affymetrix GeneChip Human Genome U133 Plus 2.0 Array)	biotin	According to the Affymetrix standard protocol. (Affymetrix GeneChip Human Genome U133 Plus 2.0 Array)	9606	According to the Affymetrix standard protocol. (Affymetrix GeneChip Human Genome U133 Plus 2.0 Array)	According to the Affymetrix standard protocol. (Affymetrix GeneChip Human Genome U133 Plus 2.0 Array)	frozen tissue of primary lung tumors	Affymetrix U133 Plus 2.0 GCRMA DATA	GPL570	Jhinkook,,Kim	callian@paran.com	82-2-3410-3753	82-2-3410-3649	samsung medical center	50	seoul	135-710	South Korea	NONE	54675	60	squamous cell carcinoma	Male	45.73333	0	NA	0	1371.9999
GSM225766	LUNG CANCER SML112	GSM225766	Public on Nov 20 2007	Aug 29 2007	Jun 27 2014	RNA	1	frozen tissue of primary lung tumor	Homo sapiens	status (1=recurrence, 0=non-recurrence): 0	age: 51	gender: Male	cell type: Adenocarcinoma	recurrence free survival time (month): 43.16667		total RNA	According to the Affymetrix standard progocol. (Affymetrix GeneChip Human Genome U133 Plus 2.0 Array)	biotin	According to the Affymetrix standard protocol. (Affymetrix GeneChip Human Genome U133 Plus 2.0 Array)	9606	According to the Affymetrix standard protocol. (Affymetrix GeneChip Human Genome U133 Plus 2.0 Array)	According to the Affymetrix standard protocol. (Affymetrix GeneChip Human Genome U133 Plus 2.0 Array)	frozen tissue of primary lung tumors	Affymetrix U133 Plus 2.0 GCRMA DATA	GPL570	Jhinkook,,Kim	callian@paran.com	82-2-3410-3753	82-2-3410-3649	samsung medical center	50	seoul	135-710	South Korea	NONE	54675	51	Adenocarcinoma	Male	43.16667	0	NA	0	1295.0001
GSM225767	LUNG CANCER SML114	GSM225767	Public on Nov 20 2007	Aug 29 2007	Jun 27 2014	RNA	1	frozen tissue of primary lung tumor	Homo sapiens	status (1=recurrence, 0=non-recurrence): 0	age: 73	gender: Female	cell type: Adenocarcinoma	recurrence free survival time (month): 33.7		total RNA	According to the Affymetrix standard progocol. (Affymetrix GeneChip Human Genome U133 Plus 2.0 Array)	biotin	According to the Affymetrix standard protocol. (Affymetrix GeneChip Human Genome U133 Plus 2.0 Array)	9606	According to the Affymetrix standard protocol. (Affymetrix GeneChip Human Genome U133 Plus 2.0 Array)	According to the Affymetrix standard protocol. (Affymetrix GeneChip Human Genome U133 Plus 2.0 Array)	frozen tissue of primary lung tumors	Affymetrix U133 Plus 2.0 GCRMA DATA	GPL570	Jhinkook,,Kim	callian@paran.com	82-2-3410-3753	82-2-3410-3649	samsung medical center	50	seoul	135-710	South Korea	NONE	54675	73	Adenocarcinoma	Female	33.7	0	NA	0	1011
GSM225768	LUNG CANCER SML115	GSM225768	Public on Nov 20 2007	Aug 29 2007	Jun 27 2014	RNA	1	frozen tissue of primary lung tumor	Homo sapiens	status (1=recurrence, 0=non-recurrence): 0	age: 60	gender: Female	cell type: Adenocarcinoma	recurrence free survival time (month): 40.86667		total RNA	According to the Affymetrix standard progocol. (Affymetrix GeneChip Human Genome U133 Plus 2.0 Array)	biotin	According to the Affymetrix standard protocol. (Affymetrix GeneChip Human Genome U133 Plus 2.0 Array)	9606	According to the Affymetrix standard protocol. (Affymetrix GeneChip Human Genome U133 Plus 2.0 Array)	According to the Affymetrix standard protocol. (Affymetrix GeneChip Human Genome U133 Plus 2.0 Array)	frozen tissue of primary lung tumors	Affymetrix U133 Plus 2.0 GCRMA DATA	GPL570	Jhinkook,,Kim	callian@paran.com	82-2-3410-3753	82-2-3410-3649	samsung medical center	50	seoul	135-710	South Korea	NONE	54675	60	Adenocarcinoma	Female	40.86667	0	NA	0	1226.0001
GSM225769	LUNG CANCER SML116	GSM225769	Public on Nov 20 2007	Aug 29 2007	Jun 27 2014	RNA	1	frozen tissue of primary lung tumor	Homo sapiens	status (1=recurrence, 0=non-recurrence): 0	age: 50	gender: Female	cell type: Adenocarcinoma	recurrence free survival time (month): 37.83333		total RNA	According to the Affymetrix standard progocol. (Affymetrix GeneChip Human Genome U133 Plus 2.0 Array)	biotin	According to the Affymetrix standard protocol. (Affymetrix GeneChip Human Genome U133 Plus 2.0 Array)	9606	According to the Affymetrix standard protocol. (Affymetrix GeneChip Human Genome U133 Plus 2.0 Array)	According to the Affymetrix standard protocol. (Affymetrix GeneChip Human Genome U133 Plus 2.0 Array)	frozen tissue of primary lung tumors	Affymetrix U133 Plus 2.0 GCRMA DATA	GPL570	Jhinkook,,Kim	callian@paran.com	82-2-3410-3753	82-2-3410-3649	samsung medical center	50	seoul	135-710	South Korea	NONE	54675	50	Adenocarcinoma	Female	37.83333	0	NA	0	1134.9999
GSM225770	LUNG CANCER SML118	GSM225770	Public on Nov 20 2007	Aug 29 2007	Jun 27 2014	RNA	1	frozen tissue of primary lung tumor	Homo sapiens	status (1=recurrence, 0=non-recurrence): 0	age: 53	gender: Male	cell type: Adenocarcinoma	recurrence free survival time (month): 39.6667		total RNA	According to the Affymetrix standard progocol. (Affymetrix GeneChip Human Genome U133 Plus 2.0 Array)	biotin	According to the Affymetrix standard protocol. (Affymetrix GeneChip Human Genome U133 Plus 2.0 Array)	9606	According to the Affymetrix standard protocol. (Affymetrix GeneChip Human Genome U133 Plus 2.0 Array)	According to the Affymetrix standard protocol. (Affymetrix GeneChip Human Genome U133 Plus 2.0 Array)	frozen tissue of primary lung tumors	Affymetrix U133 Plus 2.0 GCRMA DATA	GPL570	Jhinkook,,Kim	callian@paran.com	82-2-3410-3753	82-2-3410-3649	samsung medical center	50	seoul	135-710	South Korea	NONE	54675	53	Adenocarcinoma	Male	39.6667	0	NA	0	1190.001
GSM225771	LUNG CANCER SML119	GSM225771	Public on Nov 20 2007	Aug 29 2007	Jun 27 2014	RNA	1	frozen tissue of primary lung tumor	Homo sapiens	status (1=recurrence, 0=non-recurrence): 0	age: 62	gender: Male	cell type: squamous cell carcinoma	recurrence free survival time (month): 46.16667		total RNA	According to the Affymetrix standard progocol. (Affymetrix GeneChip Human Genome U133 Plus 2.0 Array)	biotin	According to the Affymetrix standard protocol. (Affymetrix GeneChip Human Genome U133 Plus 2.0 Array)	9606	According to the Affymetrix standard protocol. (Affymetrix GeneChip Human Genome U133 Plus 2.0 Array)	According to the Affymetrix standard protocol. (Affymetrix GeneChip Human Genome U133 Plus 2.0 Array)	frozen tissue of primary lung tumors	Affymetrix U133 Plus 2.0 GCRMA DATA	GPL570	Jhinkook,,Kim	callian@paran.com	82-2-3410-3753	82-2-3410-3649	samsung medical center	50	seoul	135-710	South Korea	NONE	54675	62	squamous cell carcinoma	Male	46.16667	0	NA	0	1385.0001
GSM225772	LUNG CANCER SML120	GSM225772	Public on Nov 20 2007	Aug 29 2007	Jun 27 2014	RNA	1	frozen tissue of primary lung tumor	Homo sapiens	status (1=recurrence, 0=non-recurrence): 0	age: 67	gender: Male	cell type: squamous cell carcinoma	recurrence free survival time (month): 45.4		total RNA	According to the Affymetrix standard progocol. (Affymetrix GeneChip Human Genome U133 Plus 2.0 Array)	biotin	According to the Affymetrix standard protocol. (Affymetrix GeneChip Human Genome U133 Plus 2.0 Array)	9606	According to the Affymetrix standard protocol. (Affymetrix GeneChip Human Genome U133 Plus 2.0 Array)	According to the Affymetrix standard protocol. (Affymetrix GeneChip Human Genome U133 Plus 2.0 Array)	frozen tissue of primary lung tumors	Affymetrix U133 Plus 2.0 GCRMA DATA	GPL570	Jhinkook,,Kim	callian@paran.com	82-2-3410-3753	82-2-3410-3649	samsung medical center	50	seoul	135-710	South Korea	NONE	54675	67	squamous cell carcinoma	Male	45.4	0	NA	0	1362
GSM225773	LUNG CANCER SML121	GSM225773	Public on Nov 20 2007	Aug 29 2007	Jun 27 2014	RNA	1	frozen tissue of primary lung tumor	Homo sapiens	status (1=recurrence, 0=non-recurrence): 0	age: 61	gender: Male	cell type: Adenocarcinoma	recurrence free survival time (month): 43.76667		total RNA	According to the Affymetrix standard progocol. (Affymetrix GeneChip Human Genome U133 Plus 2.0 Array)	biotin	According to the Affymetrix standard protocol. (Affymetrix GeneChip Human Genome U133 Plus 2.0 Array)	9606	According to the Affymetrix standard protocol. (Affymetrix GeneChip Human Genome U133 Plus 2.0 Array)	According to the Affymetrix standard protocol. (Affymetrix GeneChip Human Genome U133 Plus 2.0 Array)	frozen tissue of primary lung tumors	Affymetrix U133 Plus 2.0 GCRMA DATA	GPL570	Jhinkook,,Kim	callian@paran.com	82-2-3410-3753	82-2-3410-3649	samsung medical center	50	seoul	135-710	South Korea	NONE	54675	61	Adenocarcinoma	Male	43.76667	0	NA	0	1313.0001
GSM225774	LUNG CANCER SML122	GSM225774	Public on Nov 20 2007	Aug 29 2007	Jun 27 2014	RNA	1	frozen tissue of primary lung tumor	Homo sapiens	status (1=recurrence, 0=non-recurrence): 0	gender: Female	cell type: Adenocarcinoma	recurrence free survival time (month): 46.96667			total RNA	According to the Affymetrix standard progocol. (Affymetrix GeneChip Human Genome U133 Plus 2.0 Array)	biotin	According to the Affymetrix standard protocol. (Affymetrix GeneChip Human Genome U133 Plus 2.0 Array)	9606	According to the Affymetrix standard protocol. (Affymetrix GeneChip Human Genome U133 Plus 2.0 Array)	According to the Affymetrix standard protocol. (Affymetrix GeneChip Human Genome U133 Plus 2.0 Array)	frozen tissue of primary lung tumors	Affymetrix U133 Plus 2.0 GCRMA DATA	GPL570	Jhinkook,,Kim	callian@paran.com	82-2-3410-3753	82-2-3410-3649	samsung medical center	50	seoul	135-710	South Korea	NONE	54675	NA	Adenocarcinoma	Female	46.96667	0	NA	0	1409.0001
GSM225775	LUNG CANCER SML123	GSM225775	Public on Nov 20 2007	Aug 29 2007	Jun 27 2014	RNA	1	frozen tissue of primary lung tumor	Homo sapiens	status (1=recurrence, 0=non-recurrence): 0	age: 69	gender: Male	cell type: squamous cell carcinoma	recurrence free survival time (month): 38.63333		total RNA	According to the Affymetrix standard progocol. (Affymetrix GeneChip Human Genome U133 Plus 2.0 Array)	biotin	According to the Affymetrix standard protocol. (Affymetrix GeneChip Human Genome U133 Plus 2.0 Array)	9606	According to the Affymetrix standard protocol. (Affymetrix GeneChip Human Genome U133 Plus 2.0 Array)	According to the Affymetrix standard protocol. (Affymetrix GeneChip Human Genome U133 Plus 2.0 Array)	frozen tissue of primary lung tumors	Affymetrix U133 Plus 2.0 GCRMA DATA	GPL570	Jhinkook,,Kim	callian@paran.com	82-2-3410-3753	82-2-3410-3649	samsung medical center	50	seoul	135-710	South Korea	NONE	54675	69	squamous cell carcinoma	Male	38.63333	0	NA	0	1158.9999
GSM225776	LUNG CANCER SML126	GSM225776	Public on Nov 20 2007	Aug 29 2007	Jun 27 2014	RNA	1	frozen tissue of primary lung tumor	Homo sapiens	status (1=recurrence, 0=non-recurrence): 0	age: 59	gender: Male	cell type: Adenocarcinoma	recurrence free survival time (month): 73.93333		total RNA	According to the Affymetrix standard progocol. (Affymetrix GeneChip Human Genome U133 Plus 2.0 Array)	biotin	According to the Affymetrix standard protocol. (Affymetrix GeneChip Human Genome U133 Plus 2.0 Array)	9606	According to the Affymetrix standard protocol. (Affymetrix GeneChip Human Genome U133 Plus 2.0 Array)	According to the Affymetrix standard protocol. (Affymetrix GeneChip Human Genome U133 Plus 2.0 Array)	frozen tissue of primary lung tumors	Affymetrix U133 Plus 2.0 GCRMA DATA	GPL570	Jhinkook,,Kim	callian@paran.com	82-2-3410-3753	82-2-3410-3649	samsung medical center	50	seoul	135-710	South Korea	NONE	54675	59	Adenocarcinoma	Male	73.93333	0	NA	0	2217.9999
GSM225777	LUNG CANCER SML128	GSM225777	Public on Nov 20 2007	Aug 29 2007	Jun 27 2014	RNA	1	frozen tissue of primary lung tumor	Homo sapiens	status (1=recurrence, 0=non-recurrence): 0	age: 57	gender: Male	cell type: squamous cell carcinoma	recurrence free survival time (month): 50.73333		total RNA	According to the Affymetrix standard progocol. (Affymetrix GeneChip Human Genome U133 Plus 2.0 Array)	biotin	According to the Affymetrix standard protocol. (Affymetrix GeneChip Human Genome U133 Plus 2.0 Array)	9606	According to the Affymetrix standard protocol. (Affymetrix GeneChip Human Genome U133 Plus 2.0 Array)	According to the Affymetrix standard protocol. (Affymetrix GeneChip Human Genome U133 Plus 2.0 Array)	frozen tissue of primary lung tumors	Affymetrix U133 Plus 2.0 GCRMA DATA	GPL570	Jhinkook,,Kim	callian@paran.com	82-2-3410-3753	82-2-3410-3649	samsung medical center	50	seoul	135-710	South Korea	NONE	54675	57	squamous cell carcinoma	Male	50.73333	0	NA	0	1521.9999
GSM225778	LUNG CANCER SML129	GSM225778	Public on Nov 20 2007	Aug 29 2007	Jun 27 2014	RNA	1	frozen tissue of primary lung tumor	Homo sapiens	status (1=recurrence, 0=non-recurrence): 0	age: 59	gender: Male	cell type: squamous cell carcinoma	recurrence free survival time (month): 46.3		total RNA	According to the Affymetrix standard progocol. (Affymetrix GeneChip Human Genome U133 Plus 2.0 Array)	biotin	According to the Affymetrix standard protocol. (Affymetrix GeneChip Human Genome U133 Plus 2.0 Array)	9606	According to the Affymetrix standard protocol. (Affymetrix GeneChip Human Genome U133 Plus 2.0 Array)	According to the Affymetrix standard protocol. (Affymetrix GeneChip Human Genome U133 Plus 2.0 Array)	frozen tissue of primary lung tumors	Affymetrix U133 Plus 2.0 GCRMA DATA	GPL570	Jhinkook,,Kim	callian@paran.com	82-2-3410-3753	82-2-3410-3649	samsung medical center	50	seoul	135-710	South Korea	NONE	54675	59	squamous cell carcinoma	Male	46.3	0	NA	0	1389
GSM225779	LUNG CANCER SML133	GSM225779	Public on Nov 20 2007	Aug 29 2007	Jun 27 2014	RNA	1	frozen tissue of primary lung tumor	Homo sapiens	tissue: frozen tissue of primary lung tumor	status (1=recurrence, 0=non-recurrence): 0	age: 66	gender: Male	cell type: squamous cell carcinoma	recurrence free survival time (month): 62.883333	total RNA	According to the Affymetrix standard progocol. (Affymetrix GeneChip Human Genome U133 Plus 2.0 Array)	biotin	According to the Affymetrix standard protocol. (Affymetrix GeneChip Human Genome U133 Plus 2.0 Array)	9606	According to the Affymetrix standard protocol. (Affymetrix GeneChip Human Genome U133 Plus 2.0 Array)	According to the Affymetrix standard protocol. (Affymetrix GeneChip Human Genome U133 Plus 2.0 Array)	frozen tissue of primary lung tumors	Affymetrix U133 Plus 2.0 GCRMA DATA	GPL570	Jhinkook,,Kim	callian@paran.com	82-2-3410-3753	82-2-3410-3649	samsung medical center	50	seoul	135-710	South Korea	NONE	54675	66	squamous cell carcinoma	Male	62.883333	0	frozen tissue of primary lung tumor	0	1886.49999
GSM225780	LUNG CANCER SML138	GSM225780	Public on Nov 20 2007	Aug 29 2007	Jun 27 2014	RNA	1	frozen tissue of primary lung tumor	Homo sapiens	status (1=recurrence, 0=non-recurrence): 0	age: 65	gender: Male	cell type: squamous cell carcinoma	recurrence free survival time (month): 47.26667		total RNA	According to the Affymetrix standard progocol. (Affymetrix GeneChip Human Genome U133 Plus 2.0 Array)	biotin	According to the Affymetrix standard protocol. (Affymetrix GeneChip Human Genome U133 Plus 2.0 Array)	9606	According to the Affymetrix standard protocol. (Affymetrix GeneChip Human Genome U133 Plus 2.0 Array)	According to the Affymetrix standard protocol. (Affymetrix GeneChip Human Genome U133 Plus 2.0 Array)	frozen tissue of primary lung tumors	Affymetrix U133 Plus 2.0 GCRMA DATA	GPL570	Jhinkook,,Kim	callian@paran.com	82-2-3410-3753	82-2-3410-3649	samsung medical center	50	seoul	135-710	South Korea	NONE	54675	65	squamous cell carcinoma	Male	47.26667	0	NA	0	1418.0001
GSM225781	LUNG CANCER SML140	GSM225781	Public on Nov 20 2007	Aug 29 2007	Jun 27 2014	RNA	1	frozen tissue of primary lung tumor	Homo sapiens	status (1=recurrence, 0=non-recurrence): 0	age: 68	gender: Male	cell type: squamous cell carcinoma	recurrence free survival time (month): 49.16667		total RNA	According to the Affymetrix standard progocol. (Affymetrix GeneChip Human Genome U133 Plus 2.0 Array)	biotin	According to the Affymetrix standard protocol. (Affymetrix GeneChip Human Genome U133 Plus 2.0 Array)	9606	According to the Affymetrix standard protocol. (Affymetrix GeneChip Human Genome U133 Plus 2.0 Array)	According to the Affymetrix standard protocol. (Affymetrix GeneChip Human Genome U133 Plus 2.0 Array)	frozen tissue of primary lung tumors	Affymetrix U133 Plus 2.0 GCRMA DATA	GPL570	Jhinkook,,Kim	callian@paran.com	82-2-3410-3753	82-2-3410-3649	samsung medical center	50	seoul	135-710	South Korea	NONE	54675	68	squamous cell carcinoma	Male	49.16667	0	NA	0	1475.0001
GSM225782	LUNG CANCER SML141	GSM225782	Public on Nov 20 2007	Aug 29 2007	Jun 27 2014	RNA	1	frozen tissue of primary lung tumor	Homo sapiens	status (1=recurrence, 0=non-recurrence): 0	age: 59	gender: Female	cell type: Adenocarcinoma	recurrence free survival time (month): 48.23333		total RNA	According to the Affymetrix standard progocol. (Affymetrix GeneChip Human Genome U133 Plus 2.0 Array)	biotin	According to the Affymetrix standard protocol. (Affymetrix GeneChip Human Genome U133 Plus 2.0 Array)	9606	According to the Affymetrix standard protocol. (Affymetrix GeneChip Human Genome U133 Plus 2.0 Array)	According to the Affymetrix standard protocol. (Affymetrix GeneChip Human Genome U133 Plus 2.0 Array)	frozen tissue of primary lung tumors	Affymetrix U133 Plus 2.0 GCRMA DATA	GPL570	Jhinkook,,Kim	callian@paran.com	82-2-3410-3753	82-2-3410-3649	samsung medical center	50	seoul	135-710	South Korea	NONE	54675	59	Adenocarcinoma	Female	48.23333	0	NA	0	1446.9999
GSM225783	LUNG CANCER SML142	GSM225783	Public on Nov 20 2007	Aug 29 2007	Jun 27 2014	RNA	1	frozen tissue of primary lung tumor	Homo sapiens	status (1=recurrence, 0=non-recurrence): 0	age: 41	gender: Male	cell type: squamous cell carcinoma	recurrence free survival time (month): 45.16667		total RNA	According to the Affymetrix standard progocol. (Affymetrix GeneChip Human Genome U133 Plus 2.0 Array)	biotin	According to the Affymetrix standard protocol. (Affymetrix GeneChip Human Genome U133 Plus 2.0 Array)	9606	According to the Affymetrix standard protocol. (Affymetrix GeneChip Human Genome U133 Plus 2.0 Array)	According to the Affymetrix standard protocol. (Affymetrix GeneChip Human Genome U133 Plus 2.0 Array)	frozen tissue of primary lung tumors	Affymetrix U133 Plus 2.0 GCRMA DATA	GPL570	Jhinkook,,Kim	callian@paran.com	82-2-3410-3753	82-2-3410-3649	samsung medical center	50	seoul	135-710	South Korea	NONE	54675	41	squamous cell carcinoma	Male	45.16667	0	NA	0	1355.0001
GSM225784	LUNG CANCER SML143	GSM225784	Public on Nov 20 2007	Aug 29 2007	Jun 27 2014	RNA	1	frozen tissue of primary lung tumor	Homo sapiens	status (1=recurrence, 0=non-recurrence): 0	age: 69	gender: Female	cell type: Adenocarcinoma	recurrence free survival time (month): 42.66667		total RNA	According to the Affymetrix standard progocol. (Affymetrix GeneChip Human Genome U133 Plus 2.0 Array)	biotin	According to the Affymetrix standard protocol. (Affymetrix GeneChip Human Genome U133 Plus 2.0 Array)	9606	According to the Affymetrix standard protocol. (Affymetrix GeneChip Human Genome U133 Plus 2.0 Array)	According to the Affymetrix standard protocol. (Affymetrix GeneChip Human Genome U133 Plus 2.0 Array)	frozen tissue of primary lung tumors	Affymetrix U133 Plus 2.0 GCRMA DATA	GPL570	Jhinkook,,Kim	callian@paran.com	82-2-3410-3753	82-2-3410-3649	samsung medical center	50	seoul	135-710	South Korea	NONE	54675	69	Adenocarcinoma	Female	42.66667	0	NA	0	1280.0001
GSM225785	LUNG CANCER SML144	GSM225785	Public on Nov 20 2007	Aug 29 2007	Jun 27 2014	RNA	1	frozen tissue of primary lung tumor	Homo sapiens	status (1=recurrence, 0=non-recurrence): 0	age: 48	gender: Male	cell type: Adenocarcinoma	recurrence free survival time (month): 35.33333		total RNA	According to the Affymetrix standard progocol. (Affymetrix GeneChip Human Genome U133 Plus 2.0 Array)	biotin	According to the Affymetrix standard protocol. (Affymetrix GeneChip Human Genome U133 Plus 2.0 Array)	9606	According to the Affymetrix standard protocol. (Affymetrix GeneChip Human Genome U133 Plus 2.0 Array)	According to the Affymetrix standard protocol. (Affymetrix GeneChip Human Genome U133 Plus 2.0 Array)	frozen tissue of primary lung tumors	Affymetrix U133 Plus 2.0 GCRMA DATA	GPL570	Jhinkook,,Kim	callian@paran.com	82-2-3410-3753	82-2-3410-3649	samsung medical center	50	seoul	135-710	South Korea	NONE	54675	48	Adenocarcinoma	Male	35.33333	0	NA	0	1059.9999
GSM225786	LUNG CANCER SML145	GSM225786	Public on Nov 20 2007	Aug 29 2007	Jun 27 2014	RNA	1	frozen tissue of primary lung tumor	Homo sapiens	status (1=recurrence, 0=non-recurrence): 0	age: 70	gender: Male	cell type: Adenocarcinoma	recurrence free survival time (month): 39.23333		total RNA	According to the Affymetrix standard progocol. (Affymetrix GeneChip Human Genome U133 Plus 2.0 Array)	biotin	According to the Affymetrix standard protocol. (Affymetrix GeneChip Human Genome U133 Plus 2.0 Array)	9606	According to the Affymetrix standard protocol. (Affymetrix GeneChip Human Genome U133 Plus 2.0 Array)	According to the Affymetrix standard protocol. (Affymetrix GeneChip Human Genome U133 Plus 2.0 Array)	frozen tissue of primary lung tumors	Affymetrix U133 Plus 2.0 GCRMA DATA	GPL570	Jhinkook,,Kim	callian@paran.com	82-2-3410-3753	82-2-3410-3649	samsung medical center	50	seoul	135-710	South Korea	NONE	54675	70	Adenocarcinoma	Male	39.23333	0	NA	0	1176.9999
GSM225787	LUNG CANCER SML146	GSM225787	Public on Nov 20 2007	Aug 29 2007	Jun 27 2014	RNA	1	frozen tissue of primary lung tumor	Homo sapiens	status (1=recurrence, 0=non-recurrence): 0	age: 72	gender: Male	cell type: squamous cell carcinoma	recurrence free survival time (month): 38.83333		total RNA	According to the Affymetrix standard progocol. (Affymetrix GeneChip Human Genome U133 Plus 2.0 Array)	biotin	According to the Affymetrix standard protocol. (Affymetrix GeneChip Human Genome U133 Plus 2.0 Array)	9606	According to the Affymetrix standard protocol. (Affymetrix GeneChip Human Genome U133 Plus 2.0 Array)	According to the Affymetrix standard protocol. (Affymetrix GeneChip Human Genome U133 Plus 2.0 Array)	frozen tissue of primary lung tumors	Affymetrix U133 Plus 2.0 GCRMA DATA	GPL570	Jhinkook,,Kim	callian@paran.com	82-2-3410-3753	82-2-3410-3649	samsung medical center	50	seoul	135-710	South Korea	NONE	54675	72	squamous cell carcinoma	Male	38.83333	0	NA	0	1164.9999
GSM225788	LUNG CANCER SML151	GSM225788	Public on Nov 20 2007	Aug 29 2007	Jun 27 2014	RNA	1	frozen tissue of primary lung tumor	Homo sapiens	status (1=recurrence, 0=non-recurrence): 0	age: 53	gender: Male	cell type: squamous cell carcinoma	recurrence free survival time (month): 101.33333		total RNA	According to the Affymetrix standard progocol. (Affymetrix GeneChip Human Genome U133 Plus 2.0 Array)	biotin	According to the Affymetrix standard protocol. (Affymetrix GeneChip Human Genome U133 Plus 2.0 Array)	9606	According to the Affymetrix standard protocol. (Affymetrix GeneChip Human Genome U133 Plus 2.0 Array)	According to the Affymetrix standard protocol. (Affymetrix GeneChip Human Genome U133 Plus 2.0 Array)	frozen tissue of primary lung tumors	Affymetrix U133 Plus 2.0 GCRMA DATA	GPL570	Jhinkook,,Kim	callian@paran.com	82-2-3410-3753	82-2-3410-3649	samsung medical center	50	seoul	135-710	South Korea	NONE	54675	53	squamous cell carcinoma	Male	101.33333	0	NA	0	3039.9999
GSM225789	LUNG CANCER SML152	GSM225789	Public on Nov 20 2007	Aug 29 2007	Jun 27 2014	RNA	1	frozen tissue of primary lung tumor	Homo sapiens	status (1=recurrence, 0=non-recurrence): 0	age: 46	gender: Male	cell type: squamous cell carcinoma	recurrence free survival time (month): 97.33333		total RNA	According to the Affymetrix standard progocol. (Affymetrix GeneChip Human Genome U133 Plus 2.0 Array)	biotin	According to the Affymetrix standard protocol. (Affymetrix GeneChip Human Genome U133 Plus 2.0 Array)	9606	According to the Affymetrix standard protocol. (Affymetrix GeneChip Human Genome U133 Plus 2.0 Array)	According to the Affymetrix standard protocol. (Affymetrix GeneChip Human Genome U133 Plus 2.0 Array)	frozen tissue of primary lung tumors	Affymetrix U133 Plus 2.0 GCRMA DATA	GPL570	Jhinkook,,Kim	callian@paran.com	82-2-3410-3753	82-2-3410-3649	samsung medical center	50	seoul	135-710	South Korea	NONE	54675	46	squamous cell carcinoma	Male	97.33333	0	NA	0	2919.9999
GSM225790	LUNG CANCER SML153	GSM225790	Public on Nov 20 2007	Aug 29 2007	Jun 27 2014	RNA	1	frozen tissue of primary lung tumor	Homo sapiens	status (1=recurrence, 0=non-recurrence): 0	age: 48	gender: Male	cell type: squamous cell carcinoma	recurrence free survival time (month): 48.36667		total RNA	According to the Affymetrix standard progocol. (Affymetrix GeneChip Human Genome U133 Plus 2.0 Array)	biotin	According to the Affymetrix standard protocol. (Affymetrix GeneChip Human Genome U133 Plus 2.0 Array)	9606	According to the Affymetrix standard protocol. (Affymetrix GeneChip Human Genome U133 Plus 2.0 Array)	According to the Affymetrix standard protocol. (Affymetrix GeneChip Human Genome U133 Plus 2.0 Array)	frozen tissue of primary lung tumors	Affymetrix U133 Plus 2.0 GCRMA DATA	GPL570	Jhinkook,,Kim	callian@paran.com	82-2-3410-3753	82-2-3410-3649	samsung medical center	50	seoul	135-710	South Korea	NONE	54675	48	squamous cell carcinoma	Male	48.36667	0	NA	0	1451.0001
GSM225791	LUNG CANCER SML170	GSM225791	Public on Nov 20 2007	Aug 29 2007	Jun 27 2014	RNA	1	frozen tissue of primary lung tumor	Homo sapiens	status (1=recurrence, 0=non-recurrence): 0	age: 65	gender: Male	cell type: squamous cell carcinoma	recurrence free survival time (month): 45.56667		total RNA	According to the Affymetrix standard progocol. (Affymetrix GeneChip Human Genome U133 Plus 2.0 Array)	biotin	According to the Affymetrix standard protocol. (Affymetrix GeneChip Human Genome U133 Plus 2.0 Array)	9606	According to the Affymetrix standard protocol. (Affymetrix GeneChip Human Genome U133 Plus 2.0 Array)	According to the Affymetrix standard protocol. (Affymetrix GeneChip Human Genome U133 Plus 2.0 Array)	frozen tissue of primary lung tumors	Affymetrix U133 Plus 2.0 GCRMA DATA	GPL570	Jhinkook,,Kim	callian@paran.com	82-2-3410-3753	82-2-3410-3649	samsung medical center	50	seoul	135-710	South Korea	NONE	54675	65	squamous cell carcinoma	Male	45.56667	0	NA	0	1367.0001
GSM225792	LUNG CANCER SML172	GSM225792	Public on Nov 20 2007	Aug 29 2007	Jun 27 2014	RNA	1	frozen tissue of primary lung tumor	Homo sapiens	status (1=recurrence, 0=non-recurrence): 0	age: 70	gender: Male	cell type: squamous cell carcinoma	recurrence free survival time (month): 50.13333		total RNA	According to the Affymetrix standard progocol. (Affymetrix GeneChip Human Genome U133 Plus 2.0 Array)	biotin	According to the Affymetrix standard protocol. (Affymetrix GeneChip Human Genome U133 Plus 2.0 Array)	9606	According to the Affymetrix standard protocol. (Affymetrix GeneChip Human Genome U133 Plus 2.0 Array)	According to the Affymetrix standard protocol. (Affymetrix GeneChip Human Genome U133 Plus 2.0 Array)	frozen tissue of primary lung tumors	Affymetrix U133 Plus 2.0 GCRMA DATA	GPL570	Jhinkook,,Kim	callian@paran.com	82-2-3410-3753	82-2-3410-3649	samsung medical center	50	seoul	135-710	South Korea	NONE	54675	70	squamous cell carcinoma	Male	50.13333	0	NA	0	1503.9999
GSM225793	LUNG CANCER SML175	GSM225793	Public on Nov 20 2007	Aug 29 2007	Jun 27 2014	RNA	1	frozen tissue of primary lung tumor	Homo sapiens	status (1=recurrence, 0=non-recurrence): 0	age: 49	gender: Male	cell type: Adenocarcinoma	recurrence free survival time (month): 48.96667		total RNA	According to the Affymetrix standard progocol. (Affymetrix GeneChip Human Genome U133 Plus 2.0 Array)	biotin	According to the Affymetrix standard protocol. (Affymetrix GeneChip Human Genome U133 Plus 2.0 Array)	9606	According to the Affymetrix standard protocol. (Affymetrix GeneChip Human Genome U133 Plus 2.0 Array)	According to the Affymetrix standard protocol. (Affymetrix GeneChip Human Genome U133 Plus 2.0 Array)	frozen tissue of primary lung tumors	Affymetrix U133 Plus 2.0 GCRMA DATA	GPL570	Jhinkook,,Kim	callian@paran.com	82-2-3410-3753	82-2-3410-3649	samsung medical center	50	seoul	135-710	South Korea	NONE	54675	49	Adenocarcinoma	Male	48.96667	0	NA	0	1469.0001
GSM225794	LUNG CANCER SML176	GSM225794	Public on Nov 20 2007	Aug 29 2007	Jun 27 2014	RNA	1	frozen tissue of primary lung tumor	Homo sapiens	status (1=recurrence, 0=non-recurrence): 0	age: 54	gender: Male	cell type: squamous cell carcinoma	recurrence free survival time (month): 46.36667		total RNA	According to the Affymetrix standard progocol. (Affymetrix GeneChip Human Genome U133 Plus 2.0 Array)	biotin	According to the Affymetrix standard protocol. (Affymetrix GeneChip Human Genome U133 Plus 2.0 Array)	9606	According to the Affymetrix standard protocol. (Affymetrix GeneChip Human Genome U133 Plus 2.0 Array)	According to the Affymetrix standard protocol. (Affymetrix GeneChip Human Genome U133 Plus 2.0 Array)	frozen tissue of primary lung tumors	Affymetrix U133 Plus 2.0 GCRMA DATA	GPL570	Jhinkook,,Kim	callian@paran.com	82-2-3410-3753	82-2-3410-3649	samsung medical center	50	seoul	135-710	South Korea	NONE	54675	54	squamous cell carcinoma	Male	46.36667	0	NA	0	1391.0001
GSM225795	LUNG CANCER SML181	GSM225795	Public on Nov 20 2007	Aug 29 2007	Jun 27 2014	RNA	1	frozen tissue of primary lung tumor	Homo sapiens	status (1=recurrence, 0=non-recurrence): 0	age: 49	gender: Male	cell type: squamous cell carcinoma	recurrence free survival time (month): 45.8		total RNA	According to the Affymetrix standard progocol. (Affymetrix GeneChip Human Genome U133 Plus 2.0 Array)	biotin	According to the Affymetrix standard protocol. (Affymetrix GeneChip Human Genome U133 Plus 2.0 Array)	9606	According to the Affymetrix standard protocol. (Affymetrix GeneChip Human Genome U133 Plus 2.0 Array)	According to the Affymetrix standard protocol. (Affymetrix GeneChip Human Genome U133 Plus 2.0 Array)	frozen tissue of primary lung tumors	Affymetrix U133 Plus 2.0 GCRMA DATA	GPL570	Jhinkook,,Kim	callian@paran.com	82-2-3410-3753	82-2-3410-3649	samsung medical center	50	seoul	135-710	South Korea	NONE	54675	49	squamous cell carcinoma	Male	45.8	0	NA	0	1374
GSM225796	LUNG CANCER SML189	GSM225796	Public on Nov 20 2007	Aug 29 2007	Jun 27 2014	RNA	1	frozen tissue of primary lung tumor	Homo sapiens	status (1=recurrence, 0=non-recurrence): 0	age: 49	gender: Male	cell type: Adenocarcinoma	recurrence free survival time (month): 44.53333		total RNA	According to the Affymetrix standard progocol. (Affymetrix GeneChip Human Genome U133 Plus 2.0 Array)	biotin	According to the Affymetrix standard protocol. (Affymetrix GeneChip Human Genome U133 Plus 2.0 Array)	9606	According to the Affymetrix standard protocol. (Affymetrix GeneChip Human Genome U133 Plus 2.0 Array)	According to the Affymetrix standard protocol. (Affymetrix GeneChip Human Genome U133 Plus 2.0 Array)	frozen tissue of primary lung tumors	Affymetrix U133 Plus 2.0 GCRMA DATA	GPL570	Jhinkook,,Kim	callian@paran.com	82-2-3410-3753	82-2-3410-3649	samsung medical center	50	seoul	135-710	South Korea	NONE	54675	49	Adenocarcinoma	Male	44.53333	0	NA	0	1335.9999
GSM225797	LUNG CANCER SML190	GSM225797	Public on Nov 20 2007	Aug 29 2007	Jun 27 2014	RNA	1	frozen tissue of primary lung tumor	Homo sapiens	status (1=recurrence, 0=non-recurrence): 0	age: 50	gender: Male	cell type: Adenocarcinoma	recurrence free survival time (month): 45.06667		total RNA	According to the Affymetrix standard progocol. (Affymetrix GeneChip Human Genome U133 Plus 2.0 Array)	biotin	According to the Affymetrix standard protocol. (Affymetrix GeneChip Human Genome U133 Plus 2.0 Array)	9606	According to the Affymetrix standard protocol. (Affymetrix GeneChip Human Genome U133 Plus 2.0 Array)	According to the Affymetrix standard protocol. (Affymetrix GeneChip Human Genome U133 Plus 2.0 Array)	frozen tissue of primary lung tumors	Affymetrix U133 Plus 2.0 GCRMA DATA	GPL570	Jhinkook,,Kim	callian@paran.com	82-2-3410-3753	82-2-3410-3649	samsung medical center	50	seoul	135-710	South Korea	NONE	54675	50	Adenocarcinoma	Male	45.06667	0	NA	0	1352.0001
GSM225798	LUNG CANCER SML200	GSM225798	Public on Nov 20 2007	Aug 29 2007	Jun 27 2014	RNA	1	frozen tissue of primary lung tumor	Homo sapiens	status (1=recurrence, 0=non-recurrence): 0	age: 64	gender: Female	cell type: Adenocarcinoma	recurrence free survival time (month): 40.3		total RNA	According to the Affymetrix standard progocol. (Affymetrix GeneChip Human Genome U133 Plus 2.0 Array)	biotin	According to the Affymetrix standard protocol. (Affymetrix GeneChip Human Genome U133 Plus 2.0 Array)	9606	According to the Affymetrix standard protocol. (Affymetrix GeneChip Human Genome U133 Plus 2.0 Array)	According to the Affymetrix standard protocol. (Affymetrix GeneChip Human Genome U133 Plus 2.0 Array)	frozen tissue of primary lung tumors	Affymetrix U133 Plus 2.0 GCRMA DATA	GPL570	Jhinkook,,Kim	callian@paran.com	82-2-3410-3753	82-2-3410-3649	samsung medical center	50	seoul	135-710	South Korea	NONE	54675	64	Adenocarcinoma	Female	40.3	0	NA	0	1209
GSM225799	LUNG CANCER SML239	GSM225799	Public on Nov 20 2007	Aug 29 2007	Jun 27 2014	RNA	1	frozen tissue of primary lung tumor	Homo sapiens	status (1=recurrence, 0=non-recurrence): 0	age: 70	gender: Male	cell type: squamous cell carcinoma	recurrence free survival time (month): 42.3		total RNA	According to the Affymetrix standard progocol. (Affymetrix GeneChip Human Genome U133 Plus 2.0 Array)	biotin	According to the Affymetrix standard protocol. (Affymetrix GeneChip Human Genome U133 Plus 2.0 Array)	9606	According to the Affymetrix standard protocol. (Affymetrix GeneChip Human Genome U133 Plus 2.0 Array)	According to the Affymetrix standard protocol. (Affymetrix GeneChip Human Genome U133 Plus 2.0 Array)	frozen tissue of primary lung tumors	Affymetrix U133 Plus 2.0 GCRMA DATA	GPL570	Jhinkook,,Kim	callian@paran.com	82-2-3410-3753	82-2-3410-3649	samsung medical center	50	seoul	135-710	South Korea	NONE	54675	70	squamous cell carcinoma	Male	42.3	0	NA	0	1269
GSM225800	LUNG CANCER SML244	GSM225800	Public on Nov 20 2007	Aug 29 2007	Jun 27 2014	RNA	1	frozen tissue of primary lung tumor	Homo sapiens	status (1=recurrence, 0=non-recurrence): 0	age: 49	gender: Male	cell type: squamous cell carcinoma	recurrence free survival time (month): 40.3		total RNA	According to the Affymetrix standard progocol. (Affymetrix GeneChip Human Genome U133 Plus 2.0 Array)	biotin	According to the Affymetrix standard protocol. (Affymetrix GeneChip Human Genome U133 Plus 2.0 Array)	9606	According to the Affymetrix standard protocol. (Affymetrix GeneChip Human Genome U133 Plus 2.0 Array)	According to the Affymetrix standard protocol. (Affymetrix GeneChip Human Genome U133 Plus 2.0 Array)	frozen tissue of primary lung tumors	Affymetrix U133 Plus 2.0 GCRMA DATA	GPL570	Jhinkook,,Kim	callian@paran.com	82-2-3410-3753	82-2-3410-3649	samsung medical center	50	seoul	135-710	South Korea	NONE	54675	49	squamous cell carcinoma	Male	40.3	0	NA	0	1209
GSM225801	LUNG CANCER SML247	GSM225801	Public on Nov 20 2007	Aug 29 2007	Jun 27 2014	RNA	1	frozen tissue of primary lung tumor	Homo sapiens	status (1=recurrence, 0=non-recurrence): 0	age: 69	gender: Male	cell type: squamous cell carcinoma	recurrence free survival time (month): 37.86667		total RNA	According to the Affymetrix standard progocol. (Affymetrix GeneChip Human Genome U133 Plus 2.0 Array)	biotin	According to the Affymetrix standard protocol. (Affymetrix GeneChip Human Genome U133 Plus 2.0 Array)	9606	According to the Affymetrix standard protocol. (Affymetrix GeneChip Human Genome U133 Plus 2.0 Array)	According to the Affymetrix standard protocol. (Affymetrix GeneChip Human Genome U133 Plus 2.0 Array)	frozen tissue of primary lung tumors	Affymetrix U133 Plus 2.0 GCRMA DATA	GPL570	Jhinkook,,Kim	callian@paran.com	82-2-3410-3753	82-2-3410-3649	samsung medical center	50	seoul	135-710	South Korea	NONE	54675	69	squamous cell carcinoma	Male	37.86667	0	NA	0	1136.0001
GSM225802	LUNG CANCER SML010	GSM225802	Public on Nov 20 2007	Aug 29 2007	Jun 27 2014	RNA	1	frozen tissue of primary lung tumor	Homo sapiens	status (1=recurrence, 0=non-recurrence): 1	age: 69	gender: Male	cell type: Adenocarcinoma	recurrence free survival time (month): 32.6		total RNA	According to the Affymetrix standard progocol. (Affymetrix GeneChip Human Genome U133 Plus 2.0 Array)	biotin	According to the Affymetrix standard protocol. (Affymetrix GeneChip Human Genome U133 Plus 2.0 Array)	9606	According to the Affymetrix standard protocol. (Affymetrix GeneChip Human Genome U133 Plus 2.0 Array)	According to the Affymetrix standard protocol. (Affymetrix GeneChip Human Genome U133 Plus 2.0 Array)	frozen tissue of primary lung tumors	Affymetrix U133 Plus 2.0 GCRMA DATA	GPL570	Jhinkook,,Kim	callian@paran.com	82-2-3410-3753	82-2-3410-3649	samsung medical center	50	seoul	135-710	South Korea	NONE	54675	69	Adenocarcinoma	Male	32.6	1	NA	1	978
GSM225803	LUNG CANCER SML013	GSM225803	Public on Nov 20 2007	Aug 29 2007	Jun 27 2014	RNA	1	frozen tissue of primary lung tumor	Homo sapiens	status (1=recurrence, 0=non-recurrence): 1	age: 73	gender: Male	cell type: Adenocarcinoma	recurrence free survival time (month): 3.26667		total RNA	According to the Affymetrix standard progocol. (Affymetrix GeneChip Human Genome U133 Plus 2.0 Array)	biotin	According to the Affymetrix standard protocol. (Affymetrix GeneChip Human Genome U133 Plus 2.0 Array)	9606	According to the Affymetrix standard protocol. (Affymetrix GeneChip Human Genome U133 Plus 2.0 Array)	According to the Affymetrix standard protocol. (Affymetrix GeneChip Human Genome U133 Plus 2.0 Array)	frozen tissue of primary lung tumors	Affymetrix U133 Plus 2.0 GCRMA DATA	GPL570	Jhinkook,,Kim	callian@paran.com	82-2-3410-3753	82-2-3410-3649	samsung medical center	50	seoul	135-710	South Korea	NONE	54675	73	Adenocarcinoma	Male	3.26667	1	NA	1	98.0001
GSM225804	LUNG CANCER SML014	GSM225804	Public on Nov 20 2007	Aug 29 2007	Jun 27 2014	RNA	1	frozen tissue of primary lung tumor	Homo sapiens	status (1=recurrence, 0=non-recurrence): 1	age: 65	gender: Female	cell type: Adenocarcinoma	recurrence free survival time (month): 9.8		total RNA	According to the Affymetrix standard progocol. (Affymetrix GeneChip Human Genome U133 Plus 2.0 Array)	biotin	According to the Affymetrix standard protocol. (Affymetrix GeneChip Human Genome U133 Plus 2.0 Array)	9606	According to the Affymetrix standard protocol. (Affymetrix GeneChip Human Genome U133 Plus 2.0 Array)	According to the Affymetrix standard protocol. (Affymetrix GeneChip Human Genome U133 Plus 2.0 Array)	frozen tissue of primary lung tumors	Affymetrix U133 Plus 2.0 GCRMA DATA	GPL570	Jhinkook,,Kim	callian@paran.com	82-2-3410-3753	82-2-3410-3649	samsung medical center	50	seoul	135-710	South Korea	NONE	54675	65	Adenocarcinoma	Female	9.8	1	NA	1	294
GSM225805	LUNG CANCER SML016	GSM225805	Public on Nov 20 2007	Aug 29 2007	Jun 27 2014	RNA	1	frozen tissue of primary lung tumor	Homo sapiens	status (1=recurrence, 0=non-recurrence): 1	age: 60	gender: Male	cell type: Adenocarcinoma	recurrence free survival time (month): 3.3		total RNA	According to the Affymetrix standard progocol. (Affymetrix GeneChip Human Genome U133 Plus 2.0 Array)	biotin	According to the Affymetrix standard protocol. (Affymetrix GeneChip Human Genome U133 Plus 2.0 Array)	9606	According to the Affymetrix standard protocol. (Affymetrix GeneChip Human Genome U133 Plus 2.0 Array)	According to the Affymetrix standard protocol. (Affymetrix GeneChip Human Genome U133 Plus 2.0 Array)	frozen tissue of primary lung tumors	Affymetrix U133 Plus 2.0 GCRMA DATA	GPL570	Jhinkook,,Kim	callian@paran.com	82-2-3410-3753	82-2-3410-3649	samsung medical center	50	seoul	135-710	South Korea	NONE	54675	60	Adenocarcinoma	Male	3.3	1	NA	1	99
GSM225806	LUNG CANCER SML019	GSM225806	Public on Nov 20 2007	Aug 29 2007	Jun 27 2014	RNA	1	frozen tissue of primary lung tumor	Homo sapiens	status (1=recurrence, 0=non-recurrence): 1	age: 69	gender: Male	cell type: Adenocarcinoma	recurrence free survival time (month): 104.9		total RNA	According to the Affymetrix standard progocol. (Affymetrix GeneChip Human Genome U133 Plus 2.0 Array)	biotin	According to the Affymetrix standard protocol. (Affymetrix GeneChip Human Genome U133 Plus 2.0 Array)	9606	According to the Affymetrix standard protocol. (Affymetrix GeneChip Human Genome U133 Plus 2.0 Array)	According to the Affymetrix standard protocol. (Affymetrix GeneChip Human Genome U133 Plus 2.0 Array)	frozen tissue of primary lung tumors	Affymetrix U133 Plus 2.0 GCRMA DATA	GPL570	Jhinkook,,Kim	callian@paran.com	82-2-3410-3753	82-2-3410-3649	samsung medical center	50	seoul	135-710	South Korea	NONE	54675	69	Adenocarcinoma	Male	104.9	1	NA	1	3147
GSM225807	LUNG CANCER SML024	GSM225807	Public on Nov 20 2007	Aug 29 2007	Jun 27 2014	RNA	1	frozen tissue of primary lung tumor	Homo sapiens	status (1=recurrence, 0=non-recurrence): 1	age: 68	gender: Male	cell type: squamous cell carcinoma	recurrence free survival time (month): 41.76667		total RNA	According to the Affymetrix standard progocol. (Affymetrix GeneChip Human Genome U133 Plus 2.0 Array)	biotin	According to the Affymetrix standard protocol. (Affymetrix GeneChip Human Genome U133 Plus 2.0 Array)	9606	According to the Affymetrix standard protocol. (Affymetrix GeneChip Human Genome U133 Plus 2.0 Array)	According to the Affymetrix standard protocol. (Affymetrix GeneChip Human Genome U133 Plus 2.0 Array)	frozen tissue of primary lung tumors	Affymetrix U133 Plus 2.0 GCRMA DATA	GPL570	Jhinkook,,Kim	callian@paran.com	82-2-3410-3753	82-2-3410-3649	samsung medical center	50	seoul	135-710	South Korea	NONE	54675	68	squamous cell carcinoma	Male	41.76667	1	NA	1	1253.0001
GSM225808	LUNG CANCER SML029	GSM225808	Public on Nov 20 2007	Aug 29 2007	Jun 27 2014	RNA	1	frozen tissue of primary lung tumor	Homo sapiens	status (1=recurrence, 0=non-recurrence): 1	age: 68	gender: Male	cell type: squamous cell carcinoma	recurrence free survival time (month): 38.66667		total RNA	According to the Affymetrix standard progocol. (Affymetrix GeneChip Human Genome U133 Plus 2.0 Array)	biotin	According to the Affymetrix standard protocol. (Affymetrix GeneChip Human Genome U133 Plus 2.0 Array)	9606	According to the Affymetrix standard protocol. (Affymetrix GeneChip Human Genome U133 Plus 2.0 Array)	According to the Affymetrix standard protocol. (Affymetrix GeneChip Human Genome U133 Plus 2.0 Array)	frozen tissue of primary lung tumors	Affymetrix U133 Plus 2.0 GCRMA DATA	GPL570	Jhinkook,,Kim	callian@paran.com	82-2-3410-3753	82-2-3410-3649	samsung medical center	50	seoul	135-710	South Korea	NONE	54675	68	squamous cell carcinoma	Male	38.66667	1	NA	1	1160.0001
GSM225809	LUNG CANCER SML030	GSM225809	Public on Nov 20 2007	Aug 29 2007	Jun 27 2014	RNA	1	frozen tissue of primary lung tumor	Homo sapiens	status (1=recurrence, 0=non-recurrence): 1	age: 60	gender: Male	cell type: squamous cell carcinoma	recurrence free survival time (month): 2.7		total RNA	According to the Affymetrix standard progocol. (Affymetrix GeneChip Human Genome U133 Plus 2.0 Array)	biotin	According to the Affymetrix standard protocol. (Affymetrix GeneChip Human Genome U133 Plus 2.0 Array)	9606	According to the Affymetrix standard protocol. (Affymetrix GeneChip Human Genome U133 Plus 2.0 Array)	According to the Affymetrix standard protocol. (Affymetrix GeneChip Human Genome U133 Plus 2.0 Array)	frozen tissue of primary lung tumors	Affymetrix U133 Plus 2.0 GCRMA DATA	GPL570	Jhinkook,,Kim	callian@paran.com	82-2-3410-3753	82-2-3410-3649	samsung medical center	50	seoul	135-710	South Korea	NONE	54675	60	squamous cell carcinoma	Male	2.7	1	NA	1	81
GSM225810	LUNG CANCER SML041	GSM225810	Public on Nov 20 2007	Aug 29 2007	Jun 27 2014	RNA	1	frozen tissue of primary lung tumor	Homo sapiens	status (1=recurrence, 0=non-recurrence): 1	age: 53	gender: Female	cell type: Adenocarcinoma	recurrence free survival time (month): 6.33333		total RNA	According to the Affymetrix standard progocol. (Affymetrix GeneChip Human Genome U133 Plus 2.0 Array)	biotin	According to the Affymetrix standard protocol. (Affymetrix GeneChip Human Genome U133 Plus 2.0 Array)	9606	According to the Affymetrix standard protocol. (Affymetrix GeneChip Human Genome U133 Plus 2.0 Array)	According to the Affymetrix standard protocol. (Affymetrix GeneChip Human Genome U133 Plus 2.0 Array)	frozen tissue of primary lung tumors	Affymetrix U133 Plus 2.0 GCRMA DATA	GPL570	Jhinkook,,Kim	callian@paran.com	82-2-3410-3753	82-2-3410-3649	samsung medical center	50	seoul	135-710	South Korea	NONE	54675	53	Adenocarcinoma	Female	6.33333	1	NA	1	189.9999
GSM225811	LUNG CANCER SML043	GSM225811	Public on Nov 20 2007	Aug 29 2007	Jun 27 2014	RNA	1	frozen tissue of primary lung tumor	Homo sapiens	status (1=recurrence, 0=non-recurrence): 1	age: 69	gender: Female	cell type: Adenocarcinoma	recurrence free survival time (month): 6.26667		total RNA	According to the Affymetrix standard progocol. (Affymetrix GeneChip Human Genome U133 Plus 2.0 Array)	biotin	According to the Affymetrix standard protocol. (Affymetrix GeneChip Human Genome U133 Plus 2.0 Array)	9606	According to the Affymetrix standard protocol. (Affymetrix GeneChip Human Genome U133 Plus 2.0 Array)	According to the Affymetrix standard protocol. (Affymetrix GeneChip Human Genome U133 Plus 2.0 Array)	frozen tissue of primary lung tumors	Affymetrix U133 Plus 2.0 GCRMA DATA	GPL570	Jhinkook,,Kim	callian@paran.com	82-2-3410-3753	82-2-3410-3649	samsung medical center	50	seoul	135-710	South Korea	NONE	54675	69	Adenocarcinoma	Female	6.26667	1	NA	1	188.0001
GSM225812	LUNG CANCER SML049	GSM225812	Public on Nov 20 2007	Aug 29 2007	Jun 27 2014	RNA	1	frozen tissue of primary lung tumor	Homo sapiens	status (1=recurrence, 0=non-recurrence): 1	age: 62	gender: Female	cell type: Adenocarcinoma	recurrence free survival time (month): 7.66667		total RNA	According to the Affymetrix standard progocol. (Affymetrix GeneChip Human Genome U133 Plus 2.0 Array)	biotin	According to the Affymetrix standard protocol. (Affymetrix GeneChip Human Genome U133 Plus 2.0 Array)	9606	According to the Affymetrix standard protocol. (Affymetrix GeneChip Human Genome U133 Plus 2.0 Array)	According to the Affymetrix standard protocol. (Affymetrix GeneChip Human Genome U133 Plus 2.0 Array)	frozen tissue of primary lung tumors	Affymetrix U133 Plus 2.0 GCRMA DATA	GPL570	Jhinkook,,Kim	callian@paran.com	82-2-3410-3753	82-2-3410-3649	samsung medical center	50	seoul	135-710	South Korea	NONE	54675	62	Adenocarcinoma	Female	7.66667	1	NA	1	230.0001
GSM225813	LUNG CANCER SML050	GSM225813	Public on Nov 20 2007	Aug 29 2007	Jun 27 2014	RNA	1	frozen tissue of primary lung tumor	Homo sapiens	status (1=recurrence, 0=non-recurrence): 1	age: 55	gender: Female	cell type: Adenocarcinoma	recurrence free survival time (month): 18.46667		total RNA	According to the Affymetrix standard progocol. (Affymetrix GeneChip Human Genome U133 Plus 2.0 Array)	biotin	According to the Affymetrix standard protocol. (Affymetrix GeneChip Human Genome U133 Plus 2.0 Array)	9606	According to the Affymetrix standard protocol. (Affymetrix GeneChip Human Genome U133 Plus 2.0 Array)	According to the Affymetrix standard protocol. (Affymetrix GeneChip Human Genome U133 Plus 2.0 Array)	frozen tissue of primary lung tumors	Affymetrix U133 Plus 2.0 GCRMA DATA	GPL570	Jhinkook,,Kim	callian@paran.com	82-2-3410-3753	82-2-3410-3649	samsung medical center	50	seoul	135-710	South Korea	NONE	54675	55	Adenocarcinoma	Female	18.46667	1	NA	1	554.0001
GSM225814	LUNG CANCER SML058	GSM225814	Public on Nov 20 2007	Aug 29 2007	Jun 27 2014	RNA	1	frozen tissue of primary lung tumor	Homo sapiens	status (1=recurrence, 0=non-recurrence): 1	age: 56	gender: Female	cell type: Adenocarcinoma	recurrence free survival time (month): 8.6		total RNA	According to the Affymetrix standard progocol. (Affymetrix GeneChip Human Genome U133 Plus 2.0 Array)	biotin	According to the Affymetrix standard protocol. (Affymetrix GeneChip Human Genome U133 Plus 2.0 Array)	9606	According to the Affymetrix standard protocol. (Affymetrix GeneChip Human Genome U133 Plus 2.0 Array)	According to the Affymetrix standard protocol. (Affymetrix GeneChip Human Genome U133 Plus 2.0 Array)	frozen tissue of primary lung tumors	Affymetrix U133 Plus 2.0 GCRMA DATA	GPL570	Jhinkook,,Kim	callian@paran.com	82-2-3410-3753	82-2-3410-3649	samsung medical center	50	seoul	135-710	South Korea	NONE	54675	56	Adenocarcinoma	Female	8.6	1	NA	1	258
GSM225815	LUNG CANCER SML059	GSM225815	Public on Nov 20 2007	Aug 29 2007	Jun 27 2014	RNA	1	frozen tissue of primary lung tumor	Homo sapiens	status (1=recurrence, 0=non-recurrence): 1	age: 52	gender: Female	cell type: Adenocarcinoma	recurrence free survival time (month): 30.83333		total RNA	According to the Affymetrix standard progocol. (Affymetrix GeneChip Human Genome U133 Plus 2.0 Array)	biotin	According to the Affymetrix standard protocol. (Affymetrix GeneChip Human Genome U133 Plus 2.0 Array)	9606	According to the Affymetrix standard protocol. (Affymetrix GeneChip Human Genome U133 Plus 2.0 Array)	According to the Affymetrix standard protocol. (Affymetrix GeneChip Human Genome U133 Plus 2.0 Array)	frozen tissue of primary lung tumors	Affymetrix U133 Plus 2.0 GCRMA DATA	GPL570	Jhinkook,,Kim	callian@paran.com	82-2-3410-3753	82-2-3410-3649	samsung medical center	50	seoul	135-710	South Korea	NONE	54675	52	Adenocarcinoma	Female	30.83333	1	NA	1	924.9999
GSM225816	LUNG CANCER SML062	GSM225816	Public on Nov 20 2007	Aug 29 2007	Jun 27 2014	RNA	1	frozen tissue of primary lung tumor	Homo sapiens	status (1=recurrence, 0=non-recurrence): 1	age: 66	gender: Male	cell type: Adenocarcinoma	recurrence free survival time (month): 32.56667		total RNA	According to the Affymetrix standard progocol. (Affymetrix GeneChip Human Genome U133 Plus 2.0 Array)	biotin	According to the Affymetrix standard protocol. (Affymetrix GeneChip Human Genome U133 Plus 2.0 Array)	9606	According to the Affymetrix standard protocol. (Affymetrix GeneChip Human Genome U133 Plus 2.0 Array)	According to the Affymetrix standard protocol. (Affymetrix GeneChip Human Genome U133 Plus 2.0 Array)	frozen tissue of primary lung tumors	Affymetrix U133 Plus 2.0 GCRMA DATA	GPL570	Jhinkook,,Kim	callian@paran.com	82-2-3410-3753	82-2-3410-3649	samsung medical center	50	seoul	135-710	South Korea	NONE	54675	66	Adenocarcinoma	Male	32.56667	1	NA	1	977.0001
GSM225817	LUNG CANCER SML063	GSM225817	Public on Nov 20 2007	Aug 29 2007	Jun 27 2014	RNA	1	frozen tissue of primary lung tumor	Homo sapiens	status (1=recurrence, 0=non-recurrence): 1	age: 60	gender: Male	cell type: Adenocarcinoma	recurrence free survival time (month): 15.66667		total RNA	According to the Affymetrix standard progocol. (Affymetrix GeneChip Human Genome U133 Plus 2.0 Array)	biotin	According to the Affymetrix standard protocol. (Affymetrix GeneChip Human Genome U133 Plus 2.0 Array)	9606	According to the Affymetrix standard protocol. (Affymetrix GeneChip Human Genome U133 Plus 2.0 Array)	According to the Affymetrix standard protocol. (Affymetrix GeneChip Human Genome U133 Plus 2.0 Array)	frozen tissue of primary lung tumors	Affymetrix U133 Plus 2.0 GCRMA DATA	GPL570	Jhinkook,,Kim	callian@paran.com	82-2-3410-3753	82-2-3410-3649	samsung medical center	50	seoul	135-710	South Korea	NONE	54675	60	Adenocarcinoma	Male	15.66667	1	NA	1	470.0001
GSM225818	LUNG CANCER SML068	GSM225818	Public on Nov 20 2007	Aug 29 2007	Jun 27 2014	RNA	1	frozen tissue of primary lung tumor	Homo sapiens	status (1=recurrence, 0=non-recurrence): 1	age: 69	gender: Male	cell type: squamous cell carcinoma	recurrence free survival time (month): 8.13333		total RNA	According to the Affymetrix standard progocol. (Affymetrix GeneChip Human Genome U133 Plus 2.0 Array)	biotin	According to the Affymetrix standard protocol. (Affymetrix GeneChip Human Genome U133 Plus 2.0 Array)	9606	According to the Affymetrix standard protocol. (Affymetrix GeneChip Human Genome U133 Plus 2.0 Array)	According to the Affymetrix standard protocol. (Affymetrix GeneChip Human Genome U133 Plus 2.0 Array)	frozen tissue of primary lung tumors	Affymetrix U133 Plus 2.0 GCRMA DATA	GPL570	Jhinkook,,Kim	callian@paran.com	82-2-3410-3753	82-2-3410-3649	samsung medical center	50	seoul	135-710	South Korea	NONE	54675	69	squamous cell carcinoma	Male	8.13333	1	NA	1	243.9999
GSM225819	LUNG CANCER SML071	GSM225819	Public on Nov 20 2007	Aug 29 2007	Jun 27 2014	RNA	1	frozen tissue of primary lung tumor	Homo sapiens	status (1=recurrence, 0=non-recurrence): 1	age: 82	gender: Male	cell type: squamous cell carcinoma	recurrence free survival time (month): 9.36667		total RNA	According to the Affymetrix standard progocol. (Affymetrix GeneChip Human Genome U133 Plus 2.0 Array)	biotin	According to the Affymetrix standard protocol. (Affymetrix GeneChip Human Genome U133 Plus 2.0 Array)	9606	According to the Affymetrix standard protocol. (Affymetrix GeneChip Human Genome U133 Plus 2.0 Array)	According to the Affymetrix standard protocol. (Affymetrix GeneChip Human Genome U133 Plus 2.0 Array)	frozen tissue of primary lung tumors	Affymetrix U133 Plus 2.0 GCRMA DATA	GPL570	Jhinkook,,Kim	callian@paran.com	82-2-3410-3753	82-2-3410-3649	samsung medical center	50	seoul	135-710	South Korea	NONE	54675	82	squamous cell carcinoma	Male	9.36667	1	NA	1	281.0001
GSM225820	LUNG CANCER SML072	GSM225820	Public on Nov 20 2007	Aug 29 2007	Jun 27 2014	RNA	1	frozen tissue of primary lung tumor	Homo sapiens	status (1=recurrence, 0=non-recurrence): 1	age: 72	gender: Male	cell type: squamous cell carcinoma	recurrence free survival time (month): 18.33333		total RNA	According to the Affymetrix standard progocol. (Affymetrix GeneChip Human Genome U133 Plus 2.0 Array)	biotin	According to the Affymetrix standard protocol. (Affymetrix GeneChip Human Genome U133 Plus 2.0 Array)	9606	According to the Affymetrix standard protocol. (Affymetrix GeneChip Human Genome U133 Plus 2.0 Array)	According to the Affymetrix standard protocol. (Affymetrix GeneChip Human Genome U133 Plus 2.0 Array)	frozen tissue of primary lung tumors	Affymetrix U133 Plus 2.0 GCRMA DATA	GPL570	Jhinkook,,Kim	callian@paran.com	82-2-3410-3753	82-2-3410-3649	samsung medical center	50	seoul	135-710	South Korea	NONE	54675	72	squamous cell carcinoma	Male	18.33333	1	NA	1	549.9999
GSM225821	LUNG CANCER SML078	GSM225821	Public on Nov 20 2007	Aug 29 2007	Jun 27 2014	RNA	1	frozen tissue of primary lung tumor	Homo sapiens	status (1=recurrence, 0=non-recurrence): 1	age: 60	gender: Male	cell type: squamous cell carcinoma	recurrence free survival time (month): 7.43333		total RNA	According to the Affymetrix standard progocol. (Affymetrix GeneChip Human Genome U133 Plus 2.0 Array)	biotin	According to the Affymetrix standard protocol. (Affymetrix GeneChip Human Genome U133 Plus 2.0 Array)	9606	According to the Affymetrix standard protocol. (Affymetrix GeneChip Human Genome U133 Plus 2.0 Array)	According to the Affymetrix standard protocol. (Affymetrix GeneChip Human Genome U133 Plus 2.0 Array)	frozen tissue of primary lung tumors	Affymetrix U133 Plus 2.0 GCRMA DATA	GPL570	Jhinkook,,Kim	callian@paran.com	82-2-3410-3753	82-2-3410-3649	samsung medical center	50	seoul	135-710	South Korea	NONE	54675	60	squamous cell carcinoma	Male	7.43333	1	NA	1	222.9999
GSM225823	LUNG CANCER SML079	GSM225823	Public on Nov 20 2007	Aug 29 2007	Jun 27 2014	RNA	1	frozen tissue of primary lung tumor	Homo sapiens	status (1=recurrence, 0=non-recurrence): 1	age: 55	gender: Male	cell type: squamous cell carcinoma	recurrence free survival time (month): 7.9		total RNA	According to the Affymetrix standard progocol. (Affymetrix GeneChip Human Genome U133 Plus 2.0 Array)	biotin	According to the Affymetrix standard protocol. (Affymetrix GeneChip Human Genome U133 Plus 2.0 Array)	9606	According to the Affymetrix standard protocol. (Affymetrix GeneChip Human Genome U133 Plus 2.0 Array)	According to the Affymetrix standard protocol. (Affymetrix GeneChip Human Genome U133 Plus 2.0 Array)	frozen tissue of primary lung tumors	Affymetrix U133 Plus 2.0 GCRMA DATA	GPL570	Jhinkook,,Kim	callian@paran.com	82-2-3410-3753	82-2-3410-3649	samsung medical center	50	seoul	135-710	South Korea	NONE	54675	55	squamous cell carcinoma	Male	7.9	1	NA	1	237
GSM225824	LUNG CANCER SML080	GSM225824	Public on Nov 20 2007	Aug 29 2007	Jun 27 2014	RNA	1	frozen tissue of primary lung tumor	Homo sapiens	status (1=recurrence, 0=non-recurrence): 1	age: 67	gender: Male	cell type: squamous cell carcinoma	recurrence free survival time (month): 26.3		total RNA	According to the Affymetrix standard progocol. (Affymetrix GeneChip Human Genome U133 Plus 2.0 Array)	biotin	According to the Affymetrix standard protocol. (Affymetrix GeneChip Human Genome U133 Plus 2.0 Array)	9606	According to the Affymetrix standard protocol. (Affymetrix GeneChip Human Genome U133 Plus 2.0 Array)	According to the Affymetrix standard protocol. (Affymetrix GeneChip Human Genome U133 Plus 2.0 Array)	frozen tissue of primary lung tumors	Affymetrix U133 Plus 2.0 GCRMA DATA	GPL570	Jhinkook,,Kim	callian@paran.com	82-2-3410-3753	82-2-3410-3649	samsung medical center	50	seoul	135-710	South Korea	NONE	54675	67	squamous cell carcinoma	Male	26.3	1	NA	1	789
GSM225825	LUNG CANCER SML081	GSM225825	Public on Nov 20 2007	Aug 29 2007	Jun 27 2014	RNA	1	frozen tissue of primary lung tumor	Homo sapiens	status (1=recurrence, 0=non-recurrence): 1	age: 71	gender: Male	cell type: squamous cell carcinoma	recurrence free survival time (month): 8.83333		total RNA	According to the Affymetrix standard progocol. (Affymetrix GeneChip Human Genome U133 Plus 2.0 Array)	biotin	According to the Affymetrix standard protocol. (Affymetrix GeneChip Human Genome U133 Plus 2.0 Array)	9606	According to the Affymetrix standard protocol. (Affymetrix GeneChip Human Genome U133 Plus 2.0 Array)	According to the Affymetrix standard protocol. (Affymetrix GeneChip Human Genome U133 Plus 2.0 Array)	frozen tissue of primary lung tumors	Affymetrix U133 Plus 2.0 GCRMA DATA	GPL570	Jhinkook,,Kim	callian@paran.com	82-2-3410-3753	82-2-3410-3649	samsung medical center	50	seoul	135-710	South Korea	NONE	54675	71	squamous cell carcinoma	Male	8.83333	1	NA	1	264.9999
GSM225827	LUNG CANCER SML083	GSM225827	Public on Nov 20 2007	Aug 29 2007	Jun 27 2014	RNA	1	frozen tissue of primary lung tumor	Homo sapiens	tissue: frozen tissue of primary lung tumor	status (1=recurrence, 0=non-recurrence): 1	age: 60	gender: Male	cell type: squamous cell carcinoma	recurrence free survival time (month): 1.53333	total RNA	According to the Affymetrix standard progocol. (Affymetrix GeneChip Human Genome U133 Plus 2.0 Array)	biotin	According to the Affymetrix standard protocol. (Affymetrix GeneChip Human Genome U133 Plus 2.0 Array)	9606	According to the Affymetrix standard protocol. (Affymetrix GeneChip Human Genome U133 Plus 2.0 Array)	According to the Affymetrix standard protocol. (Affymetrix GeneChip Human Genome U133 Plus 2.0 Array)	frozen tissue of primary lung tumors	Affymetrix U133 Plus 2.0 GCRMA DATA	GPL570	Jhinkook,,Kim	callian@paran.com	82-2-3410-3753	82-2-3410-3649	samsung medical center	50	seoul	135-710	South Korea	NONE	54675	60	squamous cell carcinoma	Male	1.53333	1	frozen tissue of primary lung tumor	1	45.9999
GSM225828	LUNG CANCER SML086	GSM225828	Public on Nov 20 2007	Aug 29 2007	Jun 27 2014	RNA	1	frozen tissue of primary lung tumor	Homo sapiens	status (1=recurrence, 0=non-recurrence): 1	age: 63	gender: Male	cell type: squamous cell carcinoma	recurrence free survival time (month): 23.76667		total RNA	According to the Affymetrix standard progocol. (Affymetrix GeneChip Human Genome U133 Plus 2.0 Array)	biotin	According to the Affymetrix standard protocol. (Affymetrix GeneChip Human Genome U133 Plus 2.0 Array)	9606	According to the Affymetrix standard protocol. (Affymetrix GeneChip Human Genome U133 Plus 2.0 Array)	According to the Affymetrix standard protocol. (Affymetrix GeneChip Human Genome U133 Plus 2.0 Array)	frozen tissue of primary lung tumors	Affymetrix U133 Plus 2.0 GCRMA DATA	GPL570	Jhinkook,,Kim	callian@paran.com	82-2-3410-3753	82-2-3410-3649	samsung medical center	50	seoul	135-710	South Korea	NONE	54675	63	squamous cell carcinoma	Male	23.76667	1	NA	1	713.0001
GSM225829	LUNG CANCER SML087	GSM225829	Public on Nov 20 2007	Aug 29 2007	Jun 27 2014	RNA	1	frozen tissue of primary lung tumor	Homo sapiens	status (1=recurrence, 0=non-recurrence): 1	age: 68	gender: Male	cell type: squamous cell carcinoma	recurrence free survival time (month): 0.93333		total RNA	According to the Affymetrix standard progocol. (Affymetrix GeneChip Human Genome U133 Plus 2.0 Array)	biotin	According to the Affymetrix standard protocol. (Affymetrix GeneChip Human Genome U133 Plus 2.0 Array)	9606	According to the Affymetrix standard protocol. (Affymetrix GeneChip Human Genome U133 Plus 2.0 Array)	According to the Affymetrix standard protocol. (Affymetrix GeneChip Human Genome U133 Plus 2.0 Array)	frozen tissue of primary lung tumors	Affymetrix U133 Plus 2.0 GCRMA DATA	GPL570	Jhinkook,,Kim	callian@paran.com	82-2-3410-3753	82-2-3410-3649	samsung medical center	50	seoul	135-710	South Korea	NONE	54675	68	squamous cell carcinoma	Male	0.93333	1	NA	1	27.9999
GSM225831	LUNG CANCER SML088	GSM225831	Public on Nov 20 2007	Aug 29 2007	Jun 27 2014	RNA	1	frozen tissue of primary lung tumor	Homo sapiens	status (1=recurrence, 0=non-recurrence): 1	age: 68	gender: Female	cell type: squamous cell carcinoma	recurrence free survival time (month): 89.3		total RNA	According to the Affymetrix standard progocol. (Affymetrix GeneChip Human Genome U133 Plus 2.0 Array)	biotin	According to the Affymetrix standard protocol. (Affymetrix GeneChip Human Genome U133 Plus 2.0 Array)	9606	According to the Affymetrix standard protocol. (Affymetrix GeneChip Human Genome U133 Plus 2.0 Array)	According to the Affymetrix standard protocol. (Affymetrix GeneChip Human Genome U133 Plus 2.0 Array)	frozen tissue of primary lung tumors	Affymetrix U133 Plus 2.0 GCRMA DATA	GPL570	Jhinkook,,Kim	callian@paran.com	82-2-3410-3753	82-2-3410-3649	samsung medical center	50	seoul	135-710	South Korea	NONE	54675	68	squamous cell carcinoma	Female	89.3	1	NA	1	2679
GSM225832	LUNG CANCER SML089	GSM225832	Public on Nov 20 2007	Aug 29 2007	Jun 27 2014	RNA	1	frozen tissue of primary lung tumor	Homo sapiens	status (1=recurrence, 0=non-recurrence): 1	age: 74	gender: Male	cell type: squamous cell carcinoma	recurrence free survival time (month): 32.4		total RNA	According to the Affymetrix standard progocol. (Affymetrix GeneChip Human Genome U133 Plus 2.0 Array)	biotin	According to the Affymetrix standard protocol. (Affymetrix GeneChip Human Genome U133 Plus 2.0 Array)	9606	According to the Affymetrix standard protocol. (Affymetrix GeneChip Human Genome U133 Plus 2.0 Array)	According to the Affymetrix standard protocol. (Affymetrix GeneChip Human Genome U133 Plus 2.0 Array)	frozen tissue of primary lung tumors	Affymetrix U133 Plus 2.0 GCRMA DATA	GPL570	Jhinkook,,Kim	callian@paran.com	82-2-3410-3753	82-2-3410-3649	samsung medical center	50	seoul	135-710	South Korea	NONE	54675	74	squamous cell carcinoma	Male	32.4	1	NA	1	972
GSM225833	LUNG CANCER SML092	GSM225833	Public on Nov 20 2007	Aug 29 2007	Jun 27 2014	RNA	1	frozen tissue of primary lung tumor	Homo sapiens	status (1=recurrence, 0=non-recurrence): 1	age: 73	gender: Male	cell type: squamous cell carcinoma	recurrence free survival time (month): 11.73333		total RNA	According to the Affymetrix standard progocol. (Affymetrix GeneChip Human Genome U133 Plus 2.0 Array)	biotin	According to the Affymetrix standard protocol. (Affymetrix GeneChip Human Genome U133 Plus 2.0 Array)	9606	According to the Affymetrix standard protocol. (Affymetrix GeneChip Human Genome U133 Plus 2.0 Array)	According to the Affymetrix standard protocol. (Affymetrix GeneChip Human Genome U133 Plus 2.0 Array)	frozen tissue of primary lung tumors	Affymetrix U133 Plus 2.0 GCRMA DATA	GPL570	Jhinkook,,Kim	callian@paran.com	82-2-3410-3753	82-2-3410-3649	samsung medical center	50	seoul	135-710	South Korea	NONE	54675	73	squamous cell carcinoma	Male	11.73333	1	NA	1	351.9999
GSM225835	LUNG CANCER SML094	GSM225835	Public on Nov 20 2007	Aug 29 2007	Jun 27 2014	RNA	1	frozen tissue of primary lung tumor	Homo sapiens	status (1=recurrence, 0=non-recurrence): 1	age: 69	gender: Male	cell type: squamous cell carcinoma	recurrence free survival time (month): 8.43333		total RNA	According to the Affymetrix standard progocol. (Affymetrix GeneChip Human Genome U133 Plus 2.0 Array)	biotin	According to the Affymetrix standard protocol. (Affymetrix GeneChip Human Genome U133 Plus 2.0 Array)	9606	According to the Affymetrix standard protocol. (Affymetrix GeneChip Human Genome U133 Plus 2.0 Array)	According to the Affymetrix standard protocol. (Affymetrix GeneChip Human Genome U133 Plus 2.0 Array)	frozen tissue of primary lung tumors	Affymetrix U133 Plus 2.0 GCRMA DATA	GPL570	Jhinkook,,Kim	callian@paran.com	82-2-3410-3753	82-2-3410-3649	samsung medical center	50	seoul	135-710	South Korea	NONE	54675	69	squamous cell carcinoma	Male	8.43333	1	NA	1	252.9999
GSM225836	LUNG CANCER SML097	GSM225836	Public on Nov 20 2007	Aug 29 2007	Jun 27 2014	RNA	1	frozen tissue of primary lung tumor	Homo sapiens	status (1=recurrence, 0=non-recurrence): 1	age: 65	gender: Female	cell type: squamous cell carcinoma	recurrence free survival time (month): 16.33333		total RNA	According to the Affymetrix standard progocol. (Affymetrix GeneChip Human Genome U133 Plus 2.0 Array)	biotin	According to the Affymetrix standard protocol. (Affymetrix GeneChip Human Genome U133 Plus 2.0 Array)	9606	According to the Affymetrix standard protocol. (Affymetrix GeneChip Human Genome U133 Plus 2.0 Array)	According to the Affymetrix standard protocol. (Affymetrix GeneChip Human Genome U133 Plus 2.0 Array)	frozen tissue of primary lung tumors	Affymetrix U133 Plus 2.0 GCRMA DATA	GPL570	Jhinkook,,Kim	callian@paran.com	82-2-3410-3753	82-2-3410-3649	samsung medical center	50	seoul	135-710	South Korea	NONE	54675	65	squamous cell carcinoma	Female	16.33333	1	NA	1	489.9999
GSM225844	LUNG CANCER SML099	GSM225844	Public on Nov 20 2007	Aug 29 2007	Jun 27 2014	RNA	1	frozen tissue of primary lung tumor	Homo sapiens	tissue: frozen tissue of primary lung tumor	status (1=recurrence, 0=non-recurrence): 1	age: 67	gender: Male	cell type: squamous cell carcinoma	recurrence free survival time (month): 6.5	total RNA	According to the Affymetrix standard progocol. (Affymetrix GeneChip Human Genome U133 Plus 2.0 Array)	biotin	According to the Affymetrix standard protocol. (Affymetrix GeneChip Human Genome U133 Plus 2.0 Array)	9606	According to the Affymetrix standard protocol. (Affymetrix GeneChip Human Genome U133 Plus 2.0 Array)	According to the Affymetrix standard protocol. (Affymetrix GeneChip Human Genome U133 Plus 2.0 Array)	frozen tissue of primary lung tumors	Affymetrix U133 Plus 2.0 GCRMA DATA	GPL570	Jhinkook,,Kim	callian@paran.com	82-2-3410-3753	82-2-3410-3649	samsung medical center	50	seoul	135-710	South Korea	NONE	54675	67	squamous cell carcinoma	Male	6.5	1	frozen tissue of primary lung tumor	1	195
GSM225846	LUNG CANCER SML100	GSM225846	Public on Nov 20 2007	Aug 29 2007	Jun 27 2014	RNA	1	frozen tissue of primary lung tumor	Homo sapiens	status (1=recurrence, 0=non-recurrence): 1	age: 50	gender: Male	cell type: squamous cell carcinoma	recurrence free survival time (month): 5.4		total RNA	According to the Affymetrix standard progocol. (Affymetrix GeneChip Human Genome U133 Plus 2.0 Array)	biotin	According to the Affymetrix standard protocol. (Affymetrix GeneChip Human Genome U133 Plus 2.0 Array)	9606	According to the Affymetrix standard protocol. (Affymetrix GeneChip Human Genome U133 Plus 2.0 Array)	According to the Affymetrix standard protocol. (Affymetrix GeneChip Human Genome U133 Plus 2.0 Array)	frozen tissue of primary lung tumors	Affymetrix U133 Plus 2.0 GCRMA DATA	GPL570	Jhinkook,,Kim	callian@paran.com	82-2-3410-3753	82-2-3410-3649	samsung medical center	50	seoul	135-710	South Korea	NONE	54675	50	squamous cell carcinoma	Male	5.4	1	NA	1	162
GSM225848	LUNG CANCER SML101	GSM225848	Public on Nov 20 2007	Aug 29 2007	Jun 27 2014	RNA	1	frozen tissue of primary lung tumor	Homo sapiens	status (1=recurrence, 0=non-recurrence): 1	age: 60	gender: Male	cell type: squamous cell carcinoma	recurrence free survival time (month): 36.33333		total RNA	According to the Affymetrix standard progocol. (Affymetrix GeneChip Human Genome U133 Plus 2.0 Array)	biotin	According to the Affymetrix standard protocol. (Affymetrix GeneChip Human Genome U133 Plus 2.0 Array)	9606	According to the Affymetrix standard protocol. (Affymetrix GeneChip Human Genome U133 Plus 2.0 Array)	According to the Affymetrix standard protocol. (Affymetrix GeneChip Human Genome U133 Plus 2.0 Array)	frozen tissue of primary lung tumors	Affymetrix U133 Plus 2.0 GCRMA DATA	GPL570	Jhinkook,,Kim	callian@paran.com	82-2-3410-3753	82-2-3410-3649	samsung medical center	50	seoul	135-710	South Korea	NONE	54675	60	squamous cell carcinoma	Male	36.33333	1	NA	1	1089.9999
GSM225849	LUNG CANCER SML105	GSM225849	Public on Nov 20 2007	Aug 29 2007	Jun 27 2014	RNA	1	frozen tissue of primary lung tumor	Homo sapiens	status (1=recurrence, 0=non-recurrence): 1	age: 59	gender: Male	cell type: Adenocarcinoma	recurrence free survival time (month): 14.43333		total RNA	According to the Affymetrix standard progocol. (Affymetrix GeneChip Human Genome U133 Plus 2.0 Array)	biotin	According to the Affymetrix standard protocol. (Affymetrix GeneChip Human Genome U133 Plus 2.0 Array)	9606	According to the Affymetrix standard protocol. (Affymetrix GeneChip Human Genome U133 Plus 2.0 Array)	According to the Affymetrix standard protocol. (Affymetrix GeneChip Human Genome U133 Plus 2.0 Array)	frozen tissue of primary lung tumors	Affymetrix U133 Plus 2.0 GCRMA DATA	GPL570	Jhinkook,,Kim	callian@paran.com	82-2-3410-3753	82-2-3410-3649	samsung medical center	50	seoul	135-710	South Korea	NONE	54675	59	Adenocarcinoma	Male	14.43333	1	NA	1	432.9999
GSM225851	LUNG CANCER SML113	GSM225851	Public on Nov 20 2007	Aug 29 2007	Jun 27 2014	RNA	1	frozen tissue of primary lung tumor	Homo sapiens	status (1=recurrence, 0=non-recurrence): 1	age: 67	gender: Male	cell type: squamous cell carcinoma	recurrence free survival time (month): 12.13333		total RNA	According to the Affymetrix standard progocol. (Affymetrix GeneChip Human Genome U133 Plus 2.0 Array)	biotin	According to the Affymetrix standard protocol. (Affymetrix GeneChip Human Genome U133 Plus 2.0 Array)	9606	According to the Affymetrix standard protocol. (Affymetrix GeneChip Human Genome U133 Plus 2.0 Array)	According to the Affymetrix standard protocol. (Affymetrix GeneChip Human Genome U133 Plus 2.0 Array)	frozen tissue of primary lung tumors	Affymetrix U133 Plus 2.0 GCRMA DATA	GPL570	Jhinkook,,Kim	callian@paran.com	82-2-3410-3753	82-2-3410-3649	samsung medical center	50	seoul	135-710	South Korea	NONE	54675	67	squamous cell carcinoma	Male	12.13333	1	NA	1	363.9999
GSM225852	LUNG CANCER SML135	GSM225852	Public on Nov 20 2007	Aug 29 2007	Jun 27 2014	RNA	1	frozen tissue of primary lung tumor	Homo sapiens	status (1=recurrence, 0=non-recurrence): 1	age: 47	gender: Male	cell type: squamous cell carcinoma	recurrence free survival time (month): 4.8		total RNA	According to the Affymetrix standard progocol. (Affymetrix GeneChip Human Genome U133 Plus 2.0 Array)	biotin	According to the Affymetrix standard protocol. (Affymetrix GeneChip Human Genome U133 Plus 2.0 Array)	9606	According to the Affymetrix standard protocol. (Affymetrix GeneChip Human Genome U133 Plus 2.0 Array)	According to the Affymetrix standard protocol. (Affymetrix GeneChip Human Genome U133 Plus 2.0 Array)	frozen tissue of primary lung tumors	Affymetrix U133 Plus 2.0 GCRMA DATA	GPL570	Jhinkook,,Kim	callian@paran.com	82-2-3410-3753	82-2-3410-3649	samsung medical center	50	seoul	135-710	South Korea	NONE	54675	47	squamous cell carcinoma	Male	4.8	1	NA	1	144
GSM225854	LUNG CANCER SML136	GSM225854	Public on Nov 20 2007	Aug 29 2007	Jun 27 2014	RNA	1	frozen tissue of primary lung tumor	Homo sapiens	status (1=recurrence, 0=non-recurrence): 1	age: 54	gender: Male	cell type: squamous cell carcinoma	recurrence free survival time (month): 2.73333		total RNA	According to the Affymetrix standard progocol. (Affymetrix GeneChip Human Genome U133 Plus 2.0 Array)	biotin	According to the Affymetrix standard protocol. (Affymetrix GeneChip Human Genome U133 Plus 2.0 Array)	9606	According to the Affymetrix standard protocol. (Affymetrix GeneChip Human Genome U133 Plus 2.0 Array)	According to the Affymetrix standard protocol. (Affymetrix GeneChip Human Genome U133 Plus 2.0 Array)	frozen tissue of primary lung tumors	Affymetrix U133 Plus 2.0 GCRMA DATA	GPL570	Jhinkook,,Kim	callian@paran.com	82-2-3410-3753	82-2-3410-3649	samsung medical center	50	seoul	135-710	South Korea	NONE	54675	54	squamous cell carcinoma	Male	2.73333	1	NA	1	81.9999
GSM225855	LUNG CANCER SML137	GSM225855	Public on Nov 20 2007	Aug 29 2007	Jun 27 2014	RNA	1	frozen tissue of primary lung tumor	Homo sapiens	status (1=recurrence, 0=non-recurrence): 1	age: 49	gender: Male	cell type: Adenocarcinoma	recurrence free survival time (month): 3.93333		total RNA	According to the Affymetrix standard progocol. (Affymetrix GeneChip Human Genome U133 Plus 2.0 Array)	biotin	According to the Affymetrix standard protocol. (Affymetrix GeneChip Human Genome U133 Plus 2.0 Array)	9606	According to the Affymetrix standard protocol. (Affymetrix GeneChip Human Genome U133 Plus 2.0 Array)	According to the Affymetrix standard protocol. (Affymetrix GeneChip Human Genome U133 Plus 2.0 Array)	frozen tissue of primary lung tumors	Affymetrix U133 Plus 2.0 GCRMA DATA	GPL570	Jhinkook,,Kim	callian@paran.com	82-2-3410-3753	82-2-3410-3649	samsung medical center	50	seoul	135-710	South Korea	NONE	54675	49	Adenocarcinoma	Male	3.93333	1	NA	1	117.9999
GSM225857	LUNG CANCER SML147	GSM225857	Public on Nov 20 2007	Aug 29 2007	Jun 27 2014	RNA	1	frozen tissue of primary lung tumor	Homo sapiens	status (1=recurrence, 0=non-recurrence): 1	age: 58	gender: Male	cell type: squamous cell carcinoma	recurrence free survival time (month): 8.2		total RNA	According to the Affymetrix standard progocol. (Affymetrix GeneChip Human Genome U133 Plus 2.0 Array)	biotin	According to the Affymetrix standard protocol. (Affymetrix GeneChip Human Genome U133 Plus 2.0 Array)	9606	According to the Affymetrix standard protocol. (Affymetrix GeneChip Human Genome U133 Plus 2.0 Array)	According to the Affymetrix standard protocol. (Affymetrix GeneChip Human Genome U133 Plus 2.0 Array)	frozen tissue of primary lung tumors	Affymetrix U133 Plus 2.0 GCRMA DATA	GPL570	Jhinkook,,Kim	callian@paran.com	82-2-3410-3753	82-2-3410-3649	samsung medical center	50	seoul	135-710	South Korea	NONE	54675	58	squamous cell carcinoma	Male	8.2	1	NA	1	246
GSM225859	LUNG CANCER SML154	GSM225859	Public on Nov 20 2007	Aug 29 2007	Jun 27 2014	RNA	1	frozen tissue of primary lung tumor	Homo sapiens	status (1=recurrence, 0=non-recurrence): 1	age: 66	gender: Male	cell type: squamous cell carcinoma	recurrence free survival time (month): 3.9		total RNA	According to the Affymetrix standard progocol. (Affymetrix GeneChip Human Genome U133 Plus 2.0 Array)	biotin	According to the Affymetrix standard protocol. (Affymetrix GeneChip Human Genome U133 Plus 2.0 Array)	9606	According to the Affymetrix standard protocol. (Affymetrix GeneChip Human Genome U133 Plus 2.0 Array)	According to the Affymetrix standard protocol. (Affymetrix GeneChip Human Genome U133 Plus 2.0 Array)	frozen tissue of primary lung tumors	Affymetrix U133 Plus 2.0 GCRMA DATA	GPL570	Jhinkook,,Kim	callian@paran.com	82-2-3410-3753	82-2-3410-3649	samsung medical center	50	seoul	135-710	South Korea	NONE	54675	66	squamous cell carcinoma	Male	3.9	1	NA	1	117
GSM225861	LUNG CANCER SML156	GSM225861	Public on Nov 20 2007	Aug 29 2007	Jun 27 2014	RNA	1	frozen tissue of primary lung tumor	Homo sapiens	status (1=recurrence, 0=non-recurrence): 1	age: 47	gender: Male	cell type: squamous cell carcinoma	recurrence free survival time (month): 13.33333		total RNA	According to the Affymetrix standard progocol. (Affymetrix GeneChip Human Genome U133 Plus 2.0 Array)	biotin	According to the Affymetrix standard protocol. (Affymetrix GeneChip Human Genome U133 Plus 2.0 Array)	9606	According to the Affymetrix standard protocol. (Affymetrix GeneChip Human Genome U133 Plus 2.0 Array)	According to the Affymetrix standard protocol. (Affymetrix GeneChip Human Genome U133 Plus 2.0 Array)	frozen tissue of primary lung tumors	Affymetrix U133 Plus 2.0 GCRMA DATA	GPL570	Jhinkook,,Kim	callian@paran.com	82-2-3410-3753	82-2-3410-3649	samsung medical center	50	seoul	135-710	South Korea	NONE	54675	47	squamous cell carcinoma	Male	13.33333	1	NA	1	399.9999
GSM225863	LUNG CANCER SML163	GSM225863	Public on Nov 20 2007	Aug 30 2007	Jun 27 2014	RNA	1	frozen tissue of primary lung tumor	Homo sapiens	status (1=recurrence, 0=non-recurrence): 1	age: 63	gender: Female	cell type: Adenocarcinoma	recurrence free survival time (month): 4.96667		total RNA	According to the Affymetrix standard progocol. (Affymetrix GeneChip Human Genome U133 Plus 2.0 Array)	biotin	According to the Affymetrix standard protocol. (Affymetrix GeneChip Human Genome U133 Plus 2.0 Array)	9606	According to the Affymetrix standard protocol. (Affymetrix GeneChip Human Genome U133 Plus 2.0 Array)	According to the Affymetrix standard protocol. (Affymetrix GeneChip Human Genome U133 Plus 2.0 Array)	frozen tissue of primary lung tumors	Affymetrix U133 Plus 2.0 GCRMA DATA	GPL570	Jhinkook,,Kim	callian@paran.com	82-2-3410-3753	82-2-3410-3649	samsung medical center	50	seoul	135-710	South Korea	NONE	54675	63	Adenocarcinoma	Female	4.96667	1	NA	1	149.0001
GSM225864	LUNG CANCER SML171	GSM225864	Public on Nov 20 2007	Aug 30 2007	Jun 27 2014	RNA	1	frozen tissue of primary lung tumor	Homo sapiens	status (1=recurrence, 0=non-recurrence): 1	gender: Male	cell type: Adenocarcinoma	recurrence free survival time (month): 4.46667			total RNA	According to the Affymetrix standard progocol. (Affymetrix GeneChip Human Genome U133 Plus 2.0 Array)	biotin	According to the Affymetrix standard protocol. (Affymetrix GeneChip Human Genome U133 Plus 2.0 Array)	9606	According to the Affymetrix standard protocol. (Affymetrix GeneChip Human Genome U133 Plus 2.0 Array)	According to the Affymetrix standard protocol. (Affymetrix GeneChip Human Genome U133 Plus 2.0 Array)	frozen tissue of primary lung tumors	Affymetrix U133 Plus 2.0 GCRMA DATA	GPL570	Jhinkook,,Kim	callian@paran.com	82-2-3410-3753	82-2-3410-3649	samsung medical center	50	seoul	135-710	South Korea	NONE	54675	NA	Adenocarcinoma	Male	4.46667	1	NA	1	134.0001
GSM225866	LUNG CANCER SML174	GSM225866	Public on Nov 20 2007	Aug 30 2007	Jun 27 2014	RNA	1	frozen tissue of primary lung tumor	Homo sapiens	status (1=recurrence, 0=non-recurrence): 1	age: 52	gender: Male	cell type: Adenocarcinoma	recurrence free survival time (month): 33.13333		total RNA	According to the Affymetrix standard progocol. (Affymetrix GeneChip Human Genome U133 Plus 2.0 Array)	biotin	According to the Affymetrix standard protocol. (Affymetrix GeneChip Human Genome U133 Plus 2.0 Array)	9606	According to the Affymetrix standard protocol. (Affymetrix GeneChip Human Genome U133 Plus 2.0 Array)	According to the Affymetrix standard protocol. (Affymetrix GeneChip Human Genome U133 Plus 2.0 Array)	frozen tissue of primary lung tumors	Affymetrix U133 Plus 2.0 GCRMA DATA	GPL570	Jhinkook,,Kim	callian@paran.com	82-2-3410-3753	82-2-3410-3649	samsung medical center	50	seoul	135-710	South Korea	NONE	54675	52	Adenocarcinoma	Male	33.13333	1	NA	1	993.9999
GSM225868	LUNG CANCER SML177	GSM225868	Public on Nov 20 2007	Aug 30 2007	Jun 27 2014	RNA	1	frozen tissue of primary lung tumor	Homo sapiens	status (1=recurrence, 0=non-recurrence): 1	age: 67	gender: Female	cell type: Adenocarcinoma	recurrence free survival time (month): 4.56667		total RNA	According to the Affymetrix standard progocol. (Affymetrix GeneChip Human Genome U133 Plus 2.0 Array)	biotin	According to the Affymetrix standard protocol. (Affymetrix GeneChip Human Genome U133 Plus 2.0 Array)	9606	According to the Affymetrix standard protocol. (Affymetrix GeneChip Human Genome U133 Plus 2.0 Array)	According to the Affymetrix standard protocol. (Affymetrix GeneChip Human Genome U133 Plus 2.0 Array)	frozen tissue of primary lung tumors	Affymetrix U133 Plus 2.0 GCRMA DATA	GPL570	Jhinkook,,Kim	callian@paran.com	82-2-3410-3753	82-2-3410-3649	samsung medical center	50	seoul	135-710	South Korea	NONE	54675	67	Adenocarcinoma	Female	4.56667	1	NA	1	137.0001
GSM225873	LUNG CANCER SML182	GSM225873	Public on Nov 20 2007	Aug 30 2007	Jun 27 2014	RNA	1	frozen tissue of primary lung tumor	Homo sapiens	status (1=recurrence, 0=non-recurrence): 1	age: 62	gender: Male	cell type: Adenocarcinoma	recurrence free survival time (month): 34.53333		total RNA	According to the Affymetrix standard progocol. (Affymetrix GeneChip Human Genome U133 Plus 2.0 Array)	biotin	According to the Affymetrix standard protocol. (Affymetrix GeneChip Human Genome U133 Plus 2.0 Array)	9606	According to the Affymetrix standard protocol. (Affymetrix GeneChip Human Genome U133 Plus 2.0 Array)	According to the Affymetrix standard protocol. (Affymetrix GeneChip Human Genome U133 Plus 2.0 Array)	frozen tissue of primary lung tumors	Affymetrix U133 Plus 2.0 GCRMA DATA	GPL570	Jhinkook,,Kim	callian@paran.com	82-2-3410-3753	82-2-3410-3649	samsung medical center	50	seoul	135-710	South Korea	NONE	54675	62	Adenocarcinoma	Male	34.53333	1	NA	1	1035.9999
GSM225874	LUNG CANCER SML183	GSM225874	Public on Nov 20 2007	Aug 30 2007	Jun 27 2014	RNA	1	frozen tissue of primary lung tumor	Homo sapiens	status (1=recurrence, 0=non-recurrence): 1	age: 43	gender: Female	cell type: Adenocarcinoma	recurrence free survival time (month): 18.63333		total RNA	According to the Affymetrix standard progocol. (Affymetrix GeneChip Human Genome U133 Plus 2.0 Array)	biotin	According to the Affymetrix standard protocol. (Affymetrix GeneChip Human Genome U133 Plus 2.0 Array)	9606	According to the Affymetrix standard protocol. (Affymetrix GeneChip Human Genome U133 Plus 2.0 Array)	According to the Affymetrix standard protocol. (Affymetrix GeneChip Human Genome U133 Plus 2.0 Array)	frozen tissue of primary lung tumors	Affymetrix U133 Plus 2.0 GCRMA DATA	GPL570	Jhinkook,,Kim	callian@paran.com	82-2-3410-3753	82-2-3410-3649	samsung medical center	50	seoul	135-710	South Korea	NONE	54675	43	Adenocarcinoma	Female	18.63333	1	NA	1	558.9999
GSM225876	LUNG CANCER SML186	GSM225876	Public on Nov 20 2007	Aug 30 2007	Jun 27 2014	RNA	1	frozen tissue of primary lung tumor	Homo sapiens	status (1=recurrence, 0=non-recurrence): 1	age: 67	gender: Male	cell type: squamous cell carcinoma	recurrence free survival time (month): 18.1		total RNA	According to the Affymetrix standard progocol. (Affymetrix GeneChip Human Genome U133 Plus 2.0 Array)	biotin	According to the Affymetrix standard protocol. (Affymetrix GeneChip Human Genome U133 Plus 2.0 Array)	9606	According to the Affymetrix standard protocol. (Affymetrix GeneChip Human Genome U133 Plus 2.0 Array)	According to the Affymetrix standard protocol. (Affymetrix GeneChip Human Genome U133 Plus 2.0 Array)	frozen tissue of primary lung tumors	Affymetrix U133 Plus 2.0 GCRMA DATA	GPL570	Jhinkook,,Kim	callian@paran.com	82-2-3410-3753	82-2-3410-3649	samsung medical center	50	seoul	135-710	South Korea	NONE	54675	67	squamous cell carcinoma	Male	18.1	1	NA	1	543
GSM225877	LUNG CANCER SML191	GSM225877	Public on Nov 20 2007	Aug 30 2007	Jun 27 2014	RNA	1	frozen tissue of primary lung tumor	Homo sapiens	status (1=recurrence, 0=non-recurrence): 1	age: 53	gender: Female	cell type: Adenocarcinoma	recurrence free survival time (month): 21.3		total RNA	According to the Affymetrix standard progocol. (Affymetrix GeneChip Human Genome U133 Plus 2.0 Array)	biotin	According to the Affymetrix standard protocol. (Affymetrix GeneChip Human Genome U133 Plus 2.0 Array)	9606	According to the Affymetrix standard protocol. (Affymetrix GeneChip Human Genome U133 Plus 2.0 Array)	According to the Affymetrix standard protocol. (Affymetrix GeneChip Human Genome U133 Plus 2.0 Array)	frozen tissue of primary lung tumors	Affymetrix U133 Plus 2.0 GCRMA DATA	GPL570	Jhinkook,,Kim	callian@paran.com	82-2-3410-3753	82-2-3410-3649	samsung medical center	50	seoul	135-710	South Korea	NONE	54675	53	Adenocarcinoma	Female	21.3	1	NA	1	639
GSM225879	LUNG CANCER SML192	GSM225879	Public on Nov 20 2007	Aug 30 2007	Jun 27 2014	RNA	1	frozen tissue of primary lung tumor	Homo sapiens	status (1=recurrence, 0=non-recurrence): 1	age: 47	gender: Female	cell type: squamous cell carcinoma	recurrence free survival time (month): 5.06667		total RNA	According to the Affymetrix standard progocol. (Affymetrix GeneChip Human Genome U133 Plus 2.0 Array)	biotin	According to the Affymetrix standard protocol. (Affymetrix GeneChip Human Genome U133 Plus 2.0 Array)	9606	According to the Affymetrix standard protocol. (Affymetrix GeneChip Human Genome U133 Plus 2.0 Array)	According to the Affymetrix standard protocol. (Affymetrix GeneChip Human Genome U133 Plus 2.0 Array)	frozen tissue of primary lung tumors	Affymetrix U133 Plus 2.0 GCRMA DATA	GPL570	Jhinkook,,Kim	callian@paran.com	82-2-3410-3753	82-2-3410-3649	samsung medical center	50	seoul	135-710	South Korea	NONE	54675	47	squamous cell carcinoma	Female	5.06667	1	NA	1	152.0001
GSM225880	LUNG CANCER SML194	GSM225880	Public on Nov 20 2007	Aug 30 2007	Jun 27 2014	RNA	1	frozen tissue of primary lung tumor	Homo sapiens	status (1=recurrence, 0=non-recurrence): 1	age: 74	gender: Female	cell type: Adenocarcinoma	recurrence free survival time (month): 20.06667		total RNA	According to the Affymetrix standard progocol. (Affymetrix GeneChip Human Genome U133 Plus 2.0 Array)	biotin	According to the Affymetrix standard protocol. (Affymetrix GeneChip Human Genome U133 Plus 2.0 Array)	9606	According to the Affymetrix standard protocol. (Affymetrix GeneChip Human Genome U133 Plus 2.0 Array)	According to the Affymetrix standard protocol. (Affymetrix GeneChip Human Genome U133 Plus 2.0 Array)	frozen tissue of primary lung tumors	Affymetrix U133 Plus 2.0 GCRMA DATA	GPL570	Jhinkook,,Kim	callian@paran.com	82-2-3410-3753	82-2-3410-3649	samsung medical center	50	seoul	135-710	South Korea	NONE	54675	74	Adenocarcinoma	Female	20.06667	1	NA	1	602.0001
GSM225882	LUNG CANCER SML196	GSM225882	Public on Nov 20 2007	Aug 30 2007	Jun 27 2014	RNA	1	frozen tissue of primary lung tumor	Homo sapiens	status (1=recurrence, 0=non-recurrence): 1	age: 70	gender: Male	cell type: Adenocarcinoma	recurrence free survival time (month): 16.63333		total RNA	According to the Affymetrix standard progocol. (Affymetrix GeneChip Human Genome U133 Plus 2.0 Array)	biotin	According to the Affymetrix standard protocol. (Affymetrix GeneChip Human Genome U133 Plus 2.0 Array)	9606	According to the Affymetrix standard protocol. (Affymetrix GeneChip Human Genome U133 Plus 2.0 Array)	According to the Affymetrix standard protocol. (Affymetrix GeneChip Human Genome U133 Plus 2.0 Array)	frozen tissue of primary lung tumors	Affymetrix U133 Plus 2.0 GCRMA DATA	GPL570	Jhinkook,,Kim	callian@paran.com	82-2-3410-3753	82-2-3410-3649	samsung medical center	50	seoul	135-710	South Korea	NONE	54675	70	Adenocarcinoma	Male	16.63333	1	NA	1	498.9999
GSM225883	LUNG CANCER SML198	GSM225883	Public on Nov 20 2007	Aug 30 2007	Jun 27 2014	RNA	1	frozen tissue of primary lung tumor	Homo sapiens	status (1=recurrence, 0=non-recurrence): 1	age: 59	gender: Male	cell type: Adenocarcinoma	recurrence free survival time (month): 10.3		total RNA	According to the Affymetrix standard progocol. (Affymetrix GeneChip Human Genome U133 Plus 2.0 Array)	biotin	According to the Affymetrix standard protocol. (Affymetrix GeneChip Human Genome U133 Plus 2.0 Array)	9606	According to the Affymetrix standard protocol. (Affymetrix GeneChip Human Genome U133 Plus 2.0 Array)	According to the Affymetrix standard protocol. (Affymetrix GeneChip Human Genome U133 Plus 2.0 Array)	frozen tissue of primary lung tumors	Affymetrix U133 Plus 2.0 GCRMA DATA	GPL570	Jhinkook,,Kim	callian@paran.com	82-2-3410-3753	82-2-3410-3649	samsung medical center	50	seoul	135-710	South Korea	NONE	54675	59	Adenocarcinoma	Male	10.3	1	NA	1	309
GSM225884	LUNG CANCER SML199	GSM225884	Public on Nov 20 2007	Aug 30 2007	Jun 27 2014	RNA	1	frozen tissue of primary lung tumor	Homo sapiens	status (1=recurrence, 0=non-recurrence): 1	age: 62	gender: Female	cell type: Adenocarcinoma	recurrence free survival time (month): 25.53333		total RNA	According to the Affymetrix standard progocol. (Affymetrix GeneChip Human Genome U133 Plus 2.0 Array)	biotin	According to the Affymetrix standard protocol. (Affymetrix GeneChip Human Genome U133 Plus 2.0 Array)	9606	According to the Affymetrix standard protocol. (Affymetrix GeneChip Human Genome U133 Plus 2.0 Array)	According to the Affymetrix standard protocol. (Affymetrix GeneChip Human Genome U133 Plus 2.0 Array)	frozen tissue of primary lung tumors	Affymetrix U133 Plus 2.0 GCRMA DATA	GPL570	Jhinkook,,Kim	callian@paran.com	82-2-3410-3753	82-2-3410-3649	samsung medical center	50	seoul	135-710	South Korea	NONE	54675	62	Adenocarcinoma	Female	25.53333	1	NA	1	765.9999
GSM225886	LUNG CANCER SML201	GSM225886	Public on Nov 20 2007	Aug 30 2007	Jun 27 2014	RNA	1	frozen tissue of primary lung tumor	Homo sapiens	status (1=recurrence, 0=non-recurrence): 1	age: 65	gender: Male	cell type: squamous cell carcinoma	recurrence free survival time (month): 4.5		total RNA	According to the Affymetrix standard progocol. (Affymetrix GeneChip Human Genome U133 Plus 2.0 Array)	biotin	According to the Affymetrix standard protocol. (Affymetrix GeneChip Human Genome U133 Plus 2.0 Array)	9606	According to the Affymetrix standard protocol. (Affymetrix GeneChip Human Genome U133 Plus 2.0 Array)	According to the Affymetrix standard protocol. (Affymetrix GeneChip Human Genome U133 Plus 2.0 Array)	frozen tissue of primary lung tumors	Affymetrix U133 Plus 2.0 GCRMA DATA	GPL570	Jhinkook,,Kim	callian@paran.com	82-2-3410-3753	82-2-3410-3649	samsung medical center	50	seoul	135-710	South Korea	NONE	54675	65	squamous cell carcinoma	Male	4.5	1	NA	1	135
GSM225888	LUNG CANCER SML203	GSM225888	Public on Nov 20 2007	Aug 30 2007	Jun 27 2014	RNA	1	frozen tissue of primary lung tumor	Homo sapiens	status (1=recurrence, 0=non-recurrence): 1	age: 54	gender: Male	cell type: Adenocarcinoma	recurrence free survival time (month): 22.4		total RNA	According to the Affymetrix standard progocol. (Affymetrix GeneChip Human Genome U133 Plus 2.0 Array)	biotin	According to the Affymetrix standard protocol. (Affymetrix GeneChip Human Genome U133 Plus 2.0 Array)	9606	According to the Affymetrix standard protocol. (Affymetrix GeneChip Human Genome U133 Plus 2.0 Array)	According to the Affymetrix standard protocol. (Affymetrix GeneChip Human Genome U133 Plus 2.0 Array)	frozen tissue of primary lung tumors	Affymetrix U133 Plus 2.0 GCRMA DATA	GPL570	Jhinkook,,Kim	callian@paran.com	82-2-3410-3753	82-2-3410-3649	samsung medical center	50	seoul	135-710	South Korea	NONE	54675	54	Adenocarcinoma	Male	22.4	1	NA	1	672
GSM225889	LUNG CANCER SML209	GSM225889	Public on Nov 20 2007	Aug 30 2007	Jun 27 2014	RNA	1	frozen tissue of primary lung tumor	Homo sapiens	status (1=recurrence, 0=non-recurrence): 1	age: 65	gender: Male	cell type: squamous cell carcinoma	recurrence free survival time (month): 6.96667		total RNA	According to the Affymetrix standard progocol. (Affymetrix GeneChip Human Genome U133 Plus 2.0 Array)	biotin	According to the Affymetrix standard protocol. (Affymetrix GeneChip Human Genome U133 Plus 2.0 Array)	9606	According to the Affymetrix standard protocol. (Affymetrix GeneChip Human Genome U133 Plus 2.0 Array)	According to the Affymetrix standard protocol. (Affymetrix GeneChip Human Genome U133 Plus 2.0 Array)	frozen tissue of primary lung tumors	Affymetrix U133 Plus 2.0 GCRMA DATA	GPL570	Jhinkook,,Kim	callian@paran.com	82-2-3410-3753	82-2-3410-3649	samsung medical center	50	seoul	135-710	South Korea	NONE	54675	65	squamous cell carcinoma	Male	6.96667	1	NA	1	209.0001
GSM225890	LUNG CANCER SML213	GSM225890	Public on Nov 20 2007	Aug 30 2007	Jun 27 2014	RNA	1	frozen tissue of primary lung tumor	Homo sapiens	status (1=recurrence, 0=non-recurrence): 1	age: 69	gender: Male	cell type: squamous cell carcinoma	recurrence free survival time (month): 11.83333		total RNA	According to the Affymetrix standard progocol. (Affymetrix GeneChip Human Genome U133 Plus 2.0 Array)	biotin	According to the Affymetrix standard protocol. (Affymetrix GeneChip Human Genome U133 Plus 2.0 Array)	9606	According to the Affymetrix standard protocol. (Affymetrix GeneChip Human Genome U133 Plus 2.0 Array)	According to the Affymetrix standard protocol. (Affymetrix GeneChip Human Genome U133 Plus 2.0 Array)	frozen tissue of primary lung tumors	Affymetrix U133 Plus 2.0 GCRMA DATA	GPL570	Jhinkook,,Kim	callian@paran.com	82-2-3410-3753	82-2-3410-3649	samsung medical center	50	seoul	135-710	South Korea	NONE	54675	69	squamous cell carcinoma	Male	11.83333	1	NA	1	354.9999
GSM225893	LUNG CANCER SML224	GSM225893	Public on Nov 20 2007	Aug 30 2007	Jun 27 2014	RNA	1	frozen tissue of primary lung tumor	Homo sapiens	status (1=recurrence, 0=non-recurrence): 1	age: 37	gender: Female	cell type: Adenocarcinoma	recurrence free survival time (month): 4.63333		total RNA	According to the Affymetrix standard progocol. (Affymetrix GeneChip Human Genome U133 Plus 2.0 Array)	biotin	According to the Affymetrix standard protocol. (Affymetrix GeneChip Human Genome U133 Plus 2.0 Array)	9606	According to the Affymetrix standard protocol. (Affymetrix GeneChip Human Genome U133 Plus 2.0 Array)	According to the Affymetrix standard protocol. (Affymetrix GeneChip Human Genome U133 Plus 2.0 Array)	frozen tissue of primary lung tumors	Affymetrix U133 Plus 2.0 GCRMA DATA	GPL570	Jhinkook,,Kim	callian@paran.com	82-2-3410-3753	82-2-3410-3649	samsung medical center	50	seoul	135-710	South Korea	NONE	54675	37	Adenocarcinoma	Female	4.63333	1	NA	1	138.9999
GSM225894	LUNG CANCER SML227	GSM225894	Public on Nov 20 2007	Aug 30 2007	Jun 27 2014	RNA	1	frozen tissue of primary lung tumor	Homo sapiens	status (1=recurrence, 0=non-recurrence): 1	age: 13	gender: Male	cell type: Adenocarcinoma	recurrence free survival time (month): 7.9		total RNA	According to the Affymetrix standard progocol. (Affymetrix GeneChip Human Genome U133 Plus 2.0 Array)	biotin	According to the Affymetrix standard protocol. (Affymetrix GeneChip Human Genome U133 Plus 2.0 Array)	9606	According to the Affymetrix standard protocol. (Affymetrix GeneChip Human Genome U133 Plus 2.0 Array)	According to the Affymetrix standard protocol. (Affymetrix GeneChip Human Genome U133 Plus 2.0 Array)	frozen tissue of primary lung tumors	Affymetrix U133 Plus 2.0 GCRMA DATA	GPL570	Jhinkook,,Kim	callian@paran.com	82-2-3410-3753	82-2-3410-3649	samsung medical center	50	seoul	135-710	South Korea	NONE	54675	13	Adenocarcinoma	Male	7.9	1	NA	1	237
GSM225895	LUNG CANCER SML231	GSM225895	Public on Nov 20 2007	Aug 30 2007	Jun 27 2014	RNA	1	frozen tissue of primary lung tumor	Homo sapiens	status (1=recurrence, 0=non-recurrence): 1	age: 59	gender: Female	cell type: squamous cell carcinoma	recurrence free survival time (month): 3.2		total RNA	According to the Affymetrix standard progocol. (Affymetrix GeneChip Human Genome U133 Plus 2.0 Array)	biotin	According to the Affymetrix standard protocol. (Affymetrix GeneChip Human Genome U133 Plus 2.0 Array)	9606	According to the Affymetrix standard protocol. (Affymetrix GeneChip Human Genome U133 Plus 2.0 Array)	According to the Affymetrix standard protocol. (Affymetrix GeneChip Human Genome U133 Plus 2.0 Array)	frozen tissue of primary lung tumors	Affymetrix U133 Plus 2.0 GCRMA DATA	GPL570	Jhinkook,,Kim	callian@paran.com	82-2-3410-3753	82-2-3410-3649	samsung medical center	50	seoul	135-710	South Korea	NONE	54675	59	squamous cell carcinoma	Female	3.2	1	NA	1	96
GSM225896	LUNG CANCER SML232	GSM225896	Public on Nov 20 2007	Aug 30 2007	Jun 27 2014	RNA	1	frozen tissue of primary lung tumor	Homo sapiens	status (1=recurrence, 0=non-recurrence): 1	age: 66	gender: Male	cell type: Adenocarcinoma	recurrence free survival time (month): 1.6		total RNA	According to the Affymetrix standard progocol. (Affymetrix GeneChip Human Genome U133 Plus 2.0 Array)	biotin	According to the Affymetrix standard protocol. (Affymetrix GeneChip Human Genome U133 Plus 2.0 Array)	9606	According to the Affymetrix standard protocol. (Affymetrix GeneChip Human Genome U133 Plus 2.0 Array)	According to the Affymetrix standard protocol. (Affymetrix GeneChip Human Genome U133 Plus 2.0 Array)	frozen tissue of primary lung tumors	Affymetrix U133 Plus 2.0 GCRMA DATA	GPL570	Jhinkook,,Kim	callian@paran.com	82-2-3410-3753	82-2-3410-3649	samsung medical center	50	seoul	135-710	South Korea	NONE	54675	66	Adenocarcinoma	Male	1.6	1	NA	1	48
GSM225897	LUNG CANCER SML233	GSM225897	Public on Nov 20 2007	Aug 30 2007	Jun 27 2014	RNA	1	frozen tissue of primary lung tumor	Homo sapiens	status (1=recurrence, 0=non-recurrence): 1	age: 40	gender: Male	cell type: Adenocarcinoma	recurrence free survival time (month): 5.33333		total RNA	According to the Affymetrix standard progocol. (Affymetrix GeneChip Human Genome U133 Plus 2.0 Array)	biotin	According to the Affymetrix standard protocol. (Affymetrix GeneChip Human Genome U133 Plus 2.0 Array)	9606	According to the Affymetrix standard protocol. (Affymetrix GeneChip Human Genome U133 Plus 2.0 Array)	According to the Affymetrix standard protocol. (Affymetrix GeneChip Human Genome U133 Plus 2.0 Array)	frozen tissue of primary lung tumors	Affymetrix U133 Plus 2.0 GCRMA DATA	GPL570	Jhinkook,,Kim	callian@paran.com	82-2-3410-3753	82-2-3410-3649	samsung medical center	50	seoul	135-710	South Korea	NONE	54675	40	Adenocarcinoma	Male	5.33333	1	NA	1	159.9999
GSM225898	LUNG CANCER SML234	GSM225898	Public on Nov 20 2007	Aug 30 2007	Jun 27 2014	RNA	1	frozen tissue of primary lung tumor	Homo sapiens	status (1=recurrence, 0=non-recurrence): 1	age: 75	gender: Male	cell type: Adenocarcinoma	recurrence free survival time (month): 11.16667		total RNA	According to the Affymetrix standard progocol. (Affymetrix GeneChip Human Genome U133 Plus 2.0 Array)	biotin	According to the Affymetrix standard protocol. (Affymetrix GeneChip Human Genome U133 Plus 2.0 Array)	9606	According to the Affymetrix standard protocol. (Affymetrix GeneChip Human Genome U133 Plus 2.0 Array)	According to the Affymetrix standard protocol. (Affymetrix GeneChip Human Genome U133 Plus 2.0 Array)	frozen tissue of primary lung tumors	Affymetrix U133 Plus 2.0 GCRMA DATA	GPL570	Jhinkook,,Kim	callian@paran.com	82-2-3410-3753	82-2-3410-3649	samsung medical center	50	seoul	135-710	South Korea	NONE	54675	75	Adenocarcinoma	Male	11.16667	1	NA	1	335.0001
GSM225899	LUNG CANCER SML237	GSM225899	Public on Nov 20 2007	Aug 30 2007	Jun 27 2014	RNA	1	frozen tissue of primary lung tumor	Homo sapiens	status (1=recurrence, 0=non-recurrence): 1	age: 63	gender: Male	cell type: Adenocarcinoma	recurrence free survival time (month): 4.7		total RNA	According to the Affymetrix standard progocol. (Affymetrix GeneChip Human Genome U133 Plus 2.0 Array)	biotin	According to the Affymetrix standard protocol. (Affymetrix GeneChip Human Genome U133 Plus 2.0 Array)	9606	According to the Affymetrix standard protocol. (Affymetrix GeneChip Human Genome U133 Plus 2.0 Array)	According to the Affymetrix standard protocol. (Affymetrix GeneChip Human Genome U133 Plus 2.0 Array)	frozen tissue of primary lung tumors	Affymetrix U133 Plus 2.0 GCRMA DATA	GPL570	Jhinkook,,Kim	callian@paran.com	82-2-3410-3753	82-2-3410-3649	samsung medical center	50	seoul	135-710	South Korea	NONE	54675	63	Adenocarcinoma	Male	4.7	1	NA	1	141
GSM225900	LUNG CANCER SML243	GSM225900	Public on Nov 20 2007	Aug 30 2007	Jun 27 2014	RNA	1	frozen tissue of primary lung tumor	Homo sapiens	status (1=recurrence, 0=non-recurrence): 1	age: 63	gender: Male	cell type: squamous cell carcinoma	recurrence free survival time (month): 4.7		total RNA	According to the Affymetrix standard progocol. (Affymetrix GeneChip Human Genome U133 Plus 2.0 Array)	biotin	According to the Affymetrix standard protocol. (Affymetrix GeneChip Human Genome U133 Plus 2.0 Array)	9606	According to the Affymetrix standard protocol. (Affymetrix GeneChip Human Genome U133 Plus 2.0 Array)	According to the Affymetrix standard protocol. (Affymetrix GeneChip Human Genome U133 Plus 2.0 Array)	frozen tissue of primary lung tumors	Affymetrix U133 Plus 2.0 GCRMA DATA	GPL570	Jhinkook,,Kim	callian@paran.com	82-2-3410-3753	82-2-3410-3649	samsung medical center	50	seoul	135-710	South Korea	NONE	54675	63	squamous cell carcinoma	Male	4.7	1	NA	1	141
GSM225901	LUNG CANCER SML251	GSM225901	Public on Nov 20 2007	Aug 30 2007	Jun 27 2014	RNA	1	frozen tissue of primary lung tumor	Homo sapiens	status (1=recurrence, 0=non-recurrence): 1	age: 69	gender: Male	cell type: squamous cell carcinoma	recurrence free survival time (month): 49.6		total RNA	According to the Affymetrix standard progocol. (Affymetrix GeneChip Human Genome U133 Plus 2.0 Array)	biotin	According to the Affymetrix standard protocol. (Affymetrix GeneChip Human Genome U133 Plus 2.0 Array)	9606	According to the Affymetrix standard protocol. (Affymetrix GeneChip Human Genome U133 Plus 2.0 Array)	According to the Affymetrix standard protocol. (Affymetrix GeneChip Human Genome U133 Plus 2.0 Array)	frozen tissue of primary lung tumors	Affymetrix U133 Plus 2.0 GCRMA DATA	GPL570	Jhinkook,,Kim	callian@paran.com	82-2-3410-3753	82-2-3410-3649	samsung medical center	50	seoul	135-710	South Korea	NONE	54675	69	squamous cell carcinoma	Male	49.6	1	NA	1	1488
GSM225902	LUNG CANCER SML252	GSM225902	Public on Nov 20 2007	Aug 30 2007	Jun 27 2014	RNA	1	frozen tissue of primary lung tumor	Homo sapiens	status (1=recurrence, 0=non-recurrence): 1	age: 51	gender: Male	cell type: squamous cell carcinoma	recurrence free survival time (month): 11.16667		total RNA	According to the Affymetrix standard progocol. (Affymetrix GeneChip Human Genome U133 Plus 2.0 Array)	biotin	According to the Affymetrix standard protocol. (Affymetrix GeneChip Human Genome U133 Plus 2.0 Array)	9606	According to the Affymetrix standard protocol. (Affymetrix GeneChip Human Genome U133 Plus 2.0 Array)	According to the Affymetrix standard protocol. (Affymetrix GeneChip Human Genome U133 Plus 2.0 Array)	frozen tissue of primary lung tumors	Affymetrix U133 Plus 2.0 GCRMA DATA	GPL570	Jhinkook,,Kim	callian@paran.com	82-2-3410-3753	82-2-3410-3649	samsung medical center	50	seoul	135-710	South Korea	NONE	54675	51	squamous cell carcinoma	Male	11.16667	1	NA	1	335.0001
