# Supplementary material for: Significance of macrophage infiltration in the prognosis of lung adenocarcinoma patients evaluated by scRNA and bulkRNA analysis
Source: Front Immunol. 2022 Oct 12;13:1028440. doi: 10.3389/fimmu.2022.1028440 (PMC9597471; doi:10.3389/fimmu.2022.1028440)
Supplement: Supplementary file 1 [file DataSheet_1.zip › SupplementaryTable2_GSE11969_cibersort.txt]

ID	B_cells_naive_CIBERSORT	B_cells_memory_CIBERSORT	Plasma_cells_CIBERSORT	T_cells_CD8_CIBERSORT	T_cells_CD4_naive_CIBERSORT	T_cells_CD4_memory_resting_CIBERSORT	T_cells_CD4_memory_activated_CIBERSORT	T_cells_follicular_helper_CIBERSORT	T_cells_regulatory_(Tregs)_CIBERSORT	T_cells_gamma_delta_CIBERSORT	NK_cells_resting_CIBERSORT	NK_cells_activated_CIBERSORT	Monocytes_CIBERSORT	Macrophages_M0_CIBERSORT	Macrophages_M1_CIBERSORT	Macrophages_M2_CIBERSORT	Dendritic_cells_resting_CIBERSORT	Dendritic_cells_activated_CIBERSORT	Mast_cells_resting_CIBERSORT	Mast_cells_activated_CIBERSORT	Eosinophils_CIBERSORT	Neutrophils_CIBERSORT	P-value_CIBERSORT	Correlation_CIBERSORT	RMSE_CIBERSORT	class
GSM302996	GSM302996	0.0194508182711855	0	0	0.0530882724107417	0	0.0334577398174186	0.00742584536885493	0.0730234577794395	0	0.0127479012231828	0	0.234495745885718	0	0	0.133077458225588	0.270186682076082	0.0775290941060824	0	0.00552497266703633	0	0.0204752639177906	0.0595167482508797	0	0.544223891259919	0.838772009061997	High level
GSM302997	GSM302997	0.016706498816562	0	0	0.0127207475167456	0	0.0575456373219583	0.00376199854398912	0.0724127183699337	0	0.0595879189266611	0	0.189688757701104	0.0214322867345968	0	0.0436948790926725	0.271228581582764	0.137709743187007	0	0.0461689549767385	0	0	0.0673412772292665	0	0.473242055069584	0.880207312288091	High level
GSM302998	GSM302998	0.0244611716396776	0	0	0.0322076072599541	0	0.16236288666687	0	0.0114651681759524	0	0	0	0.223851167676903	0.0384732293766585	0.0228489610878302	0.0877000907046534	0.227932280194647	0.0546263063707769	0	0.0134539666502567	0	0.013976977049457	0.0866401871463632	0	0.385428745448861	0.932214024134643	Low level
GSM302999	GSM302999	0.0470218971710671	0	0	0.0626068788829128	0	0.0104744872017973	0	0.0641254995608785	0	0.0516033370473975	0	0.245002206419129	0	0	0.135057752673437	0.244054127619336	0.043868723520107	0	0	0	0.0271430674836305	0.0690420224203069	0	0.458884381541785	0.896548280724438	Low level
GSM303000	GSM303000	0.0445640093864426	0	0	0	0	0.076228142387571	0	0.0718921798887165	0.0206455676533299	0.0826577579120906	0	0.303516141552618	0	0	0.101131893578881	0.123204936341476	0.083517170541339	0.0159661073907865	0	0.0387583201379203	0.00663479249976663	0.0312829807290621	0	0.435255107348973	0.921794870298967	Low level
GSM303001	GSM303001	0.0658093898203883	0	0	0.112593667868751	0	0	0	0.128131149920611	0	0.0162243573824373	0	0.130971096814264	0.00492461035661484	0	0.082118498644913	0.199466268781161	0.0219346770721008	0	0	0.167102781844747	0.0269418623332802	0.043781639160733	0	0.442496651948266	0.897730911391791	Low level
GSM303002	GSM303002	0.00567713173363976	0	0	0.105299275647476	0	0	0	0.108182800679533	0	0.0497414984530281	0	0.209369256160547	0.0153001930260971	0	0.0521694903126807	0.242515888850049	0.128106182743183	0	0.0418434863782883	0	0	0.0417947960154777	0	0.531696241094654	0.846219003637652	Low level
GSM303003	GSM303003	0	0.0241796797349197	0	0.0592671254993588	0	0	0	0.120326492508389	0.00452711658805812	0.058716965324766	0	0.234270735164618	0.0199140513894971	0	0.0754541000604846	0.279615769266042	0.0580421681699471	0	0.020262750735254	0	0.0278578023318457	0.0175652432268194	0	0.365550490830328	0.947118468357641	High level
GSM303004	GSM303004	0.0465921810369544	0	0	0.0641797299406692	0	0	0.00929758225709545	0.170491306522124	0	0.0174905671567307	0	0.158036574326492	0.00582784178596706	0	0.0743514046159564	0.231005165205991	0.122766851555927	0	0.0523830264945608	0	0.0124855742456278	0.0350921948559052	0	0.399304782559282	0.917367414831659	Low level
GSM303005	GSM303005	0.0595846969219572	0	0	0.107585377778568	0	0.0110249367873049	0.00434739706890269	0.131617337699815	0	0.00384933882255444	0	0.140425247342789	0.0191851717336024	0	0.0884027671157811	0.282517179164525	0.064874228138815	0	0.0428682549011361	0	0	0.0437180665242497	0	0.488160320264532	0.872389219857892	High level
GSM303006	GSM303006	0	0.00689074394944678	0	0.0925537562507861	0	0.0230497379559225	0	0.0254157740201684	0.0220076789454496	0.0530644273240153	0	0.199668067547	0.0136039031332323	0	0.0945948728964799	0.221889483861326	0.19419506652607	0	0.0254383610847059	0.0112272843676491	0.00602767351106158	0.0103731686266878	0	0.493171221656665	0.869767966824968	Low level
GSM303007	GSM303007	0	0	0	0.0477441872361435	0.0466514076871313	0	0	0.113670524145508	0	0.00958687665385922	0	0.208190970302481	0	0	0.142028881782641	0.172619492657864	0.0340865922809382	0	0	0.101153000021891	0.00105911799035572	0.123208949241187	0	0.498530609852972	0.869176905619333	Low level
GSM303008	GSM303008	0.00179865262496108	0	0	0.0182014419130905	0	0.094454758573877	0	0.0469520560573051	0	0.0107296215537871	0	0.209381232109503	0.00592092203211155	0.0120449083846505	0.116028081542202	0.305770967769833	0.0339260771110163	0	0	0.0934780566946771	0.00254869821429133	0.0487645254186953	0	0.511623586256999	0.859720865043951	High level
GSM303009	GSM303009	0	0.0703175600223159	0.0121375773161681	0.130263866320262	0	0.0170267188560482	0.0263140379781522	0.080586741163782	0	0.0987536314887656	0	0.164307152958411	0.0122521334862692	0	0.105983198977903	0.227157996648652	0	0	0	0.0343482053247924	0.00824432120337918	0.0123068582550988	0	0.487386144246261	0.873913570269015	Low level
GSM303010	GSM303010	0.00890906087252263	0	0	0.10819803918102	0	0	0	0.0659423375024921	0	0.0201558646057514	0	0.103016155647796	0	0.0254709870815273	0.0684793879750759	0.382465742043186	0.0740121066929115	0	0.0354763578096463	0	0	0.10787396058807	0	0.615634097123281	0.798418325801457	High level
GSM303011	GSM303011	0.0448081569347647	0	0.0192865420255481	0.0736960578369978	0.0478223777138155	0	0.0991240075012308	0.0846516662713832	0.0183388851127218	0	0	0.113796962574797	0	0	0.0606746006093619	0.316277070176028	0.0204949495664592	0	0	0.07598563885955	0.025043084817342	0	0	0.332770172987207	0.94980331768005	High level
GSM303012	GSM303012	0	0.0370716385960254	0	0.0954326761135637	0.0219508319073248	0	0	0.154485573036001	0.0205061990852351	0.0196282661313133	0	0.21057722967809	0	0	0.0299506759850408	0.229066092456549	0.0674675307754948	0.0127834267857156	0	0.00727362175557435	0.0380459617895628	0.0557602759045091	0	0.396785213797863	0.924035328084776	Low level
GSM303013	GSM303013	0.0195410839303328	0	0	0.0281795130021864	0	0.0639490029791348	0.00182899874176298	0.0674961128178149	0	0.0274724289527461	0	0.175785380250412	0.0117241094898862	0	0.0626690380528364	0.272231801553639	0.128237777752957	0	0.0729948891111422	0	0.0206004342483943	0.0472894291167547	0	0.468915117593535	0.882204248967588	High level
GSM303014	GSM303014	0.0113062678301613	0	0.0021484327570982	0.087311270353057	0	0.00385563597446258	0	0.115076667643828	0.0296827355735397	0.0138747509890899	0	0.249737980680349	0	0.0188232448152385	0.156087575447591	0.230096223114256	0.0350044386047408	0	0.00826168367333834	0	0	0.0387330925432492	0	0.488518376363064	0.877593161537543	Low level
GSM303015	GSM303015	0.0228021220306343	0	0	0	0.0180477009492659	0.0609337942723884	0	0	0	0.0545137082934932	0	0.208111369946482	0	0	0.0696636896631009	0.309434095650956	0.0747248041944632	0	0.0864366008095676	0	0.0364622524641075	0.0588698617255411	0	0.443375807310911	0.898004958865564	High level
GSM303016	GSM303016	0.011295193232896	0.0051207355031466	0	0.0916522716081671	0	0	0	0.0533813978253224	0.00849685694570568	0.0371785547339956	0	0.137707315770815	0.0482917142995524	0.0147487635510574	0.0811115987525689	0.270361170806161	0.150699986936594	0	0.0492523328695542	0	0.0181662041621658	0.0225359030022978	0	0.53840276649959	0.844823224880997	High level
GSM303017	GSM303017	0.0606363528999259	0	0	0.000801057647634155	0	0.0751563744944115	0	0.121780031489004	0	0.0894679891069119	0	0.170857846664152	0.00384552885626759	0	0.026994245966896	0.252213590531165	0.109676016968243	0	0.0470504838009475	0	0.0169740177171444	0.0245464638572966	0	0.418218927576778	0.909173181011618	Low level
GSM303018	GSM303018	0	0	0	0.0199250153135986	0	0	0	0.143917132954786	0.00376871277159803	0.0115674404401015	0	0.210239177894437	0.0496232866650548	0	0.0455312974562969	0.294124975182209	0.107015362899009	0.000813854511210278	0	0.0274801816859166	0	0.0859935622257821	0	0.421483508425143	0.910892508315639	High level
GSM303019	GSM303019	0	0.0127072394649061	0.0202664973273242	0.0323237927378923	0	0.0191265710051661	0.0431649778526225	0.16150732677578	0.0307006226711195	0.0247929646599419	0	0.119478298784383	0.00337630246569863	0	0.0958047815085371	0.223588577240374	0.0206666404373013	0	0	0.10619806795601	0.0129056766042623	0.0733916625086813	0	0.472172296888722	0.880601537020892	Low level
GSM303020	GSM303020	0	0	0	0.0734742970359028	0	0	0	0.0683659282825745	0	0.01237013414277	0	0.243094806519187	0	0	0.14247662487	0.302310096122104	0.0471194381910715	0	0	0.0474560737773859	0.0162960943746776	0.0470365066843273	0	0.426231206884671	0.918527050269656	High level
GSM303021	GSM303021	0.0261176859455811	0	0.00616383437683556	0.0514281238748896	0	0.0809964785564911	0	0.0684120415249754	0	0.0958080578938351	0	0.193541054605606	0.0272507868417952	0	0.03524803727611	0.124940337438504	0.201655399742552	0	0.00684533160220583	0.0158500294632249	0.0221821406288773	0.0435606602285168	0	0.411202211866816	0.916588775638198	Low level
GSM303022	GSM303022	0.131901598170217	0	0	0.148370896872941	0	0	0	0.121781168621091	0	0.0316270666436489	0	0.18377770063841	0.0255433681361444	0.0202270343665314	0.041259257486315	0.164560362783244	0.0575047728047131	0.00464766986448737	0	0	0.042695651377702	0.0261034522345556	0	0.406349591770522	0.917874465584366	Low level
GSM303023	GSM303023	0.0493158907388956	0	0.00291176575932841	0.055840727408221	0	0.0765561045648302	0	0.0093821366614478	0	0.0186311134947014	0	0.122226115728292	0.00740869627636851	0	0.0440557782049266	0.412531098621629	0.0743626030041138	0	0.0843688497614766	0	0	0.042409119775769	0	0.511662962075301	0.85935220285433	High level
GSM303024	GSM303024	0	0.0154542729895735	0.00440146614348812	0.0932370248978749	0	0.00436265047349224	0	0.0426474834498772	0.0114280128278352	0.062573241848726	0	0.190996664109907	0.0268979398209264	0	0.177966809900071	0.234129503269986	0.0495420458584304	0	0	0.080534451895857	0	0.00582843251395476	0	0.518678102838476	0.857189793727983	Low level
GSM303025	GSM303025	0.003405073205488	0	0.00785554407039629	0.130213510088096	0	0	0.0527494435578218	0.088980500336307	0	0.0443301264422805	0	0.217332977514114	0.0220329097465826	0	0.121672604488698	0.193136787137926	0.0452860974713865	0	0	0	0.0351848640477458	0.0378195618931582	0	0.606260413418295	0.796473310271252	Low level
GSM303026	GSM303026	0.00736811023210665	0	0	0	0	0.197694759960164	0	0	0	0.021011907590848	0	0.207810683019831	0.0275974752546716	0	0.040210839279859	0.164985519925974	0.210883166629235	0	0.0570486038821087	0	0.0339953574377183	0.0313935767874835	0	0.340513101450121	0.950966373057173	Low level
GSM303027	GSM303027	0	0	0.00451206475379268	0.0544056026771835	0	0.024362900681322	0	0.0621882251990569	0	0.062457057555909	0	0.214452657544585	0.0476569899627376	0	0.142456924020512	0.180361941937566	0.0631424858396643	0	0	0.096200328609877	0.0365203367941902	0.0112824844236035	0	0.516543489229413	0.85814728300123	Low level
GSM303028	GSM303028	0.00174807103291583	0.00838103562590563	0	0.0310267801287614	0	0.113923453832224	0	0.111124583379775	0	0.0552343071828713	0	0.141791696228926	0.00424134011635401	0	0.0805760515292181	0.283061614161612	0.0352274779719131	0.00990309177460462	0	0.0616288336180698	0	0.0621316634168488	0	0.406735082075965	0.916378016420047	High level
GSM303029	GSM303029	0	0	0.0276836463439518	0.0984971009462492	0	0.131501191587935	0	0.0419526634451904	0	0	0	0.255644232135381	0.0231557881880258	0	0.0912412723446201	0.183323085016492	0.037685410311308	0	0	0.0678275617257762	0.00918304163274778	0.0323050063223222	0	0.480934729322912	0.881143243537929	Low level
GSM303030	GSM303030	0.0894490574613278	0	0.0145498104969541	0	0.00907099763935734	0.021859630453332	0	0.0456846331357361	0	0.0478866670765537	0	0.138588988173284	0.00135025042680707	0	0.0400869069014433	0.363285279407193	0.158338599346659	0	0.00996575452485173	0.0100048934996218	0	0.0498785314568792	0	0.345492577603234	0.946863008741075	High level
GSM303031	GSM303031	0.0469906494049849	0	0	0.0188829575557994	0	0.0648778533610363	0	0.0267093596471931	0	0.0446346287093873	0	0.117216708271151	0.0118921744457026	0	0.0346746019722034	0.2843477640544	0.190928740313334	0	0.124358849389998	0	0.0091237269581063	0.0253619859167048	0	0.41226617407287	0.910266181207911	High level
GSM303032	GSM303032	0	0.0640821338599463	0	0	0	0.0496891246937206	0.0388701627573377	0.104733828715014	0	0.0272149030442307	0	0.121505545049375	0.0254669222958688	0	0.0746107886437817	0.292126903288732	0.071828374234889	0	0.0884666166263136	0	0.0287396717729954	0.0126650250177947	0.005	0.277022740873222	0.971054351960375	High level
GSM303033	GSM303033	0.04774803169917	0	0	0.0473699311384651	0	0.00213000037503298	0.00683644548528735	0.193639711905211	0	0	0	0.189772976485633	0.003186051909292	0	0.0953199862755412	0.207705773492426	0.0853930866866186	0	0	0.0619203879444087	0.00601347292726416	0.0529641436756507	0	0.518766728037768	0.85454351527148	Low level
GSM303034	GSM303034	0.0808042911788537	0	0	0.177975928423909	0	0	0.00122210537075521	0.0715422236266618	0.036799888074886	0	0	0.077935970823457	0.0154033955521142	0	0.0587038744041401	0.115313745478959	0.1936795860594	0	0.114410081724372	0	0.0165940555363798	0.0396148537461119	0	0.331173715606529	0.944769604291351	Low level
GSM303035	GSM303035	0.0394783996387772	0	0	0.0365822702004593	0	0	0.00594418619532793	0.114369505907184	0	0.0399319033102906	0	0.165841051402013	0	0.0243261832829668	0.0633771378367124	0.344244572088119	0.0844065245679461	0	0.00818638434690939	0.00905492687777323	0.0373622489819743	0.0268947053635475	0	0.474609612595468	0.87939736663228	High level
GSM303036	GSM303036	0	0	0	0.0295573221968659	0	0	0.0749559429971772	0.158650608042631	0	0	0	0.122510840737261	0.0640528758187057	0	0.111147695413216	0.286896532497514	0.10262030979147	0	0.00896804341211207	0	0	0.0406398290930477	0	0.449427494600907	0.892334644195866	High level
GSM303037	GSM303037	0.02174369961119	0.0246506899105443	0	0.107342004236131	0	0	0.00280195325457422	0.0863704679503015	0.00416789333549508	0.0170490776248899	0	0.171007088742655	0.0171106160278196	0	0.0746616304905475	0.273186730734095	0.0692286972681483	0	0	0.107800684843735	0.00863895672362032	0.0142398092462534	0	0.443249970802901	0.89785994340354	High level
GSM303038	GSM303038	0	0	0	0.0896964875156185	0	0	0	0.103194400489165	0	0.0525614986855491	0	0.220983352688516	0.0365458240352117	0	0.114558162819248	0.187872268298925	0.0225578555390518	0	0	0.06683043833448	0.0582921886209871	0.0469075229732475	0	0.551865964456886	0.834130694274306	Low level
GSM303039	GSM303039	0.0108215521293441	0	0	0.0816552139087606	0	0	0	0.064918786745668	0.00846988821430154	0.0670585169337517	0	0.248153043178058	0.006403214237964	0	0.0522395727136323	0.276171890533808	0.133770098519241	0	0	0.0071408506856394	0.0173893797947728	0.0258079924050582	0	0.51163626298615	0.86053095172441	High level
GSM303040	GSM303040	0.00985708520204186	0	0	0	0.0261163572927072	0.0387741585066793	0	0.116683788509401	0	0.0616871839688361	0	0.232258103102839	0.0266425260837103	0	0.0676167527356684	0.226570406082421	0.0636019777017112	0	0	0.0486722789206961	0.0446316483748596	0.0368877335184288	0	0.461008756307267	0.890479662923602	Low level
GSM303041	GSM303041	0	0.000951698158179364	0	0.0373963380303285	0	0.0717689418274783	0	0.0133679985200745	0	0.0514192029683474	0	0.196118334714649	0.00380179524003679	0	0.0785128121018354	0.431891693694035	0.0537230363290631	0	8.64055589718081e-05	0.0213447526410759	0.0168485626054574	0.0227684276104674	0	0.526976521181146	0.849467392306168	High level
GSM303042	GSM303042	0.0311192663010787	0	0	0.0120770467155642	0.0330579056425861	0.0248294863881624	0	0	0	0.0602036379242309	0	0.233498348778666	0.00948497672076264	0	0.0641241243951524	0.366471537838632	0.119858728916676	0	0	0.0160948016902113	0.0291801386882775	0	0	0.3992626066993	0.930032445689744	High level
GSM303043	GSM303043	0	0.0200736674323667	0	0	0	0.137149575384347	0	0.0234596301258549	0	0.0359554312033223	0	0.197875831339684	0.0201724898543391	0	0.0761250928600112	0.351047218404024	0.0849499765730721	0	0	0.00816262716775749	0.0226092934640903	0.0224191661911308	0	0.435076763072751	0.903343354557328	High level
GSM303044	GSM303044	0	0.0664280932707979	0	0.0686893493668479	0	0.0217026745238139	0	0.0641650890096325	0	0.0413868447527707	0	0.214591505495302	0.0346442748507322	0	0.0968748604553866	0.233544150244905	0.0684616555279755	0	0	0.0416833413737399	0.0336018874799103	0.0142262736481854	0	0.489157448064601	0.872599109891172	Low level
GSM303045	GSM303045	0.0198579103811643	0	0	0	0.0175386458325401	0.102880578500305	0	0	0	0.0316830737389333	0	0.212428418119926	0.0500514010247096	0	0.0508718669709218	0.230639452159218	0.0337815584428703	0	0	0.113376515244698	0.136890579584714	0	0.01	0.255531277422455	1.00798526787842	Low level
GSM303046	GSM303046	0.00564447687581214	0	0	0.0560846482294502	0	0	0.00203761276557251	0.116989009623548	0	0	0	0.0933305421401114	0.0090278245413179	0.0997997302786957	0.0629617392615916	0.383361080241111	0.0931264558290573	0	0.00325597754944915	0	0	0.0743809026642825	0	0.610684925092386	0.798922375297419	High level
GSM303047	GSM303047	0.0244062106215827	0	0	0.00670669200626828	0	0.0745973716486132	0	0.00347090663415431	0	0.0579876455825945	0	0.162258722180105	0.00866840948751686	0	0.0590070660672275	0.417688021124582	0.0900364059771767	0	0	0.0282437055262561	0.035567775357593	0.0313610677863299	0	0.560085101528311	0.828443527512678	High level
GSM303048	GSM303048	0.0226745673979742	0	0	0	0.0418400054816786	0.018586732830625	0	0.0613000457726275	0	0.0979259678113344	0	0.187836585736777	0	0	0.0734653721442462	0.370420230312355	0.0614363365692332	0	0	0.0129309837363452	0.0317497244212037	0.0198334477855998	0	0.488513480331751	0.872733420475984	High level
GSM303049	GSM303049	0.0771880363345857	0	0	0	0.0304004906898059	0.108366795452818	0	0	0	0.0824933491492926	0	0.206070176462531	0	0	0.0297247217410777	0.269702596684873	0.0699502778163991	0.0183891685117808	0	0.0488868995480856	0.0244998427068623	0.0343276449018879	0.005	0.286119569430684	0.986608116776937	High level
GSM303050	GSM303050	0.0130430781559822	0	0	0	0.0559244869659878	0.00948355419178198	0	0	0.00117364273088992	0.0661886368150704	0	0.21643245690981	0	0	0.0861956470674898	0.336106905665256	0.0260906094382345	0	0	0.105336707216326	0.0533284197279221	0.0306958551152493	0	0.429995965236433	0.91347488328535	High level
GSM303051	GSM303051	0.0131525529109172	0	0	0	0.0353902137062323	0.0751535587531212	0	0.000628610629757189	0	0.0782321269571901	0	0.235821818778761	0.0149866990364702	0	0.125870929197767	0.300687545780458	0.0528486682455961	0	0.00167348173284465	0.0106065123597429	0.0549472819111416	0	0	0.399937180373835	0.932671093463376	High level
GSM303052	GSM303052	0	0.0158362037909008	0	0	0.0215616898717896	0.126371718279437	0	0	0	0.0214490442378145	0	0.213370874677179	0.000461663935794872	0	0.105317206043067	0.187964061003404	0.155252445490485	0	0	0.0667755238381802	0.0396737941655841	0.0459657746663643	0	0.457701737668939	0.891324094177165	Low level
GSM303053	GSM303053	0.0499777841143634	0	0	0.0145119723627104	0.0215688011281003	0.0542639217899875	0	0.00250109111953866	0	0.0434515704866717	0	0.246201858515219	0	0	0.0371305323800306	0.220286354682344	0.161891328403335	0	0	0.0804551058979375	0.014703716392287	0.0530559627274746	0	0.350678115067126	0.958324810621528	Low level
GSM303054	GSM303054	0	0	0	0	0.0503624623678182	0.0722628762291222	0	0.0371537750149468	0	0.030687245050115	0	0.251925905877265	0.0482807584200575	0	0.0851415824027886	0.238072904645854	0.0813476703466616	0	0	0.0573977326632865	0.0226498222577283	0.0247172647243558	0	0.405582942658378	0.926044685339384	Low level
GSM303055	GSM303055	0	0	0	0	0.0272533029710909	0.115725264639488	0	0	0	0.0716809434841478	0	0.242792981082994	0.0459839586581181	0	0.112501354309745	0.310221862147855	0.00335969247824621	0	0	0.0310754758397444	0.0394051643885695	0	0	0.331678650072203	0.976295067187169	High level
GSM303056	GSM303056	0.0110875350476223	0.0302795025013944	0	0.0447221878927359	0	0.124227296238661	0	0.0131848609441166	0	0.00772705578047712	0	0.219232550939772	0.0181198001607062	0	0.11876589664404	0.315359757704536	0.0691316267135133	0	0	0	0.0177448970744739	0.0104170323579514	0	0.476938111426036	0.880293581521146	High level
GSM303057	GSM303057	0.0103431539202425	0	0	0.0921741075857596	0	0.0394695777050744	0	0.0535757894129223	0	0	0	0.251056759976432	0.00386770692742354	0	0.11302707981596	0.266638111625098	0.0678872515496093	0	0	0.0039565514092184	0.0452890104779892	0.0527148995942705	0	0.457169222557581	0.895346333060549	High level
GSM303058	GSM303058	0.0217031877968723	0	0	0.0142744741545067	0	0.0868586730227424	0	0.0419972430558064	0	0.0284345702953106	0	0.252326197149275	0	0	0.0905226470387342	0.194692389074582	0.128344844730372	0	0	0.0742495469046913	0.0341560283624432	0.0324401984146636	0	0.471569382724177	0.886176039137075	Low level
GSM303059	GSM303059	0	0.0152136095580042	0	0.135174693595841	0	0.00638609336477608	0	0.0285220993782885	0	0.00483092907661908	0	0.204012957535174	0	0	0.153009199454681	0.289506223951888	0.0504091840012117	0	0	0.0114385880171795	0.00900499786385318	0.0924914242024841	0	0.527167488710501	0.850460301868249	High level
GSM303060	GSM303060	0.00990225877610343	0	0	0	0.0447501189120727	0.112597827058516	0	0.0206900268463078	0	0.0476478243918656	0	0.231929937884315	0	0	0.16885778711076	0.196592723367418	0.0399732101597561	0	0	0.062233747039817	0.022478325186783	0.0423462132662848	0	0.453478392491246	0.901318477416585	Low level
GSM303061	GSM303061	0.0372967633040323	0	0	0	0	0.0806394738941635	0	0.00118613736416825	0	0.102918093666277	0	0.218816992925388	0	0	0.0706709318809978	0.35743818657461	0.0435016219878951	0	0	0.038299898589632	0.035651662380796	0.0135802374320402	0	0.44836934391086	0.900952353642274	High level
GSM303062	GSM303062	0.0907520937650539	0	0	0	0	0.22830411498351	0	0.0276986991438617	0	0.072698126880517	0	0.267780981624505	0.0147410858499754	0	0.0513801426194649	0.147773576389024	0.0351942981470167	0	0.00986067905835063	0	0.0538162015387212	0	0.01	0.22812836070046	1.03674059153857	Low level
GSM303063	GSM303063	0	0	0.0201145218596142	0	0.157013406203488	0.032498495999019	0	0.0129922418151954	0	0.0513407950939117	0	0.129678376723662	0.0108549315096743	0	0.048188234027498	0.25430032400203	0.0808195904585739	0.0240220526398373	0	0.0864388147169391	0.059701870985536	0.0320363439650205	0.005	0.295214880954433	0.968204050278962	Low level
GSM303064	GSM303064	0.0617841409936499	0	0	0	0	0.139547668885775	0	0.00306195986690569	0	0.0703322308082986	0	0.263634785941039	0.0330294339318435	0	0.038960629074984	0.252868800692622	0.100228774945736	0	0	0.000479599754206829	0.0262352430665774	0.00983673203836205	0	0.305410127828852	0.986638103190768	Low level
GSM303065	GSM303065	0.0147228108799608	0	0	0	0	0.128704346117876	0	0.0542098844516056	0	0.0350509514026949	0	0.269868503107701	0.0214926458549852	0	0.108812729567699	0.15267419548662	0.146062884468313	0	0.0347734484749675	0	0.0204465148611082	0.0131810853264688	0	0.373658143175784	0.945999891385228	Low level
GSM303066	GSM303066	0	0.0681965665179995	0	0.0486665731121379	0	0.0389924524890663	0	0.00266920661276842	0.00154930240914905	0.0394947970267735	0	0.201541727394803	0.00320984037664629	0	0.0665653926556285	0.328781342912573	0.0673759280860234	0.0181246338056645	0	0	0.0238654540274898	0.0909667825732773	0	0.359724475680243	0.946752628014662	High level
GSM303067	GSM303067	0.00739175687727799	0.0315344201564434	0	0.0650242688340671	0	0	0.0631899716601652	0.142959950164997	0	0	0.0285488176922342	0.0849801059246363	0.0429451188242627	0	0.0920957373837409	0.205194485561025	0.0473247081935439	0.0373630382802366	0.110476810137515	0	0	0.040970810309854	0	0.321344260518456	0.949791074621128	Low level
GSM303068	GSM303068	0	0.0338325704443228	0.00165220910607157	0.00447552199474258	0.0196693440932153	0	0.0246782164871849	0.0586934922632891	0	0.0470528449026459	0	0.136615148939581	0.0466018165755567	0	0.0404165019788559	0.31850742425593	0.0727727926743566	0	0	0.116648852924172	0.0444081093778398	0.033975153982236	0	0.482787204974309	0.874737495234562	High level
GSM303069	GSM303069	0.053055247638387	0	0	0.0173303466101508	0	0.0772148061578093	0	0	0	0.026108368795509	0	0.211428269333009	0.0378619787101216	0	0.0997574759595493	0.350782272556959	0.0554300936534574	0	0	0	0.0488714353302399	0.0221597052548081	0	0.349493187694218	0.954055489541564	High level
GSM303070	GSM303070	0	0.0998572401196132	0	0.0769222654508778	0.00930245478200204	0	0.074850716638578	0.0786197612642004	0	0.0115604130420273	0	0.0440840681258372	0.0353319105889899	0	0.116580569454582	0.252493196629801	0.0723554898473853	0	0.0191737602316293	0	0.101804535617177	0.00706361820729875	0	0.45809342324549	0.888818328976463	Low level
GSM303071	GSM303071	0.0122617106093934	0	0	0.0552048873273631	0	0	0	0.120895978183004	0	0.0533305367417146	0	0.126914072753252	0.00314580642054375	0.0247946729835469	0.133677686428545	0.297795005983011	0.108402015164765	0	0.0259955127810128	0	0	0.0375821146238488	0	0.522117861951915	0.852708736092685	High level
GSM303072	GSM303072	0	0.0532429206060979	0	0.046904658917063	0	0	0	0.101010137019228	0	0.0580421247722221	0	0.165824065963405	0	0	0.0662013291211743	0.325371587866948	0.0676780202156469	0	0.073892640718049	0	0.0258607927960303	0.0159717220041359	0	0.397130084777636	0.920121746598797	High level
GSM303073	GSM303073	0.056082145019248	0	0	0.0494314476036627	0.000425826427661138	0	0.0100863514802313	0.150108844929936	0	0.04007474023048	0	0.107056456090482	0	0.0873686568342497	0.0752647828516936	0.165040275193784	0.0799380589264839	0	0	0.11455444948197	0.026818382526885	0.0377495824032331	0	0.371953196414487	0.931582686139623	Low level
GSM303074	GSM303074	0.0327482784821549	0	0	0	0	0.143178513027375	0	0	0	0.0324926026013591	0	0.111914067607014	0	0	0.115232765761817	0.269976715457677	0.054130994717309	0	0	0.158989587204751	0.0178935933316651	0.0634428818088776	0	0.42112563482066	0.909906656456667	High level
GSM303075	GSM303075	0.0726859376993612	0	0	0.138933414149166	0	0	0.0281601316728067	0.0907818751539457	0	0.0340704497765928	0	0.130396975477999	0.00868468644614885	0	0.0648293629368631	0.224495489622474	0.126130461624867	0	0.0457612755217313	0	0.0161875289057943	0.0188824110122489	0	0.446114583097515	0.893924200415916	Low level
GSM303076	GSM303076	0.0735886978071679	0	0	0	0.0285674203080201	0.113013114117822	0	0.055012471829	0	0.0749691941084045	0	0.213708718027179	0	0	0.113877222310013	0.204961546883537	0.0581258403983909	0	0	0.033076947516545	0.0310988266939212	0	0	0.38900131325991	0.933147554280785	Low level
GSM303077	GSM303077	0	0.0153435607066576	0	0	0	0.16074018959184	0	0.0466822605985714	0	0.0217134447799656	0	0.194111668951197	0.0264962603954873	0	0.0658294915732734	0.204384287582907	0.0322458040248673	0	0	0.1457362017731	0.0391154324952783	0.047601397526855	0	0.398501038859737	0.925830353712081	Low level
GSM303078	GSM303078	0.016479302377232	0	0	0.0849437952658488	0	0	0	0.0560991654359029	0	0.0523144057244267	0	0.220516048398772	0.0287596138047618	0	0.112037786037496	0.323678776229459	0.0548247978270337	0	0.0214896092464685	0	0.0100177026664427	0.0188389969861551	0	0.499796475599536	0.867361440207334	High level
GSM303079	GSM303079	0.0328526489652437	0	0	0.0934104636047154	0	0	0	0.0569666444643229	0	0.0432228813424081	0	0.205413418864968	0	0	0.125754612193092	0.260798652736318	0.0298982846104371	0	0	0.0165399914289604	0.047869648379625	0.0872727534099093	0	0.533386676668707	0.846146172070242	High level
GSM303080	GSM303080	0.0225983914971848	0	0.0160153455789026	0.0778391935109144	0	0.0910956025271454	0	0.0307275634153787	0	0	0	0.1482044396281	0.0486571802506397	0	0.0903333739819202	0.234189875740878	0.032207061561556	0	0	0.142389833890925	0.0310686449630071	0.0346734934534475	0	0.501958461719733	0.864078280170202	Low level
GSM303081	GSM303081	0	0.0819020915016611	0	0	0	0.0897506384729683	0	0.141087555488402	0	0	0	0.207753518687473	0.0471788967674344	0.0181450059136302	0.128999650261124	0.183696213259929	0.0458420228538555	0	0	0.0126753130189387	0.0163641375170538	0.0266049562575297	0	0.442821114830035	0.898119312036412	Low level
GSM303082	GSM303082	0.054120702074814	0	0	0	0.0799222740629382	0.0325494067833532	0	0	0	0.0357271104485805	0	0.113061679683835	0	0	0.0510988315442991	0.308177991411801	0.0417560694124142	0	0	0.237428015807614	0.01175580696452	0.03440211180583	0	0.398722497359957	0.92468575397434	High level
GSM303083	GSM303083	0.0725959190758025	0	0	0.0273422738745508	0.0314155876568617	0.0606290215142281	0	0.0720491027875403	0	0.0203421811080663	0	0.212443004256965	0	0	0.1053902579102	0.206774831004091	0.0513441470490575	0	0	0.0866651378103716	0.0130686606689814	0.0399398752832831	0	0.421704458165495	0.912755508305113	Low level
GSM303084	GSM303084	0.0276323649510224	0	0	0	0	0.109314475243379	0	0.0930547628499965	0	0.0467721614468334	0	0.259504625264226	0	0.0314979936639557	0.172382256585798	0.13295606277443	0.0728308893926546	0	0	0.0113016273564574	0.0300474407576246	0.0127053397136229	0	0.534386879888284	0.847784142198649	Low level
GSM303085	GSM303085	0.0266713733940035	0	0	0.0204253485728376	0	0.0502636158602157	0	0.0105393960115366	0	0.0994810101909658	0	0.221427371124826	0	0	0.0630185829541636	0.343175807874008	0.0725526853006932	0	0.017636870702391	0	0.0288484572944425	0.045959480719917	0	0.471604968665307	0.885254274081259	High level
GSM303086	GSM303086	0.00454444090102082	0	0	0.0379219750381452	0	0.0235921239323519	0	0.0575740560731171	0	0.0699874211326541	0	0.21053003097851	0.0140334057242975	0	0.102355054770935	0.260156244401966	0.0380658513698417	0	0	0.12123179156454	0.0214131256743369	0.038594478438284	0	0.525471486965762	0.851893969755679	Low level
GSM303087	GSM303087	0.0887607164309772	0	0	0.0040603520773641	0	0.0446187572670377	0.0175906187022445	0.0505747631405495	0.023011005069854	0.00223580976908231	0	0.124773577785333	0.0232038714608155	0.0113839626277585	0.0525136322396529	0.316542387940234	0.065344482161497	0	0	0.117604522775622	0.00193174496278565	0.0558497955891921	0	0.503198174165919	0.863630721197643	High level
GSM303088	GSM303088	0.0255649590448013	0	0	0	0	0.0884630562455221	0	0.0265673182918079	0	0.0542241690445269	0	0.249953551601117	0.0558644547175347	0	0.10057586861355	0.226864691073837	0.0694719840669676	0	0.0124910884261956	0.00189030742372584	0.077374123291755	0.0106944281586591	0	0.38622091004626	0.937246791643824	Low level
GSM303089	GSM303089	0.0574379483587318	0	0	0	0.0444634647100208	0.1305598533363	0	0.0195273525808546	0	0	0	0.185067023421337	0.0376867600880776	0	0.086255331492437	0.320109868297313	0.065541014345927	0	0.00119870326117974	0	0.0145144963897567	0.0376381837180649	0	0.471190832983047	0.881247076654419	High level
GSM303090	GSM303090	0	0.00509461459858485	0	0.218884856429354	0	0	0.038626655905802	0.0564968342156499	0	0.0485146659090341	0	0.130254735342166	0.00624530933436785	0	0.10869466880651	0.261868431516126	0.022112645434471	0.00213826553869127	0	0.0405723940642729	0.0361352125694816	0.0243607103354884	0	0.442428523643815	0.89891296914924	High level
GSM303091	GSM303091	0	0	0.00873098763562377	0.0569902833680915	0.00665700017655181	0	0.0842838684823173	0.108913467476293	0.036209556022215	0.0824744546503514	0	0.119452763708943	0	0.011373820021479	0.105423873202358	0.276179666303221	0.0213789904807055	0	0	0.00469173234021464	0.0574473594272368	0.0197921767043987	0	0.440390312996172	0.897862003078934	High level
GSM303092	GSM303092	0.0162599230944456	0	0	0.137671341030395	0	0	0.0205511268739575	0.0362357337853598	0	0.0518637320096759	0	0.0965404941044599	0.0198944517003968	0	0.100374313220444	0.245983562308839	0.0331940145163005	0	0	0.181047730079798	0	0.0603835772759277	0	0.524184020666202	0.851067680976203	Low level
GSM303093	GSM303093	0.0733380455075913	0	0	0.0724592121800193	0	0.0154688275968548	0.00319151112388091	0.0852011927821217	0	0.0602783836498079	0	0.223409691155347	0	0.0659628152366959	0.0915392261839043	0.147933453201926	0.0564312536939925	0	0.063941090607292	0	0	0.0408452970805672	0	0.408204054360173	0.92027896710003	Low level
GSM303094	GSM303094	0	0	0.019482727470007	0.0203705059573038	0	0	0	0.0822448332902061	0	0.0432831155713004	0	0.140751410807639	0.0193840131101377	0	0.0582069903740461	0.356071356946559	0.136061224161961	0	0.0674656867277626	0	0	0.0566781355830773	0	0.505252526977082	0.862503892514402	High level
GSM303095	GSM303095	0.0799445722584783	0	0	0.0598241470861342	0.0206222218938309	0	0	0.0602293873410278	0	0.0619272799870453	0	0.210662109563905	0	0	0.0416794329545558	0.292177901478251	0.0659747319970661	0	0.0427195839891701	0	0.0486407589054589	0.0155978725450766	0	0.34576545238527	0.952137958475078	High level
GSM303096	GSM303096	0.00994451299122343	0	0	0.170586480739523	0.00267625243956576	0	0.0671963125539811	0.0574661732689617	0	0.0281558582815748	0	0.155636609642093	0.0237421965415877	0	0.0705436581594126	0.300314524078955	0.0555620435108261	0.000767095931096734	0	0.0195544067177843	0.0364093007054164	0.00144457443799881	0	0.520800204643748	0.852934790311756	High level
GSM303097	GSM303097	0.0930348288134389	0	0	0.00179068629853598	0.0161916687653814	0	0.0428000264993806	0.119251273176171	0	0.0745396335459345	0	0.251779719148442	0.0473505288394857	0	0.076199222684155	0.170835493138703	0.0427522670724603	0	0	0.0483159429110848	0.0151587091068267	0	0	0.402140645103583	0.930041065792362	Low level
GSM303098	GSM303098	0.165612966821642	0	0	0.0746399931018354	0	0	0.128045024720591	0.0984571091504673	0	0	0.0574498392487542	0.00495857842915905	0	0.0628344049497619	0.089172813377548	0.062368397924024	0.0889081706002299	0	0.128036802965418	0	0.0207359931264394	0.0187799055841293	0.005	0.260175589741553	0.971878248008751	Low level
GSM303099	GSM303099	0.0446625344937079	0	0	0.146905557158761	0	0	0.0769088122246761	0.183756388251505	0	0.00730263150648687	0	0.157603767577085	0	0	0.0960135942661036	0.132957900270447	0.0534522595895829	0	0.0532630458770066	0	0.0140472771891918	0.0331262315954465	0.01	0.238355283263175	1.00093084585569	Low level
GSM303100	GSM303100	0	0.0393240739870667	0.00327909150544355	0.0192264148200458	0	0.173983637691582	0	0.117214072502523	0	0	0	0.192595439590255	0.0424557978222092	0	0.0870585129474655	0.144693607645954	0.0506277412415894	0.0158331585902189	0	0.056988232129546	0.0263945996686205	0.0303256198574812	0	0.499583701398332	0.865433183352539	Low level
GSM303101	GSM303101	0.00650327030216516	0.0474736956883961	0	0	0.128286332465328	0.0336007202985901	0	0.0386654124575178	0.00392340831106412	0.0855051217812484	0	0.180579927290953	0.0672082996378821	0	0.0431406818004261	0.266234589561269	0.00541369417521048	0.0122362750673973	0	0.0139657368294672	0.0672628343330866	0	0	0.364280965398308	0.939439740760324	High level
GSM303102	GSM303102	0	0.0194907408950073	0	0.25292775539179	0	0	0.0489737245221699	0.0559256651010769	0.0186697316269909	0.0273198176367735	0	0.12774633441664	0.0281505287416827	0	0.107336668987726	0.214314514034586	0.0494742335012538	0	0.0136521921268374	0	0	0.0360180930174667	0	0.570842143101286	0.823393435218603	Low level
GSM303103	GSM303103	0	0.00436112527095314	0	0	0	0.0812516080438273	0	0.0199964476380848	0	0.0172331543486581	0	0.175779659212874	0.039735318684113	0	0.0474393968271979	0.259451534831911	0.0717775612850398	0	0	0.180862954999226	0.0956169437076222	0.00649429515049235	0	0.372226279428785	0.941943909729045	Low level
GSM303104	GSM303104	0	0.0595315592126427	0	0.0578066893518851	0	0.000415333789706055	0	0.0269436939263248	0	0.0701593882032909	0	0.154434960471782	0	0	0.154519158046785	0.338455380555818	0.0333221371893347	0	0	0.0447502244873248	0.0309581181059057	0.0287033566592005	0	0.564968551631044	0.825242637287868	High level
GSM303105	GSM303105	0.00614297030154513	0	0	0.0146080548987341	0	0.0921694475749743	0	0.0460671503449779	0	0.0557423961287097	0	0.212762797482822	0.0128744069635648	0	0.0771434663663143	0.309932457051926	0.0721964062185441	0	0	0.0453343012566096	0.0158083729064909	0.0392177725047868	0	0.531605665179907	0.846366021561117	High level
GSM303106	GSM303106	0	0	0	0	0.0340508625369459	0.0461939470778747	0	0	0	0.0586306018573408	0	0.174385185751604	0.00613265155973474	0	0.144068232029622	0.24741085421328	0.0549602793312725	0	0	0.150916418325688	0.0638704255897393	0.0193805417268966	0	0.52660202610465	0.850738242849188	Low level
GSM303107	GSM303107	0	0.0101461982653087	0.0107188037557426	0.0110272188485459	0	0.110232212407627	0	0.0709259023275032	0	0.0435675731875698	0	0.286701355512458	0	0	0.123766209641665	0.207589312687319	0.0605905302473045	0	0	0.0318086491713794	0.0172321627368426	0.015693871210734	0	0.506813944062001	0.867865029930856	Low level
GSM303108	GSM303108	0.0260567974920082	0	0	0.0263818037570576	0	0.0333731325766141	0	0.0536384831010056	0.00479230759381343	0.0296887360994535	0	0.387817025322177	0.0185740569911172	0	0.0286754217828764	0.254729398274939	0.035343872658502	0	0.0576403089545853	0	0.00935268079513817	0.0339359746007121	0	0.395668612593126	0.961033554022522	Low level
GSM303109	GSM303109	0	0.000327081191579341	0	0	0.0674064818919075	0.0901383648841262	0	0	0	0.0956174208500904	0	0.235042439485227	0	0	0.143203185240275	0.30295856019847	0.0271770374632837	0	0	0.00961579662254426	0.00022406588386525	0.0282895662886313	0	0.377254405817566	0.951085961260678	High level
GSM303110	GSM303110	0.00494701127558201	0	0.0222361935292063	0.0565367145649256	0	0.0931519686961291	0.00836415774757177	0.10246143448959	0	0.0549536200549652	0	0.198208712033783	0	0	0.078993534662995	0.266579869867108	0.0555719274929582	0.0182883974771156	0	0.0219391270191012	0.0103931508970007	0.00737418019196763	0	0.400340939834033	0.923659200727658	High level
GSM303111	GSM303111	0.0621331454059781	0	0.00417191834288054	0.0243692100985718	0.0242901484275005	0	0	0.132155518238027	0	0.0193620887474357	0	0.195319147662578	0.0181046500981274	0	0.0604598690410097	0.191517006753549	0.0184924401635905	0	0	0.17815817360487	0.0704857303064101	0.000980953109471741	0	0.515520606157519	0.856521550130806	Low level
GSM303112	GSM303112	0.0284697451777421	0	0.0124254397928111	0.0837137472782858	0.0514662346421704	0.00596326009811514	0.0107005075020138	0	0.0361942738108624	0.0227429977092472	0	0.189394451368142	0.0208716719739578	0	0.129231383166492	0.231850468143898	0.0319633509500537	0	0	0.0587565816011944	0.0640520130950077	0.0222038736900059	0	0.478619652159743	0.878772867954535	Low level
GSM303113	GSM303113	0.0369132421790116	0	0	0.00210832630486972	0	0.13973895709528	0	0.0881577356897957	0	0.0503053684676104	0	0.246957252291194	0.0125179216662574	0	0.0631211474499748	0.167537381261105	0.05981839673407	0	0	0.0557343823934674	0.0341590480897674	0.0429308403775961	0	0.426498293965968	0.9131399261891	Low level
GSM303114	GSM303114	0	0.0075661436018021	0.0173168705358346	0.0634902677364631	0	0.0551035827257639	0	0.00307067505132324	0.0146066385072838	0.0357627298992201	0	0.257095764747095	0.00135619180666695	0	0.209821043703271	0.190652046874432	0.0502366779874554	0	0	0.0414970775189829	0.0357812397771148	0.0166430495272917	0	0.518893530130277	0.863436160475448	Low level
GSM303115	GSM303115	0.0167974669781377	0	0	0.000757306194418299	0	0	0.0331200481134066	0.104687737867889	0	0.0845647200069892	0	0.177084386254595	0.0282944912497702	0	0.0902727321181082	0.255399314884722	0.0897679476088838	0	0	0.0801230908992781	0	0.0391307578238023	0	0.439011178402264	0.90154826768291	Low level
GSM303116	GSM303116	0.0166888841271312	0	0.0120701516228358	0.0609071613288302	0	0	0.0360008933660457	0.0923018258606598	0	0.0422984344061251	0	0.182603805882732	0.00653465357064018	0	0.112543769976692	0.323767891892932	0.0525918424373792	0	0.0178799922886243	0	0.0106407258733823	0.0331699673659904	0	0.517268818702267	0.855069676041929	High level
GSM303117	GSM303117	0.0684579790487421	0	0	0.00179489470188685	0.127551625253139	0	0	0.109360271918678	0	0.0191343183315587	0	0.172124566936004	0.0172782175297102	0	0.0408258211871474	0.217217240772851	0.0237425158382542	0	0	0.153384326622631	0.0117767595572346	0.0373514623021637	0	0.423015608577467	0.908444781742832	Low level
GSM303118	GSM303118	0.00641644346930546	0	0	0.14755732624658	0.0334273112989668	0	0.00495251459233491	0.0425985441834163	0	0.0158399567360407	0	0.141602732898174	0.0149042836731791	0	0.0680632544347934	0.329119658281356	0.0753335313634329	0.00516930146472798	0	0.0891374400029876	4.16374698457851e-05	0.025836063884859	0	0.386800498511056	0.92799609194141	High level
GSM303119	GSM303119	0	0	0.0118754213181262	0.079090290291944	0	0	0.0617216435090905	0.125479441372557	0	0.0298670429929616	0	0.0885154288684132	0.0160319347146507	0	0.0922037346836969	0.30747019921581	0.0485508416901146	0.0168105841202063	0.00214382118456967	0.0381412378848133	0	0.082098378153046	0	0.547377342506523	0.8408056688887	High level
GSM303120	GSM303120	0.00389243467738714	0.103783123229508	0	0.0575674418901694	0	0.0478120781281811	0	0.108509361579456	0	0.0530445693539928	0	0.22807908785119	0.00925149843396876	0	0.0353436755752158	0.231392329539709	0.0458324860074874	0.0079469828840171	0	0.0166917383672952	0	0.0508531924824216	0	0.445663076157248	0.898830842639746	Low level
GSM303121	GSM303121	0	0	0.00493919206945749	0.0688265545469263	0	0	0.0094827673398522	0.1404829771603	0	0.0604077636100596	0	0.136796569080829	0.0143203436501259	0	0.105337195217478	0.284256475922112	0.0306308256336437	0	0	0.0918591772717207	0.00608775513338486	0.0465724033641101	0	0.519985904869937	0.853639441879464	High level
GSM303122	GSM303122	0	0.00585164999734742	0	0.0219488129298878	0.0794034042413016	0	0.00624781305978593	0.0756837614621381	0	0.099580289936609	0	0.143534247509561	0.00594800973687474	0	0.20626105530183	0.265578785324433	0.05699663679294	0	0.025039629768813	0	0.00674035946082983	0.00118554447764893	0	0.554269807247401	0.831906072482297	High level
GSM303123	GSM303123	0	0	0.0217120218220436	0.00841366911437894	0.0252884666862727	0	0.022994362445582	0.0940544299044016	0	0.137193306224651	0	0.183952806596936	0.0111227131373232	0	0.111897812145742	0.166860045342215	0.0638060101091883	0	0	0.137554703119075	0	0.0151496533521912	0	0.550107995140451	0.834924545425141	Low level
GSM303124	GSM303124	0	0.00156180829678652	0.0167695179646789	0.0770823994612993	0	0	0.0176855544452292	0.0883593907578465	0.0358331109301279	0.034242202308516	0	0.159304583794788	0.0115064756393428	0.0158514504555602	0.174883108806201	0.177288650411694	0.0576670499668259	0	0.0609876704706777	0	0	0.0709770262904262	0	0.479591382520328	0.877532990209425	Low level
GSM303125	GSM303125	0	0.0112526023327922	0.00320744355176262	0.0416201189181563	0	0	0	0.107430238282827	0	0.0642325764408455	0	0.204784253864638	0.0194159995614348	0	0.118687993695934	0.312850074775127	0.0641950322006662	0	0.0137027740727158	0	0.0102553264128652	0.0283655658902352	0	0.525039818323542	0.850673101227795	High level
GSM303126	GSM303126	0	0.0838024446853244	0	0.0686548606221263	0	0	0.0427987350657096	0.0932798189443829	0	0.0236628360165233	0	0.115277984654709	0.0142998858285897	0	0.102158244243278	0.342058865787356	0.04156981761804	0.00869395883100092	0.0394629170383907	0	0.024279630664569	0	0	0.411362982885097	0.911392385166229	High level
GSM303127	GSM303127	0	0.00944595385567031	0.00501141588165054	0.0510533843567424	0	0	0.0557221745201844	0.0787755781461967	0	0	0	0.175421461183225	0.0108994235918124	0	0.0863938710957456	0.335764657989384	0.0577859583196384	0	0	0.0528249723708091	0.0668733149632763	0.0140278337256653	0	0.54691358180366	0.837254190946542	High level
GSM303128	GSM303128	0.016689182787695	0.0157888367894516	0	0.0128657488646456	0.000220902444657506	0	0.0075967528943445	0.177875296003297	0	0.0955993282309079	0	0.205566544540003	0.000224869454619245	0	0.0978124373192507	0.30428428466205	0.0548366359603121	0	0.00560218110833466	0.00503699894043137	0	0	0	0.497153329528302	0.868204005883464	High level
GSM303129	GSM303129	0	0.0972878375122802	0	0	0.0495230575768398	0	0	0.04963617030436	0	0.0421304240228392	0.0210943553403011	0.0821301197960701	0.0385988385182821	0.0353007952793284	0.13646148308804	0.180146039311319	0.110105336928481	0	0	0.0168943971856596	0.0383358399170316	0.102355305219168	0	0.481889064763967	0.875739262387458	Low level
GSM303130	GSM303130	0	0	0.0204830392749365	0.084452929764891	0	0	0	0.0866197632345335	0	0.0478768582221478	0	0.245220569759777	0.0443920740028486	0	0.0760019338275209	0.204455155624534	0.0535211605967022	0	0	0.0464392541441354	0.0661478839061839	0.0243893776417895	0	0.472999661711777	0.885068888389154	Low level
GSM303131	GSM303131	0	0	0	0.0105397637954248	0	0.069900549746555	0	0	0	0.0528554923967985	0	0.160646569863805	0.0153791722369554	0	0.0612402847943404	0.367728796047586	0.0938465176490204	0	0	0.106872040265656	0.0420855446406478	0.0189052685632112	0	0.481951208706224	0.876601322206974	High level
GSM303132	GSM303132	0	0	0	0.0280852840363166	0.115097494586286	0	0	0.0222885875424364	0	0.0504874804523927	0	0.233910972675888	0.0328461941309441	0	0.0918611977918752	0.266826502783574	0.0411300787913716	0	0	0.0836158946015441	0.0338503126073715	0	0	0.500790686330537	0.867216069137645	High level
GSM303133	GSM303133	0	0.0464370669032064	0	0	0.0686766512326139	0	0	0.00644584702715475	0	0.0583887277677873	0	0.165416782232821	0.0259758193828069	0	0.130248715318635	0.284859888921361	0.0583153866547917	0	0	0.0704173455258127	0.0656875586873354	0.0191302103456736	0	0.474987981541747	0.880409493577139	High level
GSM303134	GSM303134	0.00456718348460503	0	0	0.0783026882206241	0.00713521103801575	0	0.0471969006727763	0.0984045961389418	0.0558573677471511	0	0	0.0181137628750998	0.0272517687696371	0	0.0926910619770786	0.30989177979282	0.0661514780898723	0.0242478833517679	0	0.105823337323594	0.00691360818490598	0.05745137233311	0	0.525294579760643	0.854273288137095	High level
GSM303135	GSM303135	0.055961437617495	0	0	0	0	0.110532602512417	0	0.00610151971060462	0	0.0457961075987497	0	0.175407862880836	0.0615177447675061	0	0.0821768768346284	0.21689722749913	0.0777749029921816	0.00178785739634475	0	0.117942189107591	0.0376146528547438	0.0104890182277723	0	0.509115023029256	0.859929393093473	Low level
GSM303136	GSM303136	0	0.0260526906201586	0	0	0	0.119757582522079	0	0.00741675320338104	0	0.0362053680690699	0	0.183956903225689	0.00222935379077365	0	0.0440776946182526	0.367353132437631	0.0739761590281834	0	0	0.0952696863114505	0	0.0437046761733312	0	0.498153242954196	0.866661571686468	High level
GSM303137	GSM303137	0.019226667608839	0	0	0	0	0.115356919551328	0	0.0595415233393576	0	0.00555592991918693	0	0.210439711500173	0.055809294222705	0	0.103038450596387	0.161723585045728	0.053962647104743	0	0	0.192661363165356	0.0203989140134179	0.0022849939327779	0	0.446998528580485	0.901606551204306	Low level
GSM303138	GSM303138	0.0426953002497628	0	0	0.0354338373272024	0	0.133255836085465	0	0.0399171737547401	0	0.00111819698009502	0	0.222937484991455	0.0201075907093793	0	0.112763042917941	0.16996906957688	0.0516986690099845	0	0	0.0716342299753757	0.0197303782503018	0.0787391901714174	0	0.49394308905613	0.870401812817796	Low level
GSM303139	GSM303139	0	0	0	0	0.0178212255482081	0.09947267545006	0	0.0240607841277144	0	0.0702822551183573	0	0.278983559643225	0	0	0.123446066463379	0.260000688976166	0.0428580941780431	0	0	0.0531779758315711	0.0298966746632758	0	0	0.489521366987532	0.882046035678479	Low level
GSM303140	GSM303140	0.0392987851922085	0	0	0	0.0737948436538245	0.0921067288186596	0	0	0.00362218231905139	0.0290359442341013	0	0.183917896719906	0.0226237018327821	0	0.096678267034871	0.266283091483496	0.103857869347056	0	0	0.0443763190427572	0.0444043703212861	0	0	0.364226925720338	0.939868038090498	High level
GSM303141	GSM303141	0	0.0404830902883988	0.00437347902824658	0.0296692312759071	0	0	0	0.121458819505705	0	0.0329646832080523	0	0.173196909132503	0.0467202965007009	0	0.142648549634967	0.247485693884386	0.103300647904339	0.00238151843264766	0	0.0339775211441559	0.011102690521404	0.0102368695385871	0	0.600908855667644	0.804216373606607	Low level
GSM303142	GSM303142	0	0.0263486162954276	0	0.0490427910036001	0.0261950308707169	0.0449199178829739	0	0.00994997521203734	0	0.0293638250760505	0	0.285943039014359	0.0143074681010088	0	0.124434098147274	0.265134951518875	0.036385394893989	0	0	0.0105443389610505	0.0429835559105669	0.0344469971120697	0	0.493581463917654	0.876962395555084	High level
GSM303143	GSM303143	0.148642511138352	0	0	0.0963477151520152	0	0.0406516059817944	0	0.0688190678924812	0.0176035038576416	0	0	0.192845806566502	0.0258210116788678	0	0.102388437742634	0.218194143983645	0.0650489807190072	0	0	0.0149336961350092	0	0.0087035191520512	0.015	0.215014017130916	1.01818141131891	Low level
GSM303144	GSM303144	0	0	0.00268539001692007	0.0875648072271503	0.02838677486945	0	0	0.104744422441482	0	0.00972251239561044	0	0.206932858109401	0	0	0.114007793119703	0.298993504210754	0.0559446654659339	0	0	0.0578228998557521	0.0123973871425613	0.0207969851452811	0	0.523082006302078	0.851836821483306	High level
