# Supplementary material for: Significance of macrophage infiltration in the prognosis of lung adenocarcinoma patients evaluated by scRNA and bulkRNA analysis
Source: Front Immunol. 2022 Oct 12;13:1028440. doi: 10.3389/fimmu.2022.1028440 (PMC9597471; doi:10.3389/fimmu.2022.1028440)
Supplement: Supplementary file 1 [file DataSheet_1.zip › SupplementaryTable2_GSE31210_cibersort.txt]

ID	B_cells_naive_CIBERSORT	B_cells_memory_CIBERSORT	Plasma_cells_CIBERSORT	T_cells_CD8_CIBERSORT	T_cells_CD4_naive_CIBERSORT	T_cells_CD4_memory_resting_CIBERSORT	T_cells_CD4_memory_activated_CIBERSORT	T_cells_follicular_helper_CIBERSORT	T_cells_regulatory_(Tregs)_CIBERSORT	T_cells_gamma_delta_CIBERSORT	NK_cells_resting_CIBERSORT	NK_cells_activated_CIBERSORT	Monocytes_CIBERSORT	Macrophages_M0_CIBERSORT	Macrophages_M1_CIBERSORT	Macrophages_M2_CIBERSORT	Dendritic_cells_resting_CIBERSORT	Dendritic_cells_activated_CIBERSORT	Mast_cells_resting_CIBERSORT	Mast_cells_activated_CIBERSORT	Eosinophils_CIBERSORT	Neutrophils_CIBERSORT	P-value_CIBERSORT	Correlation_CIBERSORT	RMSE_CIBERSORT	class
GSM773540	GSM773540	0.014252214876753	0.00257007889707247	0.025270932747329	0	0.0413002304591044	0.121739886036968	0.00856466096951015	0.0730753337001831	0	0.0504257189812863	0	0.0364659229043845	0	0.138118835361659	0.0533764966759339	0.229046894204907	0	0.0592127700729824	0.0767140430184638	0	0.0197439498150852	0.0501220312783774	0.02	0.207263111460233	0.996723894599531	High level
GSM773541	GSM773541	0.0178462847924833	0	0.021073448701453	0	0.00292674721574866	0.0924170034258739	0.0234774331567664	0	0	0.0495556179606837	0.00481517264328495	0	0.00439485884031629	0.0687337872589991	0.127196040865183	0.0412926817839382	0.285514671955451	0.00470888929661788	0.0504310027574276	0.0301896697542537	0.144914849581058	0.0305118400104617	0	0.459085779808524	0.888400223791481	Low level
GSM773542	GSM773542	0	0.0169195296257259	0.0348256611415633	0	0.119738499781696	0.0827743678346877	0	0.0022593390757026	0	0.0223972679952063	0	0.0415661962496375	0.096390901592816	0.0700694022363284	0.00356411420511845	0.220312957119327	0.024404605293466	0	0.216675099035716	0	0.00271516671385001	0.0453868920991595	0	0.379507153878022	0.925136202735986	High level
GSM773543	GSM773543	0.0251405095600755	0.0677302103047131	0.0270317050759132	0	0	0.129750520874032	0.00343781275239643	0.0517956302558938	0	0.0231488957986259	0	0	0	0.0243105455918166	0.0657695692877005	0.183419302862805	0.106605154681386	0.103806664347861	0.0921956022284939	0	0.0528543965305925	0.0430034798476944	0.03	0.175146713899381	1.00414353296347	High level
GSM773544	GSM773544	0	0.00759610045275786	0.0580953855398836	0	0.0460365754934937	0.24913345452276	0	0	0	0.0259342458875253	0	0.054136269415922	0	0.0745616690335738	0.0256012126910351	0.121441867399607	0.202632845160954	0.000972643341903964	0.0749008005945648	0	0.0328036975848996	0.0261532328811205	0.015	0.249815550823316	0.977064285158112	High level
GSM773545	GSM773545	0.0321177886161965	0	0.0389163537061515	0	0.0552462959094684	0.13957247155493	0.0293502503757927	0.0308748489568792	0	0.146545576427206	0	0.0269942641033838	0	0.167808553968798	0.0746054138380979	0.112077920882829	0.0434286410630158	0.0249265328721294	0.0420825721901918	0	0.0203753643161035	0.0150771512188261	0	0.351846261290123	0.937073781961457	Low level
GSM773546	GSM773546	0.0511425778259275	0	0.0351416086471534	0	0	0.234091263712739	0.000349772421074694	0	0	0.00741327277905175	0	0.00483164439590183	0	0.125899595511715	0.0975773904994569	0.189784821168876	0.129445409559875	0	0.0606288141737415	0	0	0.0636938293044859	0	0.423890100738143	0.905115884953896	High level
GSM773547	GSM773547	0.00326018782827761	0.0298691922518424	0	0	0.0157515075098208	0.221186246417298	0.0300116490378756	0.0153509525014923	0	0.0586035720467603	0.00209957550266115	0.00102620993573539	0	0.105579754219885	0.050548364372462	0.122936150973268	0.0879558115431009	0.0580520192781312	0.130122059800586	0	0.0136309548755571	0.0540157919052462	0	0.501594986544938	0.87281509226437	High level
GSM773548	GSM773548	0	0.0223471254428341	0.0888664630353417	0	0	0.193191400332049	0.00572656256024886	0.0551021296946576	0.00838637045779215	0.103774790733714	0	0	0	0.128787740875145	0.0873771166669787	0.209653750166762	0	0	0.0465944010203703	0.0297629534941494	0	0.0204291955199568	0.005	0.308484355890007	0.956025737170248	High level
GSM773549	GSM773549	0.0222763685593208	0	0.034272751002629	0	0.0298958501443782	0.116006170586375	0.0106612374877723	0	0	0.076175083643509	0	0.0308866733739115	0	0.182621857072902	0.0940906660941468	0.127255030829088	0.0936557557174943	0	0.103291554935776	0	0.0453054214414858	0.0336055791112119	0	0.424178316754692	0.905130447656017	High level
GSM773550	GSM773550	0.049596874280982	0	0.0804120095180944	0	0.0264734775175088	0.227361684496927	0.0320398725431312	0	0	0.0506940681956934	0.00745214077595097	0	0	0.00703356180224458	0.0345365275453181	0.162326555824623	0.157877959597509	0	0	0.0745691826142391	0.00624623489082247	0.0833798503969557	0.005	0.302110813034235	0.95616848062614	High level
GSM773551	GSM773551	0.021609686836089	0	0.0172919059871014	0	0.0472979435836003	0.123385493122961	0.0379714702089551	0.0893302417353548	0	0.132907660946866	0	0	0	0.0579778141731216	0.12605389334049	0.0849748544194404	0.217342675099465	0	0.00387811184550872	0.0186689956547045	0.0129038880803285	0.00840536496601346	0	0.440706442998865	0.897061967855342	Low level
GSM773552	GSM773552	0	0.0230249274641443	0.022847190778436	0	0.075832538672723	0.136226783920207	0.0784665128237786	0.0197358752293737	0	0.0696982644609414	0.0130890365031197	0.00560610505653873	0	0.198976534719813	0.0858207182814426	0.0978398979625333	0	0.108850345078386	0.0163136152148548	0.00543360137155299	0	0.0422380524621548	0	0.465972661622414	0.884674026056215	Low level
GSM773553	GSM773553	0	0	0.0827331169134872	0	0.00436441513429445	0.207185013665107	0	0.0819906988387078	0	0.128531000468685	0	0.0194642175521702	0	0.109879387095966	0.0280423870949064	0.201779173642353	0.0836912381691734	0.0227095388920535	0.0291200093656504	0	0.00050980316744621	0	0.155	0.0973638128906708	1.0428132723416	High level
GSM773554	GSM773554	0.0118373812474718	0.00466504338303066	0.0329943310257705	0	0.0956705396032569	0.15067663310685	0	0	0	0.0661453126771502	0	0	0	0.230411338272625	0.10908812190012	0.177979956720191	0.0309920014476609	0	0.089539340615873	0	0	0	0.015	0.279132596727778	0.972123994045801	High level
GSM773555	GSM773555	0.0268764929739272	0	0.0332608726815693	0	0.0820185178949932	0.133074627631321	0.116176737262183	0.0521600125998216	0	0.143310177277115	0.0108739446582917	0	0	0.150576275394861	0.0736083227288464	0.112090435659773	0.000285630003705746	0.0410422812678726	0	0.0195541809255626	0	0.00509149104015704	0.015	0.283792402411141	0.968484929333484	Low level
GSM773556	GSM773556	0.000201731449710469	0.0382187246143976	0.02801992480104	0	0.0156359502195755	0.120238731076023	0.0336670620905663	0.0480627417767282	0	0.0260113399809975	0.0175929610644788	0	0	0.229195900387263	0.188942969953361	0.125106648559905	0.0560084641477683	0.0159379299506759	0.0332129012455914	0	0	0.0239460186819176	0	0.494847591846228	0.868400146375847	High level
GSM773557	GSM773557	0.0185757033397922	0.0079237940015529	0.0865815090171256	0	0.0369295211898604	0.209191687348844	0.0476317456244081	0.0214152781875666	0	0.172546352708407	0	0.0196592987518921	0	0.111456816457147	0.074293487812642	0.0826704262288159	0.0535764906386281	0.00304121077146531	0.0429836838654555	0	0	0.0115229940563976	0.005	0.321139699484918	0.95123845115586	Low level
GSM773558	GSM773558	0	0.0258707382385123	0.0580429531073758	0	0	0.16467833061508	0	0	0.0133780495287893	0	0.07332196698683	0	0	0.253070969928402	0	0.200757709187134	0	0.0386065103331103	0	0.0658195085102427	0.0347739712865821	0.0716792922779417	0	0.446360060791983	0.894224420877539	High level
GSM773559	GSM773559	0.0204325167525689	0.00215473092604844	0.0136126976157895	0	0.0410362938718738	0.0245545860844211	0.0837027958750237	0.0234149192017739	0	0.101468751553284	0	0.0234870028647476	0.0746296647512064	0.0777846159196182	0.147323320631743	0.0320742141708312	0.258146626534127	0	0.0659128359288959	0	0.0102644273180477	0	0	0.521042628192949	0.859828560391943	Low level
GSM773560	GSM773560	0.111247740419574	0	0.00197818791285113	0	0.0554484029503103	0.0964112537737555	0.0255900514312335	0.0616045539763609	0	0.0902414403281232	0.0302192001770586	0	0	0.179232701840102	0.149698648720848	0.117237580297491	0.0228503762449146	0.0375029972704024	0	0.0204822086200512	0.000254656036924355	0	0	0.351354589161149	0.940872821976875	High level
GSM773561	GSM773561	0.00864792085231582	0	0.0449150578443598	0	0.130691333274001	0.201013717415692	0	0.0120822011332783	0	0.138483161169272	0	0.00117621664636056	0	0.0815234516203639	0.225421979611506	0.0272502231092787	0.0196252341118014	0	0.10916950321177	0	0	0	0	0.512999770719249	0.857630830943197	Low level
GSM773562	GSM773562	0.0443738433625729	0.00997480073934642	0.0110381399246885	0	0.117570145013176	0.206253919857109	0.0409563830419031	0.0423888879322231	0	0.145309699816988	0.0286841659475136	0	0	0.0750279845572393	0.119096475689713	0.127003364485106	0	0.00893092404362498	0.000198137824228856	0.0054037841439857	0	0.0177893436205804	0	0.464147775951114	0.884905875016703	High level
GSM773563	GSM773563	0.0121574850373539	0.00293114920818354	0.029009422411859	0	0.0350357979613491	0.0925124586024967	0.0831710394911328	0.0541904960141236	0	0.172373913559189	0	0	0	0.181595737285665	0.114101149472132	0.103592390919045	0.0583595104033745	0	0.0258061190748809	0	0.0199892948036713	0.0151740357555439	0	0.410924085925968	0.910922933005362	Low level
GSM773564	GSM773564	0.0320889098074491	0.0130152048167427	0	0	0.0550311205506872	0.0672598173452521	0.00547448120550173	0.0671651744672561	0	0.0781890346081389	0.0167314439279989	0	0	0.389430479585035	0.0893735865641616	0.113236123599674	0.0482238478002392	0	0	0.0197814995402457	0	0.00499927618161817	0	0.665053189629025	0.76432945725187	Low level
GSM773565	GSM773565	0.0482638150347813	0	0.0296644087472868	0	0.0301757263675156	0.161519581864564	0.0686765413821163	0.0265501950755154	0	0.0712021538627454	0	0.00122839547520583	0	0.126614041528789	0.147903029024611	0.0935163857999363	0.0157016976863867	0	0	0.0734936399824023	0.0179782468499565	0.0875121413181875	0.005	0.306411889365786	0.959580395710159	Low level
GSM773566	GSM773566	0.0592111217148027	0	0.00781645798626739	0	0.0236191925765866	0.151091997875275	0.0454300769542413	0.0108346201876039	0	0.11340173229788	0	0	0	0.107292016560326	0.124558350476942	0.0789882359656699	0.135001708419714	0	0.0914757746117816	0	0.0288330822181048	0.0224456321548046	0	0.330863963186618	0.944854780455634	Low level
GSM773567	GSM773567	0.0213977148148999	0	0.0378669550372276	0	0.0220831907568079	0.0967337550750357	0.0134586643110156	0.00572377611250414	0	0.0441243977438309	0	0	0.00366302406590702	0.394001673653162	0.0365821248449264	0.0990229233944317	0.132214403711034	0	0.0438247492406758	0	0.0366083138115225	0.0126943334270189	0	0.476381433484295	0.879401863372627	Low level
GSM773568	GSM773568	0.00168241314456674	0.0409400008941899	0	0	0	0.153942028188453	0	0	0	0.0589225810187706	0	0.00589101916382596	0.00594415461569722	0.170012974508463	0.0504134439266035	0.106882742323042	0.31158710255122	0	0	0.0446119118168458	0.0362713108057553	0.0128983170425674	0	0.555474143780894	0.839657856505375	Low level
GSM773569	GSM773569	0.0751055717275018	0.069808956459649	0	0	0.0588350562291739	0.0751941194503056	0.00842074213953416	0.113980386405946	0	0.157508916908987	0	0	0	0.0505509165001372	0.0856393795586305	0.146061993664253	0.0471018399491755	0.0106218585822726	0.0772269866454823	0	0.00794315898591438	0.0160001167930378	0.015	0.245477447612565	0.98128640067825	High level
GSM773570	GSM773570	0.0545693702666912	0.0169475883046787	0.0301602889544475	0	0.024423921727651	0.154025902415584	0.0693715656910067	0.0826719829855449	0	0.204428355184441	0.000196820728929433	0	0	0.107032893538931	0.0981489169202094	0.0729527114271221	0.0178201627419753	0.0024800468334706	0.0209468818818762	0	0	0.0438225903974405	0.01	0.299431555283963	0.962833759271332	Low level
GSM773571	GSM773571	0.0389965204582126	0	0.010151027143594	0	0.0225082391510574	0.125826136943384	0.00102792338140932	0	0	0.0823025927767126	0	0.00928274357132166	0	0.288916727350508	0.0920832866321361	0.102383360482977	0.135013355711768	0	0.0426759043768515	0	0.0111273500749813	0.0377048319450876	0	0.669548416731242	0.773450017143114	Low level
GSM773572	GSM773572	0.0472530400124019	0	0.0387927952113177	0	0.064020710024259	0.0951625595538021	0.0932889995234852	0.0539784709789612	0	0.172521369133467	0	0	0	0.193660314913259	0.127637590666564	0.059706801837972	0.0037391866182564	0.0220375911445241	0	0.0187131798261783	0.00106056759769297	0.00842682295785873	0	0.435375430323591	0.899451956905563	Low level
GSM773573	GSM773573	0.00828715656613159	0	0.0643477897655088	0	0.0338889107189271	0.101879227036771	0	0.0403758343108534	0	0.0671409039877331	0	0.0601905507745587	0	0.157526465263547	0.154717966045602	0.152804688457573	0.032472740063273	0	0.0342118437382208	0.00481489488347785	0.0229403985298041	0.0644006298580179	0.07	0.147347541835705	1.03186009163187	High level
GSM773574	GSM773574	0.0224078107927502	0.00688960149637287	0	0	0.0638868192600476	0.080893397253296	0.0104819441022212	0.0473926465764792	0	0.120437028752255	0	0.0344301604840498	0	0.106122935232244	0.0812092162815466	0.0634534046337528	0.214351851212389	0.0238154492408182	0.0899570269309614	0	0.00297923027325597	0.0312914774775601	0	0.507199800298938	0.867996720867532	Low level
GSM773575	GSM773575	0.015189271229434	0	0.0571730119742754	0	0.0172859200168386	0.208801098857964	0.043680282349822	0.0454282345825736	0	0.212782339781279	0	0	0	0.100400702328977	0.150658258258522	0.0712022650884813	0.0197262143804987	0	0.0408111945535751	0	0	0.0168612065977606	0	0.357398932906788	0.938612465132406	Low level
GSM773576	GSM773576	0.0236438642424087	0.0645916367109247	0.0713298468399621	0	0	0.188734650337044	0.0457566845825012	0.0143610262753013	0	0.280463375673997	0	0	0	0	0.0748961069968836	0.118853251851508	0.0359910353237537	0	0.0305575066316015	0.0203949182040235	0	0.0304260963300917	0.005	0.319152854605524	0.955450292460721	High level
GSM773577	GSM773577	0.144479350240797	0	0	0	0.0333517198427205	0.027205975042751	0.0199924984666463	0.110832217854153	0	0.158318252769651	0	0.024392002732203	0	0.156273961933543	0.0728255442027545	0.0908286679761248	0.0439046732376424	0.0235581513099214	0.0903120756775329	0	0	0.00372490871355914	0	0.441892876288695	0.896892086667109	Low level
GSM773578	GSM773578	0	0.0309899257109553	0.00174131832575213	0	0.0944616881024591	0.118342718484948	0.028547963071697	0.0262944233332214	0	0.124323376151398	0	0.0236539429806853	0	0.0800598573162626	0.11860263586756	0.0717314809360094	0.149144357203234	0.0398648801009933	0.075907390422616	0	0	0.0163340419922083	0	0.429827778252194	0.902234604871603	Low level
GSM773579	GSM773579	0.0337071019635834	0	0.0638565303822752	0	0	0.105955393785677	0.00758695928803407	0.051959389079424	0	0.050737730498066	0	0.0444176376313664	0	0.105022603316391	0.0943273247940564	0.241130993128443	0.0108390322374383	0	0.112626611231342	0	0.0474008539499488	0.030431838713955	0.005	0.318547463510834	0.950163447384543	High level
GSM773580	GSM773580	0.0931125401337635	0	0.177936649395751	0	0.0756449481960879	0.0748718346800612	0.035934406764756	0.0695575764556091	0	0.14245274777415	0	0	0	0.0786306675524785	0.094968619901064	0.0987903542943648	0.0127493354747129	0	0.0453503193772014	0	0	0	0	0.55494531474977	0.836333172685268	Low level
GSM773581	GSM773581	0.00821204788473268	0	0.0715475189351398	0	0.0462364186027789	0.0909597451758514	0.0429842558614112	0.0521720138464625	0	0.0144678120075871	0	0.0596914973703689	0	0.197839158900221	0.124029655640658	0.0901503522204269	0.107627069333403	0	0.0718944364569076	0	0	0.0221880177640516	0	0.473546793388232	0.882022165176142	Low level
GSM773582	GSM773582	0	0.0603410886820692	0.0816857086755164	0	0	0.121768888438086	0	0.0339116935498146	0.0101286016457159	0.0513186044580592	0	0.0212103175705921	0.00498304610516083	0.185991565294731	0.0676346740652817	0.0936654348748662	0.147764443634639	0.0115836365744525	0.0719964548481415	0	0.00937435675492824	0.0266414848279463	0.015	0.279924699848389	0.966263554672683	Low level
GSM773583	GSM773583	0.0297034312317543	0.00232155539664293	0.0305021248199881	0	0	0.178632271397521	0.0872354472807006	0.00675728530927863	0	0.1754323698109	0	0	0	0.185163833375273	0.111062740627121	0.0823136058680652	0.0218398834634692	0	0	0.0352956087926197	0.0200114059331058	0.0337284366935609	0	0.355450325479128	0.936952751530954	Low level
GSM773584	GSM773584	0.000921386789065808	0.0223845250133238	0.00558289430855884	0	0	0.00167419006199049	0.00718480554177325	0.0160957338209979	0.00722077847067667	0.0308018720159337	0	0.00771762265530361	0	0.691200420463685	0.0200366484092698	0.132410874962824	0.0127185361337596	0	0.0309565428034199	0	0.00277371431910247	0.010319454230315	0	0.800435417548979	0.608954397141222	High level
GSM773585	GSM773585	0.0219685308615759	0	0.00571799486455423	0	0.0362547180909537	0.118706482164822	0.00461759735447325	0	0	0.0338892421068443	0	0.0161334348427174	0	0.412835920495248	0.0722528595004993	0.103813054457117	0.0847736295883247	0	0.0371309930778274	0.000466622356509254	0.0232493477809072	0.0281895724576269	0	0.551357674085246	0.835031403047026	Low level
GSM773586	GSM773586	0	0.00529452269123374	0.0811631923719572	0	0.0324929614138299	0.168959233986935	0.0408894416982838	0.0181621311108612	0	0.127309178682233	0	0.00750892139756254	0	0.14744724276404	0.140046066249956	0.204606154216426	0	0	0.0162688805229759	0	0	0.00985207289370539	0.005	0.323656460971997	0.952692661867506	High level
GSM773587	GSM773587	0.0333329280991985	0.0110465090261172	0.0510475813622378	0	0.0200183867144715	0.219519279959708	0.0114123047542563	0	0	0.0890409143416153	0	0	0	0.167775552706938	0.0615977556074591	0.107528283877616	0.110521122016361	0	0.0393989550734674	0	0	0.0777604264605535	0.005	0.325597968296007	0.947918177478997	Low level
GSM773588	GSM773588	0.024203159878384	0.00847491712606688	0.0254108867243522	0	0.0386533845646672	0.0978816904716867	0.026284806536702	0.0396303297819903	0	0.194675911294758	0	0	0	0.12052612083456	0.12557261836552	0.125510150269262	0.00494160449532308	0	0.0886027380528839	0	0.0796316816038432	0	0	0.346848168997772	0.93965639088176	High level
GSM773589	GSM773589	0.0439107673691288	0	0.0578010963378689	0	0.0590101805379226	0.0545784206301583	0.0334214089927505	0.0250729190750658	0	0.161046709859025	0	0	0	0.207617753243749	0.143986096181627	0.0971282128953177	0.0597162027036333	0	0	0.00749769955737215	0	0.049212532616381	0	0.429707824406276	0.902284268222208	Low level
GSM773590	GSM773590	0.0117121567552314	0.0402560688122985	0.0431894810140733	0	0.057821472927743	0.0726470568552077	0.0739267420703658	0.0609023505322252	0	0.253920594904613	0	0	0	0.12720214756802	0.112419213573896	0.0842554536831077	0.0429535878401865	0	0.0114957484793364	0.00152027029446427	0	0.00577765468923092	0	0.383443816041435	0.924513023185893	Low level
GSM773591	GSM773591	0.0259011947006974	0	0.0210610657063481	0	0.0380397040498332	0.0840137137867499	0.00925560787751905	0.0394613022627502	0	0.0482390104767583	0.0116291512383371	0	0	0.123655231595564	0.138554804593552	0.147507274155337	0.170543443082097	0.00597853912346598	0.0331774054195081	0.00846276110062289	0.0713549677842406	0.023164823046619	0	0.543896252682603	0.847528476878185	High level
GSM773592	GSM773592	0.0221014751502498	0	0.0760468771527585	0	0.0596033934453771	0.247234857068573	0	0	0	0.056130179552674	0	0.0189389735137516	0	0.307901724589821	0.0617931767654935	0.100126643972886	0.010973647322392	0	0.0278603120979706	0.00266760466772975	0	0.00862113470032372	0	0.602200726811476	0.811168030631305	Low level
GSM773593	GSM773593	0	0.0513538997880568	0.00566162221160272	0	0.0463042674667496	0.124385075749994	0.0102337091472895	0.0332780376554348	0	0.107159737713757	0.000315538098750444	0	0	0.168031780590608	0.0857157700694456	0.126942607308956	0.177574476666351	0.0215465788365874	0.00122952631675662	0.00660503918379961	0	0.0336623331958605	0	0.45624468171083	0.889794927191946	High level
GSM773594	GSM773594	0.104728987751939	0	0.0160765138462729	0	0.114847497343327	0.145369187733268	0	0.0588524306516808	0	0.224149413353124	0	0.00816397895949903	0	0.0420942939451982	0.0699517433304644	0.112176817542774	0.0283442873477021	0	0.0383465042997471	0.0216254735540554	0	0.0152728703409475	0.005	0.321123990787345	0.954734227220577	Low level
GSM773595	GSM773595	0.0188701356132725	0.0138075991879367	0.0276306327346258	0	0.0557552037954094	0.135622414238969	0.00296796255145773	0.0311198576154573	0	0.147508636726304	0	0.00706316918728601	0	0.0551448785300788	0.0695071369793917	0.0275631959105233	0.245657857187902	0.0370256800318163	0.117325233763508	0	0.00331687436289619	0.00411353158316475	0	0.438910461534169	0.899118182550606	Low level
GSM773596	GSM773596	0.00221246086163489	0.0286215153046573	0.000476375841510099	0	0.0876598291003531	0.130035138754291	0.00841123853964342	0.00719612769442528	0	0.233286619151928	0	0.0160102804998316	0	0.0734782545877276	0.0435120092054326	0.155890713824356	0.100273712075531	0.0176359386001373	0.00334215262838933	0.0388264157136314	0.0428762766924857	0.0102549409240348	0	0.35751221383494	0.935651162881606	High level
GSM773597	GSM773597	0.039416021773734	0	0.0476981969338155	0	0.0243455607975838	0.196914827698235	0.0168942097752862	0.0072623657856929	0	0.0951965361343819	0	0.0284575414764559	0	0.0593917438558082	0.0978354536443808	0.133568295455833	0.0807756104726157	0.0073313158238255	0.0849152571693804	0	0.0614605671403524	0.0185364960626184	0.005	0.307967706825292	0.953578165814793	High level
GSM773598	GSM773598	0.0938906844291699	0	0.0368700717196837	0	0.0221814958594329	0.0965389532387409	0	0.0635907173172109	0.0155988744567679	0.138292481648534	0	0.0884999102290723	0	0.0451626909967696	0.0885658927027857	0.137392398118949	0.0597134197032502	0	0.11168054598049	0	0.00202186359914269	0	0.0649999999999999	0.148618128272555	1.0239829149258	High level
GSM773599	GSM773599	0	0.0389460077165618	0.0452324927202838	0	0.085931577428174	0.242011289200041	0.0739605105728684	0.0286575501530623	0	0.117996488068862	0	0.00368580491972158	0	0.174799443189717	0.0614790384624758	0.0397708311515918	0.0168396556958916	0	0	0.0222367649907801	0.00774346783678233	0.0407090778931862	0.02	0.232325745352949	0.99316438216402	Low level
GSM773600	GSM773600	0	0	0.0764254373409859	0	0.132758327884538	0	0.0905636976097333	0.0144094450231575	0	0.0971935992719691	0	0.0147181063344295	0	0.261281793029335	0.121012615186573	0.146847414640338	0.0188339493174526	0	0	0.0152582121084243	0	0.0106974022530645	0	0.519376863344712	0.856617032683189	High level
GSM773601	GSM773601	0.0224553805465951	0	0.0215160973005804	0.00956734489358901	0	0.0969335011565832	0.0922369944972096	0.10380135605845	0	0	0	0.0811349618746893	0.0274332028904267	0.0865093583170709	0.202952500142378	0.170101509130383	0.0169344355289985	0.00279657288475583	0	0.0110699686374745	0.0150543778977342	0.0395024382430823	0	0.392342205895413	0.92266479228157	High level
GSM773602	GSM773602	0.00681956051888011	0	0.0438453881067044	0	0.116132111440928	0.0660865954846611	0	0.032852882257206	0	0.019411389071923	0	0.0792994653000865	0.0332068244047464	0.0656758785198149	0.0688644688344283	0.143380079935574	0.0313229970833433	0.0145689648153488	0.246983533199078	0	0.0239402020256233	0.00760965900165477	0	0.398190179154018	0.916724994638854	High level
GSM773603	GSM773603	0.0452779551330639	0	0.0705580198168129	0	0	0.09430198733972	0.027684423440237	0.0408745560144299	0	0.0763630522455865	0	0.0594367307628017	0	0.265369932310075	0.0680858475287489	0.130831597612272	0.00195206328869476	0	0	0.0726033179629309	0	0.0466605165446272	0.01	0.300560955352155	0.964829222063638	High level
GSM773604	GSM773604	0.0479207866777529	0	0.0321549686695221	0.0703836315517316	0	0.00271332905444737	0.260745352178464	0.0189805692728775	0	0.0438968475445122	0.0704637448779729	0	0	0.0689485416262504	0.163762113231658	0.0708573638210341	0.0183299784471252	0.0203580103324257	0	0.0301902682731831	0.0364861468867447	0.0438083475542976	0	0.471236221032266	0.881629069840153	Low level
GSM773605	GSM773605	0.1553687775621	0	0	0	0.0631719922263349	0.100199664715604	0.0607907224944752	0.0851478040306075	0	0.111259461607187	0.0324189999060047	0	0	0.201631945998948	0.0461631588771321	0.120257402025091	0	0	0	0.0235900705565158	0	0	0.005	0.304548047396688	0.960325051539734	High level
GSM773606	GSM773606	0.0145165442606246	0.00822237729918899	0.0224990104932862	0	0.0198281116835162	0.271545479084045	0.0808660030476087	0	0	0.0526092501359372	0.0531505726460743	0.00278864615704158	0.0245006741235217	0.0737242610124332	0.0431715198132645	0.136441239552226	0.00805957106463301	0.000124237226830492	0.100972216289909	0	0.0503816769612128	0.0365986091486472	0.015	0.26661381949971	0.970368889156162	High level
GSM773607	GSM773607	0.0244870973255471	0	0.0040491291191164	0	0.0408318145717039	0.122498887350076	0.0228658759191992	0	0	0.050783274069149	0.00748046836447859	0.00913372802650266	0	0.422114697286142	0.0380301444427729	0.122299271666436	0.030743516649991	0	0.0240076708528363	0	0.0718897557455632	0.00878466861048611	0	0.34466975234308	0.952524278332949	High level
GSM773608	GSM773608	0.0467335848953414	0	0.0404608398767929	0	0.0781732434480398	0.171242891644507	0	0.0197058723668385	0	0.101713630071173	0	0.0344717358811934	0	0.0844754962464299	0.0386935582753457	0.109226915670297	0.0527721029154974	0	0.193031902832887	0	0	0.0292982258756564	0.01	0.29714993199737	0.958826205576547	Low level
GSM773609	GSM773609	0	0.0351517502078608	0.0126918286615119	0	0.0633466595383706	0.218137825272576	0	0.00194399705317696	0	0.103069188572698	0	0.0484495936771912	0.000905003560290676	0.0507540009329564	0.0782422261591199	0.092402208472816	0.140692474622753	0	0.0836397622024579	0.0338441728310082	0.00207760111986361	0.0346517071153489	0	0.389440513836449	0.920336111384898	Low level
GSM773610	GSM773610	0.00512945459661936	0.0115018520448024	0.00648656155513497	0	0.0520706333548746	0.129532824809976	0.0361433285788297	0.0114725177977095	0	0.224076038863098	0	0.00930935476456531	0	0.0837967095524996	0.105735248737591	0.0916044562883153	0.118671406044095	0.0295095314044824	0.0641152543907649	0	0.00825878699898714	0.0125860402176542	0	0.450048521924032	0.892526520991051	Low level
GSM773611	GSM773611	0.0320169612523616	0	0.0495335063875597	0	0.123325044362472	0.112722132547508	0.00608672410717012	0.0627490211451653	0	0.142958742095798	0	0.00471109455485549	0	0.239800908137344	0.0238889710324767	0.097880272692205	0.0470955819093175	0.00405538762500714	0.0374928386730958	0	0.0156828134776633	0	0	0.478458413158845	0.878965782786541	Low level
GSM773612	GSM773612	0.127501260556341	0	0	0	0.0580238370872482	0.0872849398658378	0.0673974194010367	0.0550202259697225	0	0.232782498043527	0	0	0	0.187654119858111	0.0914274272979896	0.0695533650956741	0	0	0.0233549068245129	0	0	0	0	0.400155711477237	0.916787152546244	Low level
GSM773613	GSM773613	0.0518569664115971	0	0.0495077816756375	0	0.0569992063603529	0.0059990355374427	0.123518461614591	0.0522990319825134	0	0.204613231266341	0	0	0	0.156703013739527	0.126142282048073	0.11730048959958	0.00807783692626624	0.000583951856600624	0.000630933640093671	0.0180155850002387	0	0.0277521923411451	0	0.361974531546796	0.93398758597019	High level
GSM773614	GSM773614	0.0554701470384996	0	0.00302645919064911	0	0.0241176765476808	0.259009658206464	0	0.00508942580805711	0	0.118618090816987	0	0.00295758990999982	0	0.141393619525723	0.0810161472653984	0.100878597071415	0.12536952777578	0	0.033970872571216	0.0210981540683878	0	0.0279840342037424	0.015	0.280315426288233	0.968350074321417	Low level
GSM773615	GSM773615	0	0.0127971560011951	0.053895727476668	0	0	0.307555139930483	0	0.0125568892184791	0	0.0987832328262908	0	0.0374925170578413	0	0.0779343575405401	0.114859514196367	0.154993880068651	0.0435066772520814	0	0.068297954453329	0	0	0.0173269539780736	0.015	0.277246269692419	0.970828848842212	High level
GSM773616	GSM773616	0.0626609775570759	0	0.0399391644619881	0	0.0316176956518965	0.0331383032706716	0.182868844465351	0.034400175029194	0	0.0845911643237931	0	0.0351805183745475	0	0.0928381011107281	0.167839430834911	0.153769762681459	0.0467535480909167	0	0.0178382963893359	0	0.000402426481610678	0.0161615912765208	0	0.508751509039547	0.863487732529536	High level
GSM773617	GSM773617	0.0892744283811828	0	0.0361614614635109	0	0.0121572967111541	0.196886464228963	0	0.00692068759416098	0	0.147898842911907	0	0.0131212319863314	0	0.00945504497814922	0.0559229841391389	0.118912264763207	0.127174842184455	0	0.0680933567833148	0.0468604662396786	0.0271822795474179	0.0439783480874284	0	0.328363462484159	0.945586143322546	High level
GSM773618	GSM773618	0.0316356716757552	0	0.0127545008768279	0	0	0.25529356625362	0.00181793168578131	0	0	0	0.00723351541937296	0.0247742106357645	0.0119038787698356	0.00469663019761431	0.0239424854859922	0.109240385273784	0.269489784393744	0.0251937897912809	0.132083650427866	0	0.0784162388879651	0.011523760224796	0	0.41430994753921	0.910517421295216	Low level
GSM773619	GSM773619	0.00754409723595796	0.008166158335997	0.00650744081109882	0	0	0.154030195324059	0	0	0	0.0307085895404047	0.0265460849049709	0	0	0.263459625663096	0.0559082939428898	0.13495008420623	0.233115198667957	0	0.0462792738859219	0.021204580779984	0.00775028192281293	0.00383009477862023	0	0.612100368724228	0.805883122864319	High level
GSM773620	GSM773620	0	0.0317462999542961	0.0326302250014899	0	0.00389815291066423	0.223248877343667	0.0194735900978844	0	0	0.0875116935376332	0	0.0287309394145267	0	0.137654096543427	0.0356056274561098	0.198513272642398	0.0477406015003182	0.00648388653912981	0.122824318473724	0	0.0127096205795019	0.0112287980052296	0.005	0.323428152286487	0.948120142173144	High level
GSM773621	GSM773621	0.0537528822547759	0	0.0484000797776991	0	0.0591095831004465	0.0843874806065503	0.15269968875422	0.0152329148912728	0	0.0809962475645025	0	0.0004205692656548	0	0.273160688260829	0.11563883896549	0.0730331562200804	0.0036129773973685	0	0.0155038302837971	0.0136294646368415	0	0.010421598020471	0.005	0.303768789193605	0.960993205701152	Low level
GSM773622	GSM773622	0.00316588306661176	0	0.0107561906849479	0	0	0.182004984615521	0.0144034185492696	0	0	0.05681628457396	0	0.0346744486129946	0.00700025982437317	0.125354201024357	0.0316463734047986	0.121438269994069	0.0747369652804407	0	0.0703961534263139	0.103819294482585	0.0912834426182368	0.0725038298415224	0.015	0.255675259602937	0.979533812308618	High level
GSM773623	GSM773623	0.0176061973994706	0.0012480891168181	0.0461356749176043	0	0.0071584582544486	0.323988434076928	0.0136528695586701	0	0	0.0786212438463206	0	0	0	0.0468858076991488	0.0562009561193658	0.150546203084015	0.0545942315800632	0.0106202743365529	0.113478864155407	0.0406029856943551	0	0.038659710160832	0	0.395200444875465	0.917881938722368	High level
GSM773624	GSM773624	0.00786255119218319	0.0380477313340988	0.0094471180398976	0	0.0536125822605032	0.386624467472228	0	0.00190472069666634	0	0.0665610322935331	0	0.0243696036252253	0	0.00699881015176673	0.064226107197465	0.162249739104133	0.0498940596072377	0.00871232157816346	0.0927903140194576	0	0.020798111057224	0.00590073037021696	0	0.490848894664047	0.872651959862192	High level
GSM773625	GSM773625	0.0406410531062653	0	0.0107654256725405	0	0.0491066120401279	0.0798875433524111	0.0143298520514089	0.0477654104478065	0	0.190997209915391	0	0.0577143004617891	0	0.142508588492473	0.0640135520775203	0.154619039436168	0.0300596653762573	0	0	0.086187727137528	0.026937146672363	0.00446687375994969	0	0.339581911216029	0.945552114784397	High level
GSM773626	GSM773626	0.00179704932118117	0.0283930985867543	0.0241694064367261	0	0.0829228401758131	0.120557751667598	0.052923803233125	0.0160929711247018	0	0.197231791399218	0	0	0	0.0853140270261532	0.131611418159207	0.154327170460165	0.0133577794429366	0	0.0509464639288594	0.00631235496345126	0.00557224266872221	0.0284698314053879	0.01	0.285562436933469	0.96831840288694	High level
GSM773627	GSM773627	0.00576031970339882	0.0394411858483989	0.00542284989615678	0	0.000292044532631267	0.272838895089012	0.00131616720541333	0	0	0.0715924828200962	0	0.00613515698531409	0.051221294389258	0.0418783910082383	0.0531879309142815	0.152767980712909	0.0847915547853596	0.0410975104353852	0.141292844885698	0	0.0172126312837889	0.0137507595046607	0	0.381671807786025	0.923726375285822	High level
GSM773628	GSM773628	0.0128556656390944	0	0.0388111001431206	0	0.0850528532285106	0.163750937562903	0.00110977168582005	0	0	0	0	0.0201944189005888	0	0.305883260042048	0.0821783837998739	0.158284782181941	0.0438061505221549	0	0.0525675287476179	0	0	0.0355051475463263	0	0.588392549319656	0.818256660717217	High level
GSM773629	GSM773629	0.0386152272635841	0.0154831485114285	0	0	0.0719180061957128	0.0372290567726616	0	0.0504452150609648	0	0.224392163486856	0	0.0440720749387427	0	0.122666880790049	0.04670408725818	0.147820666217725	0.0714039271281386	0	0.0498686880105363	0.017888739328422	0.0473879814215215	0.0141041376154773	0	0.456277551815611	0.88968612546302	High level
GSM773630	GSM773630	0.0179060865538918	0.0107315858395805	0.0319834787087814	0	0.0435674554268095	0.0393751659200988	0.118194839530922	0.0495123651859015	0	0.170161994908878	0	0.0149451994970047	0	0.209151729379044	0.122546212438502	0.121609423202228	0.0177876800444957	0	0	0.0136463076237701	0	0.018880475740092	0	0.384686640246273	0.923943208011275	High level
GSM773631	GSM773631	0.0172680643159813	0.0246305158345364	0.00758208464199994	0	0.0429298273863767	0.23331437296236	0	0	0	0.0439328616186357	0	0.0609832930844381	0.0112152360533959	0.0329154970120591	0.0425101985407659	0.144724075170876	0.154352717410017	0.0105120629269425	0.0721328037727296	0	0.08077286603263	0.020223523236256	0.015	0.269278315698336	0.968968412136731	High level
GSM773632	GSM773632	0.0333857038079021	0	0.00942040250604657	0	0	0.181842814769346	0	0.0191517130613099	0	0.0984208407089409	0	0.0283221226829398	0	0	0.044464616160291	0.22553644311141	0.101073854416737	0.0656341500330901	0.116508303435443	0	0.0675703300761285	0.00866870523041478	0.02	0.222580914195803	0.986428750928332	High level
GSM773633	GSM773633	0.0017858646790644	0.0200589868836491	0.0922811336061481	0	0.0718878482245797	0.102909606274969	0.16500801673961	0.00117293587539378	0	0.0791197834092428	0	0	0	0.135551001802417	0.124474334565968	0.112049602720381	0.028410507209386	0.016543561876088	0.0238503639827735	0	0	0.024896452150331	0	0.410970531214895	0.910953451831586	Low level
GSM773634	GSM773634	0.0420017996349376	0	0.0179933034781703	0	0.0618638209894875	0.0662649330855288	0.0562101284012132	0.086456805545752	0	0.252067131306518	0	0	0	0.0994045740984182	0.0816887923665007	0.0654424408150363	0.110896711778862	0	0.0188299461759221	0.0280009381948636	0.000914066552760044	0.0119646075760294	0	0.351171163356322	0.938515598131746	Low level
GSM773635	GSM773635	0.0596117484380679	0	0.00754930630584734	0	0.0628367088267946	0.202810174184117	0.0100582180564366	0.0628827692666065	0	0.201544254129954	0	0.0271990252240095	0.0118642548211208	0.0288853114926764	0.0975084908633897	0.0301228085571796	0.116202569730892	0	0.0480180369501087	0	0.0329063231527989	0	0	0.391094523925917	0.921280445567656	Low level
GSM773636	GSM773636	0.0113145291401577	0	0.149836375195446	0	0.0417408350695505	0.1910784221849	0.014226443909341	0.0542465658155965	0	0.040917451667637	0	0.0341483297823256	0	0.0530809526332306	0.0816725067792625	0.148507380165963	0.0374941282549398	0.0920823661187295	0.0181809553780062	0	0	0.0314727579049143	0	0.358590021997615	0.935073853951482	High level
GSM773637	GSM773637	0.000465692918697602	0.00329700409241831	0.0195567151108441	0	0.0109393688951542	0.21130316966438	0	0	0	0.0330527372830393	0	0.0349903527788002	0.00504532404581541	0.0268787570842796	0.0541990299736775	0.068711587905709	0.263015675090964	0	0.154469016369539	0.021542657981779	0.0777948896001648	0.0147380212047386	0	0.337156851135405	0.942182853828103	Low level
GSM773638	GSM773638	0.0465874429619271	0.00468977256795067	0.0682242029806858	0	0.0820490769658629	0.167685593496121	0	0.0663589298654379	0	0.15597524711661	0	0.0494899128164178	0	0.00659065426952872	0.0395373779997292	0.14283910307819	0.0648798811571571	0	0.0769598628887223	0.00894633211249021	0	0.01918660972317	0.015	0.264373439093332	0.976245619251178	High level
GSM773639	GSM773639	0.0312272681182529	0	0.0843870631610787	0	0	0.329683482125715	0.00635571550894714	0.0201452690031623	0	0.117923477837991	0	0	0	0.0256518311500845	0.0593801175227822	0.141727141762595	0.132461138523007	0	0.0202875590210022	0	0.0113159068032276	0.019454029462155	0.02	0.21817230104922	0.994245729669836	High level
GSM773640	GSM773640	0.0212652840293175	0.00475801185835985	0.0233272169188396	0	0	0.124203972701932	0	0.0188546350644962	0.0194620618580732	0.020365762630613	0	0.0140561623768526	0	0.246530172172125	0.061053948881387	0.185546089200951	0.205422015180234	0	0.0241392211575703	0.00145558077627562	0	0.0295598651929735	0	0.558899506066598	0.835199572278637	High level
GSM773641	GSM773641	0.0268530172544492	0.0188843757626905	0	0	0.0444487065640711	0.120008174072258	0	0.0381474872936242	0	0.0766418969924702	0	0.0471852193266928	0.00436994479118855	0.0627380870872727	0.0908554827263464	0.205606668452569	0.0863309469779184	0	0.169124736580816	0	0	0.00880525611763334	0	0.384004009465749	0.922646349701829	High level
GSM773642	GSM773642	0	0.0486221493251841	0.0278786803930269	0	0.0230101529338527	0.145392323864436	0	0.0230845807290141	0	0.0704358413404179	0.0257893585905382	0	0.000829672741290416	0.320289849277777	0.00554079009167698	0.0669302081398309	0.117143099622184	0.0452343741160902	0	0.0477186398411531	0.0133538154782085	0.0187464635153189	0	0.440865967013934	0.897273947897007	Low level
GSM773643	GSM773643	0.0241920475330482	0	0.0445083801398339	0	0.0736226502791184	0.166925926781589	0.0803243039380468	0.0291685415956132	0	0.171798764991948	0	0	0	0.095120773154795	0.116938684256392	0.132772026899556	0.0370785302593699	0	0.0156422067410296	0	0	0.0119071634296597	0	0.333414082780941	0.946820161788732	High level
GSM773644	GSM773644	0.0238810559663543	0	0.020661452176346	0	0.054716000002748	0.229557309213848	0	0.0283618647897494	0	0.13723153817734	0	0.0284985432984115	0	0.0970813876397879	0.171136234631821	0.0272228769324859	0.133123131363709	0	0.0178232195100075	0	0.00708533601245342	0.0236200502849384	0	0.515028645290405	0.857791598203534	Low level
GSM773645	GSM773645	0.0581540726590842	0.00906721799038369	0	0	0.0859207716010858	0.105540517899516	0	0.0334717384990727	0	0.0462347070090969	0	0.0110093240730669	0	0.135230192230046	0.126687627497087	0.211306316141793	0.0580821852198673	0	0.0823267029089917	0	0.0151742549322505	0.0217943713386589	0.035	0.169203070229699	1.01526058994911	High level
GSM773646	GSM773646	0.0374802261385941	0.00228627039238184	0.0217501590399707	0	0.0166539624486508	0.215337040595809	0.0256809076473412	0.0332122105632596	0	0.131676402857363	0	0	0	0.140808142817712	0.128326056732413	0.032098476673568	0.148916821732907	0	0.0570791793805823	0	0.00524500566145124	0.00344913731799558	0	0.443814966280478	0.895669949533366	Low level
GSM773647	GSM773647	0	0.0336378634253554	0.0487162115325683	0	0.104368406671543	0.0934703572854374	0.0348364303285365	0.0150567151602886	0	0.188835664175317	0	0	0	0.0687751430969197	0.183483396654591	0.0712367458454129	0.072472996062617	0.000411916877371629	0.0580898418071321	0	0.0184778770232756	0.00813043405363365	0	0.429474188751959	0.902462843104546	Low level
GSM773648	GSM773648	0	0.0815916423679245	0.0375384937581801	0	0.0371053748079458	0.0929587877127824	0	0	0	0.0202750552442252	0	0.0238631811328798	0	0.0812342592072403	0.154503421516131	0.166170186683564	0.136295382765284	0.0245670875000643	0.111937353363616	0	0	0.0319597739401631	0	0.490068954478893	0.873724683939095	High level
GSM773649	GSM773649	0.0658869891186032	0	0.00116797737262301	0	0.0392770391145608	0.0830969484755462	0.057158605358081	0.0289882653906896	0	0.120882492653877	0	0	0	0.268019211502181	0.0909104823585639	0.040389442634303	0.116732272022397	0	0.0110964727556447	0.0379326186796779	0.0176618392104833	0.0207993433527691	0	0.518641219964632	0.858772796300536	Low level
GSM773650	GSM773650	0	0.0207830629221194	0.0541443106650006	0	0	0.235434349753397	0.00595585966095657	0.0221904917891495	0	0.0770311800461354	0	0	0	0.0136271890277549	0.126092318999835	0.251227286494511	0.038690761114607	0.0318788783291221	0.0961962358576389	0	0.0201483654751478	0.00659970986462467	0.015	0.267935171984154	0.972477848705528	High level
GSM773651	GSM773651	0	0.0099184557784455	0.0662683465104875	0	0.0490668404236469	0.113348797644499	0	0	0	0.0190279744591095	0.00726115324726224	0	0	0.203922921371334	0.10448639023412	0.286911461549232	0.0455529702950741	0.000114430837303244	0.0486172056874433	0	0	0.0455030519620428	0	0.558119030316276	0.83575288742341	High level
GSM773652	GSM773652	0.0393929314611692	0	0.00916759879151613	0	0.0649715168769315	0.172165209392976	0.00481529416305781	0.0199667390291129	0	0.182108204541121	0	0.0118249359319242	0	0.140667746719539	0.0958091762149284	0.138488581493969	0.0289134464419104	0	0.0858653632245711	0	0	0.00584325571727288	0	0.440962005201281	0.896852975849756	High level
GSM773653	GSM773653	0	0.0510709746364686	0.0028876719121421	0	0.0813602325372028	0.124677956689001	0	0.0216513403318596	0	0.159151700405935	0	0.0134042871019497	0	0.0168555500996288	0.0843836803404526	0.106037636250028	0.195809208602475	0.00136219571370963	0.101887559043501	0	0.0248638900669183	0.0145961162687278	0	0.464905225539173	0.887584372801892	Low level
GSM773654	GSM773654	0.00973585572259383	0	0.0197730734657715	0	0.00764766740497081	0.12703321765184	0.0885317087208897	0.0140801087345532	0	0.15101150754915	0	0.0279759022876486	0	0.101852157828354	0.126234740598329	0.0850246362437598	0.147781428978794	0	0.0699886227441057	0	0.0103961996653906	0.0129331724038497	0	0.489149754454873	0.875049485387802	Low level
GSM773655	GSM773655	0.057940790634843	0.0682696658841135	0	0	0.0452398709399194	0.189257837383525	0.00602676858651898	0.0310933759790445	0	0.068918635954515	0	0.0105134139901403	0	0.151544438295076	0.11619766661779	0.153407578596087	0.0143993151888246	0.0376053887082215	0.0300114130346197	0	0.010574545320326	0.00899929488643534	0.02	0.196429685849382	1.00660659709764	High level
GSM773656	GSM773656	0.0362493532765074	0.021116803539515	0.183363007339506	0	0.0205961019497898	0.125424334449678	0.0133038831666155	0.0313479018151111	0	0.190221527507341	0	0	0	0.133794423064432	0.0816078900485295	0.0713274077776534	0.00574854043965826	0	0.0691624255999375	0.0140714889489294	0	0.00266491107679678	0	0.50550196360424	0.863438356622959	Low level
GSM773657	GSM773657	0.0267898330148438	0	0.0166453228632138	0	0.098156576920291	0.11066855911626	0.00139633421748551	0.0171956162213616	0	0.22027834076802	0	0.00406507324154076	0	0.129451963292205	0.0660063471303982	0.0612212941686424	0.134878386681908	0	0.0913145803406971	0	0.00523136731418981	0.0167004047089432	0	0.427097410190459	0.903596948609776	Low level
GSM773658	GSM773658	0.029120404734127	0	0.0566361915463138	0	0.0805348508849057	0.115182581454738	0.00643655279408138	0.000969493274267654	0	0.0334898389761975	0	0.024584838442878	0	0.147812609057634	0.117433258651398	0.1631072925563	0.0777634640234268	0.0431772617720197	0.070101261643168	0	0	0.0336501001885451	0	0.469817719229195	0.883754361280669	High level
GSM773659	GSM773659	0.0087740591000348	0	0.0118949332278522	0	0	0.180629548660311	0.000265036597697405	0.057019279467033	0	0.0498360299484306	0	0	0	0.328675191067332	0.0852863731703866	0.0612361936147016	0.00985815098330906	0.0629897290162235	0	0.102154418128287	0.0144197893996137	0.0269612676187879	0	0.654988680908185	0.774090011814309	Low level
GSM773660	GSM773660	0.009699652576081	0.0293347703865816	0.044008809794826	0	0.00148020615806304	0.094341736530792	0.00782461996204336	0.0519784001348775	0	0.0673066557922307	0.0184208003189431	0	0	0.120335263771753	0.0985208192004232	0.128712100964242	0.190090703015408	0.0505509741801991	0.0598099688670733	0	0.00811566790516827	0.0194688504412952	0	0.359620546914494	0.933148485840711	High level
GSM773661	GSM773661	0.0052880906978698	0	0.0761781113224314	0	0.12079370625856	0.0749684153248567	0.0305305607476663	0.0494291142309203	0	0.067434488380875	0	0.0312911699612347	0.00794736849565898	0.107404326048345	0.163958801791179	0.113422029386332	0.0524490594709178	0.00922726421728291	0.0805578306865718	0	0	0.00911966297929891	0	0.411870096814959	0.910514880124968	Low level
GSM773662	GSM773662	0.0778021235889229	0	0	0	0	0.209830492306995	0	0.0337581244392185	0	0.215082518347843	0	0.0261695125320164	0	0.128550673410687	0.0463182087309351	0.0554756313891736	0.0956680153520468	0	0.00439388708568947	0.051130324745207	0.0463891735928169	0.00943131447844786	0	0.377490053841107	0.926906886154515	Low level
GSM773663	GSM773663	0.0487124944963903	0	0.0423342975022825	0	0	0.275186952546252	0	0.00170107282090291	0	0.0750134621240345	0	0.0441550882460238	0.0152899785213951	0.0875788529718059	0.0642952839028236	0.146284407128137	0.0669003543713289	0.000796268697421601	0.0921150639101524	0.0139616972566398	0	0.0256747255044091	0.02	0.213787453868375	0.992070860241066	High level
GSM773664	GSM773664	0	0.0637340594872479	0.0126024533675865	0	0.0579775299220667	0.076793065178402	0.0188833858587914	0.0305576203274086	0	0.103506400995837	0	0.00534608264937557	0.00991483476228279	0.163402700958902	0.0195647499757159	0.182150711455153	0.0890823436033951	0.0138976541951063	0.138471990264503	0	0.0141144169982261	0	0.01	0.29496706763971	0.959551657412054	High level
GSM773665	GSM773665	0.00306677134356705	0.0336796281867251	0.0428780640525588	0	0.0883875928036691	0	0.0767658389428172	0.0576579966723661	0	0.130001067516772	0	0	0	0.140529137144405	0.217258612187217	0.12457847082025	0.0341207152342874	0	0.0247298960037708	0	0	0.0263462090915948	0	0.519065845860094	0.85504077585876	High level
GSM773666	GSM773666	0.00220127507105992	0	0.0693576993748747	0	0.0418712865526968	0.254166520415232	0.0309785850796821	0	0	0.105995472818704	0	0.0226749888703608	0	0.0727081406503986	0.101736425283402	0.0733493389868325	0.101574580815073	0.00819877961215704	0.100480509699963	0	0.00378708453432793	0.010919312235236	0	0.452791929396274	0.892335674367399	Low level
GSM773667	GSM773667	0.0040022364844352	0	0.0543563078677695	0	0.0588514268120354	0.0795216452426451	0.0335908967560224	0.0510707773647681	0	0.167380079789421	0	0.00336727238654278	0	0.261658891653863	0.125771555148988	0.0881190420584036	0.0146589184281978	0	0	0.0367615349457644	0.00734907411528062	0.0135403409458634	0	0.444055921436114	0.895282780713706	Low level
GSM773668	GSM773668	0.00399618782305879	0.0487335004688274	0.0372325946194492	0	0.0594512637843487	0.167967555789346	0	0.0048870041226207	0	0.0305595339010846	0.00668977655244847	0	0	0.0708572143861352	0.0371028427618639	0.166277412769361	0.156809844606287	0.0567700164732123	0.0759284901734177	0	0.0514050840189313	0.0253316777496086	0.01	0.294264257564544	0.958316961296061	High level
GSM773669	GSM773669	0.0309081771733036	0.049861300707606	0.0180426243977291	0	0.02854491218293	0.206884202454854	0.0303377274613311	0.0681749513510929	0	0.175559639874158	0	0	0	0.115138128632079	0.142921021609951	0.069603762597194	0.00414641589296217	0.00887273481187109	0.00104814029736927	0.00695771623130244	0	0.0429985443242666	0.005	0.307040667122349	0.963543292128633	Low level
GSM773670	GSM773670	0.0386706016921637	0	0.0435363489188469	0	0.0350934330218727	0.174889210658904	0.0116291431641748	0	0	0.0693891443276099	0	0	0	0.304362745503784	0.0413022873672841	0.155479643559031	0.0358801973317953	0	0.0788453141045729	0	0	0.0109219303499605	0	0.402983766264044	0.91573854221449	High level
GSM773671	GSM773671	0.0523880484484985	0	0	0	0.0660553443176878	0.141882182599925	0	0.0440086788410433	0	0.13184722203779	0	0.011358859480221	0	0.152215675387988	0.0389243060635015	0.131068491516213	0.0663216471772274	0.0156791481552997	0.139004844441941	0	0.00360113396984846	0.00564441756281445	0	0.448018147908631	0.894893633425813	High level
GSM773672	GSM773672	0.0180850516396448	0	0.025848517607285	0	0.174951346093392	0.148906891272556	0.0128526961448668	0.0424903182289462	0	0.146992724802898	0	0	0	0.101559591130952	0.176447646593892	0.0632861592435335	0.0566419671274565	0	0.0313890126986884	0	0.000548077415887679	0	0	0.477197420904877	0.877951662913082	Low level
GSM773673	GSM773673	0	0.0443968592148474	0.0393391692652741	0	0.0350291885190592	0.247717586749824	0	0	0	0.0480032672238537	0	0.00369286843728808	0	0.1596128178175	0.0539024566494665	0.140618914645304	0.0871994130040123	0.0344200627482998	0.0549935395712234	0	0.0247353919265542	0.0263384642274931	0	0.443804872726955	0.896808707098608	High level
GSM773674	GSM773674	0.027882587041643	0	0.0345641088484084	0.0576465753289137	0.0235292181137651	0.0142151984088354	0.155240454713761	0.0354270500664649	0	0.0343960263075111	0.0279655240347807	0	0	0.195074803196171	0.11279444449584	0.0787467752213852	0	0	0	0.152764827130224	0.00278854100140058	0.0469638660908971	0	0.4940206190131	0.869944917177449	Low level
GSM773675	GSM773675	0.00164776023052543	0	0.0162721149009762	0	0	0.26459202380172	0	0	0	0	0.00163303490312748	0.0114311097915652	0.054587230512108	0.0474823626508592	0.0317785863857815	0.0631906993958143	0.291271396540945	0.020707228731605	0.111762664743425	0	0.0348215400575898	0.048822247353958	0	0.476750690749548	0.883069446252269	Low level
GSM773676	GSM773676	0.0258769122217753	0	0.00755835933184163	0	0.0908444901857598	0.0541437233062045	0.0124371066403026	0.0137791116772839	0	0.174079649162858	0	0	0	0.0822726580411379	0.0580565742819935	0.0490514446592751	0.297770735970631	0.0180139735378261	0.0716739380252423	0	0.0320302160825203	0.0124111068753487	0	0.542860189145544	0.851345874528496	Low level
GSM773677	GSM773677	0.0316357052095841	0	0.0260287461365072	0	0.0218815690458309	0.146228646193509	0.0362232775411972	0.0855170418530997	0	0.185140092859965	0	0	0	0.102452448426341	0.154301250938138	0.097396813167844	0.075882818626449	0	0	0.0214888323637807	0	0.0158227576377529	0	0.480420875712965	0.876737149709473	Low level
GSM773678	GSM773678	0.0253043208383663	0	0.0105476736008797	0	0.0625078337530151	0.192475317949724	0	0.0670240437926987	0	0.073415135299331	0	0.00741329910048236	0	0.241708045687217	0.142931309802371	0.116237575408075	0	0	0.0604354447678406	0	0	0	0	0.491763442582744	0.87047449277098	Low level
GSM773679	GSM773679	0	0.0309122397284732	0.0374275480027439	0	0.0787814857582718	0	0.0484897266732153	0.0696870104201528	0	0.257637131374064	0	0.023099315511517	0	0.156177858144934	0.0735128782778033	0.118489707522751	0.0153407562083201	0.0202560003120132	0	0.061329141157322	0	0.00885920090841869	0	0.354728951228136	0.938382118493504	High level
GSM773680	GSM773680	0.00881188605602425	0.0277277712827373	0.0546377637428505	0	0.0452087653209817	0.191618891409849	0.00541066900038542	0.0455284364760961	0	0.141696219760096	0	0	0	0.0713796417625749	0.0920831595917314	0.0448618363430091	0.168944694485468	0	0.0809789796879458	0	0.00866242171617813	0.0124488633640726	0.005	0.315100931570969	0.951680282214604	Low level
GSM773681	GSM773681	0.0448254876845846	0	0.0574607595059875	0	0.0158713212481075	0.211494393709585	0	0.0236417214838822	0	0.15024592604779	0	0.010173707869027	0	0.147082249852977	0.0428620924608398	0.120318277228532	0.00841824698800487	0.00465721951223403	0.109057206800487	0.0371677993272618	0	0.0167235902806991	0	0.333363663057398	0.945003071097843	High level
GSM773682	GSM773682	0	0.0269416892977906	0.0395707243766343	0	0	0.262439108228323	0.0187772467429019	0	0	0.0858972374554275	0	0.031290530121892	0	0.165207458299162	0.0620143434676497	0.170221052140552	0.0376751056716734	0	0.0894985515739669	0	0	0.0104669526240265	0.015	0.249982935226389	0.979856738219495	High level
GSM773683	GSM773683	0	0.017864865381764	0.0200073108917073	0	0	0.17629607210463	0	0.0205734886756289	0	0.0247839628364719	0.00137354833632167	0	0.00511897736793346	0.142808367472897	0	0.116238514134488	0.279357420410309	0.0655117592600369	0.0933621887165961	0	0	0.0367035244112153	0	0.3973412146475	0.917697120550469	Low level
GSM773684	GSM773684	0.0576240567635836	0	0.0255234677949447	0	0.0975437462540042	0.151920023023065	0	0.0293037352994572	0	0.182149246094385	0	0	0	0.0771513251180003	0.0906627373180482	0.159503353280852	0.0682738110943488	0	0.0443354090316101	0.00580739012660731	0	0.0102016988010924	0	0.378395558589482	0.925585184826601	High level
GSM773685	GSM773685	0.0242396541309078	0	0.0104902867317669	0	0.0344104043494551	0.228962539351381	0	0.00655012032132941	0	0.110156414941525	0	0.0353522937574303	0	0.0831167044294686	0.0692557431614535	0.152546537915093	0.105411823525603	0	0.00643123082395218	0.0758897831597224	0	0.0571864634009113	0.02	0.185917589867659	1.00873037305077	High level
GSM773686	GSM773686	0.00369592353396606	0.0328500321083931	0.00157891876747771	0	0.0411533546624903	0.220290712684072	0	0.00164124128131499	0	0.0653936447829976	0	0.0117434684789485	0	0.09857659645707	0.0247159146515589	0.116290320211091	0.180104679757704	0.040133104065415	0.138744455581436	0	0.0182027508625611	0.00488488211350361	0	0.348029362693659	0.937857894929171	Low level
GSM773687	GSM773687	0.0036965342368034	0.0086847540080188	0.0161428465522646	0	0	0.163645595789454	0	0.00897652827356681	0	0.10019969951296	0	0.00869705224851343	0	0.238776365714621	0.0516081033686154	0.206739870126694	0.0188687715024515	0.0082698043512593	0.0134676421155988	0.0460711834311448	0.103725614604073	0.00242963416396141	0.02	0.227090366706566	0.996996222256526	High level
GSM773688	GSM773688	0.100564755758925	0	0.0142525097405756	0	0.050626560127691	0.12871795508892	0.00476510586339157	0.0113006720011794	0	0.10694600778216	0	0	0	0.311817793409936	0.0617128180596358	0.112247323479975	0.0301416859624723	0	0.0219269553374661	0.0266679912087363	0	0.0183118661789359	0	0.595980342791938	0.815090361509997	Low level
GSM773689	GSM773689	0.0217684611062903	0	0.0648289028895253	0	0.09971766149614	0.359439511079896	0	0	0	0.0343921272321909	0	0.000428111373272759	0.0169185007207444	0.0240950745620929	0.0499973715876674	0.0608512157358766	0.211290078953676	0	0.0562729832626281	0	0	0	0	0.338074668956123	0.944618955539179	Low level
GSM773690	GSM773690	0.0075252823050464	0.0246611020541477	0.0121923667153919	0	0.00157715475138141	0.273921396855397	0.0184184656649676	0.0229308749599903	0	0.101467016371514	0	0	0.0462608367468363	0.0440396463210603	0.0556425484898472	0.0538590387049252	0.166134312183323	0.00183574475693247	0.0661706967469563	0.0210761980469507	0.0648792716980922	0.0174080466272405	0.02	0.200810331719358	0.995662103388926	Low level
GSM773691	GSM773691	0.0574505054338157	0	0.0322270855096639	0	0.0215868890206755	0.272593931584422	0.00103864508667989	0.0434140752567179	0	0.0654699001613398	0	0.0260598780990115	0.0188860883870956	0.0603194342605811	0.0481365728133221	0.0666613778244118	0.160984038496757	0.0162376798039566	0.0842284704935005	0	0.0150097614208476	0.00969566634720128	0.005	0.306127516397763	0.954725409235283	Low level
GSM773692	GSM773692	0.00152241133828458	0.0563754499576672	0.0041893721179197	0	0.0910910128064383	0.113894556275586	0.0520204444015022	0.0370913437269098	0	0.14297946992085	0	0.0229975438299819	0	0.103196604435499	0.044061658041806	0.122435215841502	0.0422300057169027	0.00789488615830038	0.0939291665495294	0	0.0381243076197599	0.0259665512615605	0.025	0.180882328850208	1.00469470144286	High level
GSM773693	GSM773693	0.0128957004716818	0	0.00572202870392092	0	0	0.275747937396677	0	0	0	0.0844059127908671	0	0	0.0703067138746486	0.0629885982836293	0.0276744689563664	0.127399133530326	0.1040383273991	0.0351769511662919	0.157485081982047	0.00714040080867615	0.0290187446357679	0	0	0.37205402496367	0.927894828166049	High level
GSM773694	GSM773694	0.127740545210789	0.0346511414944688	0	0	0	0.103199068643348	0.0748786218740278	0.117437285121501	0	0.192550279869862	0	0	0	0.0421445009344554	0.119873100278536	0.0707532789581048	0.0902156763149629	0	0.018590314100347	0	0	0.00796618719959699	0	0.3895202611369	0.921366655468267	Low level
GSM773695	GSM773695	0.0280446958532691	0.0114274004910142	0.0137181555521411	0	0.059458320073839	0.213590103790987	0	0.00484070827105721	0	0.22270720431073	0	0.0444303778636981	0	0.0516217575081251	0.0484034593230544	0.103518814240328	0.0556600399360081	0.00971487786365888	0.108569930308234	0	0.0220852386910691	0.00220891592278583	0.015	0.270749783703545	0.976072681588439	Low level
GSM773696	GSM773696	0.0397559967201281	0	0.0351890974144035	0	0.0267623267076995	0.181357857928887	0	0.077138375878845	0	0.0572793950019555	0	0.0308236933000785	0	0.131657796321557	0.0204660987034031	0.116910884219082	0.132041438120364	0	0.11498864284426	0.0133277343683474	0.0183097091919539	0.00399095327903481	0	0.335481444212954	0.942903102644248	High level
GSM773697	GSM773697	0	0.0604135539831791	0.0294764004202558	0	0.0512733585036822	0.0820780736005671	0	0.0442365743186974	0	0.0264184400782534	0	0.0237592830490822	0	0.268268599352366	0.0348147084117051	0.235341319461479	0.0519360562568526	0.0191968612921799	0.0145733191402239	0.0271090807840027	0	0.0311043713474727	0	0.414579766323276	0.910420289344154	High level
GSM773698	GSM773698	0.0089967060034138	0.00884498635894304	0.0512209770685545	0	0.0728140356072329	0.210105069699786	0.0165616044004766	0.00936931953758144	0	0.13143943800781	0	0.0119686185972958	0	0.0806525179105135	0.134715498506523	0.153046557467186	0	0.0187514686014604	0.0738165170310749	0	0	0.0176966852021479	0	0.390049612939237	0.920858846963011	High level
GSM773699	GSM773699	0.0055047134951524	0.00483761552230302	0.0151357631048117	0	0.0214767353264185	0.265999105447548	0	0.000414652256443301	0	0.152207629379542	0	0.0313846856782413	0	0.0961086646948136	0.0501546106883877	0.197095255640281	0.0335354648049632	0.0283752833605454	0.0276979172748037	0.0392677589269468	0.0106351650805196	0.0201689793182786	0.02	0.186237622771485	1.01097207039997	High level
GSM773700	GSM773700	0.0471390680606807	0	0.0242706989519939	0	0.0885751813979716	0.0939249395959376	0.0866689913093502	0.0569973481040519	0	0.240899710787833	0	0	0	0.0619800694655201	0.116167480634456	0.0678183465612436	0.0836187384914616	0	0.000152189163408803	0.0154566098657372	0.0149175010347471	0.00141312657560718	0	0.367367994954884	0.932428142613659	Low level
GSM773701	GSM773701	0	0.0243949478420184	0.0133701581253096	0	0.0200462311731519	0.209071515695857	0.0208119032406863	0.0379012846366029	0	0.0937027278753826	0	0.031592766360155	0	0.0828472866107735	0.0686439684278313	0.13051762210233	0.0483084097453074	0.00173076483801692	0.105926500416608	0	0.092811195135169	0.0183227177748007	0.01	0.294524336093103	0.959494009172312	High level
GSM773702	GSM773702	0.00598700576545444	0.011082163468935	0	0	0.039895665651523	0.110184372318264	0.0332694770801075	0.00694027015913446	0	0.0536803221244978	0	0.0407187278943243	0.0340115190216091	0.186255707014717	0.0562473090932929	0.150052625411391	0.0525341907097598	0.0456989058709776	0.123999777646304	0	0.0440604435505191	0.00538151721918839	0.005	0.304204912682926	0.956776281767117	High level
GSM773703	GSM773703	0.0100179492815753	0.0159461244485378	0.0123075633916253	0	0.107211204378942	0.0373286406531552	0.108050145967072	0.0268612146279208	0	0.100817011515088	0.0434697720913103	0	0	0.166685470899714	0.153364215794269	0.124626627844071	0.0353452892092625	0.00579698189196299	0.0335477090099984	0	0.000316980090192881	0.0183070989053029	0	0.456325490432347	0.889221682764875	High level
GSM773704	GSM773704	0.0380660456393776	0	0	0	0.101052233767884	0.128249067461429	0.00162082116506515	0.0363304925721667	0	0.136647507637223	0.000685808301756018	0	0	0.312095679893506	0.0797597589091026	0.0664470153595734	0.0804160865796536	0	0.0175940557848112	0	0	0.00103542692845167	0	0.504160554406282	0.863967235829212	Low level
GSM773705	GSM773705	0.00139976415578704	0.0166825806044079	0.0240625937760524	0	0.0509111548515278	0.182160253605202	0.0252178919614261	0.00919113965485457	0	0.156706094211211	0	0.0344528089593869	0.00467712280775192	0.0634589168975068	0.0921798165715326	0.093979719225478	0.0542991642967197	0	0.0839415564720317	0.0267265955142054	0.050031106046957	0.0299217203879616	0	0.345675652544692	0.939674587670521	Low level
GSM773706	GSM773706	0.00245770295003894	0.0179272342682973	0.013092942986163	0	0	0.119124058426198	0	0.028537982701202	0	0.0562536391379687	0	0.0379263071673467	0	0.266155773219109	0.0603728201022102	0.237529275122723	0.00991522163181966	0	0.101600293078329	0.00478032419658504	0.0436711382132143	0.000655286798795638	0	0.403590928224054	0.915556863195588	High level
GSM773707	GSM773707	0.0017226448352825	0.00525232318601627	0.0133056991705588	0	0.0298170762889917	0.150710811118868	0	0	0	0.113456145419328	0	0.015588903848928	0	0.138962289143952	0.0563651327519349	0.111675058127399	0.239462108896516	0.000812390519185042	0	0.0707301289890782	0.0381611769270373	0.013978110776924	0.015	0.24965610135391	0.982307758683709	Low level
GSM773708	GSM773708	0	0.0461921841384232	0.03737187808202	0	0	0.279168739265537	0	0.00151253392551368	0.00114376994840296	0	0	0.0357321237503129	0	0.0592049688544305	0.0385857130242502	0.207241963820111	0.132985028614841	0.00890570447324546	0.128563566421291	0	0.00935195249764974	0.0140398731839709	0.015	0.253577429320933	0.974732985265059	High level
GSM773709	GSM773709	0.0690583153031265	0	0	0	0.0242641261570314	0.149062096030436	0.0277276401920748	0.16062812132984	0	0.234138328641356	0	0	0	0.10273781122783	0.128776019193161	0.0430981271284009	0.0342041619427841	0	0	0.0263052528539599	0	0	0	0.44454359834445	0.895834314608929	Low level
GSM773710	GSM773710	0.0270376659573225	0	0.0224060480869654	0	0.048676461226753	0.233259774380091	0	0.0201212148750064	0	0.067397762311719	0	0.00657067802124381	0	0.183140184513071	0.0705357747028617	0.0976860180454074	0.111374332440583	0	0.0800838007732167	0	0.0285727103991346	0.0031375742666243	0.02	0.211189547518404	0.99551398649317	Low level
GSM773711	GSM773711	0.0305359356139426	0	0.049552096555696	0	0.0294583001062122	0.155046859465415	0	0.0181832520719387	0	0.104612691575306	0	0.0554771775741586	0	0.209520083227735	0.0556365065992407	0.136087835272853	0.0270262956372338	0	0.0826802218066487	0.0225660803827355	0.0182685306163954	0.00534813349448909	0	0.329155896235555	0.947526794552793	High level
GSM773712	GSM773712	0	0.0174870631416057	0.0460336834365852	0	0.0355136919987332	0.225883506332027	0	0.0197531632052876	0	0.05231751745937	0	0.0166224034283892	0	0.139766452186703	0.0462818537270712	0.159561084622742	0.0246133791689674	0	0	0.15044746120944	0.0657187400830781	0	0.085	0.131653798978863	1.03299370950941	High level
GSM773713	GSM773713	0	0.0583965824856865	0.0228913405971604	0	0.0393244015587862	0.217773391435537	0	0.00897013042192308	0	0.135085796675465	0	0.016109746920872	0	0.114775455865636	0.0780617856295013	0.120686065863524	0.0502466656084139	0	0.0987983392098373	0	0	0.0388802977276574	0	0.508561814896389	0.866940871142991	High level
GSM773714	GSM773714	0.00811873642312731	0	0.0328752848532405	0	0.0345198290573962	0.163910295718337	0	0.015911533144788	0	0.0421169477525475	0	0.0239428255946232	0.0154037475740393	0.0557218584892269	0.0181877957234553	0.0712223217311992	0.267289975588666	0.0935103582547021	0.0730053729136354	0.0235557907815761	0.0396175277358893	0.0210897986635504	0.015	0.246287536018765	0.978630122098426	Low level
GSM773715	GSM773715	0	0.0625617111152645	0.0252034870443149	0	0.0439784200977972	0.104692513959362	0.00855746530223747	0.0362096431070988	0	0.0614422131557823	0	0.039510016456383	0.011943003993372	0	0.17561861123571	0.134767092651198	0.0997374669209417	0.00798705870782376	0.0929837349734489	0	0.0846227040538108	0.0101848572254546	0	0.347237328761073	0.939762289517338	High level
GSM773716	GSM773716	0.0333739033012059	0	0.0456141116709969	0	0.049693836082777	0.10870692784753	0.0208822846049387	0.0223911407471092	0	0.158390453695272	0	0	0	0.129185405512602	0.0531278460319819	0.0723897032064364	0.172471405197295	0.0629933543840428	0.0244111783594476	0.00335435472315206	0.00329286268350825	0.0397212319517045	0	0.398714689553337	0.916269666489471	Low level
GSM773717	GSM773717	0.00511290875780007	0.0528041037440948	0.048804552273839	0	0.0472387745893599	0.1577884289668	0.0298367929221264	0.125093753184666	0	0.179448598241955	0	0	0	0.0994948269690394	0.147240911654086	0.0675365452337173	0.00856088441155301	0	0	0.0250699899100109	0	0.00596892914095175	0	0.377910431615475	0.929416120698999	Low level
GSM773718	GSM773718	0.102203792468374	0	0.0198554656911357	0	0	0.223117843534396	0.0120983237209621	0.0649163137434661	0	0.138566674010104	0	0	0	0.0756240274262481	0.0874641019364093	0.05729190448392	0.13655013829695	0.000236900899174396	0.0699113333526114	0	0.000449385193331788	0.0117137952429175	0	0.411849076240983	0.910436913853943	Low level
GSM773719	GSM773719	0	0.0545209472901051	0.0326353874051633	0	0.0885478029080797	0.179860872935899	0	0.000224068183681474	0	0.123368654217581	0	0.0189732293573061	0	0.0331637448267226	0.0470075574407108	0.117173371145087	0.13195086878352	0	0.151014955047936	0	0.0143683871331354	0.00719015332507119	0.015	0.257260372976437	0.973735682988522	High level
GSM773720	GSM773720	0.00703877977064498	0.00146085705038408	0.0229721099966824	0	0.0702104646095361	0.22556325450673	0.00602855083722561	0.00190622711582658	0	0.101109568511617	0	0.0152578745293962	0.003911290467269	0.058654427387107	0.148950444682656	0.155903200001717	0.0469109963057406	0.0389734757873339	0	0.0503087923802148	0.0342351411854409	0.0106045448744774	0.015	0.258987573223669	0.983192754904361	High level
GSM773721	GSM773721	0.0168091735305043	0	0.00992209418449666	0	0.0968127663775019	0.261379656901399	0.0164670986153625	0.0128955531707831	0	0.107712231741355	0	0.0265951317174636	0.0452045252576186	0.0795482776387052	0.0263191157862033	0.0565004480508013	0.059389833066352	0.032128138582506	0.0995458581492285	0	0.0317321281174349	0.0210379691122838	0	0.351131394561694	0.937650971999397	Low level
GSM773722	GSM773722	0.0524095210887673	0	0.00832034066823446	0	0	0.152597874354307	0	0.0193511432929147	0	0.0853031609491091	0	0.00466471597825507	0	0.119426948414081	0.0452836766243382	0.159069251798989	0.164556917389021	0	0.0974820067048192	0	0.0541635185416109	0.0373709241955531	0	0.482888939043396	0.880691757068449	High level
GSM773723	GSM773723	0.0121045879910508	0.030725179134971	0	0	0.0313191819494229	0.0111037774374727	0.05535512279882	0.0720826276683372	0	0.185993590578846	0	0.00629072139694299	0	0.182565560864544	0.0673348103076176	0.0964963898238814	0.150455986843618	0.00154170575181934	0.020759835394383	0	0.0430134912111349	0.0328574308471385	0	0.385440222286988	0.922311101550329	Low level
GSM773724	GSM773724	0.00948729462221258	0.0339422738016916	0.0196663896554845	0	0.0765708888132118	0.12604763030643	0.0243296926144727	0.0257990451931223	0	0.157550956490628	0	0	0	0.116408138228742	0.101218900369081	0.076769397600809	0.161652551571837	0	0.0422701045872049	0	0	0.0282867361450727	0	0.375174579924462	0.926614340111377	Low level
GSM773725	GSM773725	0	0.033751774676414	0.0241117607128982	0	0.128176773866288	0.0846407055450009	0.011874814343914	0.0384757837623479	0	0.248418635158009	0	0.0188399268576059	0	0.0031972917575946	0.103759025802663	0.0732590301650529	0.126045277875045	0.0157619617565462	0.0789841692263822	0	0.00113828324008106	0.00956478525415684	0	0.385173182493841	0.923542650016736	Low level
GSM773726	GSM773726	0.0298221969347944	0	0.0212449639657051	0	0.044124273903165	0.213566302324113	0	0.00415107996337075	0	0.126228976816712	0	0.0447907722396307	0	0.227662135823838	0.0644775462082141	0.0836253075378187	0.0585717384077733	0	0.0640956673611096	0	0	0.0176390385137555	0	0.43067271075637	0.901797853754904	Low level
GSM773727	GSM773727	0.0332143070844058	0	0.0618176243878362	0	0.00525003788641096	0.181757810476998	0.00667858364146741	0	0	0.0388954474530438	0	0.0160531691154903	0	0.15069360721055	0.0619036667205294	0.191276881168099	0.0919367371753875	0	0.0814231479633162	0	0.0354218971334079	0.0436770825830572	0	0.372108837909791	0.927735624623373	High level
GSM773728	GSM773728	0.060418354207031	0	0.0181644524654208	0	0.0316857144168531	0.193091386109304	0	0.0109891012533406	0	0.164383194504953	0	0.0420562345343407	0	0.0412696925612862	0.0610369340126316	0.0813295600322429	0.152107889346839	0.00624799254224825	0.103951023164346	0	0	0.0332684708491634	0	0.374078653265265	0.926923928110449	Low level
GSM773729	GSM773729	0.0640961960430154	0	0.0170582776312971	0	0	0.185299727309992	0.0162378202664074	0.00561493617692144	0	0.0635621899253879	0	0.0282234022111564	0	0.0725789472589402	0.104708727030287	0.151705317335935	0.102737134777664	0.00128852686810928	0.160149736822702	0	0.0122361231537	0.0145029371884838	0.02	0.188551981672138	1.00057552541807	High level
GSM773730	GSM773730	0.00960901413637156	0.00900521305562338	0.0590664180172006	0	0.0885028679373346	0.108515973341297	0.0618281436347135	0.0138380597161304	0	0.0887839536945365	0	0.0138901273069481	0	0.17350145463061	0.0963157052201507	0.150539594026515	0.0372515487262196	0	0.0555452750083352	0	0.0187652099212904	0.0150414416267236	0	0.373921889709352	0.927183577607666	High level
GSM773731	GSM773731	0.0035167640486802	0.0189223339170751	0.0284029269143996	0	0	0.242730896342088	0.04172309833932	0.000819712859317695	0	0.0254250663196442	0	0.0708825059671723	0	0.0538683009904156	0.0706152293022647	0.0350569438835387	0.181373546288081	0.0150100878051768	0.137682808785278	0	0.062926639971068	0.01104313826648	0	0.394357602421099	0.918432946389634	Low level
GSM773732	GSM773732	0.00364102212097943	0.042529577219392	0.0149485583173189	0	0	0.352622729614032	0	0.00382308021715931	0	0.00391102638367655	0	0.0455996569403654	0.0863148297752976	0.0588293007350795	0.0384587844690097	0.122565153429029	0.106760528334171	0.0227966979028366	0.0911107590355035	0	0.00608829550614935	0	0	0.397984878923843	0.917070283479246	High level
GSM773733	GSM773733	0.0416774495235342	0.00218680375532005	0.0370377221605876	0	0.0814690388754001	0.255136956369902	0.0349200110230595	0.0408433099964105	0	0.105779399706297	0	0.0086108956653954	0	0.0623583902964853	0.0941874390262576	0.186527331852818	0.000552969865174344	0.00953443849691683	0.0234419734069505	0	0	0.0157358699794901	0.01	0.288905010187117	0.967588269823237	High level
GSM773734	GSM773734	0.00533800582872809	0.0176573170798379	0.013675219575604	0	0.193752538214019	0.131454858137564	0.0314653255064609	0.00946573307959113	0	0.20531810614105	0	0.0365340766447057	0	0.045448172176991	0.0972033761126554	0.0833912796893744	0.0203193270311226	0	0.0914388935746225	0	0	0.0175377712076725	0	0.442774271621873	0.895963944428239	Low level
GSM773735	GSM773735	0	0.00455520609666525	0.0453515275099841	0	0	0.361542012861108	0	0	0	0.0126048381588345	0	0.0184899774768807	0.00678599718374685	0.0566955964942378	0.032041521053778	0.102008089931698	0.101955807113728	0.0219863039865245	0.201499136828953	0	0.00574865291925348	0.0287353323846079	0.015	0.249844041062922	0.978282856067182	Low level
GSM773736	GSM773736	0	0.0447466098156958	0.00212269388950001	0	0	0.162093073613429	0	0.0353230889826358	0	0.0911838395912357	0	0	0.134065742785254	0.0258388471562085	0.0565778759741807	0.0370552844745313	0.268713583504949	0.00428888106401683	0.137990479148364	0	0	0	0.015	0.259773299500116	0.972538587792667	Low level
GSM773737	GSM773737	0.0809420871984804	0	0.00595360363555004	0	0.12520039302044	0.101398232109717	0.0473747678099251	0.0862719594130567	0	0.0681560359222783	0.0141464098015705	0	0	0.117193257991723	0.0896142667194751	0.0950418485324653	0.0969668185117418	0.0318967618023287	0.0242267747466877	0	0.00118396460946602	0.0144328181750948	0	0.395739068239747	0.917660356246587	Low level
GSM773738	GSM773738	0.011556511298158	0.0489952198462687	0.017796416294384	0	0.13603574224531	0.13405683554556	0.0284007908340267	0.0711795838526868	0	0.075898459991497	0.0699701907725652	0	0.0150000041474917	0.0152565208368351	0.0586850503937785	0.207417176155093	0.0589460305585362	0.0197204148777673	0.0309422445668905	0	0	0.000142807783151402	0.025	0.177956286784175	1.01039381981512	High level
GSM773739	GSM773739	0	0	0.0738679814457726	0	0.0474046810294254	0.290450985406703	0	0.00783093138094258	0	0.0329032929622692	0	0.0314115416996894	0	0.147545423219084	0.0443106729788332	0.164654872110614	0.0113394397394912	0.0162025552913899	0.0993678683105157	0	0.030353535905248	0.00235621852002194	0.02	0.219839083830571	0.992228670476635	High level
GSM773740	GSM773740	0.00304968566984949	0.0461495071777563	0.00359156153419075	0	0.0860008629264256	0.178481302971718	0	0.048634848246419	0	0.140125632940228	0	0.0732102203924293	0	0.0756393038822914	0.0595932219482897	0.0419042875489028	0.134467885680755	0.00793659664621989	0.0751695121825813	0	0.013586063075436	0.0124595071765065	0.02	0.217344014971477	0.997437311969664	Low level
GSM773741	GSM773741	0.013926871815629	0	0.0590764407021334	0	0.0948598427088653	0.233818403474179	0	0.0179652753762093	0	0.103621482034413	0	0.048638480110239	0	0.0579509475514435	0.0853412214860391	0.165370623523539	0.0133686334592929	0.00825214035951196	0.0978096373985066	0	0	0	0	0.479773469901336	0.878522435251616	High level
GSM773742	GSM773742	0.0074816572837946	0.0612908682542779	0.00854297113027887	0	0.105691325434078	0.201667436924674	0	0	0	0.0259790794841686	0	0.0249989030815101	0	0.0579227734234612	0.0799951963830623	0.128630743914575	0.106635854719265	0.0656885663691709	0.0921769328455933	0	0.0110417831084352	0.0222559076436553	0	0.335464404407774	0.942985511904906	High level
GSM773743	GSM773743	0.027780420567321	0	0.0638059409614302	0	0.000953989119042673	0.211132326918508	0	0.0258010469526936	0	0.0681072048290685	0	0	0.0722874295990971	0	0.0478378987973107	0.116215817172116	0.197545466189546	0.0258282159738623	0.142704242920004	0	0	0	0	0.354201116982871	0.934743626009006	Low level
GSM773744	GSM773744	0.0191352554101137	0	0.0438357979741013	0	0.0129709562100232	0.164457538900456	0.00179246580424819	0.0512485499695837	0	0.157217515537533	0	0.0158150027817106	0	0.102988148724022	0.0522784605482867	0.160812951244132	0.0922946143688779	0.0155693118285801	0.0936739118139671	0	0.00390629092220624	0.0120032279621585	0.02	0.224645665587463	0.987781585634263	High level
GSM773745	GSM773745	0	0.0293108642442093	0.0136047592532868	0	0.0454321206213379	0.177215775311387	0	0.0585697162222336	0	0.0849628170093598	0	0.058276614825718	0	0.219183100589122	0.0873338414397274	0.110309077891341	0.0360804712653095	0	0.0622509444456325	0	0	0.0174698968813353	0	0.370962660561489	0.929921058688908	Low level
GSM773746	GSM773746	0.0217483726360809	0.00593737014704641	0.0250630853684442	0	0.0427640310879762	0.16659399746374	0.0280615858971288	0.013166397703654	0	0.128621956956139	0	0.0143195794448049	0	0.07370813318715	0.0956115207948676	0.106955132360105	0.19915470398809	0	0.0646302207661563	0	0.00026304035616858	0.0134008718424488	0	0.433766867222845	0.901127400865115	Low level
GSM773747	GSM773747	0.0352718242363974	0	0.0416975153897878	0	0.0756919206174105	0.154534592421981	0	0.112930419069503	0	0.185645949256669	0	0.0856089415201111	0	0	0.00951483586357144	0.101314183659792	0.0319536161801149	0.0634098732444149	0	0.0938135586099903	0.00861276993025568	0	0.19	0.0890509071430544	1.06918271795053	Low level
GSM773748	GSM773748	0.00493947414491215	0.0452228420184637	0.0296799354484762	0	0.027193190093518	0.388822765983604	0.00912334748320264	0	0	0.123774240913992	0	0	0.00530903363235822	0.0635675746013884	0.0193918241882646	0.0728663022516265	0.07554306459986	0.0219831477750374	0.112583256865296	0	0	0	0	0.470671825384965	0.882878741410464	Low level
GSM773749	GSM773749	0.053900855808011	0	0.0480894151513622	0	0.0545141205658284	0.126614751008554	0.0245699060503636	0.00301277231977006	0	0.0730157749121633	0	0.0218104021606448	0	0.103828580201292	0.0933349279907628	0.0909431510919454	0.166990587939334	0	0.098002406048299	0	0	0.0413723487516696	0	0.397142541523269	0.917140238025201	Low level
GSM773750	GSM773750	0	0.0187700221882251	0.0145811086862376	0	0.0222535191795246	0.14486956269666	0.0250215093817117	0.0108078107356637	0	0.0410816441602279	0	0.00211280636477939	0.0226742587035968	0.126425958934964	0.0413243176123229	0.159703737106238	0.0451756251795669	0.00803388778034995	0.155313512893237	0	0.155527845201641	0.00632287319505419	0	0.449438499516931	0.895209354670751	High level
GSM773751	GSM773751	0	0.0430328645662734	0.013966627900592	0	0.0452925421915492	0.234262852260764	0.0106624818592372	0.0552430045832928	0	0.134346303713426	0	0.0193114788710652	0	0.0285080815444491	0.056268107972441	0.0649129564047992	0.100988722697139	0.0571892256536664	0.125845420264128	0	0	0.0101693295171771	0.015	0.249625217210567	0.980592413642182	Low level
GSM773752	GSM773752	0.077239165257389	0	0.0404090227970049	0	0	0.220551324599173	0	0.0638582530570337	0	0.0960093182146287	0	0	0	0.0472143318645889	0.0106669449785369	0.21417918335545	0.0361796433131451	0.023783410994894	0.145456990759697	0	0.024452410808458	0	0.01	0.285001343811392	0.963135766954958	High level
GSM773753	GSM773753	0.00479656557430205	0.0160242291062541	0.0219383300629829	0	0.0876832853908714	0.209827950008191	0.0244065368530704	0.0113421737611847	0	0.165480931544803	0.00186934170867228	0	0	0.0867439632947753	0.0847352385095491	0.0785988275483326	0.0873812481690659	0.0330454729783884	0.0692389043929764	0	0	0.0168870010965806	0	0.362995943804862	0.93253774126931	Low level
GSM773754	GSM773754	0.036408035255325	0.00259132576562192	0.0162679985438605	0	0.093770407288955	0.201037481427286	0.0203420227979995	0.0934851510468876	0	0.170990876004841	0.0089921604626341	0	0	0.0828185027667132	0.106602239512848	0.0444355812138666	0.0465695400997422	0.0147741037136922	0.0447275133210358	0	0.00749993363968361	0.0086871271390086	0	0.474544693457598	0.879549806203065	Low level
GSM773755	GSM773755	0.0439664848364884	0	0.0264784773523305	0	0.0154709092400586	0.151048464373815	0.00613229396956271	0.00221993161705043	0	0.156623239006269	0	0.0617448034965979	0	0.0229206622769188	0.0875414453393427	0.200796903472705	0.0963188748475486	0	0.10884059733908	0	0.0184238423217067	0.0014730705105257	0.045	0.154967506804209	1.01813172672637	High level
GSM773756	GSM773756	0.0169945236371564	0.0695779144560853	0.0186989103979855	0	0	0.179428286329856	0.0332900865090793	0.107261570746318	0	0.207156859934339	0	0	0	0.15443229070753	0.143271399445516	0.0310674165120659	0.0131862995713314	0.00242012886581428	0.0131209237655709	0	0	0.0100933891213517	0	0.436775604547884	0.899350445362968	Low level
GSM773757	GSM773757	0.0075725225722898	0.0250224765657836	0.0384773463958278	0	0.0102514395807711	0.159438163257528	0	0.0469778053668653	0	0.0912664711134799	0	0.0229338093756939	0	0.119598900392475	0.092510039581891	0.153121479562847	0.100518853672541	0	0.106795062410306	0.00485251416330133	0.00647475692254755	0.0141883590658513	0.02	0.213067835303567	0.991976216473596	High level
GSM773758	GSM773758	0.0203721413871788	0.0020892138142469	0.05917829023741	0	0.170246726123616	0.235515709049696	0	0.0242951168193231	0	0.21786209655463	0	0.0390875957777283	0	0.0269591394932434	0.0450771421519124	0.0822003019192854	0.0267865352671421	0.00512617000247014	0.0247352812846953	0.001798557903314	0.0019937093864801	0.0166762728276284	0	0.410520284332898	0.91496295650712	Low level
GSM773759	GSM773759	0.00278745794843253	0.023077780029595	0.0205052505247301	0	0	0.123661274558795	0	0.0714021505562054	0	0.0787850274183203	0	0	0	0.116083376292526	0.0576279147946778	0.26674338161236	0.021876937191297	0	0.217409773522494	0	0	3.96755505673626e-05	0.015	0.256857255968302	0.977465318015215	High level
GSM773760	GSM773760	0	0.100559500085723	0.00154767220401811	0	0.110575146970525	0.176996773968076	0.000149945063248406	0.0237198334511563	0	0.11271684214349	0	0	0	0.0268411781003087	0.0465560797743826	0.0775008825377317	0.247553983827375	0.0233151836927494	0.043344312405392	0	0	0.00862266577582261	0	0.410343063443844	0.911337213286568	Low level
GSM773761	GSM773761	0.100042180927141	0	0.0179194741996122	0	0	0.242253754223281	0.00978160485236517	0.0315729955987377	0	0.119441556585979	0	0	0	0.143397696679764	0.0171054669864392	0.0681927901275775	0.0896353828542982	0.0220989829577716	0.133309279233321	0	0	0.00524883477371287	0	0.398572904282724	0.916589268182021	Low level
GSM773762	GSM773762	0.0176421470894869	0	0.105373239289438	0	0.02003002083056	0.273547592958223	0.00821995583014388	0.0176096221110958	0	0.127207114288984	0	0.012050079584474	0	0	0.124060809070623	0.202294694566199	0.00826096472024148	0.0030206615917722	0.07132305890625	0	0.00309282301764537	0.00626721614486373	0.015	0.271304179895148	0.975149622858318	High level
GSM773763	GSM773763	0	0.0263547038120573	0.0208571422182822	0	0.0580149974604058	0.233764217714484	0.000230924329911386	0	0	0.097698316727628	0	0.0349355246741312	0.0120463194832429	0.0621306564026281	0.0391695626487754	0.129359708835637	0.137196613018377	0	0.0623407733030445	0.0124977435472488	0.0555040226634214	0.0178987731607249	0.02	0.213086539898202	0.992161480161013	High level
GSM773764	GSM773764	0.0257720145208325	0.0181611127877762	0.0845923702046929	0	0.0728055547449784	0.0716541897899858	0.0621242835574527	0.0437312077155547	0	0.112908784330175	0.0228611467077102	0	0	0.0939533741513503	0.240527054602309	0.116778540944863	0.0158643190057138	0	0.00670388262196082	0.00596254861141395	0	0.00559961570323031	0	0.410893005884492	0.915550545513328	Low level
GSM773765	GSM773765	0.0446057417246391	0.0257472332565703	0	0	0.0881284634461788	0.212545050118826	0.00848844785860135	0.0317533475607805	0	0.178437772871412	0	0.0127671050568297	0.0622435853349898	0.0462977339445651	0.0310815368320301	0.0555838178879092	0.0592498866903029	0.0263821312911297	0.116688146125235	0	0	0	0.005	0.313178483540595	0.954915426261949	Low level
