# Supplementary material for: Significance of macrophage infiltration in the prognosis of lung adenocarcinoma patients evaluated by scRNA and bulkRNA analysis
Source: Front Immunol. 2022 Oct 12;13:1028440. doi: 10.3389/fimmu.2022.1028440 (PMC9597471; doi:10.3389/fimmu.2022.1028440)
Supplement: Supplementary file 1 [file DataSheet_1.zip › SupplementaryTable2_GSE50081_cibersort.txt]

ID	B_cells_naive_CIBERSORT	B_cells_memory_CIBERSORT	Plasma_cells_CIBERSORT	T_cells_CD8_CIBERSORT	T_cells_CD4_naive_CIBERSORT	T_cells_CD4_memory_resting_CIBERSORT	T_cells_CD4_memory_activated_CIBERSORT	T_cells_follicular_helper_CIBERSORT	T_cells_regulatory_(Tregs)_CIBERSORT	T_cells_gamma_delta_CIBERSORT	NK_cells_resting_CIBERSORT	NK_cells_activated_CIBERSORT	Monocytes_CIBERSORT	Macrophages_M0_CIBERSORT	Macrophages_M1_CIBERSORT	Macrophages_M2_CIBERSORT	Dendritic_cells_resting_CIBERSORT	Dendritic_cells_activated_CIBERSORT	Mast_cells_resting_CIBERSORT	Mast_cells_activated_CIBERSORT	Eosinophils_CIBERSORT	Neutrophils_CIBERSORT	P-value_CIBERSORT	Correlation_CIBERSORT	RMSE_CIBERSORT	class
GSM1213669	GSM1213669	0.0133067481394681	0	0.123827489380807	0.138089924138384	0.0533359621706066	0.0433331580308824	0.00413043061017187	0.00309752238848927	0.00679664528642556	0	0.0127960521933656	0.0177580291035278	0.0230758106879502	0.236357760178029	0.0219986255242951	0.236685580252136	0.00390250145776502	0	0	0.0569404271731785	0	0.00456733328451814	0	0.448832457139352	0.893145189420158	High level
GSM1213670	GSM1213670	0.0371018553698894	0	0.10186779280158	0.0336839893852357	0.0497451108372535	0.145165138131879	0.018948271607732	0.013156314589243	0	0.0180480270317185	0	0.0482802381598535	0.033544471396951	0.0170309754821503	0.0574521442612813	0.329022288036907	0.0244165608061314	0.0212636633851659	0.0462255240599808	0	0	0.00504763465704771	0	0.359056973750037	0.93359221249873	High level
GSM1213671	GSM1213671	0.0166429034716766	0	0.0754824584344609	0.079108209958731	0	0.202940876460913	0.0171043572253837	0.0302524142214863	0.00104398631942308	0	0.0107822288524431	0	0.00870267907952122	0.0331363435136122	0.0668426452596891	0.268611433990336	0.0655205994489321	0.0111153626368731	0.108636653264007	0	0	0.00407684786251218	0	0.419724060320462	0.907698616266376	High level
GSM1213672	GSM1213672	0	0	0.129126877761483	0.106539954622924	0	0	0.0605751401946621	0.0905554384003185	0.0233474093216716	0.0252431076210373	0	0.00517430510378861	0	0.250158780098285	0.0417874880659734	0.246001310151038	0.00658248431802786	0	0.0113233060820483	0	0	0.00358439825874255	0	0.544192715334237	0.843493307260505	High level
GSM1213673	GSM1213673	0	0.0509460904069452	0.0394757057894034	0.00667270588045741	0.00955947959519059	0	0	0.0368400496770453	0.016391260855602	0.0306413002320885	0.0177956501479448	0	0	0.491258258642287	0.0125134686195007	0.257193044149787	0.00833052028814165	0	0.00471804799882847	0.013337552825118	0	0.00432686489166069	0	0.764191721146503	0.668282562940803	High level
GSM1213674	GSM1213674	0	0.108413376561083	0.195376182957272	0.100148368749107	0	0.0276874268593873	0.11555677041698	0.0304316675738288	0.00103114529176371	0.0371648175479449	0.0020556458086054	0	0.00787684791515162	0.0933276313378994	0.0377216822732161	0.16977110002724	0.0392306261737384	0	0.0283788348304383	0	0	0.00582787567634471	0	0.532799398961081	0.849687042231297	Low level
GSM1213675	GSM1213675	0	0.0140414646350712	0.304235098093224	0.0868077652266258	0	0	0.00771720628509696	0.0409880903324063	0.0238474514716265	0	0.000520400470983393	0.0259235006925244	0	0.228327835284655	0.0309673934759086	0.186620338981865	0.00676078911855655	0	0	0.0388660430657271	0	0.00437662286572904	0	0.606693642330924	0.795869078020291	Low level
GSM1213676	GSM1213676	0	0	0.0813479602369366	0.380120650716707	0	0	0.267909153060047	0.0499362243005575	0	0.0230765317612437	0	0.00178305056892797	0	0.122107251627752	0.0256165462826723	0.0481026314451554	0	0	0	0	0	0	0	0.335764305992306	0.953303988876811	Low level
GSM1213677	GSM1213677	0.0474788696408358	0	0.298478032915488	0.0934154332576449	0.0542168611194665	0	0	0.00306018216245161	0.0375539127592105	0	0	0.0145019420701461	0.0184199114250933	0.198496351031797	0.0188604079361129	0.154073107485112	0	0	0.00429555653863008	0.0356472875852291	0	0.0215021440727824	0	0.547605220773784	0.836140424536284	Low level
GSM1213678	GSM1213678	0.0181618829830394	0	0.123564644637303	0.0019484781705123	0	0.0824459944792106	0	0.0113733399788705	0.0181696676284889	0	0	0.0198634749355194	0.0132973668930783	0.202211238592945	0	0.242130780666343	0.150569850570307	0.0127394159593825	0.0847418976987465	0	0	0.0187819668062533	0	0.474275367755941	0.880941209878103	High level
GSM1213679	GSM1213679	0.0204136715720573	0	0.243407965752026	0.091762863436451	0.0356160924872561	0	0.00318419332995153	0.0836447536333131	0.00600354569718582	0.049644364971503	0	0.0562382223581883	0.0303799670084107	0.0561206116514914	0.00835467273406453	0.210139528888125	0.0107423247300127	0	0.0907932504586706	0	0	0.00355397129129325	0	0.589254504347037	0.815515479922308	High level
GSM1213680	GSM1213680	0.0163739725915458	0	0.108064748117395	0.0464301157948404	0.028822218155653	0.148279247937038	0.000279706822050833	0.0141614919576211	0	0.0190902761634909	0	0.0437763197873692	0	0.219571004034105	0.0718415862356132	0.212539960241665	0.0382491383677605	0.00597862243266963	0.0211107541142494	0	0	0.00543083724693356	0	0.44948732705814	0.892721734432164	High level
GSM1213681	GSM1213681	0.0426067618400546	0	0.202839253004238	0.104127206302574	0.013649901760024	0	0.0197446360453447	0.0982122701661391	0.041103110611736	0.0106302654191866	0	0.0182458098722935	0	0.170420381690111	0.0174889218047668	0.170653555004934	0.0235679456047197	0.018492340438366	0.0139952793950108	0.0217829598650355	0	0.0124394011754657	0	0.493584706216687	0.869527686432314	Low level
GSM1213682	GSM1213682	0	0	0.27189203058926	0.0617393004694309	0.0453783408605896	0	0.0156687369803064	0.0222132093419317	0.00601223902664971	0.00228248553653223	0.0277848726342926	0	0	0.216805427989207	0.0339982927635172	0.184093633341747	0.0693350976076652	0	0	0.0349561424995596	0	0.00784019035931107	0	0.603822108714149	0.801151015574005	Low level
GSM1213683	GSM1213683	0.016395775445643	0	0.128033988788331	0.035464083546824	0.0501182622447671	0.0614904222759714	0	0.0582944834040816	0.0498425380972243	0.042838143370879	0	0.0325073530830275	0	0.17139011778277	0.0336792040692486	0.17596443878072	0.0628031697493728	0	0.0686737666319142	0	0	0.0125042527292251	0	0.41824440145088	0.907793120410452	Low level
GSM1213684	GSM1213684	0	0	0.225896860361858	0.0825010066121674	0.0313025967707406	0	0.0157537547082172	0.0675209264884722	0.00893010877506319	0.0484925475922503	0	0.0531137152221859	0	0.218492667606577	0.0352888813148758	0.188621800949364	0.0067272353244915	0.00250866487037594	0	0.00699825357501522	0	0.00785097982834587	0	0.498477740507383	0.866278855275372	Low level
GSM1213685	GSM1213685	0.0636069758271811	0	0.173886534091113	0.0572884737313494	0.0571085919146425	0.145129825528671	0.00720361233359736	0	0	0	0	0.0151122734326452	0.0285452041087376	0.0580808160442747	0	0.188989112296097	0.0768464511484106	0.0301676782239458	0.0934741058443176	0	0	0.0045603454750174	0	0.449773533789745	0.893247240815093	Low level
GSM1213686	GSM1213686	0.0354310266747888	0	0.0803198490329266	0.16127080265155	0.0313174304207039	0	0.0547234694433735	0.0712983633304769	0	0.0389129550978407	0	0.0947845610925057	0	0.0737832118892119	0.0658358288749159	0.231710045817853	0.00545195200260196	0.0173522544906655	0	0.01867306568869	0	0.0191351834918952	0	0.343931681726974	0.942596993074381	High level
GSM1213687	GSM1213687	0.0389404457716955	0	0.115175909523779	0.0965240610516044	0.0653344745105122	0	0	0.0959252519378707	0.0200606730096857	0	0	0.0775846701446961	0.0482860386604255	0	0.026957699116785	0.244623526971586	0.0660843817139654	0.0179078963512636	0.0727453342868152	0	0	0.0138496369493154	0	0.372076416043562	0.927718327561004	High level
GSM1213688	GSM1213688	0	0	0.171787055419157	0.025652916831117	0.0304267088054507	0.115334637507479	0	0	0.00119543260472994	0	0	0.0469276469395363	0.0127888013075601	0.0285824103339342	0.0122003300605392	0.229862479352011	0.203747760893092	0.0272417773879037	0.0884762553921769	0	0	0.00577578716531395	0	0.399554830619511	0.916489746606851	High level
GSM1213689	GSM1213689	0.0313806575856844	0	0.11858449094692	0.0561782938397936	0.0555069635683459	0.0461020633264445	0	0.0467251438603821	0.0284765428437322	0.0448840772295189	0	0.0200294530849954	0.0948709203257477	0.0639578307986573	0.0251734099542244	0.186918248415425	0.0910263327657615	0	0.0881548558047056	0	0	0.00203071564966214	0	0.462719283246279	0.889678841711283	Low level
GSM1213690	GSM1213690	0.020132759845787	0	0.0994503334180779	0.0677949954417794	0.0259860527891302	0	0.0134295023084129	0.0096528282682582	0.0399579997167757	0	0	0.01076571693671	0.150719452830483	0.0954815198878691	0.0190620444228337	0.270516696387798	0.0976935554169	0.00401703209942299	0.0590180134091548	0	0	0.0163214968206074	0	0.44054586157707	0.898023993963331	High level
GSM1213691	GSM1213691	0.0814873992666238	0	0.243052174340919	0.0146528391404991	0	0.0840155818334047	0.000527211598634248	0.0135077938280621	0.0110482464621407	0.0154715479432507	0	0.0098860067264762	0	0.242464680121103	0.0297648285134889	0.161904678038215	0	0	0	0.0658506298658927	0	0.0263663823212902	0	0.543442714700445	0.838906949454526	Low level
GSM1213692	GSM1213692	0.0233119873716072	0	0.0881220734797188	0.0833253837525202	0	0.0857862372277651	0	0.0401941924872626	0.0731090759859882	0.000296225699220926	0	0.0273174766869222	0.0527800819978902	0.108649193220645	0.0400856265072932	0.152188589759295	0.165190133276351	0.0032993660816623	0.056344356465859	0	0	0	0	0.404000832370637	0.914399816074912	Low level
GSM1213693	GSM1213693	0	0.12000527412391	0.454819193904115	0.0408780680576342	0.0105993684108708	0.0816720833915799	0	0.0394870338154923	0	0	0	0.0382939107335587	0.0338763442479222	0.0698100708907573	0	0.010276080450043	0	0.0753842369348591	0.0248174123302117	0	0	8.09227090462653e-05	0	0.478249521578556	0.917715897967658	Low level
GSM1213694	GSM1213694	0	0.0208569029552614	0.145453843695078	0.0297575890538158	0	0.0799168335979466	0	0	0.00725801082465855	0	0	0.012054366066127	0	0.139893936812033	0.0664047084801728	0.39132873474024	0.0115130757176608	0	0.0378406924393361	0.0478587296741201	0	0.00986257594354962	0	0.485194102532455	0.873994490605698	High level
GSM1213695	GSM1213695	0.00285318776324217	0	0.065949668426008	0.223905510052198	0	0	0.114778965304958	0.105376093501394	0.0173381521818253	0.0234757475216342	0	0.0435474641342658	0.000440059685872941	0.057420225095162	0.112540474025279	0.153361692197349	0.00932102360874637	0.0106856315386233	0	0.0424030942804304	0	0.0166030106830104	0	0.462985114648121	0.885697331882248	Low level
GSM1213696	GSM1213696	0.0583287765117766	0	0.184694337381844	0.0739231266465284	0.0212254476972761	0.0684116168124055	0	0.0662035450437648	0.0133739899807116	0.00759350975508629	0	0.016840834657487	0.0219886680203861	0.0573989579643409	0.0640053625122699	0.209922541034457	0.0556558325100215	0	0.0785988079890052	0	0	0.0018346454826383	0	0.508311630561839	0.863826276512977	High level
GSM1213697	GSM1213697	0	0.00747598202764441	0.10818593515467	0.155447318377313	0	0.0678524872658421	0.0587819712724969	0.0776336170122108	0.00742769172038514	0.0240362926554623	0	0.00723245413917372	0	0.119379328247462	0.0612630854175845	0.208110794958101	0.0597623083756168	0	0	0.0317538982756949	0	0.00565683510034247	0	0.469922746376838	0.883816645175787	High level
GSM1213698	GSM1213698	0	0	0.104647767214346	0.271188400321663	0	0.0305256666665285	0.171128910131566	0.0415105984616919	0.010326606502017	0	0	0.026194767918879	0.0296524689770539	0.0377709048356293	0.0683293480600078	0.139598709392037	0.025467067505643	0	0.0382261724084951	0	0	0.0054326116044428	0	0.527347024486209	0.855694791498108	Low level
GSM1213699	GSM1213699	0.0241435329840018	0	0.091247149469564	0.111420092156976	0	0.0131186681450247	0.00303918900469132	0.0527306430059402	0.0163171220995383	0.0418711873691116	0	0.0254823526158722	0	0.201014859698227	0.0587888940668805	0.260816754681351	0.0157389040393502	0	0.074054803643754	0	0	0.010215847019717	0	0.422507348748409	0.905694853696114	High level
GSM1213700	GSM1213700	0.0300423319529617	0.00269730415087293	0.118590689973755	0.0469183164476531	0.00656067383775819	0.0427256815442733	0	0.013533945498878	0.0650200193242211	0.0357442635213001	0	0	0	0.226635072785881	0.0255041103181203	0.206916006101317	0.129795508264762	0.0111766975990898	0.0367041915760095	0.00117592502353582	0	0.000259262079612338	0	0.465126324089536	0.885287925719838	High level
GSM1213701	GSM1213701	0	0.00406943674962552	0.159209248843521	0.0123878200598321	0.0354170825785533	0.125238466794383	0	0.038769636086521	0.00203393911318029	0	0	0.0645141707780917	0.00999479920857146	0.244901344606689	0.083437064273149	0.171180317849265	0.0165703268771714	0	0.0177708833639561	0.0105402201728023	0	0.00396524264468785	0	0.486700711753766	0.873355116938845	Low level
GSM1213702	GSM1213702	0.0385173193425123	0	0.38446851736869	0.136541045188427	0	0	0.000242746458887075	0.0525636579603163	0.0260474263201748	0	0	0.070602618841182	0	0.00102277901763917	0	0.155905197298544	0.0727198713910309	0.030437007194974	0.00132291782031525	0.00708386701619266	0	0.0225250287811141	0	0.523337928942981	0.857828494549938	Low level
GSM1213703	GSM1213703	0	0.0460249183858644	0.0432508325089958	0.00905339781587582	0.15075207533757	0.100553078321419	0	0	0	0	0	0.0227799457910165	0.173804079251865	0	0.00431287940941889	0.171819738548558	0.142736583114106	0.0178279361008412	0.117084535414468	0	0	0	0	0.349909856872561	0.937101845667643	Low level
GSM1213704	GSM1213704	0	0.0404573979529155	0.180026901290186	0.0408577042772378	0.0351862323617432	0.0277091588393022	0	0	0.0719122370053363	0.0215147589620896	0	0.0279141571116479	0	0.143076022898328	0.00977769702957764	0.170584671040843	0.141704051968383	0.0445318823948374	0.0415627195122075	0	0	0.00318440735536394	0	0.547797237321617	0.843650167717926	Low level
GSM1213705	GSM1213705	0.0374672278355725	0	0.214503553892834	0.0730545172929121	0.0381013522238785	0	0	0.0501673096499936	0.0184974691998843	0	0	0.0832012929772497	0.0107606811950177	0.0458353412771619	0.040920715465444	0.228387415257314	0.0636316907404239	0	0.0818521866537014	0	0	0.0136192463386124	0	0.457272277647923	0.888588771874984	High level
GSM1213706	GSM1213706	0	0	0.114718859652652	0.220342247355341	0	0	0.0521731951928103	0.0787503786955225	0.0264565627423761	0.0103801908640811	0.0156772978997174	0	0	0.195964761528121	0.0569729460145172	0.15052065515886	0.0330440875215589	0	0	0.0440318252381438	0	0.000966992136298424	0	0.527263874069078	0.85419061190386	Low level
GSM1213707	GSM1213707	0.0531092092799518	0	0.224054095171325	0.0642559259684547	0.0516878024159793	0	0	0.064219624991952	0.0245368374890107	0.0251281498582984	0	0.0392053016375933	0.0136641423878973	0.120136718974428	0.00709181348637903	0.112310575218411	0.121355707071736	0.00830596477150389	0.0602685166921247	0	0	0.0106696145849546	0	0.586507667719293	0.819079628832758	Low level
GSM1213708	GSM1213708	0.0335098459109463	0	0.124299935345226	0.0283987474923796	0	0.0364625826692946	0	0.0684538936728886	0.0129027845371871	0.0035531760456939	0	0.0535296790947968	0	0.231215820728473	0.00796436253560352	0.306625847392726	0	0.0204182183968953	0.00832783759784028	0.0643372685800485	0	0	0	0.428407669643795	0.90415656861634	High level
GSM1213709	GSM1213709	0.050362775659651	0	0.149328971916152	0.0914355178378957	0	0.0854654833082742	0.000899336458196805	0.033208491143884	0.0277795204923989	0	0.0313946503335614	0.0299204837450136	0.00521167589913874	0.0539843886355027	0.0660647083625995	0.252544394567798	0.0858204693421021	0	0.0365791322978311	0	0	0	0	0.430607391442409	0.901811557420522	High level
GSM1213710	GSM1213710	0.0237944314122216	0	0.110432592185259	0.233707334497595	0	0	0.153465838923994	0.0422340703906616	0	0.0643248430378252	0	0.0265485200270502	0.00134953956397044	0.081785965694218	0.0957447992706658	0.118400367292704	0.0104181922743093	0	0	0.032182718268924	0	0.00561078716060153	0	0.510842447167873	0.86156749728139	Low level
GSM1213711	GSM1213711	0	0	0.225516842323007	0.152752628246305	0	0	0.00962869737068557	0.0921212957798797	0.0169619873295559	0.0112332736643769	0	0.0430803432672117	0.00354343455138638	0.00300891202570946	0.0389777653281608	0.235337389822696	0.0603969176438687	0	0	0.0876316565327715	0	0.0198088561143845	0	0.470317150638401	0.881679547139565	High level
GSM1213712	GSM1213712	0.0105938046591197	0	0.233648351480688	0.102126735939458	0	0.0739591511426929	0	0.065003616712004	0.0195642591751187	0.0436964150742797	0.00817001440492532	0	0	0.142026721852981	0.0643692338114969	0.171451120784545	0.0127898151386418	0	0	0.042518363614068	0	0.0100823962099813	0	0.494644877220385	0.868422454490961	Low level
GSM1213713	GSM1213713	0.0236263405876755	0	0.264093302428535	0.0653076119575195	0	0	0	0.0512930947567406	0.0277886338651537	0	0.00147541002688548	0.00945092826873762	0	0.270283933234511	0.0241847827752064	0.159456630094974	0.0173795778286616	0	0	0.069334362285137	0	0.0163253918902625	0	0.576980837961524	0.817117316847884	Low level
GSM1213714	GSM1213714	0.0147898968190067	0	0.194803740887436	0.0330353458106411	0.00352882742798646	0	0	0.0852909353584434	0.0149745934463434	0.00784004296203453	0	0.0468733167505612	0	0.188945306620861	0.0709908389609616	0.202471370357518	0	0.0516665443319846	0	0.0465875043930347	0	0.038201735873188	0	0.438068275781182	0.898792275655301	High level
GSM1213715	GSM1213715	0.0235298162859645	0	0.316671890785368	0.0547200734468288	0.0404499115649691	0	0.0153753729033784	0.0715962369728645	0.0115799997158883	0.0209021672121399	0	0.0775521351608935	0	0.165113970932988	0.0138167115684363	0.154545678763723	0.0120454616826233	9.69077716685902e-05	0	0.0136826206050918	0	0.00832104462717415	0	0.531128205005276	0.847121699440497	Low level
GSM1213716	GSM1213716	0.063443680705774	0	0.273980139518749	0.0775832659857769	0.0392449995745057	0	0.00913015848684176	0.0451063418310361	0.0385626543909126	0	0	0.0445194999422633	0	0.160976858750876	0.0341182699165013	0.14292586066299	0.00205653353436039	0	0	0.0445193289710885	0	0.0238324077283242	0	0.545503643976389	0.837503276698168	Low level
GSM1213717	GSM1213717	0.0204285088498958	0	0.101304692914025	0.208255945840993	0	0	0.061253852454277	0.0782420527834883	0.0186014800317775	0	0.0573297759909878	0.0370211359870428	0.0184588275201545	0.103966568405375	0.0608704902760479	0.184387064021557	0.0324982407630727	0.00986471607088745	0.000739434296068906	0.000547761001300008	0	0.00622945279304903	0	0.462721855790225	0.886400047434063	Low level
GSM1213718	GSM1213718	0.13553305240665	0	0.252164805358004	0.0363984262620797	0	0.0346881032623107	0	0.0295824791073214	0.0280245059647609	0	0.00113551700412876	0.0274000558761334	0	0.193633530328598	0.0195957136287535	0.0678465612940046	0	0	0.0229861714071221	0.0659733822229955	0	0.0850376958771375	0	0.488063778324289	0.873895910991375	Low level
GSM1213719	GSM1213719	0.00571337363476008	0	0.407146598515511	0.160205668065048	0	0.0564209921343914	0	0.0263320816640765	0.0252820893890058	0.0209159479162621	0	0	0	0.097596555469971	0.0356760695673414	0.0860279866739961	0.0207081808480104	0.000426697691716573	0	0.0534612190734559	0	0.00408653935645407	0	0.572237633006549	0.822474303509493	Low level
GSM1213720	GSM1213720	0.00726505873330014	0	0.195471050427837	0.133997920538319	0	0	0.00233089537517398	0.039452521359681	0.0538968291539058	0.0430459320815945	0	0.0198020042975005	0	0.220163206445272	0.0126997351820579	0.206695332698966	0.0215972364023207	0	0.0381860108579375	0	0	0.00539626644613466	0	0.498616502486951	0.866810936693776	High level
GSM1213721	GSM1213721	0.0445699518803073	0	0.10538884162302	0.145672706350111	0.0645542881960941	0	0.0580486157750306	0.0268120259978905	0.00282652956568619	0	0.0898361327424266	0.03544302540958	0.0312241675448836	0.0973734544005264	0.0507431814607078	0.180631105559909	0.0335617453195445	0	0	0.015025845117801	0	0.0182883830564818	0	0.366304245976554	0.931079117123846	Low level
GSM1213722	GSM1213722	0.108678867975399	0	0.100511403531564	0.10673949004903	0	0	0.00417055829219422	0.113320783705472	0.0128556886465159	0	0.0242513108531071	0.0216450676241029	0.0154180115598722	0.070135651891599	0.0734894406193671	0.255914686353928	0.0225953787387907	0	0.0196116165843861	0.00463913423871174	0	0.0460229093359592	0	0.42885080153035	0.90254749374753	High level
GSM1213723	GSM1213723	0	0.0381118646462465	0.114822144345167	0.227849259674488	0.0136221403607513	0	0.0412232619398826	0.089216097757503	0.0450699772248544	0	0	0.0274401368053092	0.0226017589676443	0.168081136326807	0.0396714280482984	0.144044959506312	0.0227202191367786	0	0	0.00552561525995725	0	0	0	0.500060165671754	0.867420114330227	Low level
GSM1213724	GSM1213724	0	0.0323390139229502	0.143413302982187	0.0324538238821892	0	0.069014934070164	0	0.0754947996160391	0.0374812257560811	0	0.0292090568440825	0.0119704012514313	0.0109116450444341	0.10360107357573	0.0219886423200028	0.142936818051567	0.0155071066680764	0.00598504588019022	0.267693110134874	0	0	0	0	0.3802105845849	0.925447245676829	Low level
GSM1213725	GSM1213725	0.0408203042208214	0	0.0540827975332556	0.289660540071615	0	0	0.0114527661576307	0.0657622131775758	0.0421196549721468	0.00883844568718931	0.0180384613221945	0.00985781727416475	0	0.180888097254336	0.0467468089186648	0.184146653708936	0.00946130422212692	0	0	0.0375071041187108	0	0.00061703136063127	0	0.561858332902764	0.834290546353278	Low level
GSM1213726	GSM1213726	0.0157064473234062	0	0.111847660026975	0.0644172366129363	0	0.083256988609867	0.0267421117027687	0.0549464612158591	0.0237474636840498	0.0223321711843051	0	0.0313208398917124	0.00727009706826659	0.104615225723747	0.0613750851615966	0.270911808865991	0.0263907660949716	0	0.0924570602610683	0	0	0.00266257657248007	0	0.442210718388027	0.897322302604998	High level
GSM1213727	GSM1213727	0.00676788630153556	0	0.0945978376033323	0.16595715519072	0	0.0415635294777101	0.0366139266659684	0.0542108788160321	0.0244494757472343	0.0155195500638667	0.00876306133500566	0	0.0171507345368859	0.220113736485043	0.0576418200050089	0.174994108163153	0.0665602372423598	0	0.0110397504730085	0	0	0.00405631189313552	0	0.500538566001573	0.868167394894909	Low level
GSM1213728	GSM1213728	0	0.0121560278120793	0.236119504127952	0.0394967408969276	0.0439430364482038	0.0580667968522532	0.00660572049457229	0.010712080012795	0.015703643723701	0.00279921561877315	0.000589642718902832	0	0.0208743160259252	0.123712408460925	0.00453711325373996	0.293699312935674	0	0.0149773314829725	0.100523315834886	0	0	0.015483793299717	0	0.521508915065348	0.854263545735935	High level
GSM1213729	GSM1213729	0.0330313059862818	0	0.176309634571027	0.105536738791574	0.0170269383147977	0	0.02388908588984	0.0741976117634434	0.0378276824826439	0	0.00735409791927223	0.0152451297111614	0	0.219943369444035	0.0450270347496952	0.189744474176344	0.0236392978264891	0	0	0.0312275983733953	0	0	0	0.547958900894473	0.840319387772589	Low level
GSM1213730	GSM1213730	0.00914370489088536	0	0.0295282012128305	0.0808525168971022	0.0237842106675924	0.0149816463531173	0	0.00880884113044443	0.0433607683555893	0	0	0.0445626624445899	0.0380320053811553	0.254565697242469	0.00619577760736315	0.200332102991928	0.180231193010871	0.000591673527846654	0.0577318381254852	0	0	0.00729716016072993	0	0.513683335873296	0.86027174645604	High level
GSM1213731	GSM1213731	0.0352330956592919	0	0.173168117159325	0.0854808583650925	0.0144524612797231	0.0333702540071062	0.00274652947679886	0.0397704259420865	4.33669685220073e-05	0	0.0229637414133772	0.0112540659265922	0.0178510904509419	0.175155877063219	0.0587411924217107	0.281581520572428	0.0182969029227929	0	0.0294162838685605	0	0	0.000474216502432033	0	0.562742011887364	0.832563412379457	High level
GSM1213732	GSM1213732	0.0353324610982397	0	0.126379688577487	0.0974735795940687	0.00361104670004631	0	0.000960039767398724	0.0905007906485494	0.0037302063530327	0	0.0674998560959354	0.0726713667052053	0.00548990220694539	0.0609801082520201	0.0593061449579593	0.217384584965242	0.112748630654698	0	0.038825631746006	0	0	0.00710596167716557	0	0.421864902091885	0.905818991191014	High level
GSM1213733	GSM1213733	0.0592484453863031	0	0.139151121340676	0.127008050112855	0.0820069743895655	0	0	0.047285778671352	0.00568480153480335	0	0	0.0373979451100715	0.0314200930365823	0.00121810220307544	0	0.302705051584732	0.0275746007845613	0.0377803433709483	0.0631713365418285	0.00157114789971345	0	0.0367762080329321	0	0.368756761929915	0.929817272521771	High level
GSM1213734	GSM1213734	0	0.0826554471504392	0.271832181669763	0.18896829200654	0	0	0.0306971150226843	0.118710941383961	0.038382335777336	0	0.0186042498086785	0	0.00911034899634612	0.0433801343279931	0.0299690812191894	0.134976069176837	0.00452723223678646	0	0.0254261821291502	0.000819811606421741	0	0.00194057748787409	0	0.557338912373644	0.829690678715098	Low level
GSM1213735	GSM1213735	0.0637121451815715	0	0.170861787318484	0.0170073674505608	0.00865092572306109	0.0208914143147163	0	0.0398348282784099	0.0197364781337235	0	0	0.0174852724764853	0	0.275158721511871	0.00424705645269026	0.276086633804457	0.0359815737031287	0	0.042916686067315	0.000188870425757697	0	0.0072402391577673	0	0.486579243066133	0.87366043892055	High level
GSM1213736	GSM1213736	0.0153538972939605	0	0.0706392986178077	0.216872091362031	0	0	0.00553306094960213	0.0427230702597757	0.00326875252031295	0.0188854829731294	0	0.0322916397753746	0.0181393200338761	0.193354124916257	0.0575119046096974	0.274616378063121	0.0127074924749992	0	0.0160958479770827	0	0	0.0220076381729722	0	0.502249592739339	0.865998896087582	High level
GSM1213737	GSM1213737	0.0191872870249597	0	0.319927841106925	0.0171837761060224	0.0414048543671956	0.113890153755145	0	0.0499031992049266	0.0156819246875361	0	0.00502636221157676	0	0	0.173838500493979	0.0208012168484605	0.194542945712352	0	0	0.00946680321199706	0.0159149285040798	0	0.00323020676484505	0	0.510129916392222	0.861259339739884	Low level
GSM1213738	GSM1213738	0.0422007709819749	0	0.2634960244648	0.0904726947251272	0.0296503857441257	0.00526003698154717	0	0.0543209842619494	0.0696775689368578	0	0	0.0232277072427649	0.0456540752914039	0.0600798986887082	0.0154351142589042	0.220441659478656	0.00606391391519274	0.0159046530492302	0.008480578663415	0.0351454890378008	0	0.0144884442775422	0	0.52181026738643	0.852599363692728	High level
GSM1213739	GSM1213739	0.0347347616112997	0	0.206414641222969	0.0471496969134955	0.0532054768223678	0	0	0.0285790884756536	0.0248443286169938	0.00151787582048472	0	0.0396927946602144	0.0607457566065305	0.157034948618914	0.0186093429537286	0.230072274182178	0.0108384318942686	0	0.030401559392976	0.0429709654335532	0	0.013188056774373	0	0.592680126703045	0.814945628184381	High level
GSM1213740	GSM1213740	0.00721579791778256	0.0725919912595736	0.114135604008305	0.116611924396019	0.0694411351844141	0	0	0.0405922816990243	0.0399186448018779	0	0	0.00581353734550108	0	0.237735266681754	0.0346649774117674	0.217996259193444	0	0	0.0354314504186231	0	0	0.00785112968191287	0	0.527580481868536	0.852616809290983	High level
GSM1213741	GSM1213741	0	0.0892155366854581	0.157140029241237	0.109350236348096	0.0576469517078122	0.062473814273874	0	0.00369556618024711	0.0146231601715114	0	0	0.0298762540964761	0.10057139712925	0.0260964982719158	0.0171987260301368	0.170855558221135	0.0301535777591744	0	0.131102693883676	0	0	0	0	0.472978858618796	0.882510699015104	Low level
GSM1213742	GSM1213742	0.015234157102829	0	0.143059342606967	0.0608225993251152	0	0.0565443263895524	0	0.00801347593158796	0.0080445801694278	0	0.00951187179288616	0.0220265176032996	0.00898965933603138	0.360317417828748	0.0085599031422479	0.243322356838649	0.0199006964871635	0	0.0308028463022761	0.00141064288611181	0	0.0034396062571075	0	0.518353350372983	0.855200082802459	High level
GSM1213743	GSM1213743	0.0869010112492145	0	0.118154814230383	0.148958689166861	0.0204062950408894	0	0	0.0923004141400763	0.060272004784116	0	0	0.0645004930477047	0.0486132531861651	0.00216189235309944	0	0.286983359643098	0.0157561639352044	0.0138266568249988	0.0315253075187857	0.00963964487940395	0	0	0	0.374877160922837	0.928044724523921	High level
GSM1213744	GSM1213744	0.0414438783694574	0	0.160801498584785	0.143039164046145	0	0	0.0478945895102955	0.0696704917524832	0.0241436725226821	0	0	0.0241450932594486	0.00667296146884006	0.128192279712148	0.0323350887946868	0.252929677507164	0.056753081081209	0	0.0116772516359373	0	0	0.000301271754717887	0	0.52374068626048	0.8557656447222	High level
GSM1213745	GSM1213745	0.00283314766509359	0	0.138509201483669	0.210275798133727	0	0	0.0795904255407682	0.0342126341219117	0.00431985485985814	0	0	0.0662198061707653	0.0169624535609689	0.022726359272411	0.0538172694775697	0.219054712267936	0.0972964019856792	0	0.0471456830887269	0	0	0.00703625237091508	0	0.536966008117973	0.852702028046143	High level
GSM1213746	GSM1213746	0	0.028526450937751	0.135325256605796	0.0869017865910214	0.0426121116223785	0	0	0.0621380449788231	0.10379097245416	0.0446596281056095	0	0	0	0.149132665996612	0.0271615237519942	0.254978530405711	0.0201051631300162	0	0.0225685298923096	0.011428194203604	0	0.0106711413242144	0	0.530076134807608	0.852743449958022	High level
GSM1213747	GSM1213747	0.0103683046883431	0	0.269739900557113	0.0685730234753689	0.0160994221623722	0.00607772902736107	0.025074663823578	0.040935246640555	0.0361163046744045	0	0.00109085434807103	0.0112390021000116	0.00686390445317333	0.101727324675824	0.0265740574322827	0.184171184242283	0.109013702461279	0	0.0685747590590579	0	0	0.0177606161789228	0	0.521334352077606	0.853671532580512	Low level
GSM1213748	GSM1213748	0.0424985026804446	0	0.158561947096298	0.0489579528277868	0.011627535262493	0.0127620056666242	0	0.0751731580267702	0.0120197134473367	0	0	0.0042467362360482	0.0120586151860022	0.207825952432464	0.0175461442813623	0.335126515052995	0.00839104667311202	0	0.0215713848037334	0.0118014359046149	0	0.0198313544219148	0	0.501042403480189	0.865255924616371	High level
GSM1213749	GSM1213749	0.080810365189765	0	0.13225309774057	0.181834096243474	0.131699534925483	0	0	0.00302810972209073	0.0340965410795755	0	0.0159965942024538	0	0	0.139758293172688	0.00554232328628573	0.197120060571739	0.0126450528200689	0.00637645224013686	0.0169610344360241	0.0337843034188544	0	0.00809414095079014	0	0.407263531836912	0.913441631159509	High level
GSM1213750	GSM1213750	0.0540850088267007	0	0.0619799976002707	0.0985460394937286	0	0.0219815467130782	0.0367469338953118	0.00585559982106557	0.067539220850892	0	0.0387861250865522	0.0136030947465126	0.0714870912701745	0.184093834940437	0.00617218521996436	0.212548432079563	0.0978087780134304	0.00325376296700946	0	0.00186581797135272	0	0.0236465305039561	0	0.472618813464878	0.88259694366623	High level
GSM1213751	GSM1213751	0.0450006219244788	0	0.171617603034118	0.143442790070564	0.0855082221737813	0.00173126144943777	0	0.0684855143444341	0.0609614266135625	0	0	0.0425619525896123	0.0109842928852328	0.0541810475142988	0.00370786555094427	0.14799081506775	0.060394119507952	0.0177622879767828	0.0784416670073522	0	0	0.00722851228969881	0	0.54379290435268	0.845453518401744	Low level
GSM1213752	GSM1213752	0.0181812266109261	0	0.218381423895862	0.133783027100018	0.0400670993242817	0	0	0.057945151559549	0.0402845233420487	0	0	0.0224125222756941	0.0286200790191247	0.00995018169043987	0.0115873264412578	0.284817910845433	0.0999441364155229	0	0	0.021186383087758	0	0.0128390083920842	0	0.520818211312289	0.855084771221305	High level
GSM1213753	GSM1213753	0	0.0889900709839468	0.20489174267371	0.0780720295037058	0.0322323804713787	0	0	0.023473475204465	0.00893265041055952	0	0.0254545102917325	0.0310298483943957	0.0378375618947578	0.0193248233279944	0.0243982000681935	0.299588126779251	0.0262516134070274	0.0151048410000166	0.0827540946819603	0	0	0.00166403090690502	0	0.467497504874059	0.883428019193749	High level
GSM1213754	GSM1213754	0.0112739162702937	0	0.141134453543555	0.0711755362768846	0	0	0.0100266847615214	0.0299082582980841	0.045275903410406	0	0.00108325612574625	0.0179138033532357	0	0.37757581047813	0.0184184167217224	0.20441600564286	0.00494856122779998	0	0.0256573556804707	0.00965923292608962	0	0.0315328052831997	0	0.489291430228569	0.872207518255124	High level
GSM1213755	GSM1213755	0.0160862096476963	0	0.169006658194576	0.156652698989124	0.0169154931890968	0	0	0.0772201787495924	0.0111337416748721	0	0	0.0565825076686023	0	0.186195237861823	0.00607187107856389	0.257606125862369	0.0148364904941334	0	0	0.0153353127737052	0	0.0163574738158448	0	0.494626723847411	0.868952370953011	High level
GSM1213756	GSM1213756	0	0	0.175674796253932	0.0711671213657099	0.0410043371118316	0.0603933206571898	0	0.00260606363149985	0.0283083681664202	0	0	0.0361781462063146	0.0145256562349571	0.0911007141430964	0.00608714760880849	0.245243794958914	0.135126785176409	0.0101932471789212	0.0762032332124851	0	0	0.00618726809351077	0	0.476760789248481	0.880499212959903	High level
GSM1213757	GSM1213757	0.073600431943214	0	0.105254861289927	0.140411111258897	0	0	0.0294814999671838	0.0714004629190328	0.00869357560540237	0.0482885512479172	0.016848291626032	0.0366804261472475	0	0.089629095587393	0.0823982954942906	0.215579194401865	0.0516580639695866	0	0.0141076918752612	0	0	0.0159684466667495	0	0.543762256170239	0.847211831947248	High level
GSM1213758	GSM1213758	0.0242719507967283	0	0.346436586681823	0.149699405360184	0.0524381047843159	0.0417035244783417	0	0.0478412972752097	0.00504065432164912	0.00388352783501345	0	0.0178320630305298	0	0.0252767940465026	0.00427091590020639	0.196662839725242	0	0	0.0846423357642549	0	0	0	0	0.58614464434346	0.809668058527928	High level
GSM1213759	GSM1213759	0	0.0939548227986705	0.39493102834976	0.0416192450185488	0.0142600253676836	0	0	0.059998446634091	0.0215477805386417	0	0.0230858462311432	0.00191023342318148	0.0309337224497588	0	0.00549174175508555	0.213788864109134	0.0358854673030926	0.020921116159456	0.0326792703177433	0.00899238954400865	0	0	0	0.435964589678348	0.925797761056766	High level
GSM1213760	GSM1213760	0.0616349024501698	0	0.146005863358261	0.0701563310887422	0	0	0	0.042263375026779	0.0296753853915407	0	0.0174973459917587	0.0046170808407476	0.0090811571664269	0.366471916261237	0.0149755594159194	0.117540888710547	0	0	0.0108911969593132	0.0786105274401643	0	0.0305784698983931	0	0.519565445491479	0.853984868817243	Low level
GSM1213761	GSM1213761	0.0932821937008408	0	0.187593206340561	0.146332317180246	0.0735867913132534	0	0	0.0571744342494905	0	0.0158908919056903	0	0.04723226418757	0.0169377515918787	0.0567941566620765	0.0499601277483633	0.181157524907603	0.00604357754426601	0.00506393329414441	0.0532298500897131	0	0	0.00972097928430335	0	0.481525117212829	0.875819549314631	Low level
GSM1213762	GSM1213762	0.0852412982077178	0	0.0944331094121254	0.159702612938483	0.0045976221623979	0	0	0.1014303628743	0.0482353784747253	0	0.0201339026961918	0.0223208201867803	0.050314679980015	0.112157021758245	0.0187971387170387	0.166636105285305	0.0624843981085278	0.0270638760536719	0	0.0264516731444748	0	0	0	0.504138522631694	0.86767834250907	Low level
GSM1213763	GSM1213763	0.0306096637749148	0	0.142908577030885	0.200958062647689	0	0	0.0120382243743341	0.0812937137155623	0.0419552288015777	0.00269373335963717	0	0.0550264661842523	0	0.109194326420003	0.131259037879214	0.143411508760263	0.0154922179731552	0	0	0.015364381635929	0	0.0177948574425834	0	0.603319532454697	0.808981418714027	Low level
GSM1213764	GSM1213764	0.055453537059806	0	0.217806627983274	0.167475930235264	0.0472417987690814	0	0	0.0800923618523445	0.0857528982772467	0	0	0.0588310212651813	0.0231719347056107	0.0483483997603147	0.0155538271839461	0.169712645197913	0	0.0106648430379591	0.0165496385784801	0	0	0.00334453609357794	0	0.532125264369608	0.846624766980167	Low level
GSM1213765	GSM1213765	0	0.000881249666914255	0.263258261727083	0.0688514657535608	0	0	0.00284225062516714	0.076428480151951	0.0788465304819509	0	0.0382867935450628	0.0259249818395017	0	0.249806950900048	0.0301396515412792	0.141377981893438	0.00598027686909067	0	0.017375125004952	0	0	0	0	0.411045852903693	0.917225685422311	Low level
GSM1213766	GSM1213766	0	0	0.17143342909335	0.16583115570368	0.0155674086102519	0	0.0239503964672566	0.0626837488257882	0.0492507349919783	0.0624395979347953	0	0	0	0.138710798431312	0.055264624744098	0.197647930458643	0.0201310445793155	0	0.0109854685781697	0.026103661581361	0	0	0	0.549337914172867	0.841509873803702	High level
GSM1213767	GSM1213767	0.0306171759575377	0	0.17308124829783	0.105427565173233	0.0210903029833632	0	0.00300860303761015	0.0507268743666914	0.0189626907104721	0.00250455907561359	0	0.00526160476832291	0.03664650683266	0.128590792020759	0.0401803565260027	0.214441642697129	0.109037898451503	0	0	0.0345236530971978	0	0.0258985260040744	0	0.530989435491355	0.851764204977099	High level
GSM1213768	GSM1213768	0.00987739507157649	0	0.202605897670722	0.124195432764546	0	0	0.0047606506997558	0.149744205576562	0.0313425190312341	0	0.032099311454073	0.00741185281517673	0	0.242526425815369	0.0222113614297162	0.155101621680956	0.00451995643607607	0	0	0.00637655016948551	0	0.00722681938475161	0	0.501328660846691	0.864751705890071	Low level
GSM1213769	GSM1213769	0.0983743788884314	0	0.05844993875829	0.0820951312294523	0.0516647200121663	0.0108840376210928	0	0.0864691364095193	0.0418401183681914	0	0	0.071952215532272	0.0238299484360425	0.141719899635326	0.0277114197538726	0.190043296543385	0.0442502501997025	0.000368259938050003	0.0703472486742058	0	0	0	0	0.514798369295972	0.863791933902739	Low level
GSM1213770	GSM1213770	0	0.0120548793419962	0.147780298051602	0.227358892618058	0	0.023028975020686	0	0.0747374785682596	0.00432965390850698	0	0	0.041344362115971	0.0115466919382659	0.0981330252770563	0.053255973994165	0.258769140981602	0.012849129834441	0	0.0300719175904266	0	0	0.00473958075896353	0	0.449208764132085	0.892697299137903	High level
GSM1213771	GSM1213771	0.0304844431902963	0	0.370426795805827	0.0312107912849421	0.0226656664406417	8.39846465808565e-05	0	0.0633252530934621	0.00253571663239352	0	0.0195633388502389	0.0220182326565053	0	0.187675636057495	0.0183497947301879	0.142548252434	0.00545307346956426	0.0027884024503729	0	0.0280351898157881	0	0.0528354284417037	0	0.552529256396752	0.83539790881772	Low level
GSM1213772	GSM1213772	0.0521235525507647	0	0.0548320383678843	0.0781104782960289	0	0.036823969858223	0	0.0735736860523125	0.00371550211727763	0.0222347864677988	0	0.00708184044020575	0.041345363537417	0.304346266065702	0.0138021674643767	0.15841907077951	0.115001890327062	0	0	0.0385893876754371	0	0	0	0.641440856373775	0.788334566644495	Low level
GSM1213773	GSM1213773	0	0	0.170684784903472	0.11074239561371	0	0.1423969502995	0.0296134464439305	0.0516182347974904	0.000442922741715152	0	0.0216969449358548	0	0.00920093359049744	0.0579085188427438	0.0215414271373636	0.238380605017607	0.0922160715874714	0	0	0.0272581743017864	0	0.0262985897868578	0	0.455207196592796	0.890364524769967	High level
GSM1213774	GSM1213774	0	0	0.0470703004769247	0.090986230697551	0.0667577802002513	0.00364998712921459	0.0366741883757215	0.0162339464676016	0	0.0616517969039454	0	0.0345494788191716	0	0.231446280055	0.101893986812396	0.244964384456779	0.0174690085941896	0	0.0260824508417937	0.00439463110880021	0	0.0161755490606599	0	0.48657005220196	0.873556846119514	High level
GSM1213775	GSM1213775	0.0131908793754254	0	0.0855198712612911	0.229628452952458	0	0	0.0244252423357275	0.0733935684394944	0.0126886541973707	0.0663722188258633	0	0.00524178589776765	0	0.137921588749421	0.0820017511227147	0.228611755097652	0.037327786120282	0	0	0.00367644562453278	0	0	0	0.590054389564521	0.820664692695034	High level
GSM1213776	GSM1213776	0.0391182596633016	0	0.0426358465691913	0.195923601401259	0	0	0.0348592771199001	0.113208201917752	0	0.0114527739690722	0	0.0500660093721515	0	0.216421823311284	0.110413565743713	0.148371009644204	0.0212654096806012	0	0	0.0162642216075703	0	0	0	0.599178998407089	0.813071097548238	Low level
GSM1213777	GSM1213777	0.0473560538891136	0	0.251913476456749	0.124501383367243	0	0	0.0781174011598406	0.0699931871424279	0.0267152302305803	0	0	0.0728338067430487	0.000588573177085303	0.0789877199888397	0.0446620018794736	0.146049904367253	0.0134209063834995	0	0.0368090693409536	0	0	0.00805128587389124	0	0.559204950675001	0.830666146857527	Low level
GSM1213778	GSM1213778	0.00401572958676721	0	0.138874309467033	0.109809228373696	0	0.0621890851711966	0.00196977779044848	0.0467946496637917	0.0320919768135791	0	0.0200509015716756	0	0.0253128126057459	0.23105072271966	0.0131404398428995	0.209346509898804	0.0782581306508779	0	0	0.0270957258438245	0	0	0	0.49257103655408	0.871066342074075	High level
GSM1213779	GSM1213779	0.0385759838794891	0	0.153948349501192	0.0266615211812644	0.0370207570147654	0	0.00101461932263009	0.131934382025857	0.00637215405947375	0.0516570234752177	0.0166889121744318	0	0.0250868669191791	0.252825411345102	0.0329156254261364	0.127631357986273	0.0583299008835585	0	0.0393371348054296	0	0	0	0	0.566959014510358	0.832331310120577	Low level
GSM1213780	GSM1213780	0.0221651729535601	0	0.119627836475698	0.0820738958684023	0.021741632056647	0	0.00821730217647387	0.0497389044574457	0.0193511674863752	0	0	0.0340302398404391	0.00901433758672169	0.219095551338497	0.0104715640089136	0.262405967899079	0.080396504983274	0	0.0341247955533079	0.017981718773829	0	0.00956340854133532	0	0.493651490646421	0.870628912278444	High level
GSM1213781	GSM1213781	0.0311705979134271	0	0.0827254381375469	0.123181703138197	0	0.0613675179832372	0.00716249732188801	0.0389118115477478	0.0249885103272606	0	0.011594770544054	0.0296193432329035	0	0.189275173332019	0.0429041895805691	0.302561554830332	0.0377234906631367	0	0	0.00556649237144594	0	0.0112469090762348	0	0.529995072450216	0.851845268626318	High level
GSM1213782	GSM1213782	0.0197873473149788	0	0.139762053863473	0.117994688295472	0	0.0783341184965642	0	0.0760281018391483	0.00724156442501281	0.0392245644818224	0	0.0294316437596505	0.00781478848570792	0.038966822199568	0.0342089105115213	0.277391712352943	0.0727026009810187	0	0.0456762316192395	0	0	0.0154348513738801	0	0.435967358046882	0.899518997215926	High level
GSM1213783	GSM1213783	0	0	0.0550185355789986	0.25225191453862	0	0	0.0209320563444732	0.0928841369839892	0.00903514731808641	0	0.0315315273793248	0.0100662925052711	0.0652789919716646	0.168681832255343	0.0532388672267742	0.170605269814175	0.0258278268128713	0	0	0.0446476012704093	0	0	0	0.509631350223907	0.863586837216304	Low level
GSM1213784	GSM1213784	0.030387040057737	0	0.322487282858857	0.0640838147325132	0.030559385327924	0.0453008284611964	0	0.0409691654068742	0.0706602824090176	0	0.00407746754956594	0.0392919302479518	0.021203859544738	0.0801224556824042	0.00806724845055172	0.144352662322088	0.0398738069139052	0.0158720898289493	0.0109933779311172	0.0291461719780313	0	0.00255113029657832	0	0.544567169713649	0.838090340502975	Low level
GSM1213785	GSM1213785	0.00554314183514174	0	0.352004735421789	0.0793341695643772	0.0457818967994369	0	0.01991724347714	0.083478929800644	0.0357402497492996	0	0	0.101824933821352	0	0.0461954461339735	0.0480026495415134	0.109070629893311	0.0154798155967932	0	0.0479501274988583	0	0	0.00967603086637087	0	0.568620585598339	0.82198491654349	Low level
GSM1213786	GSM1213786	0.0373319010210087	0.0124749707499626	0.054266338107848	0.153774481437486	0.0240413633718561	0	0.0398395334873614	0.163812964851942	0.0922738577445263	0	0.0688549740995703	0.0177867554638177	0.0345614284369836	0.118299069622714	0.0337723314358983	0.108535705595037	0.0114860873545435	0	0.00827470631253077	0.020613530906914	0	0	0	0.367467808026043	0.932417664467115	Low level
GSM1213787	GSM1213787	0.00236886920866293	0.0438998086719415	0.12330056366081	0.0867203643838234	0.0358524692599633	0.0547079849449302	0.00282792441204105	0.0516413368591731	0.0015773377937098	0.0448372861518495	0	0.0220556559015647	1.69786174998461e-05	0.109428836158393	0.0292936647505644	0.237417907514755	0.0943653613597676	0	0.0571619281986588	0	0	0.00252572215189166	0	0.570918759244752	0.836676826584239	High level
GSM1213788	GSM1213788	0	0	0.122297822725848	0.0772458044726697	0	0	0	0.059881719370181	0.0334230599653847	0	0	0.0379169582635287	0.0539861463073297	0.242990016214268	0.0225375953878855	0.296617701273529	0.0395975162964224	0	0	0.0109067497982701	0	0.00259890992468274	0	0.482026537913562	0.875900883254123	High level
GSM1213789	GSM1213789	0.00975444463712319	0	0.0774049261982583	0.162802079824448	0	0	0	0.065025930463147	0.0768535620827872	0.00316218318780827	0.0095433612894437	0.00203422831907099	0.0109752615758869	0.18701365675615	0.0143808010586664	0.26007815652519	0.0662430082216161	0	0	0.0516944568632601	0	0.00303394299714444	0	0.381712283062241	0.925276544026594	High level
GSM1213790	GSM1213790	0.069420038269849	0	0.0595567398752478	0.123747279777332	0.00264680812297932	0.0279636810148379	0	0.0402192524255124	0.00982010045368423	0	0.00367668731442509	0.041055607861544	0.136525696433739	0.162651400722915	0.0112087108232133	0.196412885149495	0.0620502135614736	0.00970473605096315	0.0261226024675277	0	0	0.0172175596752604	0	0.52134732885913	0.860131708544632	Low level
GSM1213791	GSM1213791	0.0799551361583589	0	0.154138443377923	0.11466275635909	0.0496212757820987	0.021638315130254	0.0125947351033738	0.0521663763547468	0.0180676228176807	0	0.00441583288403915	0.0458145971165212	0.0329710773181912	0.151257414589293	0.018410364155052	0.193850504380989	0.0157566441636164	0.00613597272121291	0.0198843134424408	0.00400435456537108	0	0.00465426357974741	0	0.445883254339979	0.89441279310045	Low level
GSM1213792	GSM1213792	0.0259906647780946	0	0.0739838296139185	0.0111791489257144	0.00250103457983654	0.0221656775120456	0	0.0586684755824634	0.0111184574235629	0	0	0.0257033349086036	0.0334744748038049	0.145036780862236	0.0129775130122778	0.277106227571643	0.17760270653213	0	0.101301594905871	0	0	0.0211900789877982	0	0.481149324273185	0.878284681160704	High level
GSM1213793	GSM1213793	0	0	0.0604999277249488	0.330951561115915	0	0	0.141928416375488	0.0801334249431958	0.0181608927779058	0	0.0191870558268014	0.0150161838231623	0.0180603596119661	0.0300597350623264	0.126019710793193	0.11543612151841	0.0104320677834053	0	0	0.0341145426432809	0	0	0	0.487571848007094	0.872355650463502	Low level
GSM1213794	GSM1213794	0.0680856405789699	0	0.106822724805344	0.0529201154881266	0.0107727778866435	0.103353131375453	0	0.0636930511465059	0.0521622919273693	0.0311181367100004	0	0.0241775463485945	0	0.178730590035384	0.0662004847328138	0.166980374580485	0.0429786260296412	0	0.0256022754895919	0.00640223286507748	0	0	0	0.470852651088193	0.88269061425661	Low level
GSM1213795	GSM1213795	0.0153879756509753	0.00764589856430141	0.155409568217596	0.0374246969641086	0.0963097873801594	0	0	0.0432342736206629	0.0142494683561176	0.0438376764152759	0	0.02833617998967	0.0792229565705103	0.129348979628873	0.00321246214174008	0.22866868769896	0.00142733439527465	0.0148098007321419	0.0978254672604327	0	0	0.0036487864132005	0	0.446323418042799	0.895118037817101	High level
GSM1213796	GSM1213796	0.0251249583315656	0	0.160613494733925	0.0259667494164247	0.0674876376220639	0	0	0.0409197968284324	0.0201326860310665	0.023980974033985	0	0.0252182304936161	0.0118053401837	0.215999165540936	0.0185813697823631	0.210266905458708	0.0209867685941187	0	0	0.104928646495799	0	0.0279872764532978	0	0.45377150862433	0.890557123666079	High level
GSM1213797	GSM1213797	0.0360967944990215	0	0.206878321945765	0.0948441967993189	0.0664901040979139	0.2133711142871	0	0	0	0	0.0219503728509359	0	0.00795765960687818	0.00749497825484552	0.0196369199956666	0.179011469660483	0	0.0226702584751831	0.0895495603531541	0.0285947379012178	0	0.00545351127251668	0	0.427656448231355	0.903901946977068	Low level
GSM1213798	GSM1213798	0.0669528679365144	0	0.251264211490175	0.0540756335552566	0.153676731337606	0	0	0.0279563755989233	0.0509062118463743	0.0227086638451762	0.0043999931494424	0.00100787004197161	0.0419891216770276	0.122080503586877	0.00338345267661212	0.129867176591211	0	0.0186932439350918	0	0.0377017459685196	0	0.0133361967632212	0	0.556276036817949	0.831875256641419	Low level
GSM1213799	GSM1213799	0.00235596720091586	0	0.0953886020409374	0.169014301020862	0	0	0.05436812215238	0.0933748411694394	0.000523238888255551	0.00129397838214899	0.0147518798652827	0.0109605740160267	0	0.224822961243685	0.110659789559086	0.195165833852092	0.0143667547071688	0	0	0.0116066399608904	0	0.00134651594082857	0	0.489263935502878	0.872252775383642	Low level
GSM1213800	GSM1213800	0.045741583030247	0	0.227329727021324	0.0240031622920915	0.0305826113295366	0.0182081528244504	0	0.0240606721513361	0.0115086643659518	0.007526831015958	0	0.021466140264566	0	0.231303799631807	0.0213302533472123	0.221104922775215	0.00657087799060779	0	0.0949708621616234	0	0	0.0142917397980741	0	0.544791869861118	0.839472491455977	High level
GSM1213801	GSM1213801	0.0145328811934151	0	0.0491701013600772	0.264217809096479	0	0	0.198495468434789	0.0425731739175502	0	0.0526736611921848	0.0768911369726609	0	0	0.1196383176847	0.0663256592239759	0.101826941272414	0.00152439190030873	0.00378620937855728	0	0.00834424837288762	0	0	0	0.47669121475921	0.878520035741868	Low level
GSM1213802	GSM1213802	0.0510187623186553	0	0.12227194356269	0.0799660700532486	0	0.0106969762005608	0.0353723659609278	0.0100047880765529	0.00729765915507632	0	0	0.0239515917741485	0.0244651044539634	0.238318961544113	0.054958484518918	0.272146069839794	0.00929841574782046	0	0	0.0520206454201733	0	0.00821216137335789	0	0.346915556000834	0.945110193998958	High level
GSM1213803	GSM1213803	0.0319306089576485	0	0.103874005670407	0.126496766005376	0	0	0	0.0403697088917892	0.0305577608193698	0	0.0866651703087022	0.0127895347028879	0	0.2240197689936	0.0561761098687799	0.21950527413567	0.00920220492461088	0	0.0584130867211595	0	0	0	0	0.54989332279304	0.842378048985177	High level
GSM1213804	GSM1213804	0	0.04890053893821	0.160577819790334	0.0280134408653921	0.043921937537558	0	0	0.00506610120587668	0.0508904692757625	0	0.028980890411613	0.0216629322244922	0	0.351451139994565	0.0252359000911	0.21063528617054	0.0065918481842382	0	0.0014564577451624	0	0	0.0166152375651569	0	0.647340697050238	0.773218973967138	High level
GSM1213805	GSM1213805	0	0	0.119477295915481	0.257604508606476	0	0	0.0685468032227905	0.0680503371781049	0.0219773691904764	0.0190126985098688	0	0.0377296304042559	0	0.179806077873393	0.0668200761161245	0.127414431396315	0	0	0	0.0132069724895902	0	0.0203537990971236	0	0.589249189784788	0.819218431991489	Low level
GSM1213806	GSM1213806	0.00649278724148736	0	0.0423385106872016	0.132260358385087	0	0	0.000153828805735696	0.0371027458417524	0	0.0242526942687315	0.0289429941244654	0.033924513654817	0.0393633712609579	0.1730094359462	0.123529577052072	0.172761519022976	0.0942370401159931	0	0	0.0916306235925231	0	0	0	0.474700952620232	0.879693220757451	Low level
GSM1213807	GSM1213807	0.0689833872899595	0	0.122200221127471	0.205989787928754	0	0	0.0153142615219286	0.0820530794370294	0.0302388829811423	0	0	0.0281190095797662	0.0196729470636803	0.117636874282057	0.0420041227915272	0.23033759431874	0.0142711480337749	0	0.011839452613735	0	0	0.0113392310304348	0	0.514152872494832	0.860702181236242	High level
GSM1213808	GSM1213808	0.0248977272484314	0	0.11593016865628	0.0401828281370471	0	0.104032971206836	0	0	0.0414957170449722	0.0161747127771681	0	0.0270298465375928	0.00837909410017543	0.113010866774608	0.0407173226220603	0.172737517278872	0.159373782036391	0.00328850048659731	0.119742954439652	0	0	0.0130059906533161	0	0.390447704443411	0.920151568912039	Low level
GSM1213809	GSM1213809	0	0.0128680553260007	0.255319914914849	0.118073262263171	0.0191922417298858	0.193633538687569	0	0.00896432741892256	0.00082243392878137	0	0	0.0544370270739084	0.0327391867271952	0.00127836856979046	0.000353655727557343	0.0551238429020315	0.160374442012772	0.0131637509210191	0.073655951796547	0	0	0	0	0.535787680004583	0.845229777473471	Low level
GSM1213810	GSM1213810	0	0.0887278267362761	0.242207079158339	0.0966899229776406	0.0113489529596009	0	0	0.0279001379848345	0.0341349905342188	0.0149172948080902	0	0.0115625859404053	0.0135820980438579	0.0500996368846324	0.0395914279354136	0.207679726670574	0.0727377665755951	0	0.0651966821671435	0.0148839628963188	0	0.00873990772705964	0	0.455716146929355	0.889951544993744	High level
GSM1213811	GSM1213811	0	0.027779304441494	0.0636068326888383	0.141793258588334	0	0.0653451305168796	0.00146031036829359	0.101444388702841	0.0533328595500503	0.0576679032426334	0	0.0540923415768765	0.000987922887806678	0.0434240231789962	0.0614509015049425	0.213825742176826	0.0859270294409816	0	0.0264602358144959	0.00131488804896606	0	8.69272707437596e-05	0	0.487618377514841	0.87462391093945	High level
GSM1213812	GSM1213812	0	0.024711836395741	0.0765525276315411	0.0901886984023011	0.0438546312228463	0	0.0385478562136424	0.0872948366029086	0.02114198546993	0	0.0649471582704587	0	0.0305642788131854	0.182426787826817	0.0417971314608454	0.167379306455406	0.0335878487997186	0	0	0.0778605588866723	0	0.0191445575479863	0	0.454594511687452	0.891149476627075	Low level
GSM1213813	GSM1213813	0	0.00817759516328001	0.0599561389857943	0.0915733283169123	0.0384527779172337	0	0	0.042874661665644	0.000717835659121358	0	0	0.106661517047744	0.00752430942279972	0.0494994142483074	0.0452571019928058	0.242354490100948	0.101223311741731	0	0	0.196208372070856	0	0.00951914566682277	0	0.390164332492234	0.922631619538622	High level
GSM1213814	GSM1213814	0	0	0.162369081387999	0.106555631545704	0	0.0907993299591629	0.0241703412877019	0.0555052044645886	0	0.0439767672806075	0	0.0125755718736362	0	0.126247303307364	0.079908699580752	0.216963663156876	0.0443789011892157	0	0.0351689774059054	0	0	0.00138052756048595	0	0.549615306863019	0.843310102148153	High level
GSM1213815	GSM1213815	0	0	0.131817933123754	0.219821351238282	0	0	0.0169565559369612	0.12986327106007	0.0302331130001195	0	0.0547976014278331	0.00813695108514249	0.0268032640011907	0.1156417816224	0.0506542578861838	0.129465164114605	0.031647616970037	0	0.00140519084998897	0.0463376283359652	0	0.00641831934746661	0	0.455632608181565	0.889560432501855	Low level
GSM1213816	GSM1213816	0.0134517843075786	0	0.2028295388902	0.146194410396922	0	0	0.0837353422841892	0.0714665162564631	0.019225706673528	0	0	0.0216501127297504	0.00654613115805073	0.107340800838126	0.0249165246310293	0.23156965576586	0.0296307900917639	0	0	0.027662198475167	0	0.0137804875013714	0	0.543320310606269	0.844268961534192	High level
GSM1213817	GSM1213817	0	0.033024319464014	0.171651515876967	0.143723527814742	0	0	0	0.0766419403934948	0.083204098561601	0	0.00381345266110754	0.0155535116435973	0.00350682591845833	0.206215667248192	0.0618047929405111	0.167180972329234	0.0168016258584543	0	0.0106680587897661	0	0	0.00620969049986067	0	0.466040854361826	0.884021939351121	Low level
GSM1213818	GSM1213818	0.0602017878072211	0	0.049379773260606	0.10615464438486	0.00387673154201004	0.105331474659639	0.00910807057710141	0.0570264389742655	0.011604343835087	0	0	0.0242507912259825	0.0303313014107575	0.042011462520418	0.036487700190095	0.319760340672983	0.0666073442572132	0	0.0704266494112949	0	0	0.0074411452704652	0	0.400829763536524	0.915562171818834	High level
GSM1213819	GSM1213819	0.0737464338062904	0	0.195713068628904	0.0718042407995396	0.004447932484688	0.025683405802143	0	0.0529769100705909	0.0354384576533013	0	0.0337578611709435	0.00842689437822887	0	0.167962238825219	0.0582641022252104	0.189102147865569	0.00724945004151925	0.0152126337596193	0.0139632962527824	0.0250848731936339	0	0.0211660530418173	0	0.420604669888774	0.907677860932349	Low level
GSM1213820	GSM1213820	0.0764314549389631	0	0.17397347713559	0.0563597461542678	0	0.00324655743333031	0	0.0822598518104255	0.0448627162318429	0.00422205638186783	0	0.0668989108963622	0	0.334944045286786	0.0491169411172488	0.0935912893343731	0	0	0.0110302776984017	0	0	0.00306267558054069	0	0.425796936843378	0.907309728688217	Low level
GSM1213821	GSM1213821	0.0456311347815945	0	0.173616807898335	0.193792050781849	0	0	0.0223543818798169	0.0360324340522466	0.0326470665945285	0.0355886008678397	0	0.00925260357030557	0	0.227410561528672	0.0747294606059032	0.117545135407396	0	0	0	0.0189765862114576	0	0.0124231758200543	0	0.535625671140969	0.846088946677611	Low level
GSM1213822	GSM1213822	0.165834466844009	0.00611171532527554	0.129122966805316	0.0829159042587401	0.00630500459252528	0	0	0.0854676853020952	0.0331336126793306	0	0	0.0385461918291515	0	0.248712213714263	0.0448199300623818	0.0803859841470226	0	0.0300709418386108	0.0485733826012783	0	0	0	0	0.378022475538533	0.929539545960825	Low level
GSM1213823	GSM1213823	0.0306539267641044	0	0.180456301077915	0.0755905866416622	0	0.0802771919025778	0.00268723407831984	0.00592134632785003	0	0	0.0783758649685922	0.00856199323338228	0.0020632999754907	0.287603920036575	0.0526639809347447	0.115746678473414	0	0	0	0.0711418724947228	0	0.00825580309064913	0	0.406246221149852	0.916339617316648	Low level
GSM1213824	GSM1213824	0.033210934814582	0	0.249397210271548	0.0149744310779368	0.0271642474305661	0.0409279987409881	0	0.0400124774550803	0.00873459832083239	0	0.00295604474350382	0.0147998693636245	0.0102390462368522	0.0921784496121037	0.135901152152268	0.24179834516934	0.0332268248742233	0.00657469433448394	0.0447308286225708	0	0	0.003172846779496	0	0.45037071985638	0.894110755048973	High level
GSM1213825	GSM1213825	0	0.0910032704273919	0.22240988185198	0.0930464148884638	0.0205185721124306	0.0928032827784304	0	0.00319077706894126	0	0	0.0694448330085733	0.0273492992463004	0.134734994138212	0.0484731823864348	0	0.113966858824691	0.00827875913731572	0.03063064833014	0.0441492258006944	0	0	0	0	0.451495514537587	0.891892405864416	Low level
GSM1213826	GSM1213826	0.0375321546601043	0	0.292404285527205	0.108530741320087	0.00349184864066269	0.0260566727466112	0.00767956524681467	0.08176147518123	0.0088562616495786	0	0	0.0931388511141704	0.00880609387080117	0.171021270355834	0.0377513848098232	0.106080421052901	0	0	0.01301956620417	0	0	0.00386940762000707	0	0.519078162786566	0.854395749519685	Low level
GSM1213827	GSM1213827	0.0597790453267411	0	0.279472362643461	0.0544155520995294	0.0217111534497784	0.067074723918093	0	0.0316848474558505	0.0160250180449237	0	0.0245155162849777	0.0121281167700644	0.0172552939960067	0.162901680589041	0.0143725089651414	0.0672163308620634	0.00389223241859309	0.0281605698968004	0	0.139395047278934	0	0	0	0.457103191798414	0.892258215567689	Low level
GSM1213828	GSM1213828	0.0046566878496622	0	0.185184592928542	0.0566795509214117	0	0.066672244145206	0	0.0379479603791782	0.0615634827295496	0	0.0186968543017945	0.0840390070125254	0.0219386137831656	0.0764906348497785	0.00175390405142849	0.16443617557211	0.145395213723057	0.0409654580183049	0.0174991898873789	0	0	0.0160804298469068	0	0.486350077085623	0.874827213111431	Low level
GSM1213829	GSM1213829	0.0832337736603331	0.0189125991535705	0.0244510613113592	0.0537875235365977	0.0981083792712229	0	0	0.0963641545887971	0.0038834425701422	0.00745117537528729	0	0.027647037582093	0	0.355791588754926	0.0319459871427398	0.186352436345359	0	0	0.0120708407075723	0	0	0	0	0.378406423090162	0.93141809745014	Low level
GSM1213830	GSM1213830	0.0610042616706788	0	0.22554839753911	0.060379378206201	0	0	0	0.103650488096372	0.0148065744193492	0.0563533970439142	0	0.0536427122202223	0.00721842213477286	0.105047186840662	0.0786033327758271	0.159862952296744	0.025586926113906	0	0.0250526732641627	0.0216546633903269	0	0.00158863398775153	0	0.453782382915857	0.890770208021755	Low level
GSM1213831	GSM1213831	0.114191711275775	0	0.159457862823938	0.151955554742293	0.0300794173435505	0	0	0.0654097753131178	0.0698073296315843	0	0.00505595919517038	0.03264054013421	0.020869690382407	0.0832789194145414	0.0191976797157132	0.196660047643177	0.0088329227362801	0	0.0245106835180099	0.013171405867046	0	0.00488050026318664	0	0.333840724579679	0.949938321487719	High level
GSM1213832	GSM1213832	0.0180954844678393	0	0.0315266305523532	0.140647941493704	0	0	0.0198079568810042	0.0923631286149534	0.0335644017247463	0.0191705076990248	0	0.0272026973959624	0.000421010509476119	0.180491598805244	0.0697746458038688	0.252045162690612	0.103201296997862	0	0.0115421447318882	0	0	0.000145391631461574	0	0.620769089772587	0.80546705389157	High level
GSM1213833	GSM1213833	0	0	0.270013082394672	0.192604215901268	0	0	0.0607352185217908	0.0700101343106409	0.013525551856419	0.00828200559983557	0	0.00280206388287209	0	0.139702080426387	0.0638779105385455	0.095157250074068	0.0723377562460159	0	0.00197506515680301	0	0	0.00897766509068235	0	0.550326613143189	0.835583167810523	Low level
GSM1213834	GSM1213834	0	0.0559146994849499	0.08545186529701	0.0278192366785963	0	0.0605180771417942	0.0037961488124989	0.0231422624114851	0	0.0240272290585665	0	0.0221088716481621	0.1652140978912	0.127823736027127	0.0492181894934404	0.0898056699410218	0.104085242726353	0.009006497392956	0	0.110165552009596	0	0.041902623985243	0	0.424509213688737	0.904776166181547	Low level
GSM1213835	GSM1213835	0.0460132302705548	0	0.223593076893528	0.116544314408123	0	0	0.00194576017305572	0.0601773976263659	0.0291417612844723	0	0	0.025844551419652	0	0.119309673933938	0.0488883596084855	0.25282417687556	0.0534155133518052	0	0.0131670647142234	0	0	0.00913511944023539	0	0.535991529399667	0.845289171853019	High level
GSM1213836	GSM1213836	0	0.0127005597199108	0.399309419336664	0.12855922949451	0.0509708056791496	0	0	0.0360683452543497	0.0535934549625184	0	0.039706667228075	0.0215037960610366	0.0149642380963296	0	0.0188763451263712	0.159252100271839	0.0359159975790643	0	0	0.0203919356948323	0	0.00818710549534989	0	0.572415834614386	0.821660674786275	Low level
GSM1213837	GSM1213837	0.0366431676689768	0	0.107739220268702	0.0563932489876472	0	0.0413989648754216	0.0451994572670573	0.0575914556213721	0	0	0.00592536483457972	0.0891358876121255	0.00847682402831513	0.109288373708152	0.128444429683549	0.179273015454093	0.0484315939305884	0	0	0.0585673294659111	0	0.0274916665935095	0	0.445710321526879	0.894344565209351	Low level
GSM1213838	GSM1213838	0.0401815263118577	0	0.123150186421305	0.0538301959194438	0	0.0818519580432431	0	0.056011891217204	0.043069840925732	0.0538307400304614	0	0.0454913602699047	0.000399572038869741	0.0522507870481324	0.0785782930368679	0.241181088150173	0.0832664272337715	0	0.00776801593310373	0.0326292799658125	0	0.00650883745411802	0	0.508911509916332	0.864924871233796	High level
GSM1213839	GSM1213839	0	0	0.153669082381228	0.0573750005960975	0	0.00498074803854259	0.056392052313215	0.0388592720499814	0.00500894263704509	0	0.0254439486649585	0.0167335469765263	0	0.128360896018973	0.130491501824422	0.263421090074584	0.0377272153230469	0	0.0561901734808702	0	0	0.0253465296205092	0	0.46827044550452	0.88311587870276	High level
GSM1213840	GSM1213840	0.0411555874192344	0	0.0778460736749402	0.0567507818779242	0	0.0537738944638489	0.00139283284845752	0.0862320224940794	0.013953420250914	0.0508717371975494	0	0.0396172384462274	0.00117267980342861	0.177434910904826	0.0576736640036495	0.206802840044054	0.0604635824363776	0	0.0598110072686098	0	0	0.0150477268658795	0	0.374095861531517	0.927271400193923	High level
GSM1213841	GSM1213841	0	0.0198521009466791	0.0452797871920822	0.140821832995436	0.00729481981179504	0	0.00311934855072853	0.0347323754434665	0.0944440779496632	0	0.0607839506758351	0	0.0231961679040736	0.241681334901334	0.00669448541285513	0.21735581968841	0.0220257146402057	0.0135725609678026	0	0.0484840972417107	0	0.0206615256779225	0	0.654973147234232	0.784080804249189	High level
GSM1213842	GSM1213842	0	0	0.0676107101180166	0.126071638862867	0	0	0.0437774904864942	0.0577012448239711	0.00537913589898616	0.0716352170805871	0.021270594895029	0.0017621557582024	0	0.0774773017185672	0.0967089571492002	0.173048646571951	0.0630643950346299	0.0559556218281842	0	0.0980895985074833	0	0.0404472912658296	0	0.48761122504498	0.87513870151968	Low level
GSM1213843	GSM1213843	0.0105279284144127	0	0.0880774857846088	0.0652641205633586	0	0.119750171394612	0.0609367293214225	0.0194042782517994	0	0	0.0419947245340488	0.0462173462983814	0.00873379539670564	0.0953855634695261	0.110724430647586	0.200692680250694	0.0597047871171062	0	0	0.0561569918989993	0	0.0164289666567376	0	0.434979640441302	0.899778178391687	High level
GSM1213844	GSM1213844	0.0195510978722035	0	0.135999035918621	0.0496100223291186	0	0.0707573585450497	0	0.0392614809791184	0.0355692795507892	0	0	0.050813075668204	0.00641142330032116	0.184081159849769	0.0325139247396652	0.229090558781073	0.101638363395236	0	0.0200737553566342	0.00990495800208691	0	0.0147245057121095	0	0.469858119509314	0.882932190453159	High level
GSM1213845	GSM1213845	0	0	0.174498467305524	0.202637685623395	0.039671387627576	0	0.0222333184666596	0.092872577747999	0.0539069822358327	0	0.0120954714102258	0.0337639815496847	0	0.180642387720246	0	0.114388999633466	0.00411105936776346	0.0398442046101079	0.0198729981336924	0	0	0.00946047856782781	0	0.433033394106518	0.901174756045683	Low level
GSM1213846	GSM1213846	0.0140213182877366	0.0289327029660682	0.167468971180498	0.0750293588117141	0	0.0920061288322453	0.00865776469721764	0.0461584953748238	0.0026555361439595	0.0400682175916158	0	0.00875387513830187	0.00196773753458038	0.0922422105184969	0.0309841061715218	0.269860623076399	0.0893518359314712	0	0.0280565951675194	0	0	0.00378452257583115	0	0.516656084482655	0.85974901493737	High level
GSM1213847	GSM1213847	0.00350893719850774	0	0.179888351235337	0.0371244913186016	0	0.134403595678082	0	0.0343314249017045	0.00614960125086176	0.0173359640695664	0	0.0129508588830652	0.0403486200082932	0	0.0139853751007185	0.0982185825799903	0.331548015743047	0	0.0781702087929745	0	0	0.0120359732392514	0	0.51629319968966	0.861054050943017	Low level
GSM1213848	GSM1213848	0.0359660700434197	0	0.0914579265285077	0.0200564919229571	0.0191911107632695	0.00183346846947681	0.0166968451938642	0.0654029954276155	0	0.0544382811708781	0	0.0267876282985553	0	0.233047999843589	0.106502467357522	0.285618243585399	0.00967120793957168	0	0	0.00746476864729568	0	0.0258644948080785	0	0.530095188717436	0.849175947547927	High level
GSM1213849	GSM1213849	0.0223107238458467	0	0.0677697022218568	0.145480845206272	0	0	0.0527515856695822	0.0603184229607788	0.0267750401508424	0.0496499592297526	0.0265778047370897	0.000748357336718783	0	0.0905668573750091	0.0798371369480506	0.16202090251632	0.0597206771426139	0.0607977374507639	0	0.0722814925709317	0	0.0223927546375702	0	0.487163907846523	0.876283183162645	Low level
