# Supplementary material for: Significance of macrophage infiltration in the prognosis of lung adenocarcinoma patients evaluated by scRNA and bulkRNA analysis
Source: Front Immunol. 2022 Oct 12;13:1028440. doi: 10.3389/fimmu.2022.1028440 (PMC9597471; doi:10.3389/fimmu.2022.1028440)
Supplement: Supplementary file 1 [file DataSheet_1.zip › SupplementaryTable2_GSE72094_cibersort.txt]

ID	B_cells_naive_CIBERSORT	B_cells_memory_CIBERSORT	Plasma_cells_CIBERSORT	T_cells_CD8_CIBERSORT	T_cells_CD4_naive_CIBERSORT	T_cells_CD4_memory_resting_CIBERSORT	T_cells_CD4_memory_activated_CIBERSORT	T_cells_follicular_helper_CIBERSORT	T_cells_regulatory_(Tregs)_CIBERSORT	T_cells_gamma_delta_CIBERSORT	NK_cells_resting_CIBERSORT	NK_cells_activated_CIBERSORT	Monocytes_CIBERSORT	Macrophages_M0_CIBERSORT	Macrophages_M1_CIBERSORT	Macrophages_M2_CIBERSORT	Dendritic_cells_resting_CIBERSORT	Dendritic_cells_activated_CIBERSORT	Mast_cells_resting_CIBERSORT	Mast_cells_activated_CIBERSORT	Eosinophils_CIBERSORT	Neutrophils_CIBERSORT	P-value_CIBERSORT	Correlation_CIBERSORT	RMSE_CIBERSORT	class
GSM1854798	GSM1854798	0	0.0791984501908368	0.000148472523566459	0.0491565873721697	0	0.0105609344962136	0	0.143547045513473	0	0.0873022800390865	0	0.0516347716643707	0	0.0452091142122743	0.132594381652955	0.288669149048178	0	0.0305478254609682	0.0615346627847911	0	0.0198963250411169	0	0	0.418750438015527	0.90765106467964	High level
GSM1854799	GSM1854799	0	0.0790703393519136	0	0.0440098558547457	0	0.0502093855606009	0.158799343675869	0.0701280067181472	0	0.0483587510485011	0	0.00104241638630673	0.0557012143341854	0.0793870389388717	0.0818396613629987	0.19225160658897	0.0237014295087791	0.0431670982765272	0.0722833440836498	0	0	5.0508309933731e-05	0	0.421181113997352	0.907436250264042	Low level
GSM1854800	GSM1854800	0.0654544321910461	0	0.0127413568524498	0.142203435415223	0	0.0573786194375144	0.10178012920879	0.0687963605509993	0	0.0209320626125531	0	0.0706325947577154	0	0	0.190679232070407	0.203735079962631	0	0.0095470173194481	0.0284423457860718	0	0	0.0276773338351511	0	0.533835769863588	0.846147491945414	Low level
GSM1854801	GSM1854801	0	0.0950110327449501	0	0.0101679167751631	0	0.0572271091528747	0.0102397252262759	0.112618116201482	0	0	0.0382630176429743	0.0393562727437352	0.0187434654738168	0.0021217355731302	0.11018721874941	0.256212098829366	0.137974019316254	0.0306437990892836	0.057075989599356	0	0.00431042923376156	0.0198480536481665	0	0.432398081425783	0.90108972240303	High level
GSM1854802	GSM1854802	0	0.0523854583807782	0.0134464649903056	0.111653996950537	0	0.0482088848037407	0.0292195803125137	0.132026820993177	0	0.040911919744771	0	0.101900034565477	0	0.0547325408083478	0.151198681489391	0.137128129984071	0	0.0632803721988764	0.0639071147780126	0	0	0	0	0.435314766614787	0.900648185553902	Low level
GSM1854803	GSM1854803	0	0.108378244006113	0	0.00607927121112619	0	0.0112996870605676	0	0.0496039385961262	0.0187436243164823	0	0.0327596595124164	0.0117883582998714	0	0.511987278943191	0.0251648712497723	0.151429651236852	0.0381097931149983	0	0	0.00441392320114408	0.0115984426058941	0.0186432566454456	0	0.352204568089667	0.967481408147636	Low level
GSM1854804	GSM1854804	0	0.104105705999398	0	0.0437394470738455	0	0.0117374111465105	0	0.0594446633013835	0	0.046733145164421	0	0.00993197323169255	0	0.105530292869755	0.0512349441887211	0.274450201580298	0.119737450294702	0.0542277629004451	0.0995526161508631	0	0.00695397357576326	0.0126204125222012	0	0.459933871070705	0.88849455170821	High level
GSM1854805	GSM1854805	0	0.0606638941474159	0.0121884301539294	0.0929763024437059	0.00687639719694968	0.0347104055118997	0.060029405054666	0.023017392120881	0	0	0.0249510495522727	0.0247942141761168	0.0165272759282051	0.189277465505838	0.0282760107859132	0.182871990302631	0	0.182037945979419	0.0323728160560572	0	0	0.0284290050840992	0	0.369980123336289	0.931163693099385	Low level
GSM1854806	GSM1854806	0	0.168404756468755	0	0.0125017845404995	0	0.0382607354843978	0	0.169997974458619	0	0.0188168598455559	0	0.0604114925206127	0	0.0984839564439174	0.0296577312942387	0.183849665472946	0	0.0429697777249592	0.176645265745498	0	0	0	0	0.252518831721127	0.975909792846894	Low level
GSM1854807	GSM1854807	0.0314478637994575	0.127323168630402	0	0.0632829380694581	0	0.0535417570141511	0	0.0945836014546752	0	0.0157407159581704	0	0.052195895393988	0	0.0492949071620402	0.176623217878184	0.173209900202049	0	0.0303944432309575	0.0588937703603244	0	0.073467820846143	0	0	0.327711796566788	0.952884578256233	Low level
GSM1854808	GSM1854808	0	0.1298660338286	0.00455153916696898	0.075173055364519	0	0	0.0306088327516869	0.0344489273800771	0	0.10371222990924	0	0.0391458945680857	0	0.0683351533100559	0.062053478680689	0.199495153826058	0	0.0843064227339199	0.117618802236099	0	0.0487737359312222	0.00191074031277768	0	0.383553513362929	0.922743791514377	Low level
GSM1854809	GSM1854809	0	0.0990957091283996	0.00697280493012635	0.0743360727761236	0	0.0619970426431518	0	0.103843765502632	0	0	0	0.0231271631046148	0.0326716310544653	0.119057510249719	0.0136554901085386	0.174709518775901	0.0498657234575168	0.0403429467490841	0.144459301032462	0	0.0394070606916484	0.0164582597956158	0	0.269382856151748	0.968005232682394	Low level
GSM1854810	GSM1854810	0.0126804780461005	0.0993060784817316	0	0.0567032701460504	0	0.0139678555223864	0.0671447204182506	0.115415139846456	0	0.092515837530494	0	0	0	0.0942745769056426	0.179843396508859	0.203504122711769	0	0	0.0337727032026661	0	0.0101096768208107	0.0207621438587831	0	0.534811653483952	0.847705244978809	Low level
GSM1854811	GSM1854811	0.0449769954884293	0	0.0307985630198701	0	0.000632549088831422	0.189183036478891	0.0334508661668625	0.00265999230560123	0	0	0.03948554930945	0	0.0588663232757768	0	0.013663679209443	0.300882120812439	0.177442363880897	0.0421385797045298	0.0658193812589791	0	0	0	0	0.257321417806687	0.975580272261188	High level
GSM1854812	GSM1854812	0	0.021554952108188	0.0256712517686029	0.0151297668219137	0.0201977397855571	0.125415387113209	0	0.0575508691138209	0	0.116914180839861	0	0.0258660587535705	0	0	0.0608426090855382	0.331553864737621	0.043192898562504	0.0388093687502298	0.116641720642573	0	0	0.000659331916811706	0	0.266923355530637	0.973054576072326	High level
GSM1854813	GSM1854813	0	0.0903432211238065	0	0.0851651106503164	0	0.103091358320344	0.0141966651885062	0.12008279073677	0	0.12638938075176	0	0.0412391719978149	0	0.0140996596055093	0.139330703881066	0.146363529835387	0.0279364544721745	0	0.0607182652359886	0	0.0310436882005568	0	0	0.346010884035226	0.943402350665786	Low level
GSM1854814	GSM1854814	0	0.0522675264277745	0.00243129384902605	0.0448460320116292	0	0.0624152194288229	0	0.067572535904129	0.00122848178860151	0	0.0211372779994986	0	0.0203886429716779	0.0023552278092751	0.0393372657861674	0.243381755271389	0.192057824549125	0.121746433599149	0.0135523465973635	0.0301504295316045	0.0851317064747677	0	0	0.280811320484055	0.968536961170969	High level
GSM1854815	GSM1854815	0	0.0954257657442969	0	0.125359302414557	0	0.0211892301884558	0.0848365901771186	0.106327444535889	0	0.064436396239256	0	0.0704594696269971	0	0.0949591468690122	0.162648793149887	0.096799823759072	0	0.0369172049256273	0.0406408323698319	0	0	0	0	0.497686281213233	0.866784765822001	Low level
GSM1854816	GSM1854816	0.0176294777872756	0.0541430137004652	0	0.170678213658661	0	0	0.167060072578351	0.0795064817674806	0	0	0.0427509207683153	0.0295833510787169	0.0111528545452243	0.0443666386050247	0.050610913318513	0.141116499046228	0.0989914629210855	0.0678567112495459	0.00952635458622823	0.0087530023771766	0.00627403201170826	0	0	0.402603068163712	0.914580422604884	Low level
GSM1854817	GSM1854817	0.00169430529397453	0.0506028631292815	0	0	0.0751136761528483	0.0944466465179644	0	0.0517461563331642	0	0	0.0486041896194313	0.0111209999193982	0.0279060198243488	0.119942803330099	0	0.207190407976466	0	0.265863044477555	0.0262322695772898	0	0	0.0195366178481787	0	0.270898750403632	0.979723984577523	Low level
GSM1854818	GSM1854818	0	0.0648437980771227	0	0.0932753141848642	0	0	0.0869588354283421	0.102217553143322	0	0.0303359693737444	0	0.0910164894430001	0	0.101997622234848	0.157242213536524	0.190433092244216	0	0.0194777696906511	0.0622013426433661	0	0	0	0	0.554369866076512	0.836103963889594	Low level
GSM1854819	GSM1854819	0	0.0702067930630373	0	0.0289430357351402	0.00893952342374776	0.00536011907094499	0.209982870351415	0.0371824065150352	0	0.120478088495038	0.0297725320633923	0	0.011508605916592	0.0533850789813808	0.137916229711828	0.193553274611022	0	0.0341588590783497	0.0247024557970331	0	0	0.0339101271860439	0	0.427995419158002	0.902953907811109	Low level
GSM1854820	GSM1854820	0	0.0729584544176209	0	0.178254859011892	0	0	0.128294438946055	0.0624865048147026	0	0.197037423237115	0	0.00797054171340109	0	0.0462475855557041	0.150322340826644	0.110708157514148	0	0.00928841630886199	0.0348290523648989	0	0	0.001602225288957	0	0.62410238743845	0.791314643944543	Low level
GSM1854821	GSM1854821	0	0.114851882338576	0.0050658050837558	0.0644145332852967	0	0.125408762072049	0.00836692562295493	0.0871669541134019	0.0101039627193129	0.0225358939800182	0	0.0031484935683748	0	0.0751821907055363	0.1002589260742	0.209826979290867	0	0.0890882845731389	0.0680825497011964	0	0.00824652286755875	0.00825133400376322	0	0.371375890879216	0.9286183170949	Low level
GSM1854822	GSM1854822	0.0245825739585323	0	0.0649148171853507	0.0949850986418898	0	0.185434367025972	0	0.0460256815794311	0	0	0.00941024650867321	0.0248279839032056	0.0166986157715672	0.0399741035461992	0.0542278076521492	0.370496347116858	0	0.0151759412530594	0.0145485383863901	0.0234891029672097	0	0.0152087745035133	0.01	0.197805542166139	1.00579451452659	High level
GSM1854823	GSM1854823	0.088489460878103	0	0.0615532551528729	0.0297690677185229	0.0364663375199085	0.0987410905863417	0.113324742180396	0.0146653729472989	0	0	0.0183472933229926	0.0307376053789673	0.0262152751799057	0.0512206562247068	0.0220264190034032	0.153451715612644	0	0.17375305335001	0	0.0812386549439272	0	0	0.005	0.217755123487639	0.993506622345544	Low level
GSM1854825	GSM1854825	0.00812528463143226	0.0262867368936734	0.0141951887965652	0.040848551248972	0.0115774905989835	0	0.0151169724404101	0.114917226178483	0.0118274876658026	0.0274894778763106	0.00809646108903043	0.0098580615491726	0.0566189209162171	0.0115875222367053	0.16493090401118	0.190097551211352	0.0430867273416355	0.10163730380858	0.0664818152023291	0	0.0772203163031658	0	0	0.409277453904566	0.912857344950413	Low level
GSM1854826	GSM1854826	0	0.0256701375179215	0.00215298390232946	0.0168740108549099	0	0	0.042002512798282	0.0496336211216723	0.00421357014112611	0.0687182436051059	0	0.0497073418654448	0.143138956096236	0.0992763446975464	0.00977688069538112	0.297249774305436	0.0354828631321484	0.0552538205332651	0.100848938733194	0	0	0	0	0.422968848887047	0.905714125166861	High level
GSM1854827	GSM1854827	0	0.0122614738942915	0.0070136092910039	0.0886227105618796	0	0.0569819244102981	0.107713693347383	0.094470700530854	0	0.0111096555552801	0	0.0528439954907731	0.00597547188272728	0	0.155153225862401	0.214951322724581	0.0465913131581393	0.110515677871822	0.0318553255017445	0	0	0.00393989991682189	0	0.439019291696912	0.898340607185745	Low level
GSM1854828	GSM1854828	0.0573889616046369	0	0.00854571907041702	0.0330879487277535	0	0.0117553167514794	0.0367582774184307	0.0651983642123011	0	0.0512855406187957	0	0.0689806026305797	0	0.0379015747953078	0.0688082523681385	0.270048073890804	0.0973504531064777	0.0362295848313256	0	0.0643991500181226	0.0766375845326682	0.0156245954227614	0	0.377068344809195	0.926661960596415	High level
GSM1854829	GSM1854829	0	0.0212756224905777	0.00767272754122053	0.0819351284002015	0	0.178656640365967	0.107525934466526	0	0	0	0.0267225416523412	0.0239888823525442	0.116788092603165	0.0387436815160651	0.0468985372608608	0.194586537747348	0.0616751739207335	0.0546776082843774	0.0388528913980712	0	0	0	0	0.351526751850457	0.936308687937984	Low level
GSM1854830	GSM1854830	0.0322217795876636	0	0	0.0535447357436275	0	0.00511232843855436	0	0.0717072997838879	0	0	0.0086282242478366	0	0.00313644509090421	0.389508484067608	0.00792415325144697	0.375347005725673	0	0	0	0.0519795411345685	0.000890002928229826	0	0	0.417827616631244	0.926823396750328	High level
GSM1854831	GSM1854831	0.0299181209676341	0	0.0248828064328715	0.0630144761471175	0.0279633686893277	0.0533704963010443	0	0	0	0	0.029493800660369	0	0.0560327431964111	0.0912415790641647	0	0.338566297287286	0.00643128221402623	0.200904703982719	0.0626647778503203	0	0	0.015515547206709	0	0.309028734906236	0.960932096624394	High level
GSM1854832	GSM1854832	0	0.0876513239519428	0.0431687351076718	0.032442120491355	0	0.0272745562980792	0.0182212529881057	0.128054598471609	0	0.0870730568845054	0	0.0515604049327805	0	0.0241257194358517	0.121386223884012	0.208261890779387	0.0250913263671844	0.0203728590063827	0.113409817060853	0	0.0119061143402792	0	0	0.316498262390548	0.952175770660103	Low level
GSM1854833	GSM1854833	0	0.0163649323277069	0.00425097129337758	0.097721961986318	0.0140468686300685	0.034833943579891	0	0	0	0	0.0746534586531952	0.074056703372357	0.0701925190872351	0.0834485914577338	0	0.233704241457872	0.0177995862975331	0.106633692521559	0.100220997463276	0	0.0141458766510268	0.0579256552208498	0	0.475566614042588	0.879949752295635	High level
GSM1854834	GSM1854834	0	0.0198965546111183	0.00473613618197734	0	0	0.0430579506742689	0.0489536249714807	0.0815638428027283	0	0.115240872055717	0	0.00306607965328974	0	0.0749607079372748	0.136353888196065	0.278081563315545	0.0937221222970872	0.0233052478608377	0.0424894467045351	0	0.0179935793664286	0.0165783833716475	0	0.398661473911939	0.917451837562389	High level
GSM1854835	GSM1854835	0.0183133259750024	0.0753916355676927	0	0.0438943677686311	0	0.0147418870252483	0.0184174236250164	0.135051985426685	0	0.162014777165439	0	0	0	0.0804100066888508	0.129356601029622	0.214144506096853	0.0420193938166526	0.0290579864792915	0	0.037186103335015	0	0	0	0.478049123029565	0.878063297209556	Low level
GSM1854836	GSM1854836	0	0.131064511411563	0	0.0140105848181122	0	0.00168118721930199	0.101729879575835	0.0786776115538898	0	0.0761511352953903	0.0178825570583251	0.00967299131263901	0	0.0242541944887467	0.0565928629978409	0.230466330501054	0.0631122756387616	0.0334222771043599	0.120176299843318	0.00984991449164522	0	0.0312553866892173	0	0.417812822928524	0.909171681573358	High level
GSM1854837	GSM1854837	0	0.036218781197018	0.00927274116872437	0.0568542850523859	0	0.0740110662200937	0.0282154535407246	0.00322730557134081	0	0	0	0.0119488820123194	0	0.127508285543776	0.0113860678493818	0.383379164327808	0.0840041616568595	0.0371095167762349	0.131408096007607	0	0	0.00545619307572514	0	0.439372006564909	0.898359650044451	High level
GSM1854838	GSM1854838	0	0.0428982110266345	0.00536407977655271	0.0533867233247796	0	0	0.000867623144975827	0.0664173436589891	0.0104596483656851	0.000497086157936853	0	0.0228424409562393	0	0.226706308711619	0.0130014297665426	0.376859669851349	0.00645930817120886	0.0908654784016169	0.0611193762914653	0	0	0.0222552723944056	0	0.554372725282766	0.833766873941628	High level
GSM1854839	GSM1854839	0.0129517546503502	0.0120311928411921	0.00583856060651497	0	0.00220849467862785	0.10549788264978	0	0.0664141359629773	0	0.0726014158583414	0	0.0426832091120597	0.0030997086669761	0.0344305957222171	0.0817699311857029	0.272698680195631	0.0264874495690185	0.0590720879020545	0.145244055725124	0	0.0467656018515654	0.0102052428218667	0	0.2889569061464	0.963591188493267	High level
GSM1854840	GSM1854840	0	0.111906466882635	0	0.0598290295460301	0	0.00320643121981939	0	0.0727919869808347	0	0.0787620085767217	0	0.0452181205910498	0	0.00223600359218801	0.0969419268958518	0.266073563114978	0	0.0287892837166424	0	0.096583141789426	0.052293868136242	0.085368168957581	0	0.40580182072687	0.914047395807385	High level
GSM1854841	GSM1854841	0	0.138091919477347	0.105708883354054	0.106436787626088	0.0148950727974529	0.0500927076912398	0.0881927194782717	0.0274022467078398	0	0	0.0734570205934681	0.0165829915246657	0.00897298498244185	0.0649152052397591	0.059506671781441	0.191361642772481	0.00204758230882862	0.0312131227401281	0.00466618098885263	0	0	0.0164562599356403	0.035	0.154081709512387	1.01950968443931	Low level
GSM1854842	GSM1854842	0	0.0745283280480334	0	0.0535966270655556	0.0807298177224906	0.139999064559696	0.033139394697807	0	0	0.00653076959395625	0.0184091730557913	0.0219352377189052	0.0333599905047377	0.0229247622682889	0.0651682520143932	0.234033119809261	0	0.0908777150857043	0.123812675265017	0	0	0.000955072590361686	0	0.465978675731878	0.887051983107909	High level
GSM1854843	GSM1854843	0	0.00365458635499331	0.0181432415885367	0.0139727311553903	0	0.0703868290492286	0.00256187586280947	0.0322951793783763	0	0.0890810694351367	0	0.0062447261487589	0.120275577661474	0.00273661434370009	0.0164071852484515	0.232574726836958	0.223999944254556	0.0350433913108197	0.103537666632724	0	0.0290846547380862	0	0	0.328063173419454	0.947428635526784	High level
GSM1854844	GSM1854844	0.0503186253012506	0	0.098572066630507	0.0427445392324153	0	0.0677012575807372	0	0.152444533034066	0	0	0.0115954634446464	0.0311425087098544	0	0	0	0.245107053525068	0	0.15475684006111	0.0877114148201928	0	0	0.0579056976601525	0.2	0.095284547960815	1.03698941717136	High level
GSM1854846	GSM1854846	0	0.0523494273325202	0.0125327059479818	0.0290544548559431	0	0.0758906576180728	0.00273835945869746	0.0565931953908558	0	0.010684155013662	0	0.0715444287264759	0.0113523783491331	0.139338658468781	0.0169630255191633	0.236392296515674	0	0.118010809469911	0.088824621096744	0	0.00412557628107544	0.07360524995531	0	0.240063163014716	0.986783999543863	High level
GSM1854847	GSM1854847	0.00315126005027392	0.0145446447857508	0.0057775703503729	0.198637975103091	0	0	0.0305576832858609	0.0639253874364465	0	0.1377932541043	0	0.0379977441758778	0	0	0.0283528607622978	0.395592720624578	0.000716792866791873	0.0249024920327441	0.0505497062686907	0	0	0.00749990815292375	0	0.388792990990293	0.923541699709844	High level
GSM1854848	GSM1854848	0	0.127555991190152	0	0	0.00765209599771484	0.039793532876048	0	0.0401500863694084	0	0.00466915305589795	0.0132031539807617	0.0538118865324229	0	0.159819353760233	0.0278840256305686	0.34393529153439	0.0313596465254832	0.0363538495290056	0.0948324914652985	0	0	0.0189794415526163	0	0.46759928035307	0.883679665888183	High level
GSM1854849	GSM1854849	0	0.0137037031756295	0.0263047750689865	0.0202165395338531	0	0.0123323998504304	0.10186911360195	0.00268405827627408	0	0.0516602878377409	0.0708422876420492	0.0912520427451279	0	0.0632721761557693	0.109710849625515	0.202425271461144	0.0805500825695039	0.0231910353802271	0.117490083900256	0	0	0.0124952931755435	0	0.426289253649526	0.904041253685598	Low level
GSM1854850	GSM1854850	0	0.00173975874036802	0.0144466463059144	0	0.0333312723831442	0.116599687277274	0.108723779205478	0	0	0	0.0239174212737329	0.00731052688458591	0.0359078604682372	0.145989984615007	0	0.259690878155584	0.019206269110804	0.113735919887935	0.105248621076437	0	0.00992144322806208	0.00422993138743631	0	0.263016848570963	0.975598275513029	High level
GSM1854851	GSM1854851	0.00537702453552023	0	0.00808854565269575	0	0	0.106395348824867	0.0217714452541765	0.105800314535266	0	0.118498393958498	0	0.0354062591353537	0.0149647528902723	0	0.0648449043583627	0.155027651796777	0.200640364943532	0.0232955016128168	0.0706659199866246	0	0.0639585216858005	0.00526505082943724	0	0.337782224714843	0.942139008445303	Low level
GSM1854852	GSM1854852	0.000766221148341498	0.0587084480838948	0	0	0	0.110857325385985	0.00766845133739486	0.0820547233552479	0	0.093622048162719	0	0.0129248746064957	0.0470681612556329	0	0	0.117346598501814	0.0877021087674521	0.127896995784307	0.222244976850519	0	0.0293231087222977	0.001815958037898	0	0.36023072008007	0.932400809897179	Low level
GSM1854853	GSM1854853	0	0.0847726090105013	0.0482633638207733	0.061096659982261	0	0.0924994612747675	0.0594268491533177	0.0907768084668922	0.0083497257711475	0.0783312002279252	0	0.0602665613263656	0	0.0657178675815652	0.13596193541906	0.073612930971634	0	0.072055481901857	0.0266802179904508	0	0	0.0421883271014816	0	0.420014701781905	0.907424886446496	Low level
GSM1854854	GSM1854854	0	0.0463162420791531	0.00163520256004372	0.0561002085412975	0	0.051212992284942	0	0.0664956634594259	0	0.014798991829591	0	0.0394134947697623	0.080412308886332	0	0.00665363072535516	0.275449721065662	0.100034066139977	0.0700002352553843	0.135319461527727	0	0.0514077334354959	0.00475004743985122	0	0.271488303009886	0.968309183107847	High level
GSM1854855	GSM1854855	0	0.0471590642724239	0.00367847359657748	0.129158228673477	0	0.0328190547788739	0.0835364153987979	0.109750631363071	0	0	0	0.0474986677622736	0.0230034153427515	0.116278855779423	0.141791963036339	0.120649485506753	0.00252374404353715	0	0.099503626226881	0	0.0181041301869923	0.0245442440318275	0	0.329830019124087	0.94772573419069	Low level
GSM1854856	GSM1854856	0	0.0403749180018742	0.00872669230868186	0.0467710071967809	0	0.0701767261630834	0.0402703328250988	0.0394278387772919	0	0.0792060625556229	0	0.0570614912098706	0	0.118274045141363	0.146419541072296	0.28171106988417	0	0	0.0676032062285669	0	0	0.00397706863529946	0	0.526726548058103	0.851446930022804	High level
GSM1854857	GSM1854857	0	0.145762635616726	0	0	0	0.0472177084846369	0.0633768652678009	0.126124742860643	0	0	0	0.0233394239525628	0	0.13973723082242	0.0364550564269338	0.13782973670888	0	0.0782973505711859	0.201626390164328	0	0	0.000232859123881329	0	0.258171473853047	0.973145747525666	Low level
GSM1854859	GSM1854859	0.0359264304903553	0.101703249924983	0	0.0587336321286976	0	0.00684171457505952	0.0972638597713456	0.0872925234843971	0	0.123413570876829	0	0.0122780610747279	0.0111324963395497	0.0343653121951178	0.0426239403291579	0.215905796221104	0.0214769223092615	0.0728616011867737	0.0635447462466663	0	0	0.0146361428459742	0	0.475809772471058	0.883368981791262	Low level
GSM1854860	GSM1854860	0	0.061461324721528	0.0130998431406816	0.0325903713389256	0	0.0416608734258966	0.0383139534177656	0.109262388361465	0	0.165716405668896	0	0.0375718312796057	0	0.0743312490882236	0.0867039793833167	0.152152615654137	0.0251258335977639	0.0670348736714444	0.0643110190306626	0	0.00700301507769992	0.0236604231419888	0	0.291550248494106	0.964504699819007	Low level
GSM1854861	GSM1854861	0.00771034117136828	0	0.0143584397007112	0.0988463785380077	0	0.000134819080010613	0.161034396683561	0.0746747262495656	0	0.0478547149614868	0	0.063676182171175	0.0110428814527082	0.0632662466878045	0.186957976709261	0.100345830232833	0.0150155193273558	0.0619112038720746	0.0300118522958377	0	0.0482678214616576	0.0148906694045822	0	0.467005818708362	0.883926033457295	Low level
GSM1854862	GSM1854862	0	0.185127395305547	0	0.0325621242700557	0	0	0.0947110671091734	0.0741578162765331	0	0.176473072897208	0	0.0147716588203689	0	0.0963296857717497	0.137162038513632	0.118015232630963	0	0.00618844285532383	0.0504799340364394	0	0.00202359980555321	0.0119979317074533	0	0.509609227421195	0.862543525316821	Low level
GSM1854863	GSM1854863	0.0360419629983323	0.0179638590501199	0.0176954360444114	0.0373075183778752	0	0.19431269921363	0	0.0672403981900694	0	0	0	0.0907829095277465	0.0176361826678744	0.0198297358977789	0.0764954561772156	0.213732214859296	0.0712553635602552	0.0345111698863999	0.0411717099554871	0.0407052375624194	0.0233181460310893	0	0.015	0.184874151164887	1.007422471887	Low level
GSM1854864	GSM1854864	0	0.217801292243994	0	0.0474173632355664	0	0.00508401969114016	0	0.0530929846224507	0	0.0819284198611338	0	0.0424741778851361	0	0.00521693246421667	0.0488097869838741	0.203608537656773	0.116860694618876	0.0294296724996623	0.138182028531032	0	0.0100940897061451	0	0	0.317860081809201	0.949597730321463	Low level
GSM1854865	GSM1854865	0	0.0287511306841758	0.0224403115100945	0.0308695332915114	0	0.114509282986653	0.0601995196863996	0.0435378835734374	0.0496428454260241	0.0645927584599354	0	0.0968106272492129	0	0.0417123812593892	0.0442283436199894	0.247442691307803	0	0.067416800887065	0.0592465258207588	0	0	0.0285993642375506	0	0.302712380713089	0.959485052367731	High level
GSM1854866	GSM1854866	0	0.0157989249425945	0.066747731344243	0.150210474006414	0	0.0330675750723892	0.12209204239213	0.0446688167018639	0	0	0	0.094771610781821	0.000525401422484917	0.0523247802176198	0.176387696936999	0.135032770794656	0.00037664803722359	0.0568714294767597	0.0460058241262265	0	0.00122682141467908	0.00389145233189571	0	0.332502304880104	0.955419708686449	Low level
GSM1854867	GSM1854867	0.01807576402021	0.0711689192382992	0.111118936701121	0.0304445117533653	0	0.237790386827768	0	0.0844084263212736	0	0.0198113849950371	0	0.0099921639069067	0.0246021838415955	0	0.0723553994034766	0.204920522573716	0	0.034228203662105	0.0810831967551267	0	0	0	0	0.312407045295295	0.953292033262684	Low level
GSM1854868	GSM1854868	0	0	0.00707893651079976	0.166406690242186	0	0	0.206639110246834	0.023851634097611	0	0	0.0549331714837864	0.0288965995684675	0.00787176864872925	0.0720767368133409	0.121614761725282	0.151995829869456	0	0.146029131652761	0.0126056291407462	0	0	0	0	0.467785798108308	0.88314147945574	Low level
GSM1854869	GSM1854869	0	0.0971483318469915	0	0.0299817786150588	0.0217852051181685	0.0447401019914617	0	0.124755975737589	0	0	0	0.0391195123110609	0.0476049040854504	0.051931950359526	0.0263798895735397	0.320839603021563	0.0170475165913336	0.0648709509254158	0.0939871210800327	0	0.0198071587428079	0	0	0.267711555669412	0.971179513149834	High level
GSM1854870	GSM1854870	0.00586027350646259	0	0.00450253335783572	0.0627858509459807	0	0.1096038240138	0.00537026278374048	0.0244573046496654	0	0	0.0262975454472593	0	0.0313979339640262	0.229058120192114	0.0121716567085373	0.368368105343572	0	0.103876686900188	0.0110945774511316	0.00515532473568654	0	0	0	0.333057995044947	0.958068944910251	High level
GSM1854871	GSM1854871	0.0290134931154847	0	0.0182276833916561	0.0767193893077024	0	0.191515994032392	0	0.0275144644207747	0	0	0	0.0216271018944497	0.0113841139859009	0	0.0734370848194869	0.2487034800844	0.160447597973717	0.0549073426835324	0	0.0740888238741816	0.0124134304163223	0	0.01	0.192369591278902	1.00576702488699	High level
GSM1854872	GSM1854872	0	0.0439083281169074	0.0128579719492014	0.0246220970812539	0	0.0677855822621492	0	0.0167071578868321	0	0	0.00824894934326363	0.0278171351840995	0.00412557502551815	0.387356895854117	0.0132024193277852	0.295696736484657	0	0.0226099091030814	0.0679972834592426	0	0	0.00706395892189146	0	0.51427820137219	0.858637691196716	High level
GSM1854873	GSM1854873	0.00424846458092975	0	0.0274087905041431	0.134965461712509	0	0.168889001074014	0.014883962479004	0.0346953009895157	0	0	0	0.077477421360267	0.0157983615172139	0	0.0836875649853916	0.399658990740899	0	0.0102522921793329	0.00885138837962035	0.0191829994971595	0	0	0	0.305700808196073	0.963741605866359	High level
GSM1854874	GSM1854874	0	0.0154930531126431	0.0287361324348948	0.087743784275781	0	0.0121243918315084	0.0101520067045979	0.0381829362670605	0	0	0	0.051659522768623	0.102272219614881	0.111699333878105	0	0.352578506092524	0	0.068993368163662	0.114815818707176	0	0	0.00554892614854349	0	0.447604249308785	0.893943636791885	High level
GSM1854875	GSM1854875	0.0620741660394928	0.0626543577366999	0	0.0293416487360511	0	0.033233473363693	0.07321691962246	0.0867021070882632	0	0.203276549652168	0	0.024318787104546	0	0.0648134891153621	0.101119386284292	0.15518900159664	0.000640182599323452	0.0227267263736923	0.0758954462644426	0	0.00479775842287342	0	0	0.463550903232396	0.885804916714652	Low level
GSM1854876	GSM1854876	0.0508834895387323	0	0.0116706385986925	0	0	0.114348808619224	0.0727179982532555	0.084182417606583	0.0262179670384857	0.0191482685694238	0	0.0160862335766942	0.00910563700442505	0.0547637438163898	0.0426240431494219	0.183957223568582	0.121210516590998	0.116759174263652	0.0277054972741256	0	0.0368804060421127	0.0117379364892016	0	0.328030373669531	0.94584435545253	Low level
GSM1854877	GSM1854877	0	0.137657654574822	0	0.134585672748372	0	0	0.028369779622928	0.103398396951486	0	0.0988562179684632	0	0.0200769512557023	0.0157918971291836	0.0558256103431959	0.0906346834021263	0.266747244381548	0	0.0155075961061382	0	0.032548295516035	0	0	0	0.48715135543369	0.87414916270026	High level
GSM1854879	GSM1854879	0	0.130407797705433	0.00190610930097225	0.140502156164818	0	0.0611494800948361	0.0123761571933249	0.100755208199302	0	0	0.00766286007779603	0.0327441808961067	0.0179400948009829	0	0.0310836503987842	0.288104079018062	0.00720705231388263	0.0287342674642965	0.0611334250500864	0.0178210935206853	0.033633388049186	0.0268389997514457	0	0.270098198765791	0.969556999326461	High level
GSM1854880	GSM1854880	0	0.0860757757702571	0	0.00709930638842172	0	0.0430439124850003	0.0894044108340271	0.083600026404964	0	0.0580836142418141	0	0.057769470600601	0	0.0964391871965398	0.168948717196209	0.239806482119378	0	0.0595268199024693	0.00192650813770893	0	0	0.00827576872260958	0	0.539690016658543	0.842844820452541	High level
GSM1854881	GSM1854881	0	0.171460628746234	0.0213903607461728	0.162254375570669	0	0.0619700116234288	0.0639685145674075	0.0903391351167421	0	0.0411067413476252	0	0.0255662796967528	0	0.0459621519373273	0.102421570614108	0.125013285045696	0	0.00847708639306477	0.0515608968369878	0	0.0147973765242393	0.0137115852335445	0	0.329028726126833	0.947549779401947	Low level
GSM1854882	GSM1854882	0	0.0812773849527845	0.00423308064618932	0.0534751710330819	0	0.136800782663245	0.0407294793625293	0.095568191571847	0	0	0.0567977125605458	0	0	0.0975428715663016	0.0612785876710626	0.15090129828373	0.00830000698434294	0.124890903631773	0.081638808729573	0	0.00656572034299342	0	0	0.341341330009188	0.940904246557887	Low level
GSM1854883	GSM1854883	0.0144349204463687	0	0.0393317273766535	0.155609671472029	0	0.0845015054153539	0	0.0302291830849812	0	0.017851098846691	0	0.060635726792976	0.0703560931002703	0	0.0726723964630333	0.2071739438051	0.0143822057638751	0.019878540508513	0	0.212942986924155	0	0	0	0.242437496607027	0.993677496401771	Low level
GSM1854884	GSM1854884	0	0.0869544529867644	0	0.217266945281638	0	0	0.0639918103151103	0.0614359829652481	0	0.0386577712289353	0	0.0689559627129135	0	0.102115316498019	0.155932505698667	0.129614877988415	0.0159889733155946	0.011541613198169	0.0376311536787504	0	0	0.00991263413177547	0	0.551826799856454	0.836735782985324	Low level
GSM1854885	GSM1854885	0	0.16166579130371	0.057536954612494	0.0769318048525052	0	0.0638484448250508	0.00317399827874445	0.0907897498758007	0	0.0853479176829785	0	0.0119698380684702	0	0.0502559141460472	0.0482757243556757	0.226890366447978	0.0367502972646939	0.0328259127707934	0.0410772710608992	0	0	0.0126600144541583	0	0.348743945399375	0.937501333456245	High level
GSM1854886	GSM1854886	0	0.022710354611712	0.0646392563134892	0.0769826832919014	0	0.0932403948123055	0.0638331755275387	0.067003056378825	0	0	0	0.0331017291575786	0.011929615396483	0.0433833210220412	0.0578867277749686	0.362479917938131	0.0134600483919463	0.0612373303878163	0.000509182103591897	0.012492933498891	0	0.01511027339278	0	0.273908214010524	0.972248445037217	High level
GSM1854887	GSM1854887	0	0.0987416897295044	0.0558537452999436	0.0704995841231884	0.000300483668078149	0.0464877330618504	0.0221187850213816	0.025772905877093	0	0.0159181197877515	0	0.0500085345460154	0.0139621089468112	0.0843292230540818	0.00608281191452523	0.21210993421629	0	0.244295898120061	0.0535184426334233	0	0	0	0	0.280711263675646	0.970955195958639	Low level
GSM1854888	GSM1854888	0	0.0804616365528145	0.0677997555549335	0.0660310852331802	0	0.0522563005322906	0.00557053393545881	0.0803698923460012	0	0.0171566063530422	0	0.0456394076924201	0.0133727634267183	0.0734979808455689	0.052577114222425	0.213997040784657	0.0849728990844609	0.0310022283305562	0.107311610403671	0	0	0.00798314470180242	0	0.356658614608233	0.933723929056985	Low level
GSM1854889	GSM1854889	0	0.0840074653761034	0.0161545199452923	0.108116980633975	0	0.0635349827030928	0	0.148305272474044	0.00757734852477858	0	0.0788952663607817	0.0494698253866911	0.0438192709480836	0.0397062194828133	0.0941204257410435	0.191661637617922	0	0.0275524517246636	0.0470783330807159	0	0	0	0	0.280227503770597	0.970083546160908	Low level
GSM1854890	GSM1854890	0	0.126691143651071	0.0125723831424942	0.0151500656422949	0	0.0861146948642083	0.122520917438859	0.0803088285502752	0	0.0837106038887934	0	0.0251349992823909	0	0.0460968482721898	0.0376662168632681	0.185530614763784	0	0.0839721556862587	0.0645819460905346	0	0	0.0299485818635776	0	0.310487273427207	0.95207251668788	Low level
GSM1854891	GSM1854891	0	0.0995773649163435	0	0.0405766940239944	0	0	0	0.0765507069976577	0	0.0364725186429934	0.0186893811433093	0.0294176151068149	0.0124884030316177	0.0207579016766263	0.00826980879438106	0.259006450433179	0	0.306150083485835	0.0437766273453516	0	0.0110689044535374	0.0371975399483589	0	0.421892209794172	0.906889759113958	High level
GSM1854892	GSM1854892	0	0.00916640335303248	0.00469419496433793	0.0583060711972286	0	0.115055700899945	0.0517840817257512	0	0	0	0.0283537880860495	0.0306567290943557	0.00342404082975638	0.137759911673965	0.0560102836999325	0.15229759143229	0.225889046498677	0.0776702660695791	0.0276043437725804	0	0	0.0213275467025195	0	0.343493605367349	0.943244627422335	Low level
GSM1854893	GSM1854893	0	0.0650187080817639	0.021381989369422	0.05484692906743	0	0.0965780485580483	0.0663994938822965	0.0378676815518079	0	0.0147734554046408	0.0351508517224993	0.00366672401563638	0	0.155334733106198	0.0696856262846908	0.213417064964977	0	0.115015581853136	0.045229275508765	0	0	0.00563383662868841	0	0.417018698056672	0.908145075820849	Low level
GSM1854895	GSM1854895	0	0.133015814448271	0	0.120722430169919	0	0.00514779037380283	0.207823582418268	0.0728272500713576	0	0.0461797688874712	0	0	0	0.0852346225470711	0.0591852586645471	0.159577975657865	0	0.0482380671862918	0.00832238649559149	0	0.0390012611880962	0.0147237918914484	0	0.35531616127629	0.934607172062344	Low level
GSM1854896	GSM1854896	0	0.0368517078385434	0.00664988486333644	0.0086679752639268	0	0.0260759223415272	0	0.045561028056458	0	0.0357439934948765	0	0.0528996990282503	0.00389369197372181	0.1167049409708	0.0893750995691844	0.428974853695228	0.0182868985812056	0.067875390752892	0.0337195679597158	0	0.00619441999228451	0.0225249256180487	0	0.430517845996242	0.904258017181375	High level
GSM1854897	GSM1854897	0	0.0197889926975984	0.0852732446603464	0.154159536402429	0	0.00468502042159916	0.0200329035645325	0.0713820908723699	0	0	0	0.0681864153852351	0.0196423219458808	0.039851938910657	0.145487286255131	0.315550550030742	0.0368115918034301	0.00615927153015837	0.00527984801048276	0.00600517993387844	0	0.00170380757552889	0	0.485492951621467	0.87371673914971	High level
GSM1854898	GSM1854898	0.0105171428720005	0.0428662410442114	0.00441620064005332	0	0	0.222219240327794	0	0.0483144963142269	0	0	0.0297319163081008	0.011474888191447	0.0576656796396882	0.0358660388718403	0.0282377919255547	0.290298177761624	0.0511712831249144	0.0583536104888644	0.108867292489681	0	0	0	0	0.239647625174509	0.981536843473124	High level
GSM1854899	GSM1854899	0	0.0646269447574972	0	0.0266200668438645	0	0.0465988868595236	0	0.122897220795862	0	0.097629891059872	0	0.0626938999648367	0	0.0219790609868246	0.115248114023366	0.30307971439411	0.0474784610462377	0.00315260593829871	0.0523917232368881	0.00393789978664252	0.00813971519356187	0.0235257951126141	0	0.367778876697821	0.931606235352483	High level
GSM1854900	GSM1854900	0	0.0523657755994102	0	0.0170809697972913	0	0.0214166939470084	0	0.0529247825632618	0	0	0	0.066592591597106	0.012026740880186	0.15983316511339	0.0178906060459566	0.408667790250619	0.00834532001815311	0.0712578057313331	0.100645055918507	0	0.004484580187312	0.00646812235046505	0	0.45678730826308	0.889327995191641	High level
GSM1854902	GSM1854902	0	0.0317651388078699	0.0195219960050542	0.0369948289141102	0	0.251605161008763	0	0.035005139834191	0	0.0310642977165767	0	0.0596299732904799	0.0359107397320856	0	0.028278100331987	0.15032276418548	0.156620576215417	0.013285230068084	0.14292580833344	0.00159058778701042	0.00230705998661078	0.00317259778283971	0	0.268314853049952	0.969602783914487	Low level
GSM1854903	GSM1854903	0	0.0362921576854029	0.00402302135947486	0.067554847826266	0	0.0968851091176472	0.0433034072592835	0.0405265586539939	0	0.0475098672379141	0	0.0815545745263578	0.00807165521789535	0.000479296723331531	0.206418850317475	0.201183242943603	0	0.0512591688273869	0.0871443323366384	0	0.00964859030580027	0.0181453196615293	0	0.491716968136336	0.870336954655611	Low level
GSM1854904	GSM1854904	0	0.166902343972738	0.00602367406187125	0.13996811261121	0	0.0488010601375478	0.107551349700871	0.07242415137233	0	0.120737472026772	0	0.0367682061514748	0	0.0457973954557347	0.104310559660258	0.098213368876013	0	0.00550637262011936	0.0469959333530598	0	0	0	0	0.326911750194375	0.95169062140545	Low level
GSM1854906	GSM1854906	0	0.049229659352631	0.0188167597327044	0	0	0.211558030941014	0.00615212498145411	0.0570648513396038	0	0	0.0262292191416931	0.0126174689196467	0.00705058384653224	0	0.13811417886168	0.325160153832049	0	0.0220348310765394	0.125972137974452	0	0	0	0.01	0.195579061517991	1.00698152438821	High level
GSM1854907	GSM1854907	0	0.0359644997104916	0.0253496072365443	0.0474624862683683	0	0.11525793572517	0.0176340871341312	0.0273739180394188	0	0	0	0.0545381780487489	0.0215882627980475	0	0.039236778829577	0.378164479944563	0.134747893922112	0.0361004564006933	0.0514964689387867	0	0.000744168089894703	0.0143407789134527	0	0.321276408688601	0.951533525714338	High level
GSM1854908	GSM1854908	0	0.126096712292353	0	0	0	0.00217844635253793	0.0764174900810201	0.107547859226129	0	0.209982648230987	0	0	0	0.0468551656566642	0.1102587044812	0.184267342332389	0.00396975658071214	0.101666882294149	0	0.0282216855753262	0	0.00253730689653204	0	0.549525296252301	0.840800716643642	Low level
GSM1854909	GSM1854909	0	0.0814727101627978	0.0122385963482368	0.0139514200281394	0	0.161405646249287	0	0.0610943320507488	0	0	0	0.0308182804874121	0.0315738349982918	0.0218695840208819	0.00318850259465976	0.226635170232669	0.101137071936174	0.131704367431761	0.0687945454694063	0.0236247573630219	0.0203507711464255	0.0101404094800864	0	0.279581052556084	0.964994693370228	High level
GSM1854910	GSM1854910	0.0286113815676957	0.165636886051386	0	0.0511259669821579	0.0302122524678891	0	0.0372787400167918	0.11952162846696	0	0.102281643740114	0	0.0679160293650513	0.00337526460530901	0.0299736206736167	0.127353632406401	0.183477031200457	0.000110017989134909	0.0123714158508331	0.0360141604707565	0	0	0.00474032814544658	0	0.547698901570585	0.841883940390907	Low level
GSM1854911	GSM1854911	0	0.0396371880217511	0.0321960583318071	0.0807239347285566	0	0.0459648134726637	0	0.0508183985317684	0	0	0	0.0740911757782879	0.0907924177215419	0	0.00542851750637889	0.320565505826684	0	0.0418940477328845	0.0979787927701341	0.0694343272449777	0.0504748223325642	0	0.07	0.134154140966982	1.02764316059404	High level
GSM1854913	GSM1854913	0	0.111987408492116	0	0.128571645291582	0	0	0.102460320322464	0.0868231913499566	0	0.108757576415106	0	0	0	0.0358147277735873	0.0739773356612234	0.172397161288641	0	0.109846017944183	0.0135606927962975	0	0.0264920476520195	0.0293118750128248	0	0.442116778787209	0.89643677911644	Low level
GSM1854915	GSM1854915	0	0.113069190285944	0	0.066782622879602	0	0.101244340432724	0	0.0653142746146972	0.0111760012382643	0.032329415090734	0	0.0427341461590411	0	0.0692381355224476	0.0633987365104907	0.129595260660816	0.144577592228403	0.0613943959731685	0.0228267021601364	0.0150082796073241	0	0.0613109066362071	0	0.411723217331113	0.910469944254893	Low level
GSM1854916	GSM1854916	0	0.092334672338389	0.00989307177850063	0.0718572687129632	0	0	0.0308788944488885	0.0977143547506819	0	0.055602383205548	0	0.0343026169441761	0.00984076710994038	0.136224643565746	0.0710672607298499	0.298254810154514	0.0216889623841864	0.0358998464133559	0.0147484834233373	0.0142811629410505	0	0.00541080109887296	0	0.383209763673845	0.924256653089508	High level
GSM1854917	GSM1854917	0	0.0345849160134967	0.00516678629496151	0.0157997958612994	0	0.0234967127491513	0.000728675173280367	0.0438119992736328	0	0.0103242614824786	0.00162933241488777	0.00304675559810182	0	0.0550452204761781	0.00370728478421404	0.381467996418766	0.207354618800354	0.032785451121288	0.0947507194674533	0.00553294419858935	0.0575695685423937	0.0231969613294738	0	0.41774342107688	0.909496673210713	High level
GSM1854918	GSM1854918	0	0.068894414411726	0.00399256286092962	0.0765430849299212	0	0	0.0581483734619031	0.174728329336969	0	0.0878585615107015	0	0.0752711815955367	2.11213671028107e-05	0.0119214374123043	0.103763357243016	0.125616412836971	0.0114628735993696	0.0893064758401042	0	0.0730698955212109	0.0394019180722332	0	0	0.417587817422777	0.908925975022317	Low level
GSM1854919	GSM1854919	0	0.0821457095250928	0.00520305432647287	0	0.0266368648655524	0.0208595446861363	0.0397222793651993	0.0592613165674956	0	0.0273307688216024	0.00836274880787133	0	0.0204446545013765	0.204133914965512	0	0.314922200558326	0	0.0570462383443587	0.107501156108033	0	0.0264295485569714	0	0	0.343772617712142	0.944131942374265	High level
GSM1854920	GSM1854920	0.0106218138944436	0	0.00754159749415569	0.0211068873900667	0.00291983711983999	0.0565858983732631	0	0.062466307734831	0	0.018933634968061	0.016395309270526	0.0124717510888776	0.022081059108424	0.182762351177999	0.115721063599962	0.194471494113059	0.164653440630649	0.056954114047582	0.0543134399882595	0	0	0	0	0.351564810894927	0.942725404203305	Low level
GSM1854921	GSM1854921	0	0.0188958805517348	0.00855693810410911	0.124694878257858	0	0.114180139494654	0.0443154678894274	0.046017009776154	0	0	0.00618141035916347	0.0537514593510871	0.0210502691103792	0.0451881047462763	0.118910519157823	0.295079064597172	0.0158329121955533	0.0696685842633733	0	0.0121878502802271	0.00122309661957838	0.00426641524542944	0	0.333591053314112	0.950288732728197	High level
GSM1854922	GSM1854922	0	0.101955498355123	0	0.161711833497439	0	0	0	0.0476233611502458	0	0.0745080391978551	0	0.0580783356711665	0.0201195966125593	0.129999408424116	0.0442602631820913	0.247542335117994	0.0263639445074619	0.00156826115907215	0.0862691231248758	0	0	0	0	0.483066005475866	0.876649708947323	High level
GSM1854923	GSM1854923	0	0.0515747831845078	0.00247639440510998	0.0379238847761486	0	0.203691691090703	0	0.045831069660517	0	0.0336334189197011	0	0.0476876972278209	0.00584858354559281	0.0477090136448563	0.0731448050999259	0.247450387936707	0.0311966075522332	0.0707643136612414	0	0.0904729738386276	0.00615246982460954	0.00444190563169794	0	0.456148067967844	0.889371855826554	High level
GSM1854924	GSM1854924	0	0.0464053914717133	0	0.0717052709161769	0	0.138700900386908	0	0.0298882621627008	0	0.0847887218165721	0	0.0430732185534104	0.0126563978643704	0.0873780893738428	0.105201199490069	0.234899070361388	0.0237467429230188	0.0426461330398744	0.078910601639955	0	0	0	0	0.549843326416082	0.842305952582909	High level
GSM1854925	GSM1854925	0	0.0603665768611894	0.0137469112003749	0.00118282599234943	0	0.120603415744827	0.0662694688120106	0.0966088748560746	0	0.0440876573891509	0.0714478938986503	0.0168912824557883	0	0.0372890064286782	0.0879860064746487	0.149703765102375	0.0859993535445223	0.0823355896474638	0.065481371591897	0	0	0	0	0.29401819150164	0.960687456178021	Low level
GSM1854926	GSM1854926	0	0.0334195838863711	0	0.0314682235465705	0	0	0.0389932167662285	0.0655596528332238	0.0263148332330901	0.0865827043385496	0	0.039029269344052	0	0.0807769928153719	0.0643181941038301	0.234167749895132	0.163572205431274	0.0220051741693841	0.0995672569223142	0	0.00925326371045871	0.00497167900414946	0	0.467592210226268	0.885243467851343	High level
GSM1854927	GSM1854927	0.0164656840701473	0.0864564077789151	0	0.0513476124504242	0	0.0635836864475953	0.0945679849039479	0.0821205381480169	0	0.113109220600081	0	0.0444668741557111	0	0.0291648028728989	0.127337445065284	0.140504683171811	0	0.084082874651802	0.0613532158645084	0	0.0019201285391424	0.00351884127971523	0	0.54695342129948	0.842351500616448	Low level
GSM1854928	GSM1854928	0.0165387482944065	0.100801761809824	0	0.0461998690879567	0	0.0646225318190782	0.0123010291173679	0.164320616208396	0	0.0405072929195356	0	0.0280688815644298	0	0.0519606274256493	0.107367039074277	0.223759858452625	0.073961961392902	0.00138670275062248	0.0646368916632248	0	0	0.00356618841970405	0	0.423586272241622	0.905196351945298	High level
GSM1854929	GSM1854929	0	0.127069418575725	0	0.0247486330771801	0	0.0707350002607764	0.09025978757719	0.0869426262396324	0	0.0670348271718044	0	0	0	0.00668521390958515	0.0829631239749101	0.246795903243948	0.00933053656647259	0.0270221624317867	0.134293386304261	0	0.026119380666728	0	0	0.278109474769348	0.964642024014958	High level
GSM1854930	GSM1854930	0	0.0599389573669616	0.0105176935556562	0.0582211013323401	0	0.0777811549546288	0.0475440138468052	0.0636042055689439	0	0.0195252306447153	0	0.0503723136236291	0	0	0.0078170401589754	0.42723303905864	0	0.040631113854116	0	0.0717265902676978	0.0247395245745119	0.0403480211923793	0	0.325478104740833	0.951091713563781	High level
GSM1854931	GSM1854931	0	0.083626864525006	0	0.111882284584678	0.00102721106930019	0	0.00163181590013107	0.0765453282603968	0	0.140195198588171	0	0.0430484311774527	0	0	0.0885383218434125	0.246945953947332	0.0462885614659407	0.0351206283659869	0.0978920414141765	0	0.0272573588580159	0	0	0.478897495366276	0.87875996682534	High level
GSM1854932	GSM1854932	0	0.0542190941274476	0.0352625111155764	0.0586562121534127	0	0.12301664535519	0.0557353323444722	0.070982690358649	0	0.0950510070221885	0	0.006210831005121	0	0	0.120684440451863	0.244580580169445	0.00104492003867936	0.0447289615866966	0.0898267742712594	0	0	0	0	0.322290524925696	0.950406556042275	High level
GSM1854933	GSM1854933	0.0310032443994147	0	0.0571205726092297	0.102549655013655	0	0.112059755341152	0.00809684282895203	0.0261158460157575	0	0	0.020225198477157	0.0472748352648571	0.0270157692652915	0	0.027278069684387	0.293214790696076	0	0.205761461148737	0	0.0275073186588014	0	0.0147766405965313	0	0.299162448780963	0.963828375541214	High level
GSM1854934	GSM1854934	0.0594482232003984	0.025112494649952	0.0171568898791377	0.0322360628888965	0	0.154036043831972	0.0103345848669234	0.0779352976990425	0	0.0362448725566168	0	0.0137039289261352	0.0285023787838185	0.0614340004414912	0.0674928109398331	0.233462796830929	0.0581306747240973	0.0302612281804056	0.0762898538162675	0	0	0.0182178577840829	0	0.356988522094965	0.93375637107029	High level
GSM1854935	GSM1854935	0	0.0649496259439126	0.0157905207494927	0.00639728521038067	0	0.180501322804726	0	0.0329225055043951	0	0	0	0.0598971524979212	0	0.0261264337061936	0.103570316078837	0.314478984751499	0	0.0271715843865466	0	0.0579027705544043	0	0.110291497811691	0.005	0.205372856395945	1.00801347191544	High level
GSM1854936	GSM1854936	0.0293275285024894	0	0.0277697137640848	0.0660999041752967	0.00191847355233355	0.183836095106754	0	0	0	0	0.0138894593056957	0.0611857292355929	0.0342847249735755	0.000164763609994136	0.0182519020274236	0.301578314266308	0	0.116639118828951	0.1450542726515	0	0	0	0.01	0.187853154033444	1.00422948762163	High level
GSM1854937	GSM1854937	0	0.0448334681991462	0	0.0100269109118209	0.00750291703688397	0.00440581164942906	0.00713621455338006	0.0381413704113559	0	0.0416014955932703	0	0.0155722837125239	0	0.506875198210305	0.0147717707111543	0.274963348534374	0.0133666413249752	0	0.00065053347008279	0.00470612808043513	0	0.015445907600863	0	0.688583878077762	0.727054042675802	High level
GSM1854938	GSM1854938	0	0.0531462652122965	0.0166487717908694	0.0322753223041579	0	0	0.106918020711243	0.0487346502863016	0	0	0.110683994464003	0	0	0.0551585503702108	0.185920877485089	0.0929418002496801	0	0.109273193287002	0	0.0487288515145052	0	0.139569702324642	0	0.327028052748078	0.964270499021947	Low level
GSM1854940	GSM1854940	0	0.0701811097767177	0.00135030874282415	0.00700265676661558	0.034390541708704	0.0775528836027682	0.139311742779375	0.0448790271875074	0	0.051448680231874	0	0.0259311795786629	0	0.0605594338170746	0.0699177569665477	0.129359282924708	0.0652152941644993	0.102112802513257	0.0668728345240627	0	0.0539144647148016	0	0	0.386322174252936	0.921643989555473	Low level
GSM1854941	GSM1854941	0.0576352072443662	0.00016535624202617	0	0.00775876738366609	0	0.175414703548543	0.0748614107836376	0.0216670505778592	0	0	0.0581700276672051	0	0.0135881167082101	0.070756857317939	0.132850527473833	0.195883061904549	0	0.177587285148879	0	0.00671101409185416	0.00139530031318121	0.00555531359425139	0	0.430986583798686	0.903170112455001	Low level
GSM1854942	GSM1854942	0	0.0280974126682579	0.00549335129759458	0	0	0.16052976426599	0.000257493468379046	0.032004470506235	0	0	0	0.0605478732214461	0.00474111598450532	0.141134015878513	0.189477540324205	0.212584298294461	0	0.00827120124550592	0	0.155481122482658	0.00138034036224925	0	0	0.450500404920194	0.895327587703629	Low level
GSM1854944	GSM1854944	0.0112935496036421	0.0198721178951615	0	0.0569735732115173	0	0.058579218538274	0.0354899624951489	0.101411153421502	0	0.0382329569056295	0	0.0636859855563519	0.0341536243177509	0	0.156809754248196	0.234275847264138	0.0603745302425482	0.0213167904025704	0	0.0815290979313213	0.00931288857119999	0.0166889493950487	0	0.472501945811139	0.88061962549375	High level
GSM1854945	GSM1854945	0	0.0666116257937207	0.00615824315448499	0.0936674731095523	0	0.000852851179577613	0.175534822158739	0.0597247660368655	0	0.0346425546024575	0	0.0323696002025437	0.00998144743284747	0.0226373389418505	0.106962890088444	0.203509812507836	0.0444635396430744	0.0436672146142126	0.092205650279952	0	0	0.00701017025384129	0	0.428068060523333	0.903514941107547	Low level
GSM1854947	GSM1854947	0.0199059390766173	0	0.0107693473430679	0.0950413570264622	0	0.00160083656417969	0.0470587820380712	0.0573427007144771	0.0174976122520308	0	0	0.0513061570712107	0	0.152861894957402	0.184264468553334	0.3081509087019	0.00670682487835049	0	0	0.0195093246839556	0	0.0279838461389404	0	0.431885038030362	0.905045258817328	High level
GSM1854948	GSM1854948	0.037242191250101	0	0.0412288790213072	0.106378362776979	0.0319898639876657	0.043601144082459	0.0222641396230074	0.0285801076119944	0	0	0.108053002344061	0	0.069212288912628	0	0.0263305993612056	0.265254194780395	0	0.0790893178023583	0.0581791144944455	0	0.0299994682275664	0.0525973257238266	0	0.310663497568996	0.953199571107316	High level
GSM1854950	GSM1854950	0.00657002205905122	0.230251489871076	0	0.0169646240994826	0	0.0982143617772005	0.0283975930651847	0.108939716180523	0	0.0440078357256289	0	0.0155191276677251	0	0	0.024822674692135	0.184879360717594	0.0131591238593163	0.0895293741916739	0.000971335885482344	0.0538413573156687	0.0839320028922585	0	0	0.384493591849491	0.922305090727161	Low level
GSM1854951	GSM1854951	0	0.0886349947526873	0	0.0285310868934392	0	0.00250400153684509	0	0.115443432942197	0	0.157560214951158	0	0.0587952235686358	0	0.000800662805533407	0.105578204986987	0.312977451655676	0.0483220676917643	0.0253068383720385	0.0555458198430379	0	0	0	0	0.456864547986695	0.888758371328906	High level
GSM1854952	GSM1854952	0	0.136517150148477	0	0.0857588552831178	0	0.0434571903042949	0	0.12539208620409	0.0100061739129455	0	0	0.0279521593247727	0.0178548836540291	0.104315335387167	0.00599405505139213	0.275563681091132	0.00869827741671822	0.0682624437602856	0.0812270620902322	0	0	0.00900064637134636	0	0.366511406383352	0.930329227490111	High level
GSM1854953	GSM1854953	0	0.0971232399267802	0.139079922100882	0.00832789886794566	0	0.261035687415812	0	0.0725408179962827	0	0.093685777463474	0	0.0211062098722011	0	0	0.0816130346124592	0.197983108405174	0	0.015310616197216	0.0121936871417729	0	0	0	0	0.413400430280565	0.910144074852401	Low level
GSM1854954	GSM1854954	0	0.099502083286228	0	0.0201386174245715	0	0.0289918750667296	0.00316456274473132	0.0656378206728798	0.0114202943288523	0.00784665285596624	0	0.0497903121536642	0	0.246610836921401	0.13160381366641	0.253539878803035	0.00387376377429569	0	0	0.0603559400204549	0.0119044275238715	0.00561912075690838	0	0.523533383704358	0.85144071496033	High level
GSM1854955	GSM1854955	0.0105316851502111	0	0.0505852039889594	0.0375969578901678	0	0.162742891056292	0.0295263822236597	0.0840870193811038	0	0	0	0.029484663668695	0.0434237669034213	0	0.0409427952427237	0.346488842138351	0	0.0459611286919298	0.118628663664485	0	0	0	0.005	0.21575833171587	0.991344459862064	High level
GSM1854956	GSM1854956	0.0119507200569087	0.0162908326263326	0.00355256407726873	0.272368189048602	0	0	0.0790458342592419	0.0429384486700294	0	0.0429033876236401	0	0.121481562906648	0.0109709773061207	0.0604495934080892	0.173391257584663	0.157844154290834	0	0	0	0.00681247814162024	0	0	0	0.556839565209276	0.830227877787816	Low level
GSM1854957	GSM1854957	0.0282227857484494	0.00302341340503504	0.0123814524280851	0.0315632952213322	0	0.0584694785494556	0	0.0315394549094407	0.00829135304440193	0	0.0255591274081868	0.00144321669213571	0.0870583205954556	0.110177419272325	0.0653547261860951	0.269170319170897	0.123210332315942	0.0562716461141698	0.0734966197117526	0	0.0147670392268413	0	0	0.329391378985829	0.948889738237457	High level
GSM1854958	GSM1854958	0	0.107553091949619	0	0.133671673029453	0	0.000486524554888975	0.00480223368307131	0.123403304866362	0	0	0	0.0159006268581063	0.0374204955542744	0.0176228436913449	0.0480520510410558	0.344142123240835	0.0298480966594585	0.0737307910702061	0.0476155086329504	0	0.0138988726357369	0.0018517625326377	0	0.394540998361719	0.918136211477402	High level
GSM1854960	GSM1854960	0	0.0477331366937646	0.0108751368127215	0	0	0.170360533281835	0	0.00728513674760144	0	0.0146546359332931	0	0.00996633582127334	0.110887560030734	0.0244982774106659	0.00638527534355621	0.154195438080554	0.240600878553344	0.0860623881539553	0.116495267136702	0	0	0	0.005	0.21405236566645	0.992787802078329	Low level
GSM1854961	GSM1854961	0	0.00113305667064563	0.00303444626489037	0.106302297804454	0	0.0225485400112763	0.085828215053905	0.0113149818112822	0	0	0	0.071858368341467	0.0216060649695873	0.178929659775983	0.217724810418143	0.243645026143109	0.0169254432542095	0	0	0.0145038048485371	0	0.0046452846325099	0	0.397595270190259	0.929271672975991	High level
GSM1854962	GSM1854962	0	0.1568649031485	0	0.0523935155806946	0	0.0187145724673671	0.0542496665489527	0.0991567586178435	0	0.0736146287572306	0	0.0925966132694581	0	0.0361094971676512	0.0418776540788255	0.20119478058418	0.00246223795015682	0.0510041305494132	0.0710039051512848	0.0215552537263122	0.0201051201338832	0.00709676226824687	0	0.271087666394251	0.971563008529042	Low level
GSM1854963	GSM1854963	0	0.0756694906399552	0.0610126493510505	0.0912977681076801	0	0.133416670528133	0.0935771360245151	0	0	0	0.0318284607105443	0.0128376228485385	0.00298506895349465	0.072013559363115	0.091987297715382	0.0994563712558499	0.0690932642302898	0.101367931840378	0.0479393416811871	0	0.0129370047619941	0.00258036198789308	0	0.292323312267972	0.9615269107505	Low level
GSM1854964	GSM1854964	0	0.0237854936972568	0.023387647278444	0	0	0.103722484303443	0	0.0392336880568293	0	0.00611192460889268	0	0.0408568050839366	0.0554343729942754	0.0420520396056139	0.0571377855854954	0.442755466462717	0.00288390560848295	0.0455381727334984	0.103113691853088	0.00819130063624558	0	0.00579522149178035	0.005	0.211130471983436	1.00489515720486	High level
GSM1854965	GSM1854965	0	0.0893248307008672	0	0	0	0.0146784336697004	0.161026994997352	0.0719074408651628	0	0.0240624423136814	0.00965963247984355	0.0313237585405675	0	0.147760316926661	0.13140889381939	0.183517373073781	0	0.0350625365742959	0	0.0452752424285849	0.0328988049411051	0.0220932986690077	0	0.40966216635244	0.912060224050736	Low level
GSM1854966	GSM1854966	0	0.0578352400717061	0	0	0	0.100799153955997	0.0137787129730001	0.0520590667577631	0	0.102814126632065	0	0.02910771258996	0	0.071048618763886	0.0511206427415395	0.224863109408341	0.0345155164910709	0.0457292950514947	0.171710758921561	0	0.0446180456416155	0	0	0.373435365064539	0.927070556112521	High level
GSM1854967	GSM1854967	0	0.00971195743009753	0.00793584757017205	0	0	0.0035957648372483	0	0.0968737709750453	0	0.044252758977955	0	0.0663992253609817	0	0.190596515676488	0.0116514104092443	0.189305020882729	0.0582634137136665	0.142593133399228	0.0824354664077501	0	0.0693018856121033	0.0270838287472907	0	0.315260369411831	0.956807839064937	Low level
GSM1854969	GSM1854969	0	0.0296055410644178	0.0290325468785278	0.0410487289917381	0.025630744680576	0.0621978706211073	0.0189902573378802	0.0387369325700762	0	0	0.00883066392338283	0.0268708968933417	0	0.13820740422723	0.0640216820806582	0.308338449551574	0.0206456047395603	0.0368469266813204	0.150995749758609	0	0	0	0	0.229298057010902	0.991629865101823	High level
GSM1854970	GSM1854970	0.100987927431179	0.255162559585413	0	0.0239527838538105	0.000321232360780969	0	0	0.119776962546084	0	0.0957277561629876	0	0.00877662813701333	0	0.114877354158094	0.14151572126088	0.0955468650654267	0	0.0200764313145017	0.011311711018323	0	0.0119660671055058	0	0	0.586583663629853	0.816447730154426	Low level
GSM1854971	GSM1854971	0	0.162763784531021	0	0.0584814611040817	0	0.045015920395631	0.0465822271603413	0.144554284121562	0.00883159950481047	0	0.038468032955634	0.017873322659838	0	0.0472377712002867	0.124442960871885	0.106838420846586	0	0.0707288958012463	0.0853342132532427	0	0.0302043102439892	0.0126427953498444	0	0.364701491669183	0.931490375143558	Low level
GSM1854972	GSM1854972	0	0.0533483918466284	0.00814848207829937	0.0191621594441118	0	0.0790677509728628	0	0.0863280313673318	0	0.0478766818107513	0	0.0269795064484816	0.0391793769078226	0.0200427092182479	0.0262907221076059	0.223450641617759	0.0835454339074375	0.0450526169668192	0.203651115876677	0	0.0348676200519858	0.00300875937717787	0	0.315394821047379	0.950038203379795	High level
GSM1854973	GSM1854973	0	0.0372223265475649	0.0166317135392851	0.0588308042960247	0	0.0478245325821817	0.0435775412394704	0.059358551974971	0	0.0258662759267707	0	0.0113950302446096	0	0.0839524763356339	0.0928991446668905	0.356059018249352	0	0.0142919093504875	0.115034236360654	0	0.0370564386861038	0	0	0.298753036123563	0.961705925397853	High level
GSM1854974	GSM1854974	0.00729758931548555	0	0	0.00573072035370728	0	0.0251904722535282	0.0224202729716358	0.0281202842098953	0	0.102081972544447	0	0.0720572142839083	0	0.0870307283779303	0.11952878641353	0.404462697505497	0.0431751430209082	0	0.0829041187495273	0	0	0	0	0.615489423858	0.796925468934212	High level
GSM1854975	GSM1854975	0	0.0542296250428531	0.00764584453403668	0.134835284103682	0	0.0366079792401815	0.0799231185545758	0.0734962924150481	0	0	0.0391665057117018	0.0738850504795081	0.0062157362884357	0	0.146208247687947	0.126206199978118	0	0.027395126728687	0	0	0	0.194184989235226	0	0.43394586545774	0.903808930325403	Low level
GSM1854977	GSM1854977	0.0212014705554345	0.078196342769355	0	0.156711139633617	0	0	0.0275853972280167	0.0832545346748724	0	0.18460497288275	0	0.0499804864029229	0	0.0656114808267469	0.19222621587275	0.105686384477055	0	0	0.0349415746764787	0	0	0	0	0.523720617783857	0.85161013652784	Low level
GSM1854979	GSM1854979	0	0.0535903582013712	0	0.0632630171223214	0	0	0.0395650746655373	0.0805700382507928	0	0.041550324040276	0	0.0214598571101721	0	0.11065915922659	0.037237742127771	0.302447080114516	0.0132901499956021	0.0569310966429693	0.120983527446817	0	0.0341588278434333	0.0242937472118307	0	0.4026623992437	0.914680171070334	High level
GSM1854980	GSM1854980	0.0222678524352187	0.0603570529788963	0	0	0	0.0889385455494436	0.0892756316333642	0.126873545503102	0	0.131315380767653	0	0.0129267208730385	0.000992929088155586	0	0.0592244392217858	0.17152571048557	0.00249893255014784	0.0484817856856562	0.166249770650367	0	0.0148991072203765	0.00417259535722437	0	0.424920398675002	0.905410161841625	Low level
GSM1854981	GSM1854981	0	0	0.0247710928007487	0.0882585796157076	0	0.144840743406658	0.048741035247342	0.0294371285375142	0	0	0.0362772487713627	0.0561519251966912	0	0.0458780388338211	0.207832802579888	0.236959188782816	0	0.0259063617960099	0.0549458544314405	0	0	0	0	0.413950264383529	0.914212570305954	High level
GSM1854983	GSM1854983	0	0.055212736737659	0.0853006948439003	0.0543278823816355	0.0107069147263335	0.0723867448796812	0.0912802339660423	0.0216252436997895	0	0	0.00437324315770823	0.0254545065695066	0	0.0261300021886262	0.0232709944667768	0.355751405455064	0	0.100986302826521	0.0363525732445432	0	0	0.0368405208562126	0	0.273807448145873	0.969750780105109	High level
GSM1854984	GSM1854984	0	0.241836703365177	0	0.0270975040809648	0	0.028129602256894	0.0431805950063255	0.0902301048179352	0	0.0803212014130542	0	0.0292132904911613	0.013680085286378	0.0179165353722591	0.033147891245125	0.210809979942597	0	0.0632241229878358	0.0639225258610197	0	0.0421010376140853	0.0151888202591873	0	0.325409553737547	0.946593381716001	Low level
GSM1854985	GSM1854985	0.0140304664627276	0.0468821857314629	0	0.012633159372558	0	0	0.0338613176776585	0.169000416615461	0	0.148861782201996	0	0.0241674320143577	0.0221334844329226	0	0.105475791147989	0.174845885828114	0	0.0680649224609702	0.139716270782887	0	0.0304880624018557	0.00983882286903892	0	0.458844820347852	0.888766208460569	Low level
GSM1854986	GSM1854986	0	0.063016992329583	0.0260919343424499	0.0407111755631902	0	0.0639597202118673	0.080693094576573	0.0530420016036528	6.75946934660138e-05	0.0473066790724217	0	0.0366267789453152	0.0030639946496111	0.0578716077889639	0.198942559927092	0.225372230529369	0.00370761570581859	0.00384886492557074	0.0699084544483826	0	0.019386725668109	0.00638197501856445	0	0.494740675489595	0.868646288863364	High level
GSM1854987	GSM1854987	0	0.0311006689268922	0.0166327323267034	0.0490823552001395	0	0.0963642525680404	0.0196147169438266	0.0625312966850628	0	0	0.0214645988945416	0	0.053348574255601	0	0.00278735962836639	0.186807258946744	0.145357650290585	0.120794090421888	0.134652282667598	0	0.0522216077305183	0.00724055451349261	0	0.277275879715117	0.964504897211678	Low level
GSM1854988	GSM1854988	0	0.0799564269139218	0.00282237869789097	0.0971570896507328	0	0.00774925382834944	0.00153627911237828	0.0560910187238377	0	0.0165101068176808	0	0.0272697809477441	0	0.237440359900928	0.0321423392166435	0.239383900759666	0.0374768662974716	0.0381866657703223	0.0662852988457625	0	0.0173446672569084	0.0426475672597624	0	0.426005320631061	0.904359588447294	High level
GSM1854989	GSM1854989	0.0275418851050313	0	0.00578335558350969	0.0644790329423806	0	0	0.0233473130426399	0.0513973116253886	0	0	0.0114702799379665	0.0120797971255535	0.0694830080046399	0.217512124552719	0.00703249657522713	0.30503503764853	0.0111915132142974	0.0923012892703795	0.0671638808895376	0	0.0189349866392313	0.015246687842968	0	0.392055386422874	0.922641123556337	High level
GSM1854990	GSM1854990	0.0115848850128387	0.0237970931016478	0	0.0260928613421038	0	0.11565036597072	0.018927633601185	0.0835948973412518	0	0	0	0.0184895461173512	0.0768143650253497	0.0172432699956662	0.0316216227776509	0.281966691630666	0.0708405510622347	0.0555892764071802	0.122026776052198	0	0.038804631816405	0.00695553274555148	0	0.384749609666148	0.922514478735082	High level
GSM1854992	GSM1854992	0	0.0716773382568069	0.00736521440456528	0.0546174622132859	0	0	0.0334531428743515	0.0988550896158523	0.0114701642800549	0.0258229205540547	0.00966879683875756	0	0	0.129890084318452	0.0265785349812085	0.0836580310043577	0.167923717260645	0.13462637351273	0.0299196398447444	0.0355063195570952	0.0428632412434915	0.0361039292395461	0	0.381200407185313	0.923945197430597	Low level
GSM1854994	GSM1854994	0.0285537160208938	0.0749723099512961	0	0.0887618664565915	0	0	0.0175709951575535	0.101618423614919	0	0.111901037981358	0	0.0242331761821444	0	0.0402189970350944	0.104281855546706	0.210219311843418	0.06447610452683	0.0106199819417489	0.122002545900254	0	0.000569677841192844	0	0	0.418792605695467	0.907300505497059	Low level
GSM1854995	GSM1854995	0	0.0545500424691245	0.0195504879415623	0.255199806190307	0	0	0.120135514529955	0.101930931610448	0	0	0.0116300546810667	0.0454133562865668	0.0214432673196838	0.044947642770033	0.0570274114076175	0.105281894634886	0	0.142359605738154	0	0.000712331353656629	0	0.0198176530669384	0	0.396490544665454	0.91862728628114	Low level
GSM1854996	GSM1854996	0.0967098748329757	0.0211619234407253	0.0110008543454207	0.0728543379513726	0	0.0576003802501064	0.0342023072968724	0.138308202951966	0	0.0562036295948361	0	0.00699823012451764	0.024586964599176	0.0293498409384303	0.144171306633835	0.160369821417306	0.0926387336258522	0.0175263135491154	0.0295957335327637	0	0	0.00672154491472903	0	0.292681478420875	0.964277454072663	Low level
GSM1854997	GSM1854997	0.0241456956405836	0	0.0359379391563529	0.1144142137053	0	0	0.0461922081953891	0.0516410916645629	0	0.00209885015699567	0.028321464129276	0.0069820123674831	0	0.0260799373133428	0.0314255350442487	0.433962429245438	0	0.0847497643229269	0.108536640515053	0	0	0.00551221854304764	0	0.34935369923949	0.939271288021344	High level
GSM1854998	GSM1854998	0	0.0529446272770854	0.0125233950462555	0.0199081109164912	0	0.0986633045835878	0.0101091304284041	0.093103558173406	0.000314075781584568	0.0287529545242089	0	0.0343183736082687	0.0606298051194609	0.0450796912027791	0.13183606335604	0.26042463735638	0	0.0970999386317456	0.0438914716238378	0	0	0.0104008623704655	0	0.323073478389838	0.95354369736824	High level
GSM1854999	GSM1854999	0	0.023502333779155	0.00169853677958613	0.0254971454397567	0	0.0202866656545559	0.0702770919766918	0.0751630938965242	0	0.0740509342434875	0	0.0303063586578233	0.0032678487934859	0	0.108600701416672	0.261355403691854	0.118742494975133	0.0709893946836111	0.0607420311124521	0	0.0379995278089321	0.0175204370902784	0	0.498189263791528	0.869448559974806	High level
GSM1855000	GSM1855000	0	0.0559054713165162	0.00349852057171326	0.103313684043173	0	0	0.1820521974888	0.0881867855516053	0	0	0	0.0910004980904844	0.0172357340464566	0.118596769846071	0.107002899581262	0.160855633687187	0	0.048546906176975	0	0.0173355029106405	0	0.00646939668911605	0	0.434527176045853	0.899935231328121	Low level
GSM1855001	GSM1855001	0.000533616458436796	0.0990431637810671	0.00264757116850895	0.0180145680995828	0	0.0855062553709627	0.0647265242195618	0.120586164689705	0	0.0273924503138785	0.00677491243783447	0	0.00392594292041975	0.0188199112849152	0.036494616181806	0.215243400839061	0	0.175072456945126	0.0305754848803603	0	0.0253497161082013	0.0692932443005725	0	0.352006322946433	0.936443283660569	Low level
GSM1855003	GSM1855003	0	0.13078237589073	0	0	0	0.0503433695687475	0	0.157025475332529	0	0.0914488039078663	0	0.0580674196856333	0.0461596312267917	0	0.0731710194657513	0.156965719007841	0.0245694906011866	0.0401934685485253	0.122241173056917	0	0.0442699388911573	0.00476211481632436	0	0.442086325634861	0.897762754666591	Low level
GSM1855004	GSM1855004	0	0.152308932680194	0	0.149008232975294	0	0	0.141853639986296	0.0503662938509958	0	0.0658817716842012	0.00414003909868167	0	0.00492919650741551	0.120758791495571	0.0504785677216469	0.177448741951172	0	0.00119991274586243	0.0790842446335863	0	0	0.00254163466908256	0	0.409617913170465	0.911960983106926	Low level
GSM1855005	GSM1855005	0	0.0291700083445848	0	0.140321491138702	0	0	0.0265337357589492	0.0634336744823611	0	0.0828403939787204	0	0.118908649973083	0.0196271842173078	0.071269934800368	0.0732693962406888	0.236319836084075	0.0174953583751682	0.0285170351307546	0.0863575528078891	0	0	0.00593574866734871	0	0.55578720680073	0.836126520975567	High level
GSM1855006	GSM1855006	0	0.064817886330821	0.0206848825676031	0.0270251815544858	0	0.0436985443010487	0.026508126130981	0.0652156259742183	0.0190245340633264	0.0475400234191177	0	0.0175010125492026	0.0225394926721591	0.11216944304143	0.102432253251945	0.188939553461824	0.0531544268168081	0.102805392953366	0.0859436209116627	0	0	0	0	0.40134851233492	0.915225823052821	Low level
GSM1855007	GSM1855007	0	0.0707664235417743	0	0.0396374368681172	0	0.0147794945687516	0	0.224442699184828	0	0.0463178685711328	0	0.0743845849090069	0	0.178920509421829	0.186275354721588	0.0845348210817074	0.0238939987507741	0.0181516432852197	0.0378951650952706	0	0	0	0	0.390914287302543	0.925237104158468	Low level
GSM1855008	GSM1855008	0	0.0149642172743849	0.00677900573551425	0.0206680963558258	0	0.219632756413032	0.0120990055437127	0.0237654139814267	0	0	0.0736544183964201	0	0.0171528437644404	0.215494920842696	0.00650712013761025	0.32078580523584	0.014099781891906	0.0429241464855906	0	0.00754721733980095	0.00327080672158138	0.000654443880218491	0	0.434337412104616	0.90133610694667	High level
GSM1855009	GSM1855009	0	0.00921359667857853	0.0124859176028706	0.135682384474652	0	0.0351593893084334	0.102376378072706	0.097175151603871	0	0.0673576025893182	0	0.0635638426216793	0.0557583536339381	0	0.0750545983625338	0.269115141057833	0.00222210444758339	0.0508475168036286	0	0.00920263514778105	0	0.0147853875945932	0	0.326596014974228	0.951309138565051	High level
GSM1855010	GSM1855010	0	0.0387385512586806	0	0.0421791825039187	0	0.0671899217912691	0.119287982171495	0.02394811094379	0	0.0208495882811753	0	0.0256659375001281	0.0810603522251517	0	0.0120166978669852	0.397026116924454	0	0.0485310739043763	0.0444683586583155	0.0102994755093118	0.00543467846284615	0.0633039719981025	0	0.476691486057968	0.880174868821159	High level
GSM1855011	GSM1855011	0	0.140487518816988	0	0.158036571525376	0	0	0.0400800179719747	0.0235558151287012	0.00617475125782421	0.0441325887239088	0	0.0545611321889495	0.0260642001006939	0	0.0415399346921916	0.270610543945188	0.0576468987832395	0.102805666848102	0	0	0.0169991794225275	0.0173051805943349	0	0.431318808916948	0.901389530616877	High level
GSM1855012	GSM1855012	0	0.0609283275662629	0.00541388752791619	0.0995724599192845	0	0	0.016484598631322	0.0706683338752805	0	0	0	0.0667897670054801	0.0147162000944494	0.0903494746099401	0.159969461134943	0.271080688983276	0	0.101464013569873	0.036146263794548	0	0	0.00641652328742429	0	0.36887485921534	0.937143037680117	High level
GSM1855014	GSM1855014	0	0.158410545361702	0	0.151217841063553	0	0	0.0397826396079267	0.0864157452346481	0	0.0973195589667738	0	0.0227893293286953	0	0.0264575781479405	0.106331727298592	0.176847349701285	0.0056613149570227	0.0599380965612023	0.0688282737706589	0	0	0	0	0.441867613216393	0.896326337775313	Low level
GSM1855015	GSM1855015	0	0.115278615212892	0.000253149162941557	0.0498584310119781	0	0.0872698338943318	0.0289664717045642	0.113477875092753	0	0.0188698600638364	0.00263494660914995	0.0432011820073312	0.00263886194056709	0	0.0499564768669645	0.218072926628064	0.0051541284387898	0.101854354778206	0.0975307216778677	0	0.0649821649097638	0	0	0.31799776133734	0.949473221785644	Low level
GSM1855016	GSM1855016	0	0.0311370051533003	0.00276528168417449	0.21178647194221	0	0.0238525189020403	0.106487857377293	0.115039701119985	0	0	0.0142352274898634	0.0521895065760606	0	0.123384674869617	0.152125245733435	0.112108181163707	0	0.0443982008602628	0	0.00365829538728389	0	0.00683183174076584	0	0.46458443612861	0.885010767935935	Low level
GSM1855018	GSM1855018	0	0.0901108902138481	0	0.0733622093711338	0	0.086368521043688	0.0758660824904803	0.0410376743558764	0	0	0	0.038107350232078	0.0198248145751966	0	0.0528178775112587	0.262093816397073	0.0219504307982116	0.0591221789564302	0.179338154054726	0	0	0	0	0.408059477310171	0.912984325272132	High level
GSM1855019	GSM1855019	0	0.114999361289879	0	0.119392561778493	0	0.0151656925255409	0.0902402847752145	0.0947917763505549	0	0.101420580497426	0	0	0	0.103961681949407	0.0887928551689087	0.173981423384114	0	0.037141626204629	0.0449773904609194	0	0	0.0151347656149132	0	0.335230210494287	0.944195543999585	Low level
GSM1855020	GSM1855020	0.00267759022348819	0.0301922832526647	0.010812395431277	0.10461772425005	0	0.0480057586472141	0	0.0254091627510849	0	0	0	0.0429766480190944	0.0350086738337505	0.11475564607055	0.0164658605927544	0.24805363040035	0	0.272952460721478	0.0480721658062437	0	0	0	0	0.422904961556399	0.906992881664833	High level
GSM1855021	GSM1855021	0.00516759992329407	0.0439713826391667	0	0.143648490198477	0	0	0.0890347843786532	0.102198995475596	0	0.0806849879200176	0	0.00611826118000102	0.00771277904517195	0.0282572922355981	0.0864661280096771	0.185925635096629	0.0793513862766215	0.0822987422801755	0.0441079281870511	0	0.0110590640649409	0.00399654308892901	0	0.524954064687936	0.858012182467599	Low level
GSM1855022	GSM1855022	0	0.0954106017603844	0	0.185303637052142	0	0.00245503348582048	0.105061652957624	0.0682683695815061	0	0.0514636756774082	0.0525230531197373	0	0.00295331378173095	0.0237985312230707	0.105261545929853	0.1376880903699	0	0.123185556237663	0.0184306627123006	0	0.00137835380981331	0.0268179223010466	0	0.527736881493566	0.852073359475574	Low level
GSM1855023	GSM1855023	0.00682232908956261	0.00836201528208408	0.027895427895626	0.128642667896037	0	0.0967374452463213	0.0181161241738363	0.0240786601239743	0	0	0.0336781272258976	0	0.0304881952358381	0.0891233582621603	0.0506528181262892	0.248556966120798	0.0255089475289908	0.110100282899183	0	0.0965795868801572	0	0.0046570480132446	0.025	0.16978253813486	1.01800988786975	High level
GSM1855024	GSM1855024	0	0.121946908760415	0	0.129980085318835	0	0.0040286178498748	0.0370109191219108	0.119506179761864	0	0.0297708622019525	0	0.0142142968619466	0	0.116216734903016	0.15740293336305	0.182971588158023	0.00609113964345265	0.00347054814354527	0	0.0322395540182591	0	0.0451496318938573	0	0.5004352567153	0.866249079705942	Low level
GSM1855026	GSM1855026	0	0.077788052294004	0	0.187821311618553	0	0	0.116801696086108	0.0722536702418164	0	0.120796444142937	0	0.0753917301047368	0	0.0634457679356088	0.116140067470305	0.100770179082514	8.85439306686827e-05	0.0127773247063543	0.0515950072521353	0	0	0.00433020513425931	0	0.592194571768336	0.812392437487221	Low level
GSM1855027	GSM1855027	0	0.106016428326258	0.00367445338252764	0.0398457886037415	0	0.0600507685673735	0.0639645439449159	0.0654485418569793	0.0274308643412882	0.0576205078536144	0	0.00957928671161817	0.00187056602978505	0.139942733428111	0.0603788674397702	0.219855872448076	0	0.0934167211597315	0.0260145658206737	0	0.00811296377654156	0.0167765263089937	0	0.400643981805002	0.915495644519417	High level
GSM1855028	GSM1855028	0.0140698767695908	0	0.00882522209448771	0.178080351386629	0	0	0.224796273256393	0.0398230189154808	0	0	0.0582151946210915	0.0317280383773706	0.0482649941446226	0	0.123053222283181	0.169880324928088	0.00554137697902951	0.0304949197615457	0.0633953216785305	0	0	0.00383186480395923	0.005	0.21207020428543	1.00255265004013	Low level
GSM1855029	GSM1855029	0	0.0392746528407928	0.0175819483781651	0.148137892648825	0	0	0.137831497772885	0.047333654666475	0	0	0.0264407474295405	0.0156966913093365	0	0.256283929630654	0.127773806194781	0.163456773633522	0	0.00283930515956302	0.00480727626706764	0.0125418240683933	0	0	0	0.494139569622784	0.868957368034111	Low level
GSM1855031	GSM1855031	0	0.113663437940043	0	0.0528531398074566	0	0.030190385638994	0.0167292033188317	0.121011407224859	0	0.114572641312911	0	0.0469110317396389	0	0.11514200007037	0.0764037913451117	0.22568270245993	0.00574577741710778	0.0127211480379568	0.0445797374366318	0	0.022476742538776	0.00131685371138138	0	0.456167939743221	0.889672264915371	High level
GSM1855032	GSM1855032	0	0.129357095041847	0	0.111283571775961	0	0	0.0254827714656239	0.126906180521836	0	0.00908879004552665	0	0.0419530354650079	0	0.0421451515959137	0.207842808003151	0.190343977043891	0.00884298795652239	0.0581941329753592	0.0485594981093607	0	0	0	0	0.511264394754928	0.858916797362692	Low level
GSM1855033	GSM1855033	0	0.0249190972834724	0.00452645641144689	0	0	0.105770640925268	0	0.0902570262598533	0	0.0361775371603478	0.0119556672246091	0.00268383157798985	0	0.126860816709111	0.212324571306661	0.272028051262794	0	0.08409454625311	0.0284017576253359	0	0	0	0	0.425744918844489	0.911388372487124	High level
GSM1855034	GSM1855034	0	0.0598114968847893	0.00461525214070737	0.01409900528048	0	0.104569482606846	0	0.0219954176474252	0	0	0.0246734608141325	0.018196513285211	0.0564274791778566	0	0.0137896805276891	0.289160958469355	0	0.106931452072897	0.285729801092611	0	0	0	0	0.43528356386743	0.900623346377475	High level
GSM1855035	GSM1855035	0	0.103444341536903	0	0.16951243820979	0	0	0.0163624433274607	0.108999697110636	0	0.155348171892977	0	0.0191515295601631	0	0.0271548289808246	0.172204781515132	0.137328173184933	0	0.0278377190237507	0.0389227315794579	0	0.0237331440779719	0	0	0.534081841198658	0.845850819679276	Low level
GSM1855036	GSM1855036	0	0.0739798681508724	0	0.00159645245771702	0	0	0	0.101650358116615	0	0.0137670526472668	0.0727937150729848	0.0626283548448023	0.081535897397224	0.169443304276871	0.0437458598484262	0.236927677870059	0.0190641344140873	0.0972549307360862	0.0136513012692053	0	0.0119610928977825	0	0	0.407180216022494	0.913441892072968	High level
GSM1855037	GSM1855037	0.0179853960853457	0	0.02822497939268	0.12067788103323	0	0.132663289686391	0	0.0637584873917039	0	0	0	0.0668647409209332	0.0151050295360194	0.045677075736141	0.0780054519777055	0.241310057652407	0	0.137133615884399	0.0317279165599652	0	0	0.0208660781430782	0.02	0.176543882148127	1.01887540282299	High level
GSM1855038	GSM1855038	0.0778787148621167	0	0.0537152332497544	0.0981995569092971	0	0.0193177698838973	0.0400303833488554	0.0818695684976769	0	0	0.0188426526412065	0.0017143851511598	0	0.199188575937023	0.0299554791750243	0.315407642642031	0	0.0289862055031373	0	0.0258995806449547	0	0.0089942515538653	0	0.301034948595015	0.964535528451444	High level
GSM1855039	GSM1855039	0	0.0298916310781644	0.0264000522217288	0.110057541894787	0	0.0370917537755183	0.100572563678508	0.0536350366044264	0	0.0792391307672971	0	0.0687615567929519	0	0.121644419094374	0.137392086375197	0.174524398745573	0	0.0218788252601516	0	0.0152802985170419	0	0.0236307051942799	0	0.479102901038794	0.876973698857017	Low level
GSM1855040	GSM1855040	0.000536409649845538	0.0459315620562035	0	0.0428314700063262	0	0.060949419180389	0.0636601486647876	0.123200397467154	0	0.0485132803194785	0.0748411523934479	0	0	0.0643137790108941	0.244121616544813	0.174158852968568	0	0	0	0.0436773193956355	0	0.013264592342458	0	0.549692934672413	0.835149039405309	Low level
GSM1855041	GSM1855041	0	0.11991379398403	0	0	0	0.127329699291745	0.0772912265844506	0.0881365538677745	0.00600132551449417	0.0581066445994598	0	0.0329784152512589	0	0	0.0899550566388456	0.193777018684706	0.0102723568395624	0.115308722151384	0.0413074192416806	0	0	0.0396217673506086	0	0.473568658459351	0.882023000468435	Low level
GSM1855042	GSM1855042	0	0.092462105926622	0	0.144762675545345	0	0	0.110784595677563	0.0919449844993801	0	0.00860827881420898	0	0.00452526207279022	0	0.0429810677258771	0.216076796202345	0.182782551619366	0.0128578480459249	0.0403660592213105	0.0499933802968182	0	0	0.00185439435244941	0	0.521488100171043	0.853020294624648	Low level
GSM1855043	GSM1855043	0.00365042782423109	0.0894366469273084	0	0.0772231401360619	0	0.0592194131808613	0.00555503969892043	0.0938032108241448	0.00545916163304932	0.0329805626812238	0	0.0519111662262819	0	0.0882098836444941	0.0233166094080376	0.195905044245677	0	0.166490041755335	0.065551201178998	0	8.10256411144077e-05	0.0412074249942609	0	0.310341529504468	0.955141126675465	Low level
GSM1855044	GSM1855044	0	0.104357515031812	0.00645178762884891	0.0854464266717623	0	0.069966592150292	0	0.0953429953042722	0	0	0.000411315670589559	0.00583259469390444	0.0234042300978014	0.0392529459865168	0.0702314689231982	0.218867260555757	0.023704767461674	0.0661584164047506	0.160862715249729	0	0.0222858156660763	0.00742315250301473	0	0.253372225223144	0.974633929315562	High level
GSM1855045	GSM1855045	0	0.0356642707861671	0.00396538557582127	0.174240847818318	0	0	0.0170971328054955	0.0126237092033355	0	0	0.0935430915538036	0.000560937638364981	0.0249298827557807	0.162785067583017	0.0110239087456886	0.287793120545467	0	0.0766253289715481	0.0393204186269995	0	0.0546099564181546	0.00521694097203813	0	0.247573101478484	0.987726695814043	High level
GSM1855046	GSM1855046	0.0451785020375318	0.0171578023286416	0.0176637686339348	0.0267187182346156	0	0.0657621119046052	0	0.16253114201696	0	0	0.00815670969688586	0.00124765430134108	0.0777489760447953	0	0.0386974548294645	0.266687100161709	0.0731310268998692	0.101783687092693	0.0728715412442114	0	0.0246638045727417	0	0	0.24038194238126	0.980598485652939	High level
GSM1855047	GSM1855047	0	0.0512947500380133	0.0135752093626049	0.0189426485706208	0	0.0992862835776433	0.0954845843233384	0.035321555219747	0	0.0723601756644978	0	0.00169288006065052	0	0.0532899222024194	0.11041967225448	0.382597226860874	0	0.0143085362060487	0.0095375175646376	0	0.00567572294677914	0.0362133151476453	0	0.397131531547168	0.918152959130555	High level
GSM1855048	GSM1855048	0.126383160074031	0	0.116314847847461	0	0.087377451455253	0.145715223477839	0	0.106567190406976	0	0	0.0319848714777693	0.0781793622325299	0.0361805869928048	0	0	0.130403842172753	0	0.10862046084753	0.0132885193508017	0	0.0139437720840523	0.00504071158020017	0.585	0.0354286618096212	1.07494965222469	Low level
GSM1855049	GSM1855049	0	0.0578109793213337	0.000324615611268909	0.0446274149674412	0	0.112303728447245	0.0462088120946144	0.0769587797906928	0	0.147579096820401	0	0.0289977917087971	0	0.0820965563210338	0.121575136274564	0.143026899041299	0	0.0724161801728841	0.0415810771647708	0	0.0210740260613214	0.00341890620233274	0	0.540630338847698	0.845120432523093	Low level
GSM1855050	GSM1855050	0.0166242535245623	0.102241028799391	0	0.0420514101322542	0	0.0878588810036959	0.0826742517542224	0.0967907276930924	0	0.0802081913478101	0	0.000568699606157403	0.0171676503350276	0	0.0669476674284231	0.155358265020004	0.0677518891767244	0.0808122626050966	0.061517422305455	0	0.0344381063411739	0.00698929292690978	0	0.364084964636799	0.930583394517932	Low level
GSM1855051	GSM1855051	0	0.0523075111317901	0.0067140158543	0.096797009748654	0	0.015235606710306	0	0.111234960879668	0	0.00557697268302636	0	0.0248932581357875	0.00377087597875365	0.0895185850185314	0.060923970251636	0.293260105377041	0.00111059689077484	0.0567295920548293	0.0566037220426379	0.0376121781300883	0.0575510742696785	0.0301599648424967	0	0.314373585592845	0.953824532622633	High level
GSM1855052	GSM1855052	0	0.108143199262481	0	0.0351423071092922	0	0	0.0185820204234258	0.060683858693478	0.0031581724875163	0.0800357929983254	0	0.0698842330938584	0	0.0343292101053016	0.0960894175565288	0.285554933970662	0.0768633937004946	0.056424444238321	0.0702918883039455	0	0	0.00481712805636942	0	0.492954400371042	0.871523121659781	High level
GSM1855053	GSM1855053	0.00579519339170848	0.00607575806599997	0.00927296783339645	0.0425243580941837	0	0.0492531506616546	0	0.0345765453175467	0	0.0752186775727971	0	0.0433658859099663	0.0402417650263239	0.00399893825960505	0.0294378826734487	0.310163199243199	0	0.0827948789873868	0.174212162610302	0.0547450932486669	0.0293548044296524	0.00896873867416291	0	0.321358371150623	0.951273834596315	High level
GSM1855054	GSM1855054	0	0.0392234464880064	0.0121432649783362	0.0424421402679991	0	0.0483045561798333	0.0546355383330929	0.0602429554034475	0	0	0.00534387179496332	0.0297843583842209	0.0180737378183266	0.0837821972572103	0.0239540964814552	0.255454697507819	0	0.0980922782947828	0.17044541631554	0	0.0454437692096665	0.0126336752853009	0	0.311469423071687	0.952657509888714	High level
GSM1855055	GSM1855055	0	0.100792101349126	0	0.118430898343023	0	0	0.0293191925129991	0.100796877689342	0	0.156769750552582	0	0.0352985998845351	0	0.0258275258591119	0.146173704892083	0.201743881334586	0.00244457911904786	0.0174917724278681	0.0611990075996066	0	0	0.00371210843608992	0	0.545407946548916	0.841292669231636	Low level
GSM1855056	GSM1855056	0.00347200511268837	0	0.0375887944907455	0.122386530018862	0	0.256733405396921	0.000332783106601829	0	0	0	0.0394268088339527	0	0.0383510759079094	0	0	0.130745014930958	0.133323278846946	0.0871273262772451	0.15051297707717	0	0	0	0.03	0.161834937918784	1.01163094779913	Low level
GSM1855057	GSM1855057	0	0.138326495847573	0	0.0507528311939813	0	0.0672166744141253	0	0.0986118256705429	0	0.0120744295725763	0	0.0403674182943574	0.072751313547331	0	0.0681582949393139	0.25719896667901	0	0.0704896097284772	0.0876894941586074	0	0.0363626459541041	0	0	0.24918666994045	0.97742268606581	High level
GSM1855059	GSM1855059	0	0.0461280569473005	0.0511890571503236	0	0	0.150250513269294	0	0.0763269981721351	0	0.0332526710241354	0.0202185990682637	0.0345719308803104	0.0274664585337852	0.0807528926152153	0.0527782352290956	0.167689584260577	0.0197016709820809	0.0731865851777408	0.114076294729343	0	0.0524104519603988	0	0	0.227036487974908	0.984085558165889	Low level
GSM1855060	GSM1855060	0	0.0150252654444661	0.00220742952889779	0.0543126142391902	0	0	0.045313645685298	0.0208001061105356	0	0.00799229451267513	0	0.0737863234053986	0	0.14914651250278	0.0685288342450382	0.246484767513469	0	0.0626188110746605	0	0.20658593116504	0.0179728648097726	0.0292245997627784	0	0.372859883367956	0.937967946747485	High level
GSM1855061	GSM1855061	0	0.127719441780938	0	0.157372675420678	0	0	0.0498407516299029	0.0847991938905615	0	0.172973966772399	0	0.0117290415920112	0	0.0117234433118059	0.146354536660352	0.118252598390395	0.00318126885080695	0.0191608561504291	0.0879767130965237	0	0.00891551245319534	0	0	0.491966087823539	0.87021207404517	Low level
GSM1855062	GSM1855062	0	0.028867666874738	0.00292662592745692	0.0593875021335323	0	0.0213157125500387	0.0954478371019912	0.0680618491651843	0	0.0363114172938475	0.00374965835258225	0.00952730629903249	0.0117674753223146	0.184425340071944	0.0556480927808614	0.245658538763584	0.0547994489281721	0.0619400723048772	0.00353895316227548	0.0222186707932858	0.0266576212200896	0.00775021095419273	0	0.523722055293911	0.855499068085444	High level
GSM1855063	GSM1855063	0	0.0573961908561109	0.0149198388178882	0.183914030945199	0	0.00468727300047189	0.100544625207491	0.112583991690023	0	0.0203865617378975	0	0.0732009373814401	0.00737347610377336	0.00705450187169449	0.188306862626605	0.157095976364878	0.00620624270340028	0.0130613100704852	0.0366482458268578	0	0.00720424265357124	0.0094156921422128	0	0.479343412087946	0.877045541315732	Low level
GSM1855064	GSM1855064	0	0.0684188724709945	0.00304964618375535	0.0208559578139211	0	0.0312621947549856	0.041964482002881	0.0515583168057606	0	0.0696173372420416	0	0.02142617488673	0.024497015168496	0.0773605010872858	0.0489376862302641	0.245733297097581	0	0.127012622460475	0	0.0979344165610752	0.0116136706385466	0.0587578085952063	0	0.382497572511884	0.924518341552713	High level
GSM1855065	GSM1855065	0.00303108389316983	0.0345381774255413	0.0196097183306375	0.0247789511968486	0	0.114835019608302	0	0.11193995964676	0	0	0	0.030345707361477	0.0179438740572841	0.196799558662112	0.100146735057571	0.276000831222903	0	0.0609873140775533	0.00831616600640216	0	0	0.000726903453436617	0	0.379789526612614	0.928553455175291	High level
GSM1855066	GSM1855066	0	0	0	0.141310898863627	0.0113495533637804	0.145714890048654	0	0.0444479447761041	0	0	0	0.0168788440446718	0.0108490096847259	0.00270883277231835	0.0348775001655597	0.40693720496068	0.0326671381284157	0.0161872602337513	0.0226535332121863	0.0351707158562498	0.00430317818028336	0.0739434957089923	0	0.241786980046083	0.990809446370995	High level
GSM1855067	GSM1855067	0	0.0318460566114344	0.0178169526780849	0.0992304182724919	0	0.120743438486288	0	0.0736801286390626	0	0.0161400409223147	0	0.0708739201781264	0.00915880302655186	0	0.0408052796385875	0.221632119413557	0.125973406336036	0.0585204536568665	0.0852302892587788	0	0	0.0283486928818193	0	0.318551719501766	0.950052770846248	High level
GSM1855068	GSM1855068	0.000681808142433683	0.00646279691937301	0.0138775255232471	0.0205186906682044	0	0	0.045869439966648	0.0400497347139907	0	0.0197331588897557	0	0.0148702340555735	0.00827116252340589	0.279014537372309	0.115565873917769	0.265340976193894	0	0	0	0.0778745115399539	0.0584708666667463	0.0333986829066959	0	0.508499846521806	0.860560515182178	High level
GSM1855069	GSM1855069	0	0.0240539108378511	0.119607214840104	0.063329945233324	0	0.110624321624891	0.088269471600653	0.0804630584112376	0	0	0	0.0431408473345628	0.00470598537831373	0.0493736154828186	0.156452684562631	0.179024273114359	0	0.0396953655158228	0	0.00399159619142869	0.0353002411195481	0.00196746875245389	0	0.346028183377807	0.943257151918784	Low level
GSM1855070	GSM1855070	0	0.170424860394487	0	0.0400659901889788	0	0.0405061856570792	0.00646034862197871	0.0845927033266038	0.0278238779355405	0.0907381821417943	0	0	0	0.00456146431815775	0.11734335277913	0.160427642963258	0.0379124865485597	0.156310036207969	0.0445137304138887	0	0	0.0183191385025749	0	0.472875416894126	0.880763617449685	Low level
GSM1855071	GSM1855071	0	0.101638211846697	0	0.0667383696692368	0	0	0	0.0387058289422454	0	0.0634953565324632	0	0.05929268679858	0.00402966544968278	0.0787298539041609	0.0817404992002168	0.261326569204666	0.0546846618276511	0.0675857626304574	0.121618261795648	0	0	0.000414272198295034	0	0.417041552482234	0.908021038078949	High level
GSM1855072	GSM1855072	0.0104986164356154	0.12376632809595	0	0.155531435663602	0	0	0.058627091035318	0.0951879286518571	0	0.0925130586291238	0	0.0261584907552844	0	0.0191039209608644	0.137677810035627	0.193731048260227	0.00755351771542507	0.00736237929364857	0.0469616823514617	0.00497764435950161	0	0.0203490477564939	0	0.419123971272018	0.90740226307626	Low level
GSM1855073	GSM1855073	0	0.0628094431694012	0.000946629548206656	0.0386359414950954	0	0.0643954520732353	0	0.122335104994716	0	0.0457385523183961	0	0.0173124175382383	0.0114831848075137	0.0754654276914267	0.0140218177044243	0.172336263009613	0.0574032422621195	0.100489968471114	0.141618332024787	0	0.071476841780407	0.00353138111130577	0	0.312021137599557	0.951333587547383	Low level
GSM1855074	GSM1855074	0	0.0754209695457839	0.0398937457786143	0.171835930352002	0	0.0831420655988805	0	0.0579929837256554	0	0	0	0.0288286669487215	0.00345932579086353	0	0.0616783894813197	0.368508744314938	0.0392696308527569	0.0598088346409252	0.0101607129695389	0	0	0	0	0.407961566018184	0.912367207428524	High level
GSM1855075	GSM1855075	0	0.0802717819600581	0.0140044966195848	0.0502617545062341	0	0.119399935012417	0	0.045644064690704	0	0	0.00554762375253887	0.00943021046494204	0.0241282774377237	0	0.114056456026849	0.224064406039625	0.108671486400917	0.0489181974014338	0.145531604946723	0	0.0100697047402503	0	0	0.32904237377632	0.945929203478904	High level
GSM1855076	GSM1855076	0	0.101517386211809	0	0	0	0.0364205633559319	0	0.0855364596119847	0	0.308842999383434	0	0.0106934440154315	0	0.0747512937179565	0.126594329610829	0.123730580153441	0.00415427523282813	0.0834765593360365	0.0442821093703176	0	0	0	0	0.595861197411276	0.809465190769299	Low level
GSM1855077	GSM1855077	0	0.0193140936301716	0.0121531617339818	0.0737193765776457	0	0.0713075773577911	0	0.0778280316233566	0	0.0125826883007614	0	0.0257626822382377	0	0.429321631257825	0.0823295412049548	0.186880765336383	0	0	0.00880045073889207	0	0	0	0	0.479795793721206	0.880058626389235	Low level
GSM1855078	GSM1855078	0.0930692303754621	0	0.00545602626564412	0.117936692173199	0	0.0283275196607167	0.0294349106247757	0.150619015952576	0.0212245110547372	0	0.0156290122598097	0.0458862094320307	0.0138424244675169	0.082416604419101	0.127740419127921	0.138144061504367	0.0082459995538091	0.0908017636505998	0	0	0	0.0312255994777338	0	0.397737422722227	0.918598188310661	Low level
GSM1855079	GSM1855079	0	0.0391005758601951	0.00118171149251125	0.0644541753237225	0	0.0858633935616649	0.0282614169016833	0.0594830095798494	0	0.0166562014733078	0	0.0101766413301695	0.0146372401276613	0.104396402147307	0.0350253750727428	0.282686393036737	0.140457624881023	0.073179048469018	0.0244753111901525	0.0107779762537805	0	0.00918750329847382	0	0.444798384739557	0.89520142087796	High level
GSM1855080	GSM1855080	0	0.12401231728301	0.0201108757166741	0	0	0.0454842921661338	0.0573358907104888	0.0679670705933443	0	0.0731636796271406	0	0.0296151742878673	0	0.180581926201427	0.0319439324586332	0.196631743111903	0.0691904265931477	0.029788031200432	0.0741746400497985	0	0	0	0	0.439051482055916	0.89888836413461	Low level
GSM1855081	GSM1855081	0	0.0532090980578505	0	0.067096354529773	0	0.0546002893438397	0.0635324697321504	0.0938736075553877	0	0.0772128472263292	0	0.0486172187677819	0	0.0480124346440328	0.122533072579438	0.267921314183569	0	0.0083899540891662	0.0710901850684547	0	0.0239111542222273	0	0	0.397548861409375	0.917301251447569	High level
GSM1855082	GSM1855082	0	0.146120929931893	0	0.0201545865002705	0	0.023213350874676	0.00118016956233665	0.117831503632791	0	0.0935142820151428	0	0.031028378763757	0.0173321938344629	0	0.024848239528424	0.280534232812193	0.035619176039127	0.0702084802450556	0.0978357093108383	0	0.0405787669490319	0	0	0.39744609006278	0.916939164643948	High level
GSM1855083	GSM1855083	0.0911490807703848	0	0.0576471242545345	0.136235811417978	0	0.0205940990751761	0	0.0555829649537408	0	0	0.0397943286049736	0.0220885604254337	0.018887955470446	0.310039949973681	0.0101213995472223	0.156765070406815	0	0.0686541510569798	0	0	0	0.0124395040426351	0.02	0.176613781126135	1.02666630023332	Low level
GSM1855084	GSM1855084	0.0662974922848317	0	0.0657853371595399	0.0381308440210831	0	0.135825928446056	0.0426151241122933	0.0607418084941893	0	0.0174960020222837	0	0.0710305629509167	0.0097159617121564	0	0.108337808637937	0.257407914583258	0.00305152060625948	0.0569697956509394	0	0.0554052402826259	0.00708672265894919	0.00410193637668091	0	0.344641907584312	0.942124497706185	High level
GSM1855085	GSM1855085	0	0.0173010343274989	0.0195352878281603	0	0.0105091587711853	0.1541099200859	0.0619973117586077	0.00931745041664542	0	0	0.0194267858088824	0.0289460333925276	0.0419306503815269	0.095159611523617	0.0216407769112805	0.199881273247005	0	0.241691256138958	0.0741977601192967	0	0	0.00435568928890902	0	0.322420547094859	0.952701055552891	Low level
GSM1855086	GSM1855086	0	0.130477613100868	0	0.0536236275311049	0	0.0777525748271231	0.113960228328182	0.0966742158609616	0	0.0850632224020173	0	0.0495672612392916	0	0.032928260052707	0.116696920684475	0.152507423430688	0.0159150583455023	0.0166433528321534	0.0573475825379122	0	0	0.000842658827014143	0	0.315135498427222	0.954236854407085	Low level
GSM1855087	GSM1855087	0	0.0885419019317442	0	0	0	0.0711994783127825	0.0481536554478813	0.0687510070957507	0	0.0595355512556923	0.0173971673841467	0.00139242249277651	0	0	0.065677070634832	0.198824794640029	0	0.0615737459427289	0.0846795150909003	0	0.0750884244077977	0.159185265362938	0	0.305689861722676	0.957286104187565	Low level
GSM1855088	GSM1855088	0.00621616308411508	0.238461254886559	0	0.0181470025497369	0	0	0	0.186962723644863	0.00316843395899913	0.0632544289267555	0.00660292345148843	0	0	0.026034198511676	0.103213894435803	0.216258621523183	0.0087164925452891	0.0935515717001501	0.0294122907813819	0	0	0	0	0.372403976059532	0.929071814187151	Low level
GSM1855089	GSM1855089	0	0.0723866413119395	0.00464764595849105	0	0	0.103330689106045	0.00319919864475809	0.0687796897914124	0	0.0898366198518777	0	0.00064575200898909	0	0.169834358956572	0.101617553608472	0.209243816422069	0.0129637266170263	0.0457302437979556	0.0134009597773978	0.0668048133116981	0	0.0375782908352958	0	0.37696331195848	0.927953373105509	Low level
GSM1855091	GSM1855091	0	0.117600105429617	0	0.0618830194566078	0	0	0.0261944068810251	0.0802779550529138	0.00528344468753575	0.102457937244777	0	0.0332800021901251	0	0.159935595529672	0.0916128651101852	0.227825924523076	0	0.0382138350954354	0.0502846153396618	0	0	0.00515029345936776	0	0.474026892492043	0.88054650209641	High level
GSM1855092	GSM1855092	0	0.0574585757932987	0.00710352725859194	0.00842080318420141	0	0	0.0583430937464686	0.091902759778135	0	0.0736041674835873	0	0.0682966579660182	0.00123100240889707	0.0254951666194568	0.0709752553290164	0.260003824613287	0.0225051978386659	0.0371951954112927	0.180988801112835	0	0	0.0364759714562473	0	0.408503684839288	0.911964938096463	High level
GSM1855093	GSM1855093	0	0.130480226437754	0	0.0679762310225052	0	0.0196186290087847	0.0137210591256005	0.102015456247051	0	0.111550604884768	0	0.0945386217328593	0	0	0.142520342159022	0.218757376642451	0	0.0604194828407158	0.0304656311977733	0	0	0.00793633870071568	0	0.559788789747172	0.831675497918615	High level
GSM1855094	GSM1855094	0.0210187356797746	0	0.0260168256802881	0.0619636181386211	0.0114376753575195	0.0760394112103673	0.00666044074386015	0	0	0	0.00902780485571626	0.0195566147881279	0	0.291799313117253	0.00972606647796367	0.354511200074333	0	0.107179438578489	0.00506285529768587	0	0	0	0	0.344904914726221	0.956816547050057	High level
GSM1855095	GSM1855095	0	0.029684380452924	0.00889454078877653	0.0668102186546974	0	0.125054707622729	0.131932589082421	0.0777039354251088	0	0	0.014679579892691	0	0	0.129740518215591	0.151424075913432	0.214103238350132	0	0.0188902120743466	0	0.0088762500040284	0	0.0222057535231217	0	0.317711630152493	0.956908106386917	Low level
GSM1855096	GSM1855096	0	0.0464738822921593	0.0153076472477674	0.187077336277133	0	0.0333503037741951	0.0846479332920501	0.163195310261342	0	0	0	0.0841109776238091	0.003717083271523	0.0340584371197808	0.178547340111806	0.162381936925338	0.00713181180309565	0	0	0	0	0	0	0.400377830813863	0.921141537183766	Low level
GSM1855097	GSM1855097	0	0.0402341086287385	0.00100097393841394	0.03635644299323	0	0.0713976272060447	0	0.0252627865476183	0.0132909249976135	0	0.00979337184376701	0.0146862985749628	0.0133909484350441	0.0252667949225417	0.00950539688732699	0.24604493248143	0.222684905215863	0.162424176286608	0.0975733177288138	0	0	0.0110869933119836	0	0.418051664663747	0.907933197413299	High level
GSM1855098	GSM1855098	0	0.0303137360573738	0	0.00337561358265693	0	0.0842339726334554	0	0.0911689071860193	0	0.115031284565776	0	0.0189616100123622	0	0.0220207847581271	0.0570623330465389	0.342691093404302	0.0730042991125117	0.0151018921808663	0.07282153722477	0.0232230490932326	0.032792000361106	0.0181978867809017	0	0.387255825364681	0.921580865838283	High level
GSM1855099	GSM1855099	0.0092989526384269	0.0279301002559542	0.0298362369746395	0.0375528267611002	0	0.0065135890841231	0.0708916581595093	0.0661259301785369	0	0.00156482504954181	0	0.0382406380241288	0.0324957286223878	0	0.0361945814948527	0.444177585918813	0.0477381698750407	0.0569130643022654	0.088936945623577	0	0	0.00558916703710242	0	0.35993238747394	0.934748406101916	High level
GSM1855100	GSM1855100	0.0435400399158746	0	0.0230933226081697	0.310378497696286	0	0.0766858697443123	0.0779543453755263	0.0397359537482359	0	0	0	0.00733590860103847	0.0120314309148423	0.028272812540698	0.149019725603762	0.191024807778593	0	0.023508982218858	0.00404084553914246	0	0	0.0133774577146606	0	0.436804725578813	0.89967372406007	Low level
GSM1855101	GSM1855101	0.00134691483611994	0	0.0018879058006211	0.0381654874212004	0.0332636788714632	0.232958010881424	0	0	0	0	0.021673030399112	0	0.028994909073369	0	0.0629251826887238	0.385643772048303	0	0.108466222727037	0	0.0819446097191636	0	0.00273027553346269	0	0.315178355174671	0.958504598471804	High level
GSM1855102	GSM1855102	0	0.0830210866224392	0	0.0865497441423002	0	0.00231593757391545	0.0822339388227018	0.0516819165902878	0	0.134985022718786	0	0.0345790676632748	0	0.0908308302071447	0.144262441142031	0.162043207353751	0.00666637877651818	0.0135721724800776	0.101583025176714	0	0.00567523073005853	0	0	0.571419257237527	0.829762388847719	Low level
GSM1855103	GSM1855103	0.021234776934474	0.000775508600320542	0.00962443447992065	0.121366144324823	0	0.0263212195783067	0.0750588636119587	0.0419588928093423	0	0	0.0232082626243903	0.0224475173602754	0.0091262536313646	0.169304876820601	0.0870711456238434	0.259047071155012	0.116870103379182	0	0	0	0	0.0165849290661854	0	0.34311915372652	0.944698253825482	High level
GSM1855104	GSM1855104	0	0.144950369729218	0.0411103611462549	0.00882261522539368	0	0.316078211415927	0.0468511399497567	0.0925421327254665	0	0	0.0628753583478177	0	0.012714658160939	0	0.0732998249225529	0.162978780907874	0	0.022953782461558	0	0.0145682934259417	0.000254471581299376	0	0.025	0.170978875788289	1.01676627369448	Low level
GSM1855105	GSM1855105	0	0.109802800444342	0	0.0329732813502546	0.0120647178659645	0	0	0.060672757998794	0	0.104346953940056	0	0.0350153309676871	0.0100207702935709	0	0.0432330351634443	0.302377491591308	0.0147281656172244	0.0491019529913508	0.145395024711383	0	0.0709411246090017	0.00932659245561813	0	0.45628330121937	0.891272197545097	High level
GSM1855106	GSM1855106	0.00180175028911479	0.020855544107717	0.020160581081642	0.23066718506478	0	0	0.0900537677252334	0.0813341213132151	0	0.0916932782682458	0	0.0970658831920246	0	0.0209519475808627	0.125667754300156	0.167393940155973	0	0.0230493321531782	0.0293049147678568	0	0	0	0	0.487299601305769	0.872755130369476	Low level
GSM1855107	GSM1855107	0.0110852294373504	0.0305359875687642	0	0.0132887594770427	0	0.0295582194898035	0.0971974120066397	0.059273113882326	0	0.102897126961165	0	0.0600347433265443	0.0337851966526499	0.0402602847406071	0.114082789546245	0.212788864898992	0.0518417622705429	0.0407554896418658	0.0413885691396955	0	0.0612264509597658	0	0	0.462918242454742	0.886203699261879	Low level
GSM1855108	GSM1855108	0	0.0468820216802339	0	0.0221295725022367	0	0.0844776221237429	0	0.0115588531193026	0	0	0.0707268218242615	0	0.0164885835830239	0.338790932371749	0	0.301949288898866	0	0.0408187843492631	0	0.0419408628401506	0.00829854861936345	0.015938108087806	0	0.375867823006841	0.940491550100417	High level
GSM1855109	GSM1855109	0	0.0387869870271102	0.00126637049976395	0.146377367673594	0	0	0.157532856182226	0.0616685218218848	0.000738906405858255	0.0524155158891118	0	0.0700132757431202	0	0.114822457433076	0.0211566145572713	0.16644193726404	0	0.136706343631333	0.0313705894305399	0	0	0.000702256441070878	0	0.504213632465617	0.865502196051784	Low level
GSM1855110	GSM1855110	0	0.126312651040988	0	0.0521364586638314	0	0.0228559488266419	0.0361518014637366	0.0720388784062333	0	0.0960838236454286	0	0.0657196752430044	0	0.0463336284840388	0.124622425918886	0.200586810932323	0.0348389780532835	0.029331621376505	0.0929872979450997	0	0	0	0	0.467494250887557	0.883994938426755	Low level
GSM1855111	GSM1855111	0	0.162213006504232	0.00303635872637808	0	0.000323463169736521	0.0339512472827423	0	0.11661778046136	0	0.0138837091491254	0.0386479485678544	0	0	0.138131807829338	0.00680414910091745	0.317773662269246	0	0.0700382382307493	0.047326258315758	0	0.0512523703925633	0	0	0.262706913723403	0.977116354159374	High level
GSM1855112	GSM1855112	0	0.238365389359019	0	0	0	0.0799969424674013	0.0305207540157889	0.0814945570612416	0	0.120557512188254	0	0.0329713384938849	0.00181374187282352	0.0498712152615659	0.0210202720580775	0.175501049261552	0.0164278259308988	0.049075922933546	0.102251610091317	0	0.000131869004629582	0	0	0.375406979000296	0.926213210041167	Low level
GSM1855113	GSM1855113	0	0.0230231700034017	0.00317336443501648	0.0620719746532418	0	0.0962741877568072	0	0.0376655864645503	0.00278294952492595	0.0291975458088107	0	0.0355594998532425	0.0470709431138842	0.0233435959109232	0.00772536421296172	0.295960535983716	0.0293027248188659	0.0513602150801005	0.119161602275702	0.0430887030806925	0.0831674665902831	0.0100705704328737	0	0.346236851522333	0.939041160174247	High level
GSM1855114	GSM1855114	0	0.0302024707875434	0.00600344787671016	0.184794143125822	0	0	0.0539270074035875	0.0905563478794693	0	0.0715024423103103	0	0.0835244774099432	0	0.0295352497237637	0.140278194904356	0.186089231752737	0.0246163751512586	0.0401318950848727	0.0563539023303567	0	0	0.0024848142592703	0	0.512789374835442	0.85845583499931	Low level
GSM1855116	GSM1855116	0.0487312829943131	0	0.0217000560618114	0.00749757852897287	0	0.169480093084132	0.0327748964477089	0.0636029440111568	0	0	0.0679027651918116	0	0.0502453830931454	0	0	0.333446668195217	0	0.194249071164421	0	0	0.0103692612273094	0	0.29	0.0763972696340976	1.05517319197569	High level
GSM1855117	GSM1855117	0	0	0.0362877750616629	0.178595124612616	0	0.116988050943147	0.0212377145451107	0.0605333986221087	0	0	0	0.0865312927325874	0.0584340406643188	0	0.112758556058629	0.213397035047674	0	0.0949890270355172	0.0202479846766283	0	0	0	0	0.282518129250519	0.975755718739814	Low level
GSM1855118	GSM1855118	0	0.0867300631884336	0.0516565774181697	0.188390527301828	0	0.0329709221682901	0.0683938564155001	0.0235006016076653	0	0	0	0.101295159343995	0.0317757635505219	0.00942577105883782	0.0759193248165859	0.193040143056518	0	0.0734867159547996	0.0630322217371732	0	0	0.000382352381682194	0	0.284559866517097	0.96814468729877	Low level
GSM1855119	GSM1855119	0.0278358631512754	0	0.0236516948107934	0.0959194234723141	0	0.0490760434977913	0.072118792104254	0.0901151020621067	0.023430957890269	0.0364991980742091	0	0.0366636073308937	0	0	0.0295272330056106	0.32845005973474	0.0723759008044838	0.0436983113944732	0.0688184081152288	0	0	0.001819404551557	0.015	0.182388016244891	1.00527593915499	High level
GSM1855120	GSM1855120	0	0.0842428130498357	0	0.0688656270604731	0	0.061587724592183	0.0768474072690672	0.0703430346109922	0	0.0890196067593934	0.0244199698360014	0	0	0.130570442959309	0.112035410356383	0.0895943247599891	0	0.0155420624271461	0	0.0720613151868454	0.016284293887509	0.0885859672448725	0	0.500427758411509	0.867371191922457	Low level
GSM1855121	GSM1855121	0	0.168744169505505	0	0.0542528963734656	0	0	0.108393074342081	0.0749158798685482	0	0.146381220063665	0	0.0395292318158228	0.00413927425167047	0	0.0414653305907648	0.239732450134293	0	0.0367087123180146	0.0735040080214289	0	0.0073621278907699	0.0048716248239716	0	0.424371009507148	0.904905227657386	High level
GSM1855122	GSM1855122	0	0.0935347624021158	0.012416323408249	0.0616684148128514	0	0.0502094463434326	0.0532549633077814	0.200537788701259	0	0	0.0359985310076849	0	0.00436995552502342	0	0.0815225138531478	0.271428140516387	0	0.0390741006344024	0	0.064946531978299	0.0310385275093661	0	0	0.236455862680247	0.985357994748101	High level
GSM1855123	GSM1855123	0	0.170498512941066	0	0	0	0.0499266324575095	0.0117375187273888	0.15436353280407	0	0.186790317563135	0	0.00833359296754292	0	0.0327529425089362	0.127755519323539	0.105322432827263	0	0.0704234048953554	0.0743933570321576	0	0.00737077396549748	0.000331461986539061	0	0.488272795349719	0.873033593199606	Low level
GSM1855124	GSM1855124	0.0200741732410632	0	0.0588582979642976	0.0836001181853775	0	0.0336090996356012	0.0636217094910045	0.0186420756188272	0	0	0	0.00937640506261996	0.0145062911577284	0.0239185600805175	0	0.433011775178606	0	0.130519287233049	0.0282968927742729	0	0.0169516130532007	0.0650137013238345	0	0.360952626483246	0.935213113101157	High level
GSM1855125	GSM1855125	0	0.0725408867608598	0.0103015518288348	0.0119013258847535	0	0.0311019339024485	0	0.0448152646344276	0.00521720398725274	0	0	0.0401958113712205	0.00990649860001593	0.0929056009934835	0	0.246272626719374	0.128931554587287	0.183189640527391	0	0.0966375440906532	0.0139041052198564	0.0121784508921422	0	0.432741901087662	0.901034446267122	High level
GSM1855126	GSM1855126	0	0.045016851964968	0.0279765223108031	0.0365681130475129	0	0.0932086812859772	0.0047523110793644	0.0613855529439641	0	0.0112778364256693	0	0.0512789681432371	0.0844294918647019	0	0.00455455620649603	0.410949917258121	0.0255355242884655	0.0793076580006247	0.0637580151800947	0	0	0	0.005	0.209525148426025	0.999483013897038	High level
GSM1855127	GSM1855127	0.00655654042810937	0.0815969862273438	0	0	0	0.0516992525915774	0.0386064570440926	0.103886457383351	0	0.0484395866321073	0.0330975748055681	0.00063030461821606	0.00782705151779101	0	0.0202533672937701	0.225396506589564	0	0.121346126869809	0.17618565079247	0	0.0440418122448538	0.0404363249613771	0	0.460632965380418	0.891536006992159	High level
GSM1855128	GSM1855128	0.00521813287160931	0.0151788938421427	0.00592720100862424	0	0	0	0.12244964510052	0.0665321748369467	0.00528785835596722	0.0443406834332928	0	0.0315588878079565	0	0.356584716213934	0.130819724635748	0.186043652366167	0	0.00886930882740844	0.00960819944984514	0	0	0.0115809212498381	0	0.550907588021978	0.834174852107165	Low level
GSM1855129	GSM1855129	0	0.182772211026489	0	0.0868818633529072	0	0	0.104639839043739	0.108596061623705	0	0.105731367621612	0	0	0	0	0.102558178457666	0.173360148504305	0.00407005512014691	0.0335496605539225	0.0746077858924975	0	0.0173025126836936	0.00593031611931694	0	0.419531029261946	0.907021606060283	Low level
GSM1855131	GSM1855131	0.00101247562368871	0	0.0191554354557511	0.0787684516279359	0	0.0316020453774302	0.0928214575021771	0.0452085844167925	0	0	0.0375681974083612	0.0278219410776812	0.0212877388387529	0	0.0692480444435885	0.267455322870587	0.101617047035561	0.0697568019169302	0.13439572007016	0.00228073633460215	0	0	0.01	0.191285438635583	1.00121618099352	High level
GSM1855132	GSM1855132	0	0.0917919880833794	0	0.0162673360703628	0	0.0739200367275571	0.014353635774623	0.0782485118073725	0	0.107422449335871	0	0.00586191490621821	0	0.112164738957071	0.0654005058777532	0.172138214678783	0	0.0382945534323191	0.0482385876253293	0.0419847633062724	0.0377065318435179	0.0962062315735698	0	0.434360514910417	0.900131196989372	Low level
GSM1855133	GSM1855133	0	0.101903034028494	0	0.051619666185507	0	0.0298513841668782	0.0113977415257863	0.133826645103288	0	0.0374088769443813	0.00474034532993159	0.0544584769543185	0.011430827301828	0	0.0359963511778176	0.285454253819059	0.0024112144923492	0.0598356739772097	0.141356520459648	0	0.0309360991789959	0.00737288935450686	0	0.416983067087635	0.90869559404084	High level
GSM1855134	GSM1855134	0	0.0458116293418968	0.00201437772864064	0.0890881029957382	0	0.0649497578647465	0	0.00779151610533773	0	0	0	0.0758328341798446	0.0238636138757773	0.0462991291219777	0.00240437619040022	0.377095338701722	0.0710631887215295	0.0622515310163448	0.0848154163516069	0	0.0308308654672679	0.0158883223371694	0	0.45213244497521	0.891555452836958	High level
GSM1855135	GSM1855135	0	0.0866402610903043	0.0307670089238097	0.0680099303985449	0	0.010891073377139	0.0261198191222097	0.101603345267662	0	0.0859236790872492	0	0.0418487291861772	0	0.0551441622791605	0.157452703391543	0.189528240590886	0.00309840139918447	0.00975866146744116	0.0837545390408922	0	0.0494594453777964	0	0	0.359816039407716	0.935246488559121	Low level
GSM1855136	GSM1855136	0	0.210619525903626	0	0.0340310576324407	0	0.0718410099278793	0.0991607736026496	0.0860446269242795	0	0.0616665048546	0	0	0.0196748151213686	0	0.0564679655124172	0.195530175565063	0	0.0745988817790348	0.033996964332942	0	0.0520856530075917	0.00428204583610824	0	0.306219951502947	0.954159545961675	Low level
GSM1855137	GSM1855137	0.00407836522870808	0.000560163443870055	0.01882774733783	0.178240497844482	0	0.0258800586118639	0.0611628583177652	0.0909829479153458	0	0.011542739680211	0	0.00737343817907593	0	0.0517669807129472	0.259741666631886	0.24286025724723	0	0.0214355497196625	0	0.0255467291291227	0	0	0	0.39738735337241	0.931074596204054	High level
GSM1855138	GSM1855138	0.00322908512554066	0.0711459150281476	0	0.0884423917766914	0	0.00949129622008277	0.115704008554969	0.0589955281705593	0.000653942542608375	0.0804627198688646	0	0.0432796682676493	0	0.0555659809820777	0.111885997552713	0.10903025715152	0.0133475831620909	0.160655503701447	0.0781101218950392	0	0	0	0	0.4707954049921	0.88152336516115	Low level
GSM1855140	GSM1855140	0	0.0842745741905472	0	0.0147537665089531	0	0.0545996745785396	0.0254142212687622	0.0442627020662584	0.011620911472625	0.0214032099465243	0	0.0281930948868633	0.0721609744784512	0.0622009487086819	0.00171646536974077	0.327789764954666	0.0943212196305541	0.0915971609257181	0.034456926839572	0	0.0161639169372914	0.0150704672362518	0	0.542181993366571	0.848539406907328	High level
GSM1855141	GSM1855141	0.0586210884459759	0	0	0.16267068536869	0	0.139130010291453	0.00581513304056325	0.0564116902188688	0	0	0.019145149395748	0.023246983995014	0.0365637046692995	0	0.0575771635911946	0.211427662819924	0.0483967463355232	0.042751031530613	0.138242950297134	0	0	0	0.005	0.207636142164069	0.994882804562154	Low level
GSM1855142	GSM1855142	0	0.104245023998551	0	0.127555725322422	0	0	0.0285990771036201	0.121381974022576	0	0.0647046921332529	0	0.0579629432645858	0	0.0516565419576855	0.0993544595277757	0.168250034732924	0.0327375084721681	0.0969109285499154	0.0466410909145234	0	0	0	0	0.47125004662214	0.881872213723503	Low level
GSM1855143	GSM1855143	0	0.157260825573921	0	0.171818128249779	0	0.020770431863657	0	0.106838712942423	0.00698941987859363	0.0183151309211262	0	0.00605455125366947	0.00587499480870486	0.0293554693931759	0.221550026488942	0.159094801220003	0.0473942675883421	0	0.0475509141053474	0	0.00113232571231477	0	0	0.474807564353577	0.879607792549638	Low level
GSM1855144	GSM1855144	0	0.0865354374710134	0	0.00969353898647932	0	0	0	0.13594610900039	0	0.0170933981797571	0	0.0189647928003497	0.102310129494742	0	0	0.180052233606688	0.00512309814640358	0.171632361538032	0.154206883105722	0	0.103200584929691	0.0152414327407329	0	0.330907902568503	0.944352532510506	Low level
GSM1855145	GSM1855145	0	0.102261927953481	0	0	0	0	0.06265057943617	0.0658169621225429	0	0.104121774025929	0	0.0360512786701218	0	0.07865013258927	0.099970924021972	0.206802976153136	0.00550347202992357	0.1464617344536	0.0806306477799779	0	0	0.0110775907638768	0	0.427900113859503	0.903014200639918	Low level
GSM1855146	GSM1855146	0	0.0680926438991388	0.00494563832799389	0.0948807951828835	0	0	0.0232320908388584	0.104083809818053	0	0.0646442290403921	0	0.0525970943689738	0	0.0840202672269371	0.0560391708249854	0.24259720373031	0.00501943452511744	0.0983421120664719	0	0.0588172408781376	0.00953868177817465	0.0331495874935724	0	0.390691199801836	0.920579718388876	High level
GSM1855147	GSM1855147	0	0.0725539588421805	0	0.0838993403068658	0	0.00491850189850249	0.0521738020523297	0.0885204304041442	0	0.0688165970151023	0	0.0623114786946958	0	0.0555055805792522	0.10280763675641	0.178637942631889	0.162301730174662	0.0159121968089264	0.0421966867630836	0	0.00944411707195644	0	0	0.454815999711722	0.890446963845648	Low level
GSM1855149	GSM1855149	0	0.172620986308556	0	0.0256555988198495	0.00151374332995947	0.0281474664317031	0.00503238554205685	0.100590181676283	0	0.117323162456195	0	0.015643005211142	0	0.0374275954760819	0.0668158359619162	0.193255517657007	0.106054300043254	0.0384249690853635	0.0838621261244975	0	0.0053190608967356	0.00231406497939922	0	0.395221207308133	0.917774120543947	Low level
GSM1855150	GSM1855150	0.0935081276269319	0	0.0459565764191781	0.0389310717444291	0	0.0895711117240698	0.0941805438950643	0.0557256353569057	0	0	0	0.00536791603829787	0.00449318642609266	0.0543429420999725	0.101613505444049	0.366572131359732	0	0.0125047046514436	0.0372325472138337	0	0	0	0.01	0.188953333201888	1.00911877926811	High level
GSM1855151	GSM1855151	0.00694408910457908	0	0	0.0241554851560852	0	0.144294678428018	0	0.0314271975977183	0	0	0.014652626710487	0.0519391711692657	0.00975856675627375	0.0288653376810656	0.11134344882107	0.333429783887853	0	0.101100976916822	0.142088637770763	0	0	0	0	0.255870164684843	0.985631137531497	High level
GSM1855152	GSM1855152	0	0.109332694351007	0	0.0467234912935518	0	0.13340564286552	0.0151277373190839	0.065406815752995	0	0.0386990314009253	0	0.0205076681011452	0	0.0969294241232469	0.13228273253471	0.154903542387747	0.121149556228644	0.0136848698620152	0.044377812176784	0	0.0074689816026246	0	0	0.40336072568123	0.914304255255819	Low level
GSM1855153	GSM1855153	0.0234782393620087	0.0194012729182214	0.104360839100835	0.237479596388359	0	0	0.057541258052048	0.0653926234674156	0	0	0	0.0754965009051027	0.00681739129427036	0	0.167359338522515	0.205726260093916	0	0.0116868427401509	0.0252598371551571	0	0	0	0	0.402159549280662	0.91845878386458	Low level
GSM1855156	GSM1855156	0	0.0859698437438461	0	0.130068350565147	0	0	0.107378290012327	0.0438374494480456	0	0.156836037343682	0	0.0345830005761294	0	0.011126656881134	0.107873148695483	0.253076090656431	0.00724678465434134	0.0348044646289321	0	0.0228263608485996	0.00294414485222575	0.00142937709367552	0	0.553063106256809	0.837413058002894	High level
GSM1855157	GSM1855157	0	0.0464964756518057	0	0.0287238749437541	0	0.0257926383948796	0.00460466302799104	0.0857988101263481	0	0.0654224892451848	0	0.00968137920576545	0	0.062748088261962	0.0318674121496899	0.222005899517939	0.195244328174054	0.0383998398742893	0.0714605594301686	0.0667009262329284	0.0323512244317243	0.0127013913315154	0	0.400360005275847	0.915700470846246	High level
GSM1855158	GSM1855158	0	0.118580275312602	0	0.0132313478847612	0	0.205624070221272	0.0129991893629009	0.0930116617746981	0.0199621949808048	0.0188110451324472	0.0179970059380016	0	0.0185522872996659	0	0.0257739645467884	0.262868053503904	0.0215902854007471	0.0722759245780971	0.0660875497866533	0	0.0326351442766563	0	0.01	0.196617587776955	0.997394914746004	High level
GSM1855159	GSM1855159	0.028529652319582	0.116402655207044	0	0.0636109133737914	0	0.131593523856686	0	0.0767515472186564	0.0377084899147443	0.0525495356627168	0	0	0.0490981416332463	0.00315241001568717	0.0284546674954323	0.135542589934514	0.0408496109605638	0.111451067651752	0.106632646631762	0	0.0176725481238209	0	0	0.297870363469332	0.957022571460579	Low level
GSM1855160	GSM1855160	0.0661896200671293	0	0.0577763645706099	0.0830814017343406	0	0.0892049508620209	0.0356906726975631	0.00667518575049809	0	0	0	0.0524317983835948	0.0218589331974339	0.0529256941417331	0.0770294483234734	0.251776993623617	0	0.1516057948507	0.0477056459669961	0	0	0.00604749583028952	0	0.323906254718034	0.951315571266572	High level
GSM1855161	GSM1855161	0.108953114559237	0.0590036888877936	0	0.234210576417948	0	0	0.115408425965896	0.0925072168576206	0	0.12064970656074	0	0	0	0.0372825328774918	0.108140202113769	0.0901891255947633	0	0.0151506804481587	0	0.0185047297165827	0	0	0	0.547746155975173	0.839123519452703	Low level
GSM1855162	GSM1855162	0.0150827706087597	0.0859300267894145	0.0455933717193525	0.0334314129787994	0	0.0556895743061401	0	0.078442908907291	0	0.093953608524754	0	0.0687502666103769	0	0	0.0531036923467522	0.208902012273702	0.0886997340329136	0.0551627042681769	0.0413014808265004	0.0330339218459085	0.0429225139611587	0	0	0.34273588150356	0.940167949049098	Low level
GSM1855163	GSM1855163	0	0.0772122256380607	0	0.0349727524799991	0	0.135710691016871	0.0353034376731832	0.0100499618360917	0.0220197735641314	0.0378808803584995	0	0.0832206255389366	0.0104519961780763	0.0682706066731974	0.109475305801605	0.207436543103027	0.00912814657876279	0.0202910852218982	0.127574488490508	0	0.011001479847152	0	0	0.432404984931076	0.900936303217465	Low level
GSM1855164	GSM1855164	0	0.0264343519592966	0.0205248594857379	0.0589595806509127	0	0.107529684776929	0.0200499034496031	0.052420024305233	0	0.0250256914030643	0.0215691751035929	0.0240874999629612	0	0.144432952678158	0.114003678599389	0.240100554436731	0.0493200572608749	0.0179801418073341	0	0.0768126859083745	0	0.000749158211808998	0	0.366808443186634	0.933316679467103	High level
GSM1855165	GSM1855165	0	0	0.038791366854502	0.135259508305219	0	0.111830666075258	0.0285041657331014	0	0	0	0.0102063596902285	0.0256803629331419	0.0253911705128003	0	0	0.383734711893366	0	0.0763597337677351	0.106840286707571	0	0.0543280651943871	0.00307360233268991	0	0.312892693765357	0.953686507319505	High level
GSM1855166	GSM1855166	0	0.00763727019522577	0.00482131941309012	0.180109608450539	0	0	0.109136311124288	0.07124200410947	0	0.0787477652615278	0	0.0830525913512199	0	0.00714703382891871	0.141166263730656	0.209446142000408	0	0.0683846539057294	0.0341972146087273	0	0.00491182202019955	0	0	0.561538844574883	0.829074305232438	Low level
GSM1855168	GSM1855168	0.0027541643654651	0.0830300271489648	0	0.0913957932588663	0	0.0619320580551973	0	0.113854431309745	0	0.0863786187940614	0	0.0484118242629802	0	0.0164702145068931	0.11024462492953	0.224532517508273	0.00172380875839253	0.00405838876152712	0.114126349822174	0	0.0410871785179314	0	0	0.462924789513022	0.886557922999402	High level
GSM1855169	GSM1855169	0	0.0702394479866194	0	0.0998633057001006	0	0.0715317823667437	0	0.0659085374596893	0	0.0503356360140722	0	0.0821216883651831	0.00289387203447033	0.0116663257195126	0.024832328322065	0.18708963046892	0	0.0924458945093681	0.1553675961104	0	0.0842869670787929	0.0014169878640627	0	0.35551154876966	0.934914834408564	Low level
GSM1855170	GSM1855170	0	0.0554702553584529	0.0787041036515452	0.0679406940758551	0	0.120205397393564	0.0341631289407372	0.0174200130717745	0	0	0.0149982780531526	0.0156535351862456	0.00732430032179123	0.124591522009787	0.011639202830949	0.188733742072305	0.0738212339598241	0.114821435177127	0.0494687289486907	0	0	0.0250444289481978	0	0.329651227658677	0.945650556427069	Low level
GSM1855171	GSM1855171	0	0.0554123341437609	0.122535875852123	0.0120169294048948	0	0.0422459200056274	0	0.159184707860784	0	0.036979778400082	0	0.0379166792591273	0	0.180199292689849	0.13017585084358	0.138274417711368	0	0.0522468458903184	0	0.0246628769114091	0.000589813338859388	0.00755867768821789	0	0.388465558577749	0.923343760329918	Low level
GSM1855172	GSM1855172	0	0.0512082929560839	0	0.0232077310844292	0	0.0609693536016605	0.0177683342140536	0.135772468890596	0	0.109324755962918	0	0.0401305690607806	0	0.0142627810546558	0.0787523871035852	0.173738048314707	0.00996706472531797	0.130996076057132	0.14130714937091	0	0	0.0125949876031701	0	0.398161041275621	0.916612976604176	Low level
GSM1855173	GSM1855173	0	0.0630413237299003	0.033857524962007	0.0104705880982533	0	0.0833803574972524	0.0180466691054191	0.100038759184074	0	0	0.101683015770429	0	0.00655316993146294	0.118470654905522	0	0.239247618403573	0	0.162567907588388	0	0.0626424108237194	0	0	0.04	0.150168993121737	1.02405406367121	High level
GSM1855174	GSM1855174	0	0.173716334597945	0	0	0	0	0	0.146121017453663	0	0.0776959830457451	0	0.0441704686211393	0	0.112097664255581	0.0601798993250917	0.156976989194809	0	0.140188643351882	0.0765351450502377	0	0.0123178551039056	0	0	0.352612425377237	0.936770292023414	Low level
GSM1855175	GSM1855175	0	0.136554294932038	0	0.0516749980037362	0	0	0.0241439648732179	0.0919433211804135	0	0.159625117560705	0	0.0639648765141577	0	0.00561036395455723	0.133564129721773	0.126245359933886	0.0658572699166497	0.0835792916022731	0.0572370118065933	0	0	0	0	0.469124578591868	0.882472950092022	Low level
GSM1855176	GSM1855176	0	0.0244445788303319	0.000831025937668969	0.186592405854806	0	0	0.107721129556811	0.0538574241173859	0	0.149714126199971	0	0.0904160575562216	0	0.0049960023031936	0.0970083173070839	0.17553415533882	0	0.0583655522298095	0.047116929455942	0	0.00340229531195538	0	0	0.524953620262869	0.85060951636028	Low level
GSM1855177	GSM1855177	0.170982835945834	0.172829054518041	0	0.105029561680388	0.0163897704152514	0	0.00831488364640739	0.0513776346680861	0	0.16293771221749	0	0	0	0.132959857439918	0.101895135714009	0.0576167010620308	0	0.0105705473182945	0	0	0.00909630537424835	0	0	0.602495201618852	0.805935453779821	Low level
GSM1855178	GSM1855178	0	0.00633163939373737	0.0301500464059153	0.179264186284762	0	0	0.0885847094544807	0.0431719062475482	0	0.0220016793839065	0	0.132875200131132	0	0.0141165151788796	0.136361103551093	0.276711332913676	0	0.0476665385423006	0.0132065475145151	0	0	0.00955859499805308	0	0.321201250046107	0.963719749448832	High level
GSM1855179	GSM1855179	0	0.0903906993368516	0.0442906447801324	0.118733718998481	0	0.0762996255346048	0.166881766362171	0	0	0	0	0.0385251086201808	0	0.0749569730007445	0.0574648221017861	0.197481470177203	0	0.0402429207834271	0.0782598229097417	0	0.0140846168879233	0.00238781050675276	0	0.27643129892638	0.965846474020074	Low level
GSM1855180	GSM1855180	0	0.117162180718681	0	0.0284994995293177	0	0.0886671239868782	0.123520688797359	0.0336721397352584	0	0.0856983482325557	0	0.015254281875296	0	0	0.0100213449648375	0.181489095421936	0.0110438306457639	0.154259195028986	0.0918761020794377	0	0.0441754048759344	0.0146607641077577	0	0.348059380758964	0.937093862479585	Low level
GSM1855181	GSM1855181	0.0270336117588841	0.139335027282897	0	0.138848529905291	0	0.0109298939000635	0.0556233998647682	0.0805512596661956	0	0.0294337448561608	0.00042964363660561	0	0	0	0	0.303545861878711	0	0.122825045172701	0.0536189050456724	0.000725312116601494	0.0126504623807342	0.0244493025347148	0	0.320058515013151	0.949234180918787	High level
GSM1855182	GSM1855182	0.0722793538078572	0.00848034652630844	0.0147145634894506	0.0384296612966049	0	0.195775890493195	0.000257655840841897	0.0495440785506409	0	0	0	0.0195178668341233	0.0519997211822823	0.0449312182664054	0	0.226447896517501	0.0417048310988861	0.0817578287733129	0.113593590745916	0	0.0367971450751954	0.00376835150147886	0	0.338752874960766	0.940974565787342	High level
GSM1855183	GSM1855183	0	0.102965797283174	0	0.0611639401132218	0	0	0.0218345770048607	0.0852452269376906	0	0.174175893073577	0	0.0857077953954031	0	0.0257013396882533	0.170535133383543	0.16278458357661	0	0.0375075331586411	0.0409694676849787	0	0.0289476850039907	0.00246102769605565	0	0.499558693692097	0.865944913566352	Low level
GSM1855184	GSM1855184	0	0.101628044617711	0	0.0743539466272208	0	0.0589526197789713	0.0546411827019288	0.101054703613475	0	0.0710979854670339	0	0.0218771696822742	0.0194793920068163	0.0335356182851088	0.0750216158872381	0.238597361831101	0.0128682324174889	0.0793825320532024	0.0571376168078525	0	0	0.000371978222576641	0	0.485415688049726	0.877414627161084	High level
GSM1855185	GSM1855185	0	0.0170543360516205	0.0390852975097968	0.147947635535584	0	0.0418671357404446	0.123057888248416	0.0442962078602612	0	0.0188120181125124	0.0250292033777496	0.0111279966562983	0	0.172885444790495	0.116867070966054	0.198818399517201	0.00108373803738029	0.0192237065761194	0.0116380612386851	0	0	0.0112058597813806	0	0.404344276330479	0.914591970683729	Low level
GSM1855187	GSM1855187	0	0.0592288194471332	0.0563637763940582	0.199435468998816	0.0101109537112888	0.0775198167881025	0	0.0376024179146692	0	0	0	0.0238804198520686	0.0883611723914291	0	0.00637069038141521	0.297682099261095	0	0.134054643277424	0	0.00938972158249997	0	0	0.27	0.0795176018356618	1.0515997794012	High level
GSM1855188	GSM1855188	0	0.0810084323056495	0.00126258598176695	0.0330484790519729	0	0.0609757804387501	0.0346021744460953	0.0340742207957854	0.0136328546449355	0.00792738357148089	0.0071983158722366	0	0.0192029899172558	0.130124670554436	0.0414964107780939	0.248661803026778	0.16542651108219	0.0222152602688096	0.0991421272637632	0	0	0	0	0.346436232747833	0.940135042803639	High level
GSM1855189	GSM1855189	0	0.102132825484592	0.0554969655060351	0.14896081576783	0	0.140118015228149	0.0387548233975297	0.0116714063837238	0	0	0	0.0215274938437914	0.000659572438698481	0	0.0461423920329375	0.342824905140482	0.0218356914885471	0.0242408162642319	0.0456342770234521	0	0	0	0	0.258646187002471	0.976228823825264	High level
GSM1855190	GSM1855190	0	0.0366701722872512	0	0.003445141726427	0	0.0484561226799382	0.107383274436056	0.0400631071936009	0.0111239078635244	0.0686292128446857	0	0.0113804570374813	0.0223553740363674	0.0317088670431856	0.0360957992295195	0.296959360204263	0.0509945606161272	0.13062233241252	0.0284457990482474	0.0362215863348369	0.0323870836669933	0.00705784133897553	0	0.508069520298525	0.866013308967838	High level
GSM1855192	GSM1855192	0.0213166964445821	0.0139825945681506	0.044023985470308	0.0196000703513804	0	0.0366725010957839	0.0609136418982046	0.0502350243826452	0	0.0231213004581888	0	0.0174120370760172	0	0.159867695570468	0.057704438075241	0.299892366014117	0.0167383158989905	0.0780515675406714	0.0850697308220844	0	0	0.0153980343331668	0	0.356431380745366	0.936697187126054	High level
GSM1855193	GSM1855193	0	0.0510056769186823	0	0.0242967211094928	0	0.0540291265361665	0.132050091561123	0.0691550112762246	0	0	0.0304396465407843	0	0.0344394442856703	0.0580216496218977	0.00375702398061764	0.288515376901392	0.055413907437507	0.14033608583851	0.0449102909290331	0	0	0.0136299470628993	0	0.371070647703368	0.928515712648654	High level
GSM1855195	GSM1855195	0	0.0256774968510103	0.0295034829997806	0.0491688118928976	0	0.103588746372002	0	0	0	0	0	0.0518353511842134	0.00171571743829536	0.197064220579868	0.00338871495482924	0.290679504330699	0	0.111707412532628	0	0.123695720574578	0.00245358504919137	0.00952123524000685	0	0.231416017261826	1.00448669599958	High level
GSM1855196	GSM1855196	0	0.0719041708458026	0	0.0392183217307258	0	0.0276049710410968	0.0406867957653541	0.0417168059601849	0	0	0.0456972056136899	0	0.0134564881959792	0.0610932964492884	0.021004205826515	0.199407598087211	0.216290482812905	0.0965065898329757	0.0398753674051401	0	0.0486862918526772	0.0368514085804546	0	0.310235638043728	0.954829479960006	Low level
GSM1855198	GSM1855198	0.0279610700551578	0	0.0216086903647723	0.102132568627092	0	0.107589373193805	0.098065469437594	0.0346944155128513	0	0.031722474223703	0	0.0104966186958813	0.0228615360028631	0.130077969878836	0.102895806015313	0.261091333831523	0	0.0145650607834583	0	0.017077394053125	0.0171602193240258	0	0	0.387968647174751	0.921998725671981	High level
GSM1855199	GSM1855199	0.00810813768615685	0	0.0233066260236663	0.0985392834111906	0	0.0625726889799709	0.0826287463501344	0.00115294799492397	0	0	0.0150841557853068	0.00918291498526333	0	0.214966802708912	0.0795234386298481	0.348920599450737	0.00770741063547656	0.00460587103210545	0	0.0313920183245583	0	0.0123083580017501	0	0.277082007778242	0.982990671603846	High level
GSM1855200	GSM1855200	0.0227864653521764	0.00665519652017101	0.0611256848767719	0.115222955497496	0	0.0667227939826852	0.085092370192243	0.0163609273710623	0	0	0.0339896791080149	0	0	0	0.0499296935764315	0.36365856587361	0	0.122892736706149	0.00242541587663645	0	0	0.0531375150665524	0	0.338540647411732	0.94396183158145	High level
GSM1855202	GSM1855202	0	0.0480986358226547	0.0516309313527879	0.118417436060745	0	0.150382975873483	0	0.0432986779694731	0	0	0	0.0271571085921881	0.0535350938625194	0.0359043733549124	0.0422338362458445	0.329941963429741	0.0500064047178788	0.0214200991452529	0.0221645585634152	0	0	0.00580790500910458	0.03	0.157991361326192	1.01858558338997	High level
GSM1855203	GSM1855203	0	0.0702404159763902	0.00163016685081889	0.118521370792915	0	0	0.230847353634186	0.0520868549109958	0	0.0273657870787875	0.0108374120785447	0.0234988352018862	0.0414910828814985	0.0106774853137626	0.0712132207755857	0.147202490802962	0	0.124693710365577	0.0618318966663081	0	0	0.00786191666978272	0	0.318616648597112	0.950871244972212	Low level
GSM1855204	GSM1855204	0	0.00890762603824525	0.0154102703527385	0.0640836459158847	0	0.0838345072500547	0	0.0320358226751311	0	0	0	0.0469626233746905	0	0.25230534513578	0.0217839378221669	0.28409895729144	0	0.0696597816042156	0.120917482539652	0	0	0	0	0.252379102652781	0.991225847665657	High level
GSM1855206	GSM1855206	0	0.00983743310439045	0.0167062396809454	0.259752176241606	0	0	0.172827619259248	0.0576707626198031	0	0	0	0.0654623716128992	0.0256143090317798	0	0.0597707015974803	0.226848014942661	0	0.0152222015060298	0.0617827374339843	0	0	0.0285054329691726	0.005	0.206248867362314	1.0023631991719	High level
GSM1855207	GSM1855207	0	0.00365303675252269	0	0.228943625959015	0	0	0.113982426503243	0.01064780881695	0	0.0448506723820187	0	0.0827385161076075	0	0.0822436370923862	0.174732958633607	0.203410065232098	0	0	0	0.0266539125104711	0.0271140524994853	0.00102928751059546	0	0.396746813388597	0.925382539396469	Low level
GSM1855208	GSM1855208	0.000761916601785502	0.0252704514694114	0	0.171388546749197	0	0	0.0798327717194321	0.074516965624374	0	0.080973901490717	0	0.0907903436631935	0	0.0539021739244727	0.155344402986536	0.184478212205519	0.0319859993382973	0.0417385011820269	0.00901581304503764	0	0	0	0	0.560726333063182	0.829161926299189	Low level
GSM1855209	GSM1855209	0.0605572873317988	0	0.0133186609594307	0.052275864064395	0	0	0	0.0919757059507923	0	0	0.0297132446961927	0.0379223532283474	0.219660155343374	0	0	0.437108345528506	0	0.0317742545315624	0	0.0212463958847667	0.00444773248083383	0	0.1	0.122026358054603	1.05074364132635	High level
GSM1855210	GSM1855210	0	0.0943967294184834	0	0.061407963177473	0	0.0747713146238227	0.0605088695190403	0.0627463116265102	0	0.107920258117476	0	0.053266647815054	0	0.0919107001545342	0.0956531975243663	0.156667992774718	0	0.0709517269218818	0.0568298460216633	0	0.0129684423049771	0	0	0.481046352963405	0.877308933927966	Low level
GSM1855211	GSM1855211	0	0	0.0361148152521336	0.198183589310648	0	0.103385764330859	0.0281312376254674	0.0338188258637919	0	0	0	0.0945059638627739	0.00746846214416923	0.0261594654113867	0.0575133543823365	0.262317963938972	0.025353365682688	0.116046172841451	0.00498015711624205	0.00602086223707947	0	0	0	0.324003549376929	0.954704564081912	High level
GSM1855212	GSM1855212	0	0.139443246977205	0	0.0793925202608822	0	0.0194024127082644	0.0157148781959792	0.131024084932477	0	0.125721936569199	0	0.0256865485551287	0	0.0826088280187205	0.128178314027465	0.154993336564271	0	0.0604171013277362	0.0374167918626723	0	0	0	0	0.543310765681197	0.844172570881428	Low level
GSM1855213	GSM1855213	0	0.0285172569929709	0.00494836926430521	0.0287754547625693	0	0.275299224240284	0	0.00990946037045474	0	0	0.00691551703930983	0.0396971454277106	0.0312500098704568	0.0532845431929237	0.0949353263687503	0.217885961500967	0.00764606685102335	0.109655552298421	0.080117552030046	0	0.00155968331913775	0.00960287647066927	0	0.231028133647391	0.992291870557127	Low level
GSM1855214	GSM1855214	0.019723121257804	0.17469329769306	0	0.0193913388755039	0	0	0.0703239367103632	0.0812294160583236	0	0.0737643258688364	0	0.00363734233184034	0.0182660323394763	0.0203659214791198	0.0180046581099399	0.160996864972873	0	0.124938480257877	0.210893046123736	0	0.00377221792124662	0	0	0.342983615347886	0.93914057302673	Low level
GSM1855215	GSM1855215	0.000844560259029303	0.11939846883087	0	0.082121632021261	0	0.102125008940463	0.0295627444518772	0.103919204270994	0	0.0481257458861896	0	0.035491108863943	0.00163468868007855	0	0.0737445130304466	0.090276096042153	0.220561133488072	0.00140865680465194	0.047294275062642	0	0.0272320678374928	0.0162600955298364	0	0.355294872140686	0.934582134169317	Low level
GSM1855217	GSM1855217	0	0.0858852695537489	0.0215270401444251	0	0	0.079311840525313	0	0.112935933442112	0	0.0792787656293848	0	0.0594987231938468	0.0078057619906549	0	0.0319003966068354	0.207517779307385	0.00147088134534069	0.100890752282078	0.176872869057451	0	0.0235871529274098	0.0115168339940147	0	0.231330350147213	0.983543625738635	Low level
GSM1855218	GSM1855218	0	0.15567297525645	0	0.0174371293574629	0	0.0787821463589721	0.0872801803960782	0.0444295959469604	0	0.070385939588966	0	0.00711192943047396	0.0345223860914814	0.023593728074724	0.0082302146888458	0.225002626146208	0.0425436674118253	0.0692520148749824	0.11676494385015	0	0.0189905225264198	0	0	0.327537723109995	0.944852086500642	High level
GSM1855219	GSM1855219	0	0.00647003154509958	0.0307975100910555	0.055227583468009	0	0.189669896692557	0	0.0130664939918605	0	0.027451800062463	0	0.0268985101671965	0.00816015627993324	0.132767532438272	0.0421063883261783	0.239334012169643	0.0490709942373039	0.00297827885033639	0	0.153086845212064	0.0229139664680286	0	0	0.23493431793302	0.99363256492	High level
GSM1855220	GSM1855220	0	0	0.0587208889851995	0.158496877926259	0	0.00103224232149623	0.0698690153837595	0.0364965946115879	0	0	0.0758792460300533	0.029151144824763	0.0146768349541066	0.0183063572687103	0.028212141082018	0.354861484452444	0	0.121470078313037	0	0.017427283573917	0	0.0153998102726487	0	0.24406742055274	0.988029082569054	High level
GSM1855221	GSM1855221	0.0158017133673726	0.0328645623775139	0.00509663196897586	0.235967967334451	0	0.0191249803539648	0.00570381681335227	0.144068996416319	0	0.00459927513055182	0	0.0229886616758876	0.0256956491270717	0.0374608224094246	0.16088401785732	0.2335646954574	0	0.0105223202981866	0	0.000803596670551847	0	0.0448522927416569	0	0.414855598192612	0.911332434231648	High level
GSM1855222	GSM1855222	0.0182208227377848	0.13979203018029	0	0.0887217467246038	0	0	0.00698831046988239	0.103450573789667	0	0.1693233783731	0	0.0809616114651859	0	0.0595407492094645	0.172928499535661	0.114533869014512	0	0.0123109948345888	0.0253808426166677	0	0	0.00784657104859272	0	0.529107171134192	0.848417669786442	Low level
GSM1855223	GSM1855223	0	0.205027667823545	0	0.030233039406211	0	0.0385260083216752	0.0316098851952635	0.097113485599012	0	0.171228114397152	0	0.0201122261520999	0	0.105476576015941	0.069377503197761	0.11824550921681	0.0112727244624832	0.0314874983878667	0.0702897618241799	0	0	0	0	0.330246659256847	0.946484248735446	Low level
GSM1855224	GSM1855224	0	0.0803083221175252	0	0.112684320153801	0	0	0	0.0702461516164755	0	0.0058240667177052	0	0.0814404298845575	0	0.190978054095344	0.0795624093743148	0.322481303438792	0.00974870794497221	0.0070481902458378	0	0.017490176958308	0.021073962254609	0.00111390519775798	0	0.384926677564751	0.926947979303685	High level
GSM1855225	GSM1855225	0.0546747582853795	0	0.0311383319791002	0.186676659870067	0	0.0256868016382171	0.0394964020768676	0.10929184779067	0	0.116935322192981	0	0.0837033414234534	0	0.0189868924273849	0.0816742641541516	0.194361696098892	0	0.0366225241314456	0	0.00722021229939887	0.0135309456319913	0	0	0.365337443118903	0.937393975613008	Low level
GSM1855226	GSM1855226	0	0.0850048584541766	0	0.0528893553977419	0	0.0699411634635386	0.0408241198276144	0.107948588843556	0	0.0234604063774581	0	0.00454704900571068	0	0	0.0357129992097804	0.4074563615094	0.0278517648365487	0.0375969373685115	0.0705522183540214	0	0.00268191951762156	0.0335322578343205	0	0.283919361858338	0.96621338853991	High level
GSM1855228	GSM1855228	0	0.0134616695712781	0.00349375537095698	0.0457442357422502	0	0.0613604001664827	0.0159869550075619	0.0560420003216225	0	0.0076966606427223	0	0.018824665573788	0	0.0592279461293983	0.0890530952077616	0.32883694847037	0.10944308907066	0.0132402850934001	0.132742228977478	0	0.0362341215211506	0.00861194313311924	0	0.404415002617194	0.914122136278947	High level
GSM1855229	GSM1855229	0	0.241735696708829	0	0.143703194145392	0	0.0104470979703667	0.0224894474157963	0.139727950701035	0	0.0483005761982722	0	0	0	0.0516036065466306	0.0114309998259126	0.210758414891704	0	0.0989567795908575	0.0183105172160258	0	0.00253571878917821	0	0	0.494028414661426	0.872386329492902	Low level
GSM1855230	GSM1855230	0	0.0377249876796006	0.00774835014327367	0.107297090687112	0	0.0273581478247639	0	0.122291379287731	0	0	0	0.0869433573960519	0.023972650294979	0.00646029826433814	0.116982952563369	0.194318351960101	0	0.175929871411579	0.0893876981997608	0	0.00193675337469173	0.00164811091264986	0	0.455202056039253	0.889749990792139	Low level
GSM1855231	GSM1855231	0	0.0383146118980843	0.156737370290388	0.163981409666204	0	0.0351320319123935	0.0266512778846493	0.0286982700888066	0	0	0.00458823240473752	0.0064827453759874	0	0.0352105675020611	0.0365103594407444	0.265355714525483	0	0.0911002741561306	0	0.0312554409707118	0	0.0799816938836187	0	0.304969460637613	0.95904758363061	High level
GSM1855232	GSM1855232	0	0.0367847641716093	0.00231943122872842	0.0972901122794732	0	0	0.0623654904840043	0.0975287025252379	0	0.0892889781760651	0	0.00591535808630263	0	0.19597509071244	0.111929083032717	0.214166656040854	0.00441684279012313	0.0312427347776413	0	0.0507363454806423	0	4.04102141610995e-05	0	0.537779120419117	0.845486875908166	Low level
GSM1855234	GSM1855234	0	0.0659891990228352	0.0243030976463268	0.0626809994949784	0	0.00694806620466074	0.0489589918018289	0.116054205183554	0	0.0327550164765228	0	0.0866533472776203	0	0.131197734716633	0.0631264716733139	0.140328074600755	0	0.111680828528551	0.0287204498133984	0	0.0551559745933321	0.0254475429656892	0	0.375057049546852	0.927340477959627	Low level
GSM1855235	GSM1855235	0	0.0286621697113562	0.0321966685628866	0.0847188361842656	0	0.00533515663860936	0	0.0641167112050962	0	0	0	0	0	0.230329604940877	0.159578497788043	0.365398938457287	0	0.0249301603275418	0.00247458556676511	0.00225867061727232	0	0	0	0.336820858085979	0.963916609854859	High level
GSM1855236	GSM1855236	0	0.144216334752849	0	0.056152812430167	0	0	0.114550145306721	0.0410464092689393	0	0.118338452700495	0	0	0	0.0478478649816067	0.150644924071306	0.213908678423238	0.0419700315504481	0.0148784946289516	0.0564458518852786	0	0	0	0	0.545520110826717	0.845324457104565	Low level
GSM1855237	GSM1855237	0	0.0336766848093894	0.0246734985438925	0.158583558010152	0	0	0.0638386037056328	0.0143830281865233	0	0	0	0.0492670801170781	0.0827164271557439	0.140893014318167	0.0250316932540882	0.252627907724089	0	0.122860226323532	0.0314482778517114	0	0	0	0	0.258489959745792	0.980227119404614	High level
GSM1855238	GSM1855238	0.0778885426561871	0	0.0963192247309313	0.218135203667322	0	0.00117884671278738	0	0.0236922179770311	0	0	0	0.0785329732921369	0.00542206238034129	0	0.0400277056412549	0.288344379443662	0.000735557865621932	0.0913493443739698	0.0265486687036995	0	0	0.0518252725550549	0.02	0.176222738826308	1.01605730862756	High level
