# Supplementary material for: Significance of macrophage infiltration in the prognosis of lung adenocarcinoma patients evaluated by scRNA and bulkRNA analysis
Source: Front Immunol. 2022 Oct 12;13:1028440. doi: 10.3389/fimmu.2022.1028440 (PMC9597471; doi:10.3389/fimmu.2022.1028440)
Supplement: Supplementary file 1 [file DataSheet_1.zip › SupplementaryTable2_GSE8894_cibersort.txt]

ID	B_cells_naive_CIBERSORT	B_cells_memory_CIBERSORT	Plasma_cells_CIBERSORT	T_cells_CD8_CIBERSORT	T_cells_CD4_naive_CIBERSORT	T_cells_CD4_memory_resting_CIBERSORT	T_cells_CD4_memory_activated_CIBERSORT	T_cells_follicular_helper_CIBERSORT	T_cells_regulatory_(Tregs)_CIBERSORT	T_cells_gamma_delta_CIBERSORT	NK_cells_resting_CIBERSORT	NK_cells_activated_CIBERSORT	Monocytes_CIBERSORT	Macrophages_M0_CIBERSORT	Macrophages_M1_CIBERSORT	Macrophages_M2_CIBERSORT	Dendritic_cells_resting_CIBERSORT	Dendritic_cells_activated_CIBERSORT	Mast_cells_resting_CIBERSORT	Mast_cells_activated_CIBERSORT	Eosinophils_CIBERSORT	Neutrophils_CIBERSORT	P-value_CIBERSORT	Correlation_CIBERSORT	RMSE_CIBERSORT	class
GSM225465	GSM225465	0	0	0.225107673522077	0.11872441035164	0	0.0401326462360544	0.140219771492579	0.0190595905308975	0	0	0.0106071799651943	0.0218825124713728	0.00301719682213743	0.0312298854394531	0.0775234303019482	0.148203968409329	0	0.10628434623937	0.0497308794390905	0	0	0.00827650877885608	0	0.522053698620006	0.854581419837165	Low level
GSM225530	GSM225530	0	0.00448266172755603	0.119983486340551	0.0953589159373256	0	0.166417345849031	0.0231596662543494	0.0569965199377212	0	0.0417401343095279	0	0.0124267356149926	0.00172964810396453	0	0.106341921195729	0.179588513154101	0.0445773023036655	0.00470629899080234	0.125596640940401	0	0	0.0168942093402821	0	0.567790760388042	0.838011465878144	High level
GSM225544	GSM225544	0	0.0316413193200373	0.281924660413068	0.0707987728657625	0	0.173544997871814	0.0246965974249552	0.0631085506316416	0	0.019956942871132	0	0	0	0.13063964593998	0.0908971229220452	0.100368745857985	0.00141391292768808	0	0.0110087309538911	0	0	0	0.005	0.314838163287262	0.972888922743394	Low level
GSM225547	GSM225547	0	0	0.150934246660957	0.0424077548227482	0	0.287963655240308	0	0.0377432345729028	0	0	0	0.064657439309446	0.0808296486491153	0	0.00834499728552699	0.0724804008358494	0.0941267923017312	0.0147015423036386	0.145363815512539	0	0	0.000446472505237789	0	0.432046665221302	0.901626989403998	Low level
GSM225552	GSM225552	0	0	0.284627767050618	0.0133374952472097	0	0.280844307660796	0.0569693021173647	0	0	0	0.0394822637940048	0	0	0.0337979839551754	0.0351811762888534	0.17854416443119	0.0515658017443681	0	0	0.0162351311748262	0	0.00941460653559408	0	0.48833380233036	0.872251537905003	High level
GSM225553	GSM225553	0.154308598231636	0	0	0.172126632653794	0	0.0667808545636671	0.0533218900135504	0.0618254507040053	0.0112959922654702	0.0949500606807214	0	0	0	0.108604174718162	0.190144535059236	0.0762631782076637	0	0	0.0103786329020938	0	0	0	0	0.622346589229833	0.792230941216975	Low level
GSM225556	GSM225556	0	0.0822325788659691	0.0742643464570217	0.0679688080380652	0	0.147824564322927	0	0	0.00723970095120978	0	0	0.0750110466824416	0.0427281937915589	0.0744249400572859	0.0228035382082484	0.147765738200168	0.100661456083666	0.027082923096273	0.0887303615814399	0.00404577656406378	0	0.0372160270996608	0.01	0.300940559461987	0.956030338687512	Low level
GSM225558	GSM225558	0.174264608976166	0.0725893806083388	0.0284545922747964	0.038232022660638	0.122065699764967	0.121965164420234	0.0454663284934498	0.0347052811238851	0	0.111633476743679	0	0	0	0.159772756991131	0.0117097694108041	0.057153067103387	0	0	0	0.005174845090648	0	0.0168130063378755	0	0.487074022649167	0.87271651393793	Low level
GSM225563	GSM225563	0.0272104910121364	0	0.412788924287551	0.0606287749787566	0	0.0600355270892212	0.0134145146543708	0.0576310218529464	0	0.0196451529966699	0	0.0497536729101764	0	0.0614162800762177	0.0667469467113802	0.111622484784667	0	0	0	0.0545435596791115	0	0.0045626489667949	0	0.452268448663169	0.914447503813055	Low level
GSM225565	GSM225565	0.00963267777211778	0	0.277736429611892	0	0.0368676972385133	0.245626451903788	0	0.0118439966170129	0	0	0	0.00487611901254779	0.00392335495397256	0.104534505003461	0.0604416304633817	0.120362180884921	0	0	0	0.0998367826738938	0.00579707746315617	0.0185210964013424	0	0.469897899250104	0.882958739488107	Low level
GSM225568	GSM225568	0	0	0.18541757692416	0.0875947383800731	0	0.131963609845293	0.0880174431768793	0.0215030671429322	0	0.0185257223654101	0	0.0128567871169271	0	0.0897362293321993	0.0623415757879177	0.250398413696441	0	0.00647592854378102	0.0373764751000371	0	0	0.00779243258794971	0	0.448482079326822	0.893405190646471	High level
GSM225572	GSM225572	0.0848434590305335	0	0.0693436345394164	0.0421334836942468	0	0.199676498015859	0	0.0171540673978266	0.00746041686409344	0.0417521657580642	0	0.0364078266185837	0	0.0938461687100551	0.0698005886111519	0.221819654788855	0.0153200241722329	0	0.100442011799081	0	0	0	0	0.50593918138381	0.868295430425149	High level
GSM225574	GSM225574	0.0950603413913478	0	0.123165559210842	0.0760833100278021	0	0.124686027503511	0.0149207454535026	0.0617256040089226	0.0053670369877167	0.0790074168318984	0	0.0294433020670982	0	0.104832679383259	0.0355167860074138	0.133563606271054	0.00513036288464192	0	0.103546581342717	0	0	0.00795064062827211	0	0.484779978715789	0.876183646538292	Low level
GSM225575	GSM225575	0.0541378765384476	0	0.123552112042127	0.123107818868452	0	0.0989854986770932	0.0652349679008914	0.0979382365579375	0	0	0	0.0747348849508712	0.0184975165006116	0.0987323867262912	0.128367183261713	0.0886318668900944	0.0168360159394573	0	0.00793094424151799	0.00306232706926017	0.000250363835234404	0	0	0.434460451491291	0.900083669335268	Low level
GSM225578	GSM225578	0	0.0816010606418662	0.127654419886431	0.120042773400467	0.00461045023683877	0	0.0440029236367331	0.108026925694833	0	0	0.0203782220468134	0.0130273531297626	0	0.189734369787503	0.0657524757061965	0.161475415248624	0.00040421004420062	0	0	0.0632894005397308	0	0	0.025	0.270973324858654	0.976284663381715	High level
GSM225582	GSM225582	0	0.0190917485010016	0.384515039294547	0.0326820324217569	0	0.0495700864321774	0.00883550230755916	0.0269054647690398	0	0.0208866026724512	0	0.00857011375259492	0	0.0974132224345841	0.0758649848852809	0.258304357743711	0.00211597220831177	0	0.0116522327197024	0	0	0.00359263985728244	0	0.56026529241116	0.830472399704787	High level
GSM225584	GSM225584	0.00317700183300594	0	0.242529974784749	0.143214516828807	0	0	0.101557635934171	0.0521932897495193	0	0.0114315381779158	0	0.0739769762150457	0	0.0671977645705556	0.0620292062900227	0.205160486345118	0.0152112292400013	0	0	0.0112196852312343	0	0.011100694799853	0	0.481834677519131	0.875480970581056	High level
GSM225585	GSM225585	0	0.116068210206136	0.169124902770274	0	0.0184986242792492	0.106449470786281	0	0.0176568119742914	0.0224240525178995	0	0	0.0605356576220924	0.0701309792802148	0.193807332040913	0	0.125224200996571	0.0402841317230761	0.0132841752882165	0.0465114505147852	0	0	0	0.39	0.0547850783586371	1.07366634665562	Low level
GSM225586	GSM225586	0	0.0582397629971218	0.232951775993443	0	0.186447119005635	0	0.0167763158865111	0	0	0.0137669514835288	0.0350076895046927	0	0	0.324654872215968	0.0364235212501735	0.0808141570762916	0	0.00881125931979029	0	0.00610657526684392	0	0	0	0.344229238750264	0.956242277602007	Low level
GSM225587	GSM225587	0.0440680530584409	0.00287124420796276	0.0476839364697768	0.0247664229120724	0.240250598866691	0.0706242481979959	0.0489343530635744	0.0306540611818706	0	0.300340765115652	0	0	0	0.0998878732117014	0.00799833383707835	0.0672506609426822	0	0	0	0.0138280891005372	0.000841359833963585	0	0	0.555580485158332	0.832151472917706	Low level
GSM225589	GSM225589	0	0	0.217773697486026	0.0104502740709144	0	0.122024089483739	0.021161731521557	0.0320858593976174	0	0	0	0	0.0182024757923504	0.285813824031983	0.012122940747501	0.231019905007845	0	0	0.0373612003911097	0	0	0.0119840020693576	0.0600000000000001	0.161377852208869	1.04547886936267	High level
GSM225590	GSM225590	0.0673055075948843	0	0.493215179069922	0.0495903002711116	0	0.0645865602730093	0.0218293531805781	0.0622694215101604	0	0.0561845738291265	0	0.035075468176612	0	0.0398591252755668	0.0326978271190735	0.0550337626179599	0.00246351799835944	0	0	0.0110952655377542	0	0.0087941375458819	0	0.569657474162558	0.846997872911691	Low level
GSM225591	GSM225591	0	0.110921279021678	0.354761918451729	0.0693459672662461	0.00282192049744893	0.00638518774094699	0.0408019462283462	0.0738247962177224	0	0	0.0562174459071611	0	0	0.136252842001078	0.0409962099402448	0.0374441097782682	0	0	0	0.07022637694913	0	0	0	0.394644216358944	0.946990946934759	Low level
GSM225593	GSM225593	0	0.0175815447153932	0.340234923503913	0.097248072671056	0.00572304069437907	0	0.00904264416983699	0.0895268838164963	0	0.00694995915178486	0.000574421567355789	0	0	0.0809198962172112	0.123131042606699	0.154177947968831	0	0	0	0.00324572410722476	0.0670446555253511	0.00459924328446735	0.04	0.206483656409012	1.04810418639654	High level
GSM225594	GSM225594	0	0	0.109701474732882	0.302514301883795	0	0	0.162721802416687	0.00544746649461587	0	0.0572977941813739	0	0.0480006370321456	0	0.0833470616505572	0.0644226747057633	0.115166451358498	0	0.0179272945006088	0.0286764121932135	0	0	0.00477662884985886	0	0.377513409349193	0.928374275814421	Low level
GSM225595	GSM225595	0	0.0741125755368141	0.116649704808619	0.189794485734487	0	0.0531304167547998	0.0540664751131784	0.0196980904172906	0	0.071913082813555	0	0.0253805074285373	0	0.0859417875949256	0.0433295497473832	0.246561793273246	0	0	0.0156398585111255	0	0	0.00378167226603836	0	0.358837535075158	0.935617146430148	High level
GSM225596	GSM225596	0.0760915332817071	0	0.13693309873027	0	0.0157357363041111	0.161968526026633	0.0281232302496233	0.0259327841439835	0	0	0	0.0270925884662224	0	0.345136155249554	0.0228874691440436	0.115002974215954	0	0	0.043836928092841	0	0	0.00125897609505714	0	0.480506745073911	0.876796859714478	Low level
GSM225598	GSM225598	0.0495347496566187	0	0.202348126504008	0.106086697253766	0.0100311016004167	0.139730852057205	0.101372945147015	0.00548910148925635	0	0.0539188519110198	0	0	0	0.166072101513931	0.0876983895919678	0.0563110971573266	0	0.00285099865932814	8.91430999184894e-05	0.00601573985486309	0	0.0124501045033598	0	0.461876529249593	0.886262696300703	Low level
GSM225599	GSM225599	0	0	0.358031088999587	0.0241669763314051	0	0.186733015727873	0	0.0425423003048917	0	0	0	0.030038068047434	0	0.0452025656305907	0.0159687743924425	0.201105182039649	0.0356424443097949	0	0.0253673271554923	0.0315681221287152	0	0.00363413493212557	0	0.48873837011011	0.876233215526477	High level
GSM225601	GSM225601	0.00852313001615944	0	0.3572176141597	0	0	0.210846109814256	0	0	0.0226037984099047	0	0	0.0352966296924025	0.0027883920826319	0.0880354947424791	0.0187710980692758	0.125823424762629	0	4.3224660665423e-05	0.125724223535894	0	0	0.00432686005400245	0	0.475706285430035	0.8846581070956	Low level
GSM225603	GSM225603	0.0355016837582322	0	0.0959274345297155	0.120912515890928	0	0	0.112124086692336	0.0773915461375449	0	0.0977197547827514	0	0.00520826540237824	0	0.149142760217837	0.112550017867197	0.155024236355216	0	0.00868497208450954	0.0259406608604162	0	0	0.00387206542093819	0	0.429236770088591	0.902366512260549	High level
GSM225604	GSM225604	0.121122597761404	0	0.120141805693747	0.00691078730871397	0	0.050998878716451	0.0242075747810881	0.0678292603303701	0	0.0366306272236498	0	0.0944968684140228	0	0.0653370146895112	0.088284348141996	0.233024846504944	0.0522640144496426	0	0.03875137598446	0	0	0	0	0.501206971995468	0.866932722479299	High level
GSM225765	GSM225765	0	0	0.373613007075005	0.0431243278486853	0.0101973694504622	0.125259434882444	0.074447087142918	0	0	0	0.026175632003489	0	0	0.0860794353821314	0.0703262310562489	0.160990330282545	0	0	0.0249076725743025	0	0	0.00487947230176838	0	0.512528152068907	0.861717277400289	High level
GSM225766	GSM225766	0	0.0169138033574532	0.0384141666265876	0.0339334405966527	0	0.0664657938111009	0	0.00771545744384288	0	0.00595690964262359	0	0.0241419708215915	0	0.22137880769973	0.0239345050565907	0.407275392697025	0.0539052582704732	0	0.0997809320264927	0	0	0.000183561949835212	0	0.457622584467572	0.889646335496267	High level
GSM225767	GSM225767	0.0190348489484841	0	0.156801488244183	0	0	0.182130769874551	0.00143133128744065	0.0364249204761329	0.03268492510031	0.00232970568995975	0	0.0586583130356183	0.00690535023609608	0.0618248063325416	0.0381345248179917	0.227720009700658	0.0706852235079255	0	0.0876937243401219	0	0	0.0175400584079862	0	0.435992216769799	0.899880672588497	High level
GSM225768	GSM225768	0	0	0.12470773647365	0	0	0.163401959662835	0	0	0.0191201547460135	0	0	0.0757652488345258	0.0501091781427981	0	0.00121672315104638	0.161208440982351	0.113049894417758	0.049134508188104	0.215314646231816	0	0	0.0269715091691032	0	0.422456247687971	0.90677839805142	High level
GSM225769	GSM225769	0.0434382765400699	0	0.108060474878646	0.0404627181111778	0	0.214059216861067	0.00280849974616688	0.00231497604720213	0.00132561441273259	0	0	0.00517517797427101	0.0198387454015472	0.0559413978257957	0.0316829828779255	0.252855120521347	0.12671802081628	0.017885515034198	0.0749948686721346	0	0	0.00243839427943987	0	0.468769174363522	0.886228209153034	High level
GSM225770	GSM225770	0.0699515232449539	0	0.365081334973753	0.0144616167390156	0.0153355048559796	0.0801476201652265	0.074362767406261	0.00565950690591978	0	0.0607089932738458	0	0.0201853450096085	0	0.122076107765001	0.0882369213344185	0.0686793193618619	0	0	0.0133557286472625	0	0	0.00175771031689212	0	0.515643996780375	0.862485986923651	Low level
GSM225771	GSM225771	0	0.0424817116715573	0.422346144359871	0.020993475814825	0.00545839493532424	0.159140223403589	0.0220811564719944	0	0	0.00396191007734854	0.0422214149767905	0	0.00306184703823282	0.0525132973371812	0.018257446515377	0.0933956918331847	0	0.0736621838784472	0	0.0335413094341877	0	0.00688379225208962	0.045	0.185244594008609	1.09234318519421	Low level
GSM225772	GSM225772	0	0.0246556495059714	0.387931483330298	0.0294174777786977	0.0154799560533387	0	0.0133272465767742	0.0155746742524706	0	0.0249718165801097	0	0.0177540046092688	0.00216167122508372	0.181731089972776	0.0389902069033698	0.24069968719056	0	0	0.00634019944002432	0	0	0.000964836581256966	0	0.564750657749217	0.828761729976869	High level
GSM225773	GSM225773	0.00525885854209255	0	0.095648832118221	0.115225876381431	0	0.0718518415786069	0.210556478280087	0.012106270731368	0	0.107519607552057	0	0.0213274058201411	0	0.101121735747072	0.104017422908691	0.113194755264716	0.00471803487903321	0	0.0313797683627903	0	0	0.0060731118336922	0	0.448928705879099	0.893177731999694	Low level
GSM225774	GSM225774	0.000996995803882732	0	0.114852279727281	0.0454449625965175	0	0.148698843391594	0.0095694461718646	0.0177983196010979	0	0.00900473794132063	0	0.0141814152196532	0	0.0773799276593686	0.0135381276825515	0.34646191337995	0	0.0530085931101727	0.136304229885377	0	0	0.0127602078293689	0.215	0.0968260123580968	1.04170791831777	High level
GSM225775	GSM225775	0.019906066172469	0.0158278358416538	0.12046101319524	0.070672260364707	0	0.0700892693198395	0.168728102152847	0.0478160307249795	0	0.126596129357403	0	0.0282522407634595	0	0.132004104571413	0.0510444158802442	0.0902318338930246	0.0111774144368227	0	0.0471932833258978	0	0	0	0	0.53083615960843	0.85451748647696	Low level
GSM225776	GSM225776	0.0135634093279744	0.035812696475735	0.165368280949868	0.118344254253854	0	0.118126685374749	0.0221738183346795	0.0333488055876517	0	0.0993148034542792	0	0.0923509652064603	0.000888949117524854	0.0162230377686101	0.0796483073863827	0.145831090452633	0	0	0	0.0450398478097368	0	0.0139650484998619	0	0.569463346373343	0.825491194974203	Low level
GSM225777	GSM225777	0	0	0.0692105976981759	0.131037159717995	0	0	0.231002233765884	0.0659706178586141	0	0.086362792712742	0	0.102123743145272	0	0.0552504198706696	0.10718827234058	0.113538875883825	0.0171133752204491	0	0.0212019117857932	0	0	0	0	0.422196467709712	0.906860197345691	Low level
GSM225778	GSM225778	0	0	0.24792833665378	0.0701149956789267	0	0.154192378780827	0.118442911107384	0	0	0.0228974224653539	0	0	0	0.0305248987483362	0.0891043770563316	0.134121238092146	0	0.0321899406602428	0.0956289529441509	0	0	0.00485454781252077	0	0.419011227440028	0.908532842097838	Low level
GSM225779	GSM225779	0.0319748641528212	0	0.141782622299814	0.00677749633275331	0.0166802958637819	0.124154322515832	0.0707282582114688	0.0526189437271386	0	0.0163362073062508	0	0.00350441184530532	0.00930292612164225	0.116834798059335	0.0426747300285232	0.234257367093021	0.0106222043301624	0.00660284175625803	0.0343497037541813	0	0	0.0807980066017106	0	0.39981137511519	0.915992567620323	High level
GSM225780	GSM225780	0	0	0.379808243766692	0.0222962730766811	0.0115710709565391	0	0.00770069161719618	0.100698362345075	0	0.0196577849283385	0	0.0521617950644606	0.0191374305265149	0.0957690387184491	0.146889971217022	0.11579898841361	0.00351915152901204	0	0.0182625064212614	0	0	0.00672869141914839	0.01	0.297720240141368	1.00926273294706	Low level
GSM225781	GSM225781	0	0.100227164838226	0.258831489179338	0	0.0767863495871795	0.0327817323003446	0.00162152994870913	0.023187834066045	0	0.0114501790561905	0	0.00989419691612375	0	0.260226295707297	0.0475382727029115	0.108049718932769	0	0	0	0.0610364983979789	0	0.00836873836688753	0.01	0.307121670850227	0.98107240749352	Low level
GSM225782	GSM225782	0.0357951603885981	0	0.0803138700362136	0.00821586464141103	0	0.189640955070035	0.00769251223407121	0.0136253737383674	0	0	0	0.00886265210543115	0.02127738974633	0.153344232319392	0.0298742900910828	0.155441203868744	0.148817037950039	0.0237780461340768	0.110936607352247	0	0	0.0123848043239602	0	0.372442624860783	0.927946788675971	High level
GSM225783	GSM225783	0	0	0.216139750716168	0.0893799596978716	0	0.13481643581177	0.148808752013115	0	0	0.0365483729021073	0	0.0119256374038983	0	0.111688779242292	0.0690194079513064	0.15624802790544	0	0	0.0231823474662294	0	0	0.00224252888980229	0	0.497093400996155	0.868413049456779	High level
GSM225784	GSM225784	0.00853172317831231	0.0288660372964053	0.0740077867620615	0.0257541189299013	0	0.146202755258509	0.012034597942617	0.0253080386198824	0	0.0722702217144055	0	0.0564570254236803	0	0.213609291881331	0.0542346076960326	0.158640294597864	0.0433871350690974	0	0.0771274142302762	0	0	0.0035689513996248	0	0.410067954484547	0.911444633515625	High level
GSM225785	GSM225785	0	0	0.267985743862847	0.0854823787199988	0	0.159291307026157	0.0271005857943886	0.000402018020219627	0	0	0.00748323462174124	0	0	0.228361411835063	0.0402715157583482	0.153820832336035	0	0	0	0.0227918452511681	0	0.00700912677403331	0.025	0.265240971144613	0.995961614912242	High level
GSM225786	GSM225786	0	0.077807227913132	0.546553904348784	0	0.167304864570098	0.0374448842631013	0.00404049518854126	0.0017567479361168	0	0	0.0126783970508818	0.00600750940525663	0.00790678646081147	0	0.0078243268706709	0.076720436534853	0	0	0.0489344187855408	0	0	0.00502000067221207	0.01	0.309903190511929	1.0906463304442	Low level
GSM225787	GSM225787	0.0100945336927637	0	0.323892615917496	0.0387853397315264	0.0270723987446613	0.0763983967427331	0.0747985066622916	0	0	0	0.00147704936848985	0.00500873829682281	0	0.0672520090196992	0.113534947036435	0.0950154410269812	0	0.073028501927584	0.0531896603762817	0	0	0.0404518614562349	0	0.441431396001453	0.903580480036869	Low level
GSM225788	GSM225788	0.0119422499601577	0	0.155932675589006	0.154383931328883	0.00639986488852402	0	0.224707426664045	0.00696213766833323	0	0.052770549501874	0	0.0112156882034662	0	0.0820456063916247	0.136331511113622	0.102623664990285	0	0.042327223386903	0.00844817676859946	0	0	0.00390929354467636	0	0.49145831063018	0.870842672637517	Low level
GSM225789	GSM225789	0.0299346886507613	0	0.312903177361005	0.0403607510597747	0.0133396794762024	0.0747923416793884	0.0895303744643423	0	0	0	0.00888898376649515	0	0	0.310052045930195	0.0321640226664669	0.023702191575037	0	0	0	0.0643317433703313	0	0	0	0.354070497425072	0.960791803218315	Low level
GSM225790	GSM225790	0	0	0.201088199293717	0.0870551823032496	0	0.118767463577318	0.105690457934067	0	0	0	0.0262583388022912	0.00648951195476156	0.0463438683561405	0.0318022276248191	0.0862557851397505	0.185647334811299	0.00147039194949389	0.0449835077471708	0.0470106630946946	0	0	0.0111370674112276	0.03	0.232457268093745	0.991463732185941	High level
GSM225791	GSM225791	0.0534328568272113	0	0.127750481566155	0.0685854751867105	0	0.0634222631444532	0.0059917502281424	0.030176503130495	0.00287554343042865	0.0274244729143797	0	0.0114426658114594	0	0.293319478461966	0.114356310438615	0.165583242127987	0	0	0.0356389567319968	0	0	0	0	0.545504378038208	0.840173977409854	High level
GSM225792	GSM225792	0.0750384604919042	0	0.197417109318023	0.10817966070447	0	0	0.0590072575775902	0.036600992352671	0	0	0	0.0512261181175144	0	0.0875041897250796	0.122135851086071	0.236618360732403	0	0.00338216591109604	0.0133760995030299	0	0	0.00951373448014827	0	0.370944933626951	0.934528958000659	High level
GSM225793	GSM225793	0	0.0444973482102667	0.356896957782249	0.000118479844138129	0.102778319325566	0	0.0479430977008562	0.0088628545984152	0	0.00320761763342873	0.0300421425955267	0	0	0.097263215922399	0	0.135481046922041	0	0.131394582024113	0.0260973268774414	0	0	0.0154170105635595	0.02	0.276801522580063	1.00988042425976	Low level
GSM225794	GSM225794	0.00656353655461064	0	0.0882196581212173	0.10352162486666	0	0	0.182638335357873	0.0284079600058462	0	0.0581804196322462	0	0.037523956617837	0	0.104846695616118	0.127151496273021	0.225473209701423	0.0132185578686589	0	0.0159056825504157	0	0	0.00834886683407207	0	0.354574273381139	0.936952929654468	High level
GSM225795	GSM225795	0	0	0.48844993528843	0.0145526970740066	0	0	0.0236086603917353	0.0451052352983397	0	0.00813674743355199	0	0.0459790454426238	0.00354331106168763	0.0157355035278267	0.115092677248237	0.168320256180653	0.0264258712656275	0.000705850180081107	0.0443442096072003	0	0	0	0	0.601505473864656	0.81007279227911	High level
GSM225796	GSM225796	0.00429281836915152	0	0.262116417165564	0.101861756758247	0	0.0662897159943185	0.0877019836092647	0.0516204436052081	0	0.0492675573783862	0	0.0193821324887796	0.00130343566806235	0.0562769057041758	0.0248702791231787	0.144159669476291	0	0.0703121377066285	0.0527860920486735	0	0	0.00775865490406972	0	0.342975178704471	0.94828934461475	Low level
GSM225797	GSM225797	0.0337437222163073	0	0.0981399925750183	0.122467276425184	0	0.0539199886366802	0.0920745313564802	0.0312574500251346	0	0.149296932054721	0	0.0510110628717456	0	0.0998829568852781	0.15252665226692	0.0873691686616178	0	0	0.0237238716205135	0	0	0.0045863944043987	0	0.476225935885731	0.87852779295494	Low level
GSM225798	GSM225798	0	0	0.35386811485589	0.0130916775367082	0.0359457129177949	0	0.0134498523612471	0	0	0.0707627917453591	0	0.02288673840064	0	0.0438812450277503	0.0124743085734549	0.254278306861665	0.0276318356380763	0	0.144543247333178	0	0	0.00718616874823639	0	0.395335232855792	0.934803520756814	High level
GSM225799	GSM225799	0.0416351476393277	0	0.180501654870276	0.0411339763421524	0	0.133306576412974	0.0216326821781767	0.0514961014714884	0	0.0340029147338737	0	0.0291138585513873	0	0.0966602582406343	0.107588157881768	0.151024123636822	0.0182883841556178	0	0.0807777832430114	0	0	0.0128383806424912	0	0.392192546658021	0.920154192678451	Low level
GSM225800	GSM225800	0.00836625632602019	0	0.262200240929266	0.0314021361626447	0.121514952851865	0.150574586878027	0	0.0060873203918283	0	0.00857786601691899	0	0.0401634515680763	0.00327482090227033	0.0827303530171052	0.0754941287285007	0.114436293354243	0.00616016892835645	0	0.0890174239448779	0	0	0	0	0.469269398104556	0.882670145299053	Low level
GSM225801	GSM225801	0	0.033761162837474	0.533073035765386	0.0416625739359365	0.0109516906994163	0	0	0.0379435065574897	0.00921638960425152	0	0	0.0186425618986029	0	0.142063668397449	0.00267513915515646	0.063476718222703	0	0.0778495349327561	0.010700816121624	0	0	0.0179832018717547	0	0.404037790885603	0.998636955109595	Low level
GSM225802	GSM225802	0.0994194551318572	0	0.0977913865779341	0.0100184018105333	0	0.11902296537052	0.00487261333672944	0.00594846682080919	0	0.0705651690790501	0	0.0108015964687229	0.0436582655931929	0.144015072078522	0.0844489668480058	0.20685378285014	0.00337285154727874	0.0450048314103329	0.00911624884387863	0.00821641927417509	0	0.0368735069583176	0	0.425058336232704	0.904312293586518	High level
GSM225803	GSM225803	0.0143646276488425	0	0.298698680373412	0.011451881502203	0	0.0345197264658073	0.00693007586149959	0.0194828471764613	0	0.0223849885363272	0	0.02230737046025	0	0.215054615203269	0.113413435801506	0.152560232670787	0.0257281138371282	0	0	0.0534006124689239	0	0.00970279199358347	0	0.599020146819915	0.800712799747576	Low level
GSM225804	GSM225804	0.146768657201432	0	0.189540212394354	0.0106680101734997	0	0.105983113180558	0	0.0550394219325478	0.0201944468453538	0	0	0.0651084791917264	0.00706307237456487	0.0430937859770934	0.00878412908347999	0.21396674214214	0	0	0.12754911278364	0	0	0.00624081671961111	0	0.414434375531025	0.911282591923206	High level
GSM225805	GSM225805	0	0	0.135481968636908	0.0216902779549117	0	0.0743956131765434	0.0500360107365761	0.0444438189695924	0	0.00620308363117435	0	0.0129345590372138	0.0173140480224086	0.145825980781955	0.0814874509965998	0.255872105260485	0.0108182339202515	0.00396164971369706	0.00309404822310595	0.0270421786165583	0	0.109398972322019	0.02	0.27986255482255	0.973007996496312	High level
GSM225806	GSM225806	0.0275400450996271	0	0.412665703294695	0	0.0384211987939205	0.00274899005209608	0	0.000603379747320516	0.000968235606574632	0.00910084619625011	0	0.0113706188416594	0	0.28873468504195	0.0351751835332691	0.108754963538997	0.00485635870329869	0	0.0583843451204633	0	0	0.000675446429877861	0	0.38656781057437	0.968716752570148	Low level
GSM225807	GSM225807	0.0341472487861089	0	0.211337897285927	0.0273754258071756	0	0.178327617481388	0.0266145372451025	0	0	0.00255112940378323	0.0286401702557298	0.00619361110126194	0	0.110050848267821	0.130358621746882	0.162628706981794	0.0221456675439856	0	0.0516753448349218	0	0	0.00795317325811835	0	0.574932132931072	0.824413997524502	High level
GSM225808	GSM225808	0.0351240643588517	0	0.0708770635241902	0.0669349289091641	0	0.153714691559024	0.0365051406036942	0.0193946039393559	0	0.100137478929427	0	0.019402697802661	0	0.0507602748109298	0.0447485089773803	0.312164347616727	0.0193198696223424	0	0.0575030769376789	0	0	0.0134132524085745	0.005	0.328492644292175	0.946717352181038	High level
GSM225809	GSM225809	0.0601735285683171	0	0.230020844012887	0.123390597942957	0	0.155522751701608	0.0152783955655936	0.0447882310543604	0	0	0	0.0713519413826519	0	0.0195327710586823	0.101025517478523	0.172565273374288	0	0	0.00635014786013264	0	0	0	0	0.489082730630877	0.871734397338047	High level
GSM225810	GSM225810	0.0788181454955638	0	0.0715561563973657	0	0.00156563165574766	0.138603281668721	0.0101934570222085	0.0185540317532954	0	0.0176910837590392	0	0.0263551315699673	0	0.277473770321667	0.0638106615869301	0.198704476465338	0.00944968606892554	0.00453990149854133	0	0.0540691080562419	0	0.0286154766804472	0	0.46003643644145	0.887203177969287	High level
GSM225811	GSM225811	0	0	0.159514787268559	0.167401980867422	0	0.0480302933918772	0	0.0281462876788782	0	0	0	0.0120528277880794	0	0.150269772047511	0.0729277674076751	0.321439617263255	0	0	0.0231562719694966	0	0	0.0170603943172467	0.055	0.163653632806483	1.02848052178572	High level
GSM225812	GSM225812	0.0681671723346704	0	0.0830351879654305	0.010821323534036	0	0.272539964823366	0.0117834736685775	0	0	0.0392729990705229	0	0.0014721989455942	0.0153918038641976	0.141526569110546	0.0562557403773389	0.168844498613375	0.0354389366176842	0.0301570330051529	0.0573420635965819	0	0	0.00795103447292563	0	0.374514771087289	0.926949092216014	High level
GSM225813	GSM225813	0	0.0913469764778209	0.274639117062649	0	0.000748228618410041	0.0389578808369454	0	0.065442780281364	0.0101568811653802	0	0	0.0136125575711862	0	0.149682411895622	0.120637094187325	0.152809473769377	0.0201700183134584	0	0.0436688214827543	0	0	0.0181277583377087	0	0.613086736818435	0.791970320680199	High level
GSM225814	GSM225814	0	0.0764070696537933	0.162994033801672	0.0219213533051337	8.05242948361985e-05	0.179121352816173	4.38938161042026e-05	0.00898315214190116	0	0	0	0.0165939437552371	0.0017470451690984	0.104978674892747	0.06188425440287	0.156714592879673	0.159118143107332	0	0.0410883000312893	0	0	0.00832366593213946	0	0.455142177956012	0.890286554806609	High level
GSM225815	GSM225815	0	0.0237977684474178	0.338859742476295	0.00674415114155107	0.00704655084435666	0.0167172701764458	0	0.0224607660205583	0.0460909142663713	0.00179381525289812	0	0.0187727824047901	0	0.150121839876964	0.0414409388206995	0.23241436430593	0.01141784414411	0.0511755637997756	0.0213409921495074	0	0	0.0098046958723288	0	0.418527325305316	0.922372768254631	High level
GSM225816	GSM225816	0	0.127973006922496	0.429620791827915	0.0264993870018454	0.0644157543675878	0	0.0104436850211251	0.0649284848036882	0.0118430223293861	0	0.00909798360164561	0.000389196435207299	0	0.0555178608514879	0.0300067058830068	0.134805486920422	0	0.0308364117671929	0	0	0	0.00362222226699459	0.025	0.257374553661886	1.07144834096249	Low level
GSM225817	GSM225817	0	0.0130697381057237	0.0874863312508643	0.0466267284441663	0	0	0.00238991324169685	0.0276721806509716	0	0	0.00590814091131863	0	0	0.114730639565813	0.0775686209243198	0.450008297481264	0.0507112064406771	0.0398732646731904	0.0545968192348161	0	0	0.0293581190751777	0	0.363481417539931	0.937889561805302	High level
GSM225818	GSM225818	0.0591320236416479	0.0881252505341173	0.101255704127893	0.0659772568623198	0	0.184446153317613	0.0604188318868126	0.0555997070572932	0	0.0378551351510093	0	0	0	0.0682859636143136	0.0406249101395532	0.183872441793782	0	0	0.0454390427129385	0	0	0.00896757916070589	0	0.396878941727215	0.917544734538486	High level
GSM225819	GSM225819	0.00110820642973434	0	0.189804352844395	0.0794556695423238	0	0	0.0470217761600551	0.107079867061637	0	0	0	0.0756285437622316	0	0.241471419880823	0.117239906473329	0.115880035489869	0.013348922947319	0	0.00871369831313312	0.00178647815561792	0	0.00146112293953248	0.025	0.271460341655198	0.984569184525793	Low level
GSM225820	GSM225820	0	0.0741765513837028	0.16797750591775	0.0959692925714039	0	0	0.0717454946436885	0.0560913936989798	0	0.0114946121206528	0	0.0583122222093142	0	0.223973566092076	0.0885625564229117	0.111907573821884	0.0163866781169636	0	0.00709132477536969	0.00281401765674699	0	0.0134972105685553	0.01	0.294289463211994	0.969932558247431	Low level
GSM225821	GSM225821	0	0	0.258887539765582	0.0329421830218863	0	0.101903919759924	0.0114932419273257	0	0	0.00267218833736261	0	0.00275422858326329	0	0.31570810219608	0.0468474428879544	0.174967505868242	0	0	0	0.0382089208936436	0	0.0136147267587351	0	0.503630535589131	0.864632926630291	High level
GSM225823	GSM225823	0.0196802378842031	0	0.188406578039656	0.0511272735296867	0	0.0647492994503878	0.0370539696491247	0.0468890947565708	0	0	0	0.0469827860460065	0.0116242378250525	0.104130505423724	0.0216252182694211	0.27079454410427	0.0403004799881545	0	0.0748645058698803	0	0.00197042345358635	0.0198008457102755	0	0.418775418712746	0.9076909947022	High level
GSM225824	GSM225824	0	0.011053272237663	0.292375809939573	0	0.0644690830276855	0.123969470356344	0	0.0150230051116699	0	0	0.0140950819729878	0	0	0.316772622433898	0.00867977410584436	0.0865368024163998	0	0.00253795894174745	0	0.0616074068477992	0.00287971260838771	0	0.03	0.222801717280418	1.03225758637956	Low level
GSM225825	GSM225825	0	0.0158102337623167	0.218491207967976	0.146356966547498	0	0	0.0261884160566063	0.0632059965918111	0	0	0	0.0184698855357602	0	0.237752077177028	0.143474923191197	0.052401249870146	0.00305065245678312	0	0	0.0662385590881575	0	0.00855983175472028	0.025	0.273407445672484	0.990194916846137	Low level
GSM225827	GSM225827	0	0.0673139719245459	0.211925375843202	0	0	0.0964639067906517	0.0132075959182286	0.00494693197453043	0.00394129379484166	0	0	0.0619677068547488	0	0.243951169157462	0.102973823373539	0.136116013773667	0.00743830452203213	0	0.0207627263212876	0.0252963148448844	0	0.00369486490637881	0.025	0.272120966368983	0.989289507832972	Low level
GSM225828	GSM225828	0.0102881090704466	0	0.0501556684148772	0	0	0.108461490621905	0	0.0387235144225868	0	0	0.0246717025072598	0.0224879266036756	0.0278600371859539	0.181129850083122	0.00370218523658552	0.35925333479834	0	0.0303364279993457	0.121182272645173	0	0	0.0217474804107289	0.3	0.0737271929313703	1.0615584436821	High level
GSM225829	GSM225829	0.00375870642013093	0	0.388400516664522	0.0125412872983234	0.0245565688109126	0.0853017922028902	0	0.0168908675135842	0.00854940565455776	0	0	0.0361900931579842	0	0.200297112458006	0.0463099848682586	0.144393044139231	0	0	0	0.0328106208115998	0	0	0	0.535409914962297	0.849245260946625	Low level
GSM225831	GSM225831	0.0216593928839069	0	0.119954443614114	0.00833127162808269	0.060815143386052	0.0936025357331183	0.122953257018725	0.0362825781275963	0	0	0.000791926650765137	0.038562779771471	0	0.246489864619483	0.0667202459343817	0.112034456001913	0.0118035022173535	0	0.0599986024130373	0	0	0	0.025	0.254692338085517	0.980337533588651	Low level
GSM225832	GSM225832	0.0493214021480761	0	0.0960510490096973	0.0370872901871699	0	0.129059444029813	0.106193904860231	0	0	0.0281666694409268	0	0.0128717662970571	0	0.138534227922587	0.14166726980175	0.236049456069171	0.00118368162798545	0.00651710897037432	0	0.00892824156961946	0	0.00836848806554239	0.03	0.246693316736562	0.987331894183167	High level
GSM225833	GSM225833	0.0343314431479463	0	0.168068268716031	0.0490590959055662	0.0253400842408369	0.10540214930335	0.119480013962699	0.0349835773813087	0	0.0316609499682012	0	0.0303456752466355	0.001185283071099	0.0678450782567504	0.0898579111982101	0.111496357156435	0.0371925909460742	0	0.0658628045984132	0.0109528666851184	0	0.0169358502153238	0	0.422668370629447	0.905555647664158	Low level
GSM225835	GSM225835	0.0223337752448458	0	0.1153614234877	0	0.0318432443424202	0.151100241490735	0.0422285938156239	0.0193721272508664	0	0	0.0078284065402301	0.0164408768982276	0.00885466091427379	0.176479209605663	0.0746469359810905	0.20936796962161	0.0418324092793719	0	0.0592108778749323	0	0.000924305728592422	0.0221749419238159	0	0.397733291530997	0.917065711071467	High level
GSM225836	GSM225836	0.0657837474503447	0	0.322682094212047	0	0	0.0168650745588145	0	0.115048083065841	0.0272342785149817	0.0455645310688546	0	0.0595104911860826	0	0.143549525013262	0.0735565755172015	0.109289201886404	0.00309860433768827	0	0.00791653554559327	0.00990125764288462	0	0	0	0.547527181441535	0.836672448450886	Low level
GSM225844	GSM225844	0.0218470147666498	0	0.142010481528706	0.0842200327365212	0	0.103600672247588	0.107247005792447	0.0589178721099599	0	0.00980642233800827	0	0.0059501459432971	0	0.0965937265317412	0.0730882500922255	0.241816763610403	0	0	0.0392951556274079	0	0	0.0156064566750455	0.005	0.323801875754999	0.94944713245251	High level
GSM225846	GSM225846	0.0194660327416556	0	0.489150688168225	0	0.033720161256905	0.0233823734968972	0.0137826607977904	0.0138570255779145	0	0.0112447027640975	0	0.0128197413146182	0	0.160285222251881	0.0384534160360794	0.153002370046922	0	0.00736676286680106	0.0102662989331854	0.00997893858777116	0	0.0032236051592554	0	0.628377626360914	0.786803911323861	High level
GSM225848	GSM225848	0	0.0577775200908867	0.211158488822192	0.159437602430191	0	0	0.145479496938349	0.0923484051931793	0	0.000259671971239984	0	0.0327615669002249	0	0.00382965643402703	0.123674574042641	0.142027933788833	0.00859232608467201	0	0.022652757303564	0	0	0	0	0.417766519638367	0.910452007802516	Low level
GSM225849	GSM225849	0	0.0374198324697123	0.231457955271541	0.0624895393710343	0	0.0914525542140745	0.0353480082461438	0.0735656193231061	0.0215735910943941	0	0	0.0222459527963673	0.00769134606262908	0.100949197550629	0.0634283165793863	0.170842715577573	0.0197826461239343	0	0.0537643625492276	0	0	0.0079883627702471	0	0.59475362892557	0.813626235931916	High level
GSM225851	GSM225851	0.0210754628271834	0	0.230522279672255	0.0971974781807606	0	0	0.140026295226725	0.0379719586779705	0	0	0	0.0294417519774544	0	0.181148099189587	0.09491195307155	0.134165972041664	0.00885576017569517	0	0.00275375283044897	0.00563788851836142	0	0.0162913476103453	0	0.386906920079206	0.926265662257335	Low level
GSM225852	GSM225852	0	0.100929443051229	0.0860178093934237	0	0.0928728831198306	0.204299954964569	0	0.00919930804330616	0	0.0110590822045275	0	0.0260200588365717	0	0.230812426551492	0.0598546737343372	0.0853209892683607	0.0214655107723972	0.0282402471792947	0	0.0420916846450237	0.00181592823563642	0	0.235	0.0944041035459065	1.05263936128364	Low level
GSM225854	GSM225854	0	0.028853420550841	0.331667238799891	0.0182450058131524	0.0114461028908562	0.0657758027790926	0.0332120295017959	0	0	0	0.00482621338733542	0	0	0.126849961045545	0.00486738774433569	0.17537835837734	0	0.0977109115214083	0	0.0834443879584169	0	0.0177231796299892	0	0.37436556714857	0.946669260495479	High level
GSM225855	GSM225855	0.0152327883840531	0	0.00883862047739893	0	0	0.146012196308	0	0.0291836771019023	0	0.000679141453211219	0.0647360260287726	0	0.00555473399045315	0.207904914915426	0.00819593154629885	0.146194092191317	0	0.0555162914364949	0	0.18595472570876	0	0.125996860457912	0.025	0.254060226484019	0.991612483272775	Low level
GSM225857	GSM225857	0	0	0.185216034035904	0.042905591416857	0.0324229129006933	0.0749358787976298	0.103745455591766	0.0101862400568164	0	0.124239423442678	0	0.055928273136838	0	0.0195395456164714	0.122437264127579	0.168190870663263	0.0115197570075721	0	0.0322812839598311	0	0	0.0164514692461002	0	0.469628100850662	0.882059871874701	High level
GSM225859	GSM225859	0.0315952641945313	0	0.482490884581372	0	0.016685637357541	0.100976878114063	0.0167665507706933	0.0112766778864929	0.0185744544229503	0	0.00607968383740016	0	0	0.132219333706809	0.069264824294769	0.0786638689992073	0	0	0	0.0282275949219574	0	0.00717834691221423	0	0.598012130224106	0.813730310062349	Low level
GSM225861	GSM225861	0	0.126097065737759	0.162778435487546	0.00846569898702421	0.0661639393530966	0.0862035131439219	0.116554848457649	0	0	0	0.022598963588648	0.020594803866004	0.00974253705743332	0.131182609227631	0.134117589738111	0.0765542349346214	0.0138200729676978	0	0.0251256874528573	0	0	0	0	0.388983632520474	0.92328612644435	Low level
GSM225863	GSM225863	0	0.0222097440303266	0.206827374493189	0.0185535147066564	0	0.101301451604664	0	0.00689109818243	0.00388274285019672	0	0	0.0263073533743799	0	0.0771817386993766	0.065317783142752	0.250074624066674	0.159541365045995	0.0222462063798585	0.0346248522011619	0	0	0.00504015122234027	0.02	0.278545068105424	0.97646413687777	High level
GSM225864	GSM225864	0.0213645168796551	0	0.196167786121902	0.186479214279329	0	0.0797826525250911	0.0953391625844235	0	0	0.00664044425400197	0	0.00132327491580806	0.0160245177430241	0.0907922972148945	0.0755974492209099	0.203960742809133	0	0	0.0059300730951449	0.00822270057133242	0	0.0123751677853494	0	0.508733520108341	0.862187567705938	High level
GSM225866	GSM225866	0.00197645851329482	0	0.102783124083509	0.0155087535423234	0	0.199334869733004	0.0115886162143612	0.00530853990926277	0	0.0300683262073702	0	0.0160900975273364	0	0.164365864230986	0.093512910525108	0.236494077470309	0.054959732802253	0	0.0648722327984973	0	0	0.00313639644238523	0	0.553034472960565	0.843429985404471	High level
GSM225868	GSM225868	0.0380682083153816	0	0.104923192724356	0.033981268947389	0	0.039249460373549	0.0145059919143825	0.0724724762398688	0	0.0643896770942448	0	0.0424486182334366	0	0.148875058856241	0.0905823133649573	0.199706716251755	0.0094252035137145	0.066743985358033	0.0649107178436199	0	0	0.00971711096907109	0.025	0.260909092186992	0.977366927829612	High level
GSM225873	GSM225873	0	0	0.454994176005514	0	0.0276889119625712	0.138741962717404	0	0.0129518140835176	0.0204981507922505	0	0.0254566757496494	0.0274941102143173	0.00389702399809577	0.142721862534094	0.00843656795409141	0.0404051330160884	0	0.000646790750773755	0.0894043862102117	0	0	0.0066624340114202	0.025	0.257637325970424	1.05699246636735	Low level
GSM225874	GSM225874	0	0.0399141226478285	0.128055044885437	0.0134864625542859	0	0.0555655181918163	0.00109925185304792	0.0203083922037065	0.00607270138579098	0.0307270735551301	0	0.0293980545729642	0	0.0961262246153232	0.0165672407073181	0.238587431388186	0.118039949433339	0.11339018640039	0.0824908108225098	0	0	0.0101715347829261	0	0.522132016762987	0.85954578056078	High level
GSM225876	GSM225876	0.0242351538432255	0	0.281144297230777	0	0.0658502411017593	0.0490015740990358	0.066848016954882	0.0626481444948815	0	0	0	0.0391779469747488	0.00444298609175251	0.0484795823824068	0.165565576945821	0.114336006453444	0.010052909531597	0	0.0682175638956684	0	0	0	0	0.499499458421121	0.866236517459645	Low level
GSM225877	GSM225877	0	0	0.186366871617471	0.00879550015413265	0	0.155320079507035	0.0103530975231668	0	0.00735471314959793	0	0	0.0145778516315611	0	0.239860100429118	0.0440329257196287	0.0975764569923369	0.119145842396482	0.0349113408154454	0.0803438413281923	0	0	0.0013613787358325	0	0.417636254535572	0.908844977735624	Low level
GSM225879	GSM225879	0	0	0.363708047790464	0.0761350766380682	0	0.170655066593836	0.0217189361504578	0.00817769796590162	0	0	0	0.0367049779162622	0	0.0984139473973364	0.0388045202126193	0.116218371679429	0	0.0508543331154626	0.00739698697974824	0	0	0.0112120375604143	0.01	0.313536779416361	0.987839042229055	Low level
GSM225880	GSM225880	0.013527415012733	0	0.0708642929967436	0.0128870750066594	0	0.247461025613436	0	0	0	0.0354331536912195	0	0.010592029979812	0	0.120121917493035	0.0577670564056231	0.187303791870304	0.156282037761496	0	0.0866464656137842	0	0	0.00111373855515457	0	0.387220225823445	0.921607304919456	High level
GSM225882	GSM225882	0	0.0285479808799584	0.19042383507093	0	0.00786745191139494	0.0162389365351959	0	0.0151009992977521	0	0.0138691711150301	0	0.00829029260213881	0	0.448634862107011	0.0141952844558706	0.210388260208344	0	0	0.037312234790327	0	0	0.00913069102604727	0	0.629572771170231	0.778489012683194	High level
GSM225883	GSM225883	0	0.0838957574353585	0.34554657782566	0.057253134569774	0	0.0572345323568686	0.0458076546672146	0	0	0	0.00637038214509487	0.00430618053429876	0	0.193929176683443	0.00922812604139258	0.170148585746307	0	0	0.017855001029979	0	0	0.00842489096460872	0	0.358668925502137	0.966710045140822	High level
GSM225884	GSM225884	0	0.0539427757688229	0.104147907713607	0.00241189868759782	0	0.00226839981427786	0	0.0240933469992784	0.015526158829723	0.0142101944662637	0	0.0243555626978552	0.0444167866369137	0.28611314689109	0	0.190334190210117	0.0285281106047863	0.0682876516111408	0.135676365249149	0	0	0.00568750381937744	0	0.432664874771079	0.901853302021581	High level
GSM225886	GSM225886	0	0.0205620200187804	0.201970132955116	0.00258092222231734	0.0651641308960525	0.0659082469771428	0	0	0	0.0111562895597994	0	0.00316452371615974	0	0.418387314724187	0.0407588367187852	0.123875900228783	0	0	0	0.0431639332535699	0.00330774872930682	0	0	0.482242444818109	0.878773583441529	Low level
GSM225888	GSM225888	0	0.0350821769053094	0.282394092445053	0.0136781031587196	0.0630546088802517	0.079492667192453	0.00595656320235257	0	0	0.00331884952948013	0.00196216140995534	0	0	0.1373320818966	0.0363573034880999	0.253242053896791	0.0291300909943251	0.00752876010443007	0.0479705972082939	0	0	0.00349988968788484	0.025	0.251527888831284	1.00511355664124	High level
GSM225889	GSM225889	0	0	0.20560165294973	0.0128732453898004	0	0.0467083577527374	0.0199809190557791	0.0864896541612768	0	0.0409172516377678	0	0.019230856832567	0	0.197568842265961	0.153108803030166	0.147690831824055	0	0	0	0.069829585100159	0	0	0	0.416603063010645	0.912011941399469	Low level
GSM225890	GSM225890	0	0.161900963535503	0.0967511457798939	0	0.174664888541754	0.194209290300274	0	0.00496461735169798	0	0	0	0.0444986984702638	0.0104639651558503	0.0321863025547022	0.00523655328507038	0.10222670269791	0	0.137771232555827	0.023758251202937	0	0	0.0113673885683168	0.335	0.0658323552788985	1.0691510967569	Low level
GSM225893	GSM225893	0	0.0108594977389155	0.153840983766125	0.0319583959809034	0	0.0464250671832357	0.0205039392182462	0.0834510680095903	0	0.00576486988011805	0	0.00797673323003579	0	0.0444055116911573	0.0849231356372481	0.275825164449917	0.137652912408306	0.0485285749862357	0.0197665472999036	0.0156467040502642	0	0.0124708944697993	0.02	0.284019616504428	0.968837844219902	High level
GSM225894	GSM225894	0.0277689317696043	0	0.0395184665664506	0.251261453031728	0	0.00652948887293327	0.00296858012799943	0.0843630352173161	0	0.118471816982486	0	0.187472881714045	0	0.024423305531086	0.0782123843986779	0.138987409700098	0.00377047806715937	0	0.00478219844106461	0.026054633432401	0	0.0054149361469508	0	0.528170474914997	0.849462961190206	Low level
GSM225895	GSM225895	0	0	0.112788311758887	0.253152345094143	0	0	0.121918002787824	0.0570612000384498	0	0.0756967520440103	0	0.154033849605317	0	0.0429641464691372	0.0983359060386937	0.0680448574893238	0.00335057371321474	0	0	0.00827215834449354	0	0.00438189661650641	0.01	0.297476231523408	0.984543743894896	Low level
GSM225896	GSM225896	0	0	0.144072264348067	0.0411893405866096	0	0.0536270813922941	0.144010484988329	0	0	0	0	0.0372380235833779	0.0119267892762165	0.155192021263489	0.0780341273540543	0.207030560281695	0	0.0958253755941935	0.0114715225407361	0	0	0.0203824087909368	0.005	0.331171078513502	0.948389406713194	High level
GSM225897	GSM225897	0.0117116098129186	0	0.349167927216994	0	0.0127197459730734	0	0.00831498236276772	0.00492351648619627	0.00258925588157855	0.0101629786695586	0	0.000926370213065464	0	0.33579003529521	0.0517832601592504	0.141460475936364	0	0.0248493240343037	0.0432043743995635	0	0	0.00239614355915584	0	0.662744040846654	0.749129782341413	Low level
GSM225898	GSM225898	0.0102160794135341	0	0.281951069980233	0.0196564499683876	0.0465613334643611	0.0683970845152112	0.0158382288858343	0.015459549616874	0.0215205165377559	0	0	0	0.00926703666787979	0.0762607341223275	0.0260008981136388	0.167918216475978	0	0.0298841700989795	0.188973511811009	0	0	0.0220951203279962	0	0.367990794362412	0.938267552949939	High level
GSM225899	GSM225899	0	0.0440418785212018	0.341398283492873	0.00514739031623846	0.0192733726063712	0.0125638816507177	0	0.00653134235069452	0	0	0	0.0259172559613943	0.0627157873224888	0.0534501378708596	0.000328017643344247	0.271633890536626	0	0.0905565289678042	0.0612017167990664	0	0	0.00524051596031929	0	0.439526042938333	0.908789876750524	High level
GSM225900	GSM225900	0	0.0460156739019547	0.0921454060399976	0.041679967714507	0	0.254705603294905	0.0179991042881351	0.00443846149375612	0	0.00302376588001218	0	0.0532979014629205	0.0398991612560017	0.169309656408699	0.0509937098460694	0.100479920119557	0.00767990058505293	0	0.107004720896901	0	0	0.011327046811531	0.04	0.200260174105368	0.99922954528634	Low level
GSM225901	GSM225901	0	0.13830834614133	0.364727984753296	0.00818577323795524	0.0211192330358312	0.147425867840129	0	0.0347668153822594	0	0	0	0.0135929571226405	0	0.102363474809026	0.118121707049303	0.0250026185599901	0.00106246646869249	0	0	0.0253227555995466	0	0	0	0.505843916478388	0.876448346213377	Low level
GSM225902	GSM225902	0	0.162140711616984	0.238058747189519	0	0.118776073649111	0	0	0.0396434733816862	0.0533889784400495	0.128716641115421	0.0155611682001219	0	0	0.134026860920815	0	0.0452381535688861	0	0.0314423958889105	0	0.0321052089145906	0	0.000901587113905147	0.795	-0.000413911448820934	1.13485312693178	Low level
