# Supplementary material for: Significance of macrophage infiltration in the prognosis of lung adenocarcinoma patients evaluated by scRNA and bulkRNA analysis
Source: Front Immunol. 2022 Oct 12;13:1028440. doi: 10.3389/fimmu.2022.1028440 (PMC9597471; doi:10.3389/fimmu.2022.1028440)
Supplement: Supplementary file 1 [file DataSheet_1.zip › SupplementaryTable2_train_cibersort.txt]

ID	B_cells_naive_CIBERSORT	B_cells_memory_CIBERSORT	Plasma_cells_CIBERSORT	T_cells_CD8_CIBERSORT	T_cells_CD4_naive_CIBERSORT	T_cells_CD4_memory_resting_CIBERSORT	T_cells_CD4_memory_activated_CIBERSORT	T_cells_follicular_helper_CIBERSORT	T_cells_regulatory_(Tregs)_CIBERSORT	T_cells_gamma_delta_CIBERSORT	NK_cells_resting_CIBERSORT	NK_cells_activated_CIBERSORT	Monocytes_CIBERSORT	Macrophages_M0_CIBERSORT	Macrophages_M1_CIBERSORT	Macrophages_M2_CIBERSORT	Dendritic_cells_resting_CIBERSORT	Dendritic_cells_activated_CIBERSORT	Mast_cells_resting_CIBERSORT	Mast_cells_activated_CIBERSORT	Eosinophils_CIBERSORT	Neutrophils_CIBERSORT	P-value_CIBERSORT	Correlation_CIBERSORT	RMSE_CIBERSORT	class
TCGA-MP-A4T4-01A	TCGA-MP-A4T4-01A	0.0291435446759803	0	0.0648575459472264	0.209086612938562	0	0.0065478612769901	0.0614902561608142	0.0560543502401023	0.0560756591803258	0	0.0179160813128339	0.00883705223040974	0	0.147229427710851	0.127157955054724	0.131263280079026	0.014567017337691	0	0.0560990156205853	0	0	0.0136743402338782	0	0.547138978422737	0.841925226938232	Low level
TCGA-05-4250-01A	TCGA-05-4250-01A	0.0887876719681833	0	0.0466742658897272	0.226527408727471	0	0	0.0789316756150806	0.0674758892830015	0.0116743029151928	0	0	0.0420157604004246	0.0051410673028647	0.018896977136036	0.087977052727946	0.23016169492549	0.0609416419748895	0	0.0128923249667541	0	0.000325086564386028	0.0215771796025529	0.005	0.341583179926167	0.943287450636003	High level
TCGA-64-5774-01A	TCGA-64-5774-01A	0.13065411123652	0	0.141969550393234	0.0893279448086765	0	0.0986678537678065	0	0.0443513003678589	0.12287942180794	0	0	0.0315743091215601	0	0.228233111178671	0.0353637089623294	0.0674665902320846	0	0.000550600796250092	0.00536861099196489	0	0	0.0035928863351037	0.29	0.0741371485019775	1.05863097552063	Low level
TCGA-97-7937-01A	TCGA-97-7937-01A	0.0735113328696222	0	0.121935656750736	0.0594342400305854	0	0	0	0.0435315618890311	0.0285689414542383	0	0.0102820714348022	0	0	0.293977778826254	0.0636682471955932	0.136526867027665	0.0212724204616149	0	0.108486594391495	0	0	0.0388042876683629	0.045	0.193760866150601	1.01626679346526	Low level
TCGA-97-A4M6-01A	TCGA-97-A4M6-01A	0.0862754810370826	0	0	0.0543054611225959	0	0.140396776186076	0	0.0684339852258294	0.0532361170398018	0	0	0.0438227806966786	0.0171863797677813	0.0775509251105072	0.0936246375553869	0.145506321079251	0.0857955491508947	0.0156202066253	0.0840628066425601	0	0	0.0341825727602541	0.005	0.328555200807501	0.947866800707054	Low level
TCGA-44-A4SU-01A	TCGA-44-A4SU-01A	0.160447368777085	0	0.163814800321244	0.0399601496723125	0	0.133373374260768	0	0.089092951718089	0.035424912086881	0.00952219798346608	0	0.00185760553477334	0	0.117842507344999	0.0721434571661592	0.0267129625009169	0.0976340638488178	0.0203927193086001	0.0240213640880143	0	0	0.00775956538787531	0.005	0.30289871774751	0.955901251214458	Low level
TCGA-78-7155-01A	TCGA-78-7155-01A	0.134240488469526	0	0	0.260546154001979	0	0	0.0822237405197769	0.0555147787123549	0	0.0112322391482681	0	0.0135961098957599	0	0.0874905417604777	0.115745874478627	0.182253798538189	0.0250013400950679	0	0.0196763367947865	0	0	0.0124785975851876	0.05	0.184352005664992	1.02075825957004	High level
TCGA-78-7163-01A	TCGA-78-7163-01A	0.150702633914469	0	0.112744109956453	0.264881415706248	0	0.0279003528516613	0.00626399675570377	0.115436180986702	0.0361487839859992	0.0110214651905981	0	0.0285496902039416	0	0.0149440802934051	0.0416649551044464	0.0695716822412481	0.0319549463784996	0.025058465252903	0.0425844570344666	0	0	0.0205727841432558	0.335	0.0682376918810926	1.06323959020535	Low level
TCGA-55-7574-01A	TCGA-55-7574-01A	0.240610964024412	0	0.0145905187074783	0.155164736396	0	0.128349074891225	0.0831586906739237	0	0	0	0.0232011921347566	0	0	0.116642055910843	0.0685783610172584	0.117052866717101	0	0.0219713653181418	0.0242657095453552	0	0	0.00641446466350488	0	0.41062548189275	0.911485434446366	Low level
TCGA-78-7535-01A	TCGA-78-7535-01A	0	0.0380574463085481	0.0709167445249305	0.0450511132257443	0	0	0	0.00288320059030043	0.019254393450323	0	0.0343912563529073	0	0	0.340069699465682	0	0.242114200312731	0.194361212836518	0.00450051840230164	0.00178353176856374	0	0	0.0066166827614503	0.005	0.29049522639644	1.00345873205875	High level
TCGA-55-8619-01A	TCGA-55-8619-01A	0.0929615153425373	0	0.00797642135906819	0.208526507832593	0	0.0373679023593907	0	0.048085075101224	0.0509960474548489	0	0	0.0254030682180845	0.0110511745701478	0.111866070378928	0.0409912447327635	0.217484336082473	0.0411944989813666	0.00374681621931889	0.0550221506545194	0	0	0.047327170712736	0.005	0.324225722351446	0.951876133707734	High level
TCGA-95-7567-01A	TCGA-95-7567-01A	0.0599525302353594	0	0.0908929270496143	0.133574182068183	0	0.000673384870113866	0.0483199497266351	0.0440759400354649	0.104904382291133	0	0	0.0238457832210904	0	0.0587791159795082	0.081700139733622	0.195603221953199	0.0191520166230263	0.0873978981197385	0.0458072521960466	0	0	0.00532127589726601	0.005	0.287204259238469	0.96460425949451	High level
TCGA-44-7670-01A	TCGA-44-7670-01A	0.167553117409444	0	0.0414830108328045	0.0505334667249599	0	0.0583874593456444	0.00586600185087917	0.0373983847492053	0.0118762300161273	0	0	0.0405890975456444	0.00983719250236251	0.333838671980126	0.0764515583696741	0.0794490794060059	0.0115677171444845	0.0088823966455946	0.03290077800012	0	0.0333858374769223	0	0.04	0.198884432330431	1.02292344894271	Low level
TCGA-NJ-A7XG-01A	TCGA-NJ-A7XG-01A	0.0320481931557577	0	0.060109519201782	0.0459494452259545	0	0.202480786830353	0	0.0195273123816445	0.0658658147870835	0	0	0.085996506937073	0.00353649612054751	0	0.0188185740673718	0.122081575395432	0.109948651624682	0.0741541853022438	0.14113581519033	0	0	0.0183471237797451	0.335	0.0683068356853387	1.04963150174768	Low level
TCGA-44-8117-01A	TCGA-44-8117-01A	0.109781971575875	0	0	0.0578784994948118	0	0.072786686267386	0.0168131830008384	0.0653282394163227	0.00754064598514745	0	0	0.0116452140995333	0	0.325206529263357	0.0800965159912503	0.182911864889018	0	0	0.0540460127711923	0	0	0.0159646372452674	0	0.512520302168639	0.857803568019558	High level
TCGA-62-8402-01A	TCGA-62-8402-01A	0.0398336644303923	0	0.013058665370258	0.124513386656781	0	0	0.0963326459273194	0.0177410865299613	0.0765113913579358	0	0.0389783002241805	0	0	0.276004883006878	0.211308783107958	0.0575922110638831	0.0034838966848303	0	0.0446410856396219	0	0	0	0	0.609481246880763	0.794108939574435	Low level
TCGA-49-4507-01A	TCGA-49-4507-01A	0.0886783297434346	0	0.0321965868748721	0.359175098367779	0	0	0.0910377273189027	0.0443556906444005	0.0331950274043158	0	0.0548629001458676	0.0386104668786193	0	0.0511436775682402	0.0687181125991073	0.120321933843763	0.00676421371187733	0	0	0	0.0109402348988206	0	0	0.415723593208618	0.913518478392267	Low level
TCGA-J2-A4AD-01A	TCGA-J2-A4AD-01A	0.12441091463357	0	0.123250363020847	0.125068671131989	0	0.00916323496455882	0	0.0262144148742178	0.0453574109722405	0	0	0.035261368514718	0.000231663985837743	0.200705404235547	0	0.109133512398051	0	0.0468157218089125	0.154387319459511	0	0	0	0.16	0.101591682250567	1.03626567933887	Low level
TCGA-55-A490-01A	TCGA-55-A490-01A	0.0285418488873321	0	0.0563021269946589	0.0686732311707373	0	0.0531718772670464	0	0.0089187766023577	0.126010591721058	0	0.000826816293849558	0	0.0250071904131558	0.259090470440481	0.047234875615409	0.220707329387537	0.0886018079971162	0	0.0118838465237097	0	0	0.00502921068555111	0.005	0.317191031225132	0.964221285984588	High level
TCGA-67-3770-01A	TCGA-67-3770-01A	0.0455416715185425	0	0.0299906848597776	0.068878312278448	0	0.129929928942861	0.0243603099564885	0.0387413598694764	0	0.0219117112498145	0	0.0296228139149867	0.00394657907013112	0	0.0602304739692903	0.284386956792618	0.0351004132548986	0.0489325465943051	0.135264358171273	0	0	0.0431618795570879	0.005	0.382500350582674	0.923231959731693	High level
TCGA-55-A48Y-01A	TCGA-55-A48Y-01A	0.153766467050561	0	0.120550118759581	0.0571906657354177	0	0.0377525156856471	0.0468934181130636	0.0263357579409506	0.0270920352770609	0.0176448053489839	0.00277801194023256	0	0	0.329971001186639	0.0599807564711242	0.0848564627278524	0	0	0.0188864657754595	0	0	0.0163015179874262	0.005	0.301986983083356	0.967550106099708	Low level
TCGA-44-3918-01A	TCGA-44-3918-01A	0	0	0.0697691344847317	0.191781476848765	0	0.00706798213639414	0.0947292629759073	0.0222415499182451	0	0	0	0.0236576639490149	0	0.0639259732733488	0.1127312454641	0.285678153957781	0.0233872552439302	0	0.0592592649531634	0	0	0.0457710367946188	0	0.474936694922255	0.879540747167235	High level
TCGA-05-4249-01A	TCGA-05-4249-01A	0.0962770006221211	0	0.061108927144925	0.0383278380625252	0	0.0125473853600917	0	0.0381587394328334	0.0347772966469493	0	0	0.00692686059099007	0.00834913879182848	0	0.0432789292934219	0.142055250897187	0.368434732284478	0.00971133887729003	0.0995197091062935	0	0	0.0405268528890654	0	0.444452509118642	0.895012887460971	Low level
TCGA-67-4679-01B	TCGA-67-4679-01B	0.0637778537794848	0	0	0.0403313417605646	0	0.112683985458302	0	0.0256081041801197	0.00767350798502869	0.00581513209295144	0	0.0455995244980209	0.0990676528952932	0	0.0316230668360114	0.129919787831305	0.170610249440838	0.0219704621107521	0.212763069591994	0	0.0142252540140328	0.0183310075253016	0.005	0.322211267745202	0.948441763012387	Low level
TCGA-55-A494-01A	TCGA-55-A494-01A	0.303196989332681	0	0.0698854934703533	0.15393826218124	0	0	0	0.0967253356210685	0.00982496723320705	0	0	0.0225491789526295	0.0219469390793649	0.155167952955127	0	0.0201315957736013	0	0.111133844238479	0	0.0129747597902075	0.00829080115393943	0.0142338802181013	0.855	-0.0215992194988909	1.1048486864551	Low level
TCGA-64-5778-01A	TCGA-64-5778-01A	0.0498376784151663	0.00175690857225908	0.0661101771534855	0.285066497988781	0	0	0.0649640746360858	0.0404652105118843	0.0841484746496101	0.0430116030049477	0	0	0	0.0987769291866927	0.153254071214948	0.0982429974620822	0	0	0.0118136110054381	0	0	0.00255176619861922	0	0.500336696896502	0.864908582760134	Low level
TCGA-49-AARQ-01A	TCGA-49-AARQ-01A	0.103189728455878	0	0.0423626764910149	0.174043988883786	0	0	0.00149082656285543	0.113763051674678	0.0544599153711789	0	0	0.0198363954788354	0	0.144496712952046	0.234446712927237	0.0675874315843096	0.0120036614125306	0	0.0323188982056503	0	0	0	0.005	0.392160651421542	0.931479446985502	Low level
TCGA-95-8494-01A	TCGA-95-8494-01A	0	0.019434747275465	0	0.018949001492806	0	0.0380591929719315	0.0323917320048796	0.0467556141087577	0.00974493577403784	0	0	0.0383583652564098	0.115762152959588	0.0510787650508875	0	0.128213366141169	0.206284316156761	0.159770090656491	0.061843327449988	0	0	0.0733543927008265	0.005	0.287847301962464	0.971594047056531	Low level
TCGA-55-7726-01A	TCGA-55-7726-01A	0.0441407422973866	0	0.114260356877961	0.0437355236580254	0	0.0616539607051648	0.0141283760348816	0.0204801477652488	0.0167331935422455	0	0	0.000900611815668281	0	0.0908787610455991	0.0782713517597508	0.102685054706266	0.248445620305847	0.0389583770756125	0	0.0779802145948686	0.00052230795363653	0.0462253998618377	0.005	0.39247537201798	0.919706312514715	Low level
TCGA-78-8660-01A	TCGA-78-8660-01A	0.0507826028005695	0	0.0152678777130534	0.181784010351143	0	0	0.0418925986748064	0.0867776786439788	0.0575565289384474	0	0.00971787304835186	0.0377444770759873	0	0.210836782369588	0.0835444580489051	0.143208385041726	0.00985515862552919	0	0.0555243643483443	0	0	0.0155072043195705	0.005	0.356593948557511	0.939277262508849	Low level
TCGA-49-4490-01A	TCGA-49-4490-01A	0.119952866135772	0	0	0.0933419380197918	0	0.140612012775099	0	0.00152440187358188	0.163816016362187	0	0	0.0207996059818106	0	0.246450606665305	0.0662118486184824	0.0801513502474203	0.0089508932690262	0.00899551880882752	0.0357127906277143	0	0	0.0134801506149827	0.03	0.216069492570158	1.00943393268802	Low level
TCGA-J2-8194-01A	TCGA-J2-8194-01A	0.0581692839291299	0	0.0928845459410794	0.0549189541818636	0	0.0881982001507877	0.0464316427485664	0.00741419587800714	0	0	0	0.0154277160213066	0.0449116238678391	0.0414997861464969	0.0872516920048619	0.178128173211078	0.120590239644287	0.0058248364935877	0.0732679366891682	0	0	0.0850811730919396	0.09	0.142809770881785	1.02090113191524	High level
TCGA-44-2659-01A	TCGA-44-2659-01A	0.109186427954819	0	0.0686715033896973	0.177949929749912	0	0.118027103607738	0.01897673750307	0.0474689182910105	0.0597919695193102	0.013466895753394	0	0	0	0.0324252076159249	0.119876809623299	0.133862052192369	0.0218580901122094	0.013455935869632	0.0518212338893806	0	0	0.0131611849282337	0.005	0.348343355321353	0.94066696149443	Low level
TCGA-78-7633-01A	TCGA-78-7633-01A	0.189808154063683	0	0.0582506740993686	0.0414091734997131	0	0.148076577897505	0	0.0151729551527642	0.00962568573929462	0	0	0.0814957270961192	0	0.0959996876596409	0	0.194658987912962	0	0.0494052399311775	0.107096551048937	0	0	0.00900058589883566	0.585	0.032060004043154	1.06816024134789	High level
TCGA-55-8299-01A	TCGA-55-8299-01A	0.0607670981802067	0	0	0.209264534939676	0	0	0.0238970651718412	0.0703550560045445	0.0499154499756553	0	0.0479070953144708	0.020067813053918	0.0140626887792342	0.0391203883465485	0.119841656666965	0.085434159444967	0	0.176513712075876	0.0716006443313945	0	0	0.0112526377147025	0	0.625922625139619	0.789427054954504	Low level
TCGA-67-6217-01A	TCGA-67-6217-01A	0.0875091644196155	0	0.0588950559213509	0.172196429563511	0	0.129923824492159	0.0423376401152215	0.00378536167018277	0.0319304051518455	0	0.00754293995462512	0	0.012838929481753	0.00333584253501745	0.0955859208924297	0.106579824541546	0.13617150261697	0.0299035524825094	0.0571349331514077	0	0	0.0243286730098561	0.005	0.309847299279682	0.954783900615902	Low level
TCGA-67-3774-01A	TCGA-67-3774-01A	0.00837352485156427	0.0233139803079758	0.0383420675342878	0.0896121066251573	0	0.206336342839185	0.01508190055833	0.0421803475090956	0.00114442444246618	0	0	0.0666954867526703	0.00470612051539021	0.0511279747562605	0.117257176751895	0.146089717576544	0.0151913405817568	0.0221869222834281	0.10810909543702	0	0	0.0442514706769735	0.01	0.269290448001917	0.977092512347944	Low level
TCGA-MP-A4T6-01A	TCGA-MP-A4T6-01A	0.0922231981158813	0	0.0304738778961816	0.0693400339298498	0	0.14297608947856	0	0.0586484591779338	0.0976676437835701	0	0	0.0148343414767186	0	0.291559059925678	0.0523817613735264	0.0680225951206323	0.0252105875285262	0	0.0406052646013274	0	0	0.0160570875916145	0.025	0.222141991254371	1.00603566594299	Low level
TCGA-50-5942-01A	TCGA-50-5942-01A	0.107759688249681	0	0.100212064140823	0.123022639709058	0	0.174168757427532	0	0.0322348035377909	0.020233201997314	0	0	0.0223663588889696	0.030233828017475	0	0.0640523411460572	0.0949369564293002	0.0551304115710085	0.0136909335753729	0.161958015309618	0	0	0	0.025	0.232184193627603	0.983248414019423	Low level
TCGA-55-A48Z-01A	TCGA-55-A48Z-01A	0.0854049679719176	0	0.0992074068356603	0.00424393724570368	0	0.0690340433702922	0.00129650532411635	0.0300252291451286	0.0479901676454736	0	0	0.0375457755458746	0	0.384032087578841	0.0625705617557178	0.145462506192959	0.00308963518904095	0	0.0300971761992736	0	0	0	0	0.511421928707781	0.859084252788625	Low level
TCGA-99-AA5R-01A	TCGA-99-AA5R-01A	0.0608935921437063	0.0526078311932553	0	0.203462103768661	0	0.157936583973481	0	0.0480583657726618	0	0	0	0.0867167372584002	0	0.143358417983409	0.0629333423635869	0.101927240210923	0.0200963220804795	0.00262471680526491	0.0399485996825575	0	0	0.019436146763613	0	0.426255086527993	0.905336412317592	Low level
TCGA-86-8280-01A	TCGA-86-8280-01A	0.0756018314845965	0	0	0.0652580562905794	0	0.158997982474773	0.00639891383800456	0.0804509349326943	0.0194334755035286	0	0.000121203549497895	0.00310777641101376	0.00410497522273068	0.154258396888303	0.145773794636968	0.11864675906348	0.0764189512359779	0.0188089648429007	0.0726179836249517	0	0	0	0	0.571652444929837	0.826413229105348	Low level
TCGA-83-5908-01A	TCGA-83-5908-01A	0.0412416646639497	0	0.00174348271485296	0.334437218401042	0	0	0.188588227616542	0.0397236972750615	0.0183691283120462	0.00257077073328651	0.0344097678703387	0	0	0.0503625831590819	0.11124412050129	0.0735018652655577	0.0741186792446822	0	0.0155801026400026	0	0	0.0141086916022669	0	0.448184613117618	0.893860454241122	Low level
TCGA-78-7146-01A	TCGA-78-7146-01A	0.0653262088640131	0	0.0449506167795474	0.139919226144743	0	0.0901620601741794	0.0993194509891168	0.0282988625114911	0	0	0.00967495773829147	0.0114916784873844	0.0135912294220714	0.196228555402512	0.0876361070235878	0.0841892971190087	0.0221072971177979	0.0921688936135933	0.0018843068048314	0	0	0.0130512518078298	0.045	0.188896695178728	1.01669335869351	Low level
TCGA-95-7948-01A	TCGA-95-7948-01A	0.0726154015931121	0	0.0849151597668193	0.134502248944981	0	0.0963705485906532	0.00537987197206929	0.0556575536708685	0	0	0	0.0377248887216652	0.00984920855358675	0	0.0347551944358098	0.190210328565878	0.105898668089407	0.0776700719334625	0.0419631009031434	0	0	0.0524877542585437	0.345	0.0670238575576401	1.04830138326439	High level
TCGA-55-7570-01A	TCGA-55-7570-01A	0.0745045354153884	0	0.218429562532863	0.258741961268045	0	0	0.0304264211711774	0.113282021677857	0.0301378563720983	0	0	0.0162826241339593	0.0163599546352471	0.0905106497942784	0.0197058176808868	0.0784045135306699	0.0352945344897029	0	0.0179195472978261	0	0	0	0.055	0.177555873419033	1.00661165756458	Low level
TCGA-50-5072-01A	TCGA-50-5072-01A	0.138111910277653	0	0.0780421605102809	0.0651837382212104	0	0.0689302392899199	0	0.0445596971556019	0.00385833496290828	0	0	0.0103076249880045	0.00237866521787916	0.201994562337509	0.0778973381999621	0.150931965789142	0	0.0480652247054562	0.0593380886553919	0	0	0.0504004496890801	0.005	0.282194560187677	0.971102801436478	Low level
TCGA-91-8499-01A	TCGA-91-8499-01A	0.0257585069327201	0	0.0262751924455172	0.16336064937294	0	0.0327543828140095	0.032619780629154	0.0711231499633244	0.00294498309942827	0.0363719632225787	0	0	0	0.137216584728044	0.134030581593419	0.208318425059569	0.104192027706517	0	0.0166292505137711	0	0.00268915596638638	0.00571536595262062	0.005	0.377884739610787	0.930134766043695	High level
TCGA-49-AAQV-01A	TCGA-49-AAQV-01A	0.17563509683437	0	0.0164571841709123	0.0961197389646974	0	0.044510777115206	0	0.0682726906664995	0.0986984257609432	0	0	0.021693718825843	0	0.249101496188007	0.0632010130339858	0.105035375227406	0.0169042283887727	0	0.0368252985855187	0	0	0.00754495623783805	0.005	0.397334176955694	0.919068843828106	Low level
TCGA-86-8671-01A	TCGA-86-8671-01A	0.0627935356846272	0.0197965036853038	0.00863952900524003	0.139141347364349	0	0.00459713470379767	0.0131462379702057	0.0592975830481485	0.0849209608463638	0.0287432946361645	0	0.0268773946495014	0	0.211497918865675	0.148668969260292	0.0948472053223917	0.0369482385693319	0	0.0523168782943289	0	0	0.00776726809427864	0	0.678053454018169	0.759149199104501	Low level
TCGA-91-6829-01A	TCGA-91-6829-01A	0.138095869401149	0	0.0299506594953049	0.104241276886372	0	0	0.0360553218734452	0.0042266220020967	0.0337712152262527	0	5.919251570328e-05	0.00976811102376136	0	0.113219206170108	0.0274256763376442	0.270293218871993	0.00745881569373112	0.0689251141377319	0.121336733564166	0	0	0.0351729668005409	0.01	0.264376189980222	0.976127362067033	High level
TCGA-05-5428-01A	TCGA-05-5428-01A	0.0371973013623393	0	0.020627168068861	0.0744359547854992	0	0	0.00105225326602245	0.0252090671989791	0	0.0159428571894679	0	0.00557636888989953	0	0.124237882053636	0.0500072771991425	0.449486010991407	0.079535536854189	0	0.0753018151711504	0	0	0.0413905069694073	0.005	0.312925070865265	0.974010246626975	High level
TCGA-91-8497-01A	TCGA-91-8497-01A	0.125026281054593	0	0.160724891148331	0.0895892772946011	0	0.101543559158775	0.00212537439386949	0.0544214447515897	0.0497814926258063	0	0	0.0291594214013427	0.014565807866256	0.0178865251978635	0.0142192578184578	0.117085845900108	0.127269529853471	0.0108039032273229	0.0711238930802424	0	0	0.014673495227369	0.005	0.356559990157407	0.933876139319444	Low level
TCGA-78-7145-01A	TCGA-78-7145-01A	0.0581786667112542	0	0	0.00951961345764798	0	0.0991436461189344	0.0209842011121415	0.0178634199813265	0.0120935265869927	0	0	0.0271648479430294	0.0311045827750861	0.197839613580875	0.0158981025824331	0.185073463273399	0.15661093862502	0.0939189049331168	0.0326210763400579	0	0	0.0419853959786852	0.04	0.198502541821777	1.02053353161311	High level
TCGA-69-7973-01A	TCGA-69-7973-01A	0.0832028577944573	0	0.0707706085753439	0.138294893250197	0	0.133575464697185	0.0560987115765404	0.000972960295774856	0.0539506911246774	0	0	0.0145653475686078	0.0200813223522522	0.0215183029350967	0.0493659281420856	0.158872630884475	0.0523961015274408	0.0416331899528177	0.0789898555585064	0	0	0.0257111337645424	0.045	0.190931992114285	0.999227279270033	High level
TCGA-80-5611-01A	TCGA-80-5611-01A	0.0272871325584047	0	0	0.023276645240406	0	0	0.0152052719297554	0.0328721598606054	0.0571083564020324	0.0121116682604852	0	0.0305965434914676	0.0815434263508951	0.473117141013615	0.0699980084724665	0.10408197790129	0.0173658007310622	0	0.0554358677875141	0	0	0	0	0.522503789000999	0.856305909447724	Low level
TCGA-91-6849-01A	TCGA-91-6849-01A	0.0873457472184053	0	0.135868771969867	0.0934810431150791	0	0	0.0233522472454284	0.0399852409175347	0.015052090911732	0	0.0109150409762342	0	0	0.385611110679884	0	0.103928094629074	0.0132087498528092	0.0567265642699405	0.022154889906405	0	0	0.0123704083076068	0	0.445055945037509	0.897782672969053	Low level
TCGA-49-AAR9-01A	TCGA-49-AAR9-01A	0.0902582661444442	0	0.0299515704619003	0.117774886107512	0	0	0.00937799452664861	0.10569597110021	0.023821057275429	0.0391765312855077	0	0.0352023771804778	0	0.413102287578704	0.0503122211734043	0.0367848961605838	0	0.0338369519158475	0	0	0.00308557189925649	0.0116194171900745	0.005	0.375723844835604	0.940874566044745	Low level
TCGA-86-8669-01A	TCGA-86-8669-01A	0.08676665401713	0	0.0726140647504256	0.0889430828144099	0	0.148747387684827	0.0346550847916077	0.014001989352725	0.0481189550262682	0	0	0.00930216590974321	0.0717153477814702	0.127902603951538	0.0417228488551714	0.0850456176060917	0.122190573981229	0.0306664908687366	0.0176071326086268	0	0	0	0.02	0.25116369070416	0.978115302837282	Low level
TCGA-86-8279-01A	TCGA-86-8279-01A	0.0609846432996448	0	0	0.0171446636547348	0	0.0210938557118665	0	0.0282965594233033	0.0425694592429166	0	0	0.016624756252758	0	0.382023208418473	0.0268287189624037	0.111040285896136	0.289212197332778	0.00418165180498615	0	0	0	0	0.005	0.321316884567924	0.989439022244961	Low level
TCGA-75-6206-01A	TCGA-75-6206-01A	0.0916591160357202	0	0.0370136565769344	0.0370208724698271	0	0	0.00814411759864166	0.0408828712924933	0.0270886086139826	0	0.00145174198931205	0.00747664258627257	0	0.390662306054912	0.033737425003544	0.251952415599231	0	0.00496435950382968	0.046245643077375	0	0	0.0217002235979239	0.005	0.391503727177131	0.939600314121936	High level
TCGA-75-6214-01A	TCGA-75-6214-01A	0.0754450093420603	0	0	0.102325880602948	0	0.0474469923965474	0.021990695607828	0.0566813158972491	0.0339458201020255	0	0.00438790554314674	0.00356550306181099	0	0.280114879024666	0.0790919244298159	0.215629041936244	0.03310748883946	0	0.0257958196584971	0	0	0.0204717235577009	0.0600000000000001	0.171339420721613	1.04095328698263	High level
TCGA-49-6744-01A	TCGA-49-6744-01A	0.109996747310991	0	0.0552693981257724	0.117177430607039	0	0.0831255967448777	0.0431764363940201	0.0158918906578798	0.0539056390641409	0	0	0	0.0209896528445783	0.113602806063942	0.0596166102856679	0.0559895277564209	0.1365263898452	0.0630298878002839	0.045318863198272	0	0	0.0263831233009141	0	0.446319438054195	0.895262983441853	Low level
TCGA-64-1680-01A	TCGA-64-1680-01A	0.0690049489029489	0	0.0760234907731628	0.114513490257919	0	0.123424282776038	0	0.0271322005660658	0	0.00153360758278044	0	0.0368060451923449	0.00119324628312173	0	0.0334814423399746	0.276551784374388	0	0.0179384886612201	0.206895878907312	0	0	0.0155010933827247	0.07	0.160280740346399	1.01312767696441	High level
TCGA-55-8091-01A	TCGA-55-8091-01A	0.0234039750949943	0	0.0263057051636354	0.0249773228166023	0	0.184868568290732	0.0130984903482617	0	0.041412537405452	0	0.0260042747559818	0.0135583716748805	0.00156783517364638	0.106291657599706	0.0823369911909188	0.158338680577767	0.187597806118291	0	0.0744983485184651	0	0	0.0357394352706657	0	0.436035800906471	0.898972687304605	High level
TCGA-44-A47B-01A	TCGA-44-A47B-01A	0.0131529085824878	0	0.0236122538836639	0.182954010081687	0	0	0.0256806092767787	0.0401218962765388	0.0990180664276817	0	0	0.0465850640897685	0	0.188578177677102	0.0476046259159322	0.142723365826979	0.0818306838593189	0.00214224027952138	0.0955722907517895	0	0	0.0104238070707503	0.005	0.344739209474595	0.94276842960874	Low level
TCGA-73-4676-01A	TCGA-73-4676-01A	0.098915505470406	0	0.0264960921701487	0	0	0.0810029664949084	0	0.0365325346272932	0	0.00600748491465111	0	0.0194187413964909	0.0405347740720098	0.0543286479588006	0	0.292978779108318	0.00764246270504787	0.120380193672123	0.141174292927164	0	0	0.0745875244826385	0.005	0.281804219993015	0.969643203557285	High level
TCGA-55-6982-01A	TCGA-55-6982-01A	0.0494165716535956	0	0.0775795755654987	0.0756237331329945	0	0.00431548456714416	0.0145961970939973	0.0264887764789897	0.0260360224607305	0	0	0.0316837448641541	0	0.199995657393852	0.133074406032477	0.209522782300401	0.067034793754923	0.00420172129497898	0.0664329794959064	0	0	0.0139975539103573	0	0.455399471051696	0.889632727274029	High level
TCGA-4B-A93V-01A	TCGA-4B-A93V-01A	0.0889640948588385	0	0.150748436056467	0.128361004103272	0	0.00103292175703155	0.00525386100206436	0.052868185936697	0.0828443560423543	0	0	0.0367083461466681	0	0.350068759847974	0.0332378888950313	0.064973492650454	0	0	0.00493865270314834	0	0	0	0.045	0.188048203410545	1.02341678083548	Low level
TCGA-62-A46Y-01A	TCGA-62-A46Y-01A	0.0639313943645327	0	0.0108177740471406	0.115434268570485	0	0.0612105484593993	0	0.0780225592879743	0.0282407973128244	0	0	0.0137915294274985	0.0280409467633254	0.0210137410512608	0.0744233723342269	0.195102440415633	0.211965708009538	0.0180512275581087	0.0422863595790372	0	0	0.0376673328190154	0.005	0.308960447569943	0.957370371492498	High level
TCGA-78-7160-01A	TCGA-78-7160-01A	0.106188638366318	0	0.00351717020014634	0.200949460064596	0	0.0891908473201623	0.036032511380792	0.0146885467039686	0.0108648662209595	0	0	0.0061201270833534	0.00993984099091885	0.0879586193837958	0.103331182171085	0.180300395778956	0.020813115711856	0.0696670297270744	0.0450661130831449	0	0	0.0153715358128725	0	0.484656562699012	0.874293265386093	High level
TCGA-44-2656-01A	TCGA-44-2656-01A	0.020329929266662	0	0.0182545729875004	0.203286644541444	0	0	0.0716090712869277	0.010520308226022	0	0.0270885569248774	0	0.0165812574318245	0.00371250601858017	0.0541201559282103	0.122442596396779	0.236754630294512	0.0520154005355502	0	0.138600100570041	0	0.0187134215363403	0.0059708480547297	0	0.467929927469624	0.883186845705064	High level
TCGA-75-7025-01A	TCGA-75-7025-01A	0.127553627563413	0	0.0179036785550601	0.101364609236468	0	0.0997467845203716	0.00693770164622788	0.0433712537924469	0.0671268559636138	0	0	0.0174961413261751	0.04927092869513	0	0.0108687429392096	0.0624498386504635	0.276698945583438	0.0384876293959207	0.0664975603565162	0	0	0.0142257017755449	0.005	0.310032101788634	0.955076726969165	Low level
TCGA-L4-A4E5-01A	TCGA-L4-A4E5-01A	0.0792112715771446	0	0.0996794671981097	0.100253985243857	0	0.0362919477728791	0.0129060324525033	0.105514519706826	0.0947598998235158	0	0	0.0307342683081473	0	0.185222982629768	0.0534475487580093	0.097136516708637	0.0439301682745166	0.0114430662470212	0.0439011772386549	0	0	0.00556714806041031	0.025	0.225983527920169	0.990622385289298	Low level
TCGA-50-5051-01A	TCGA-50-5051-01A	0.12068690208432	0	0.111074096363981	0.0726659458561931	0	0.076297414347475	0	0.0811292414637752	0.0311388099218672	0	0	0.0295125095045794	0	0.181210277690004	0	0.0736762373560041	0.053065445593772	0.10114801545072	0.0285362236285503	0.0123190406380841	0	0.027539840100674	0.09	0.145798092495364	1.02147509535638	Low level
TCGA-64-1681-01A	TCGA-64-1681-01A	0.109966391541213	0	0.0265176842635901	0.0217753055970921	0	0.076823051279086	0	0.00661190130446532	0.0470305280635323	0.00736676700757295	0	0.00610617838285429	0.00355881139369457	0.120653589840398	0.14214608986911	0.0839067528664286	0.232535480283932	0.0134161544085551	0.0782586807430979	0	0	0.0233266331553773	0.005	0.386182201859277	0.92436899378908	Low level
TCGA-78-7161-01A	TCGA-78-7161-01A	0.0678347185111274	0	0.114168964304878	0.103799578389399	0	0.034348415179623	0	0.0857953699399461	0.0808069546447706	0	0	0.070613134967177	0	0.118945383765745	0.028897395917295	0.0818648020584526	0	0.094625972781335	0.0767953167857146	0	0	0.0415039927545366	0.645	0.0203604043899187	1.06702544176854	Low level
TCGA-05-4426-01A	TCGA-05-4426-01A	0.0724909170823995	0	0.00424288280008715	0.0591253818433095	0	0.15730145400542	0	0	0.0700888606153548	0	0	0.017811021225899	0.0224102446431979	0.253538922973455	0.0327964196970118	0.212392318968039	0	0.0358518758819018	0	0.00227420853187916	0	0.0596754917320453	0.005	0.334227738922472	0.956708481575514	High level
TCGA-50-5049-01A	TCGA-50-5049-01A	0.0213906190488478	0	0.0915892052520635	0.220057549567667	0	0.0134743424217849	0.0350260360305338	0.0453394699649056	0.0201689343198167	0.00839870069920663	0	0	0.0109137765543651	0.229395667226792	0.0974063575038903	0.178171984584023	0.0172230509191806	0	0.00686988007478329	0	0.00457442583214002	0	0	0.582250026912411	0.819443392280913	High level
TCGA-44-8120-01A	TCGA-44-8120-01A	0.0848741307255761	0	0	0.086754920775921	0	0.14638150621888	0.0295285710859587	0.0163614983086933	0.00280016717135648	0	0	0.0338132455569321	0.0256448737482082	0.0287421791962885	0.0299361597349854	0.176585366361449	0.132565771322211	0.0465034910883447	0.128298500547427	0	0	0.031209618157769	0.025	0.220582349012895	0.989755813395297	High level
TCGA-86-7713-01A	TCGA-86-7713-01A	0.125240003229594	0	0.155282908836376	0.0490406641697363	0	0.0647712443791637	0.00693163885740213	0.0689116377766843	0.0376102252027278	0	0	0.00732369293696645	0	0.10953792480637	0.0957020137601952	0.139164678689864	0	0.0695411679436365	0.0325282834190255	0	0	0.0384139159922574	0.185	0.0950187870879981	1.04033768006805	Low level
TCGA-67-3773-01A	TCGA-67-3773-01A	0.0631368580747753	0	0.0212764562021595	0.0993680142587411	0	0.120842896357582	0.00540432307940465	0.0419243696513755	0.0261320688454266	0	0	0.0129182916962937	0	0	0.112063190696907	0.190459494550545	0.185316379676091	0.00523457443868509	0.0973743670499435	0	0	0.0185487154220706	0.005	0.314340534509424	0.954214544999666	High level
TCGA-44-A479-01A	TCGA-44-A479-01A	0.06978204787014	0	0.120489479617465	0.0689896905969792	0	0.159971450906574	0.0665990540353565	0.0359597685982352	0.0124040087007125	0.00654804056279762	0.015092747646628	0	0.00426689470635489	0.0663033899161019	0.165120048016279	0.121733178035993	0.0457768834328553	0	0.0409633173575275	0	0	0	0	0.550682876694765	0.841981652640508	Low level
TCGA-50-8460-01A	TCGA-50-8460-01A	0.0557261142933751	0	0.0630045918423797	0.0845282665231761	0	0.0177196506698034	0.00141140997563225	0.0580987280967042	0.0643287259050679	0.00968456007202151	0	0.0422550637120401	0.0862050259895701	0.0217810767112787	0	0.0837004615521786	0.127218868986215	0.146661321169935	0.137676134500622	0	0	0	0.005	0.365201956736143	0.930128914123202	Low level
TCGA-05-4422-01A	TCGA-05-4422-01A	0.0906280789386386	0	0.126056698413878	0.270623576946389	0	0.030519762772336	0.0089171225093684	0.0718798795781959	0.0501051685040388	0	0	0.0301924213702181	0.0168093758151785	0.0467355988065968	0.0656720310818575	0.141343919488614	0.0166850022476282	0	0.0162566720728873	0	0	0.0175746914541745	0.01	0.261624071804869	0.978129992761357	Low level
TCGA-05-4390-01A	TCGA-05-4390-01A	0.0789090018177085	0	0.0898383598204094	0.0491296650472136	0	0.0318639863952728	0.0434189659891211	0.00977732758739258	0.0180477674622906	0	0.00243535545849707	0	0	0.460947931586133	0.0498218764717687	0.110783075223094	0	0	0.00806767007152127	0	0	0.0469590170695771	0.005	0.363876988358349	0.956928549960192	Low level
TCGA-91-6830-01A	TCGA-91-6830-01A	0.0992723372636334	0	0.0257966302449537	0.10850846199522	0	0.0821805785438888	0.0232779575879861	0.0169192726946878	0	0	0.0143068375803186	0.0185092196802669	0.00479025148994065	0.206533836967974	0.126547663321533	0.150197797403292	0.00257860470330198	0	0.088227808251872	0	0	0.0323527422711306	0.005	0.32208111275336	0.956434020084741	Low level
TCGA-50-5068-01A	TCGA-50-5068-01A	0.00721306271210151	0.0375834414432203	0.134892906599389	0.153982483658034	0	0	0.0049627131433924	0.0572905142065408	0.00824944701422899	0.0549495827865916	0	0.0213447287719962	0	0.0750260526267985	0.135092682046086	0.134735484969005	0.148391297951131	0	0.0202104899081103	0	0	0.00607511216337415	0	0.473786647875022	0.880694626033856	Low level
TCGA-44-7669-01A	TCGA-44-7669-01A	0.0893325672353526	0	0.0217459875560393	0.107633063777775	0	0.0467584769111509	0.0587950548385271	0.036487082967216	0	0	0.0130272334312344	0.0112401322254401	0.0103706351665672	0.0887808074981477	0.147969692568214	0.198429978818629	0.0189823283855811	0.0522069738803997	0.0810483006496129	0	0	0.0171916840901128	0.005	0.359753977843415	0.937015622625082	High level
TCGA-50-5066-01A	TCGA-50-5066-01A	0.0103646187971538	0	0.20472292881691	0.185145956951778	0	0	0.0989691979278943	0.00840232427224933	0	0.0310072671841888	0	0	0	0.0355849623135322	0.100282858533538	0.250331720644278	0.0340602140555292	0	0.029213054195114	0	0	0.011914896307834	0	0.52852365500158	0.859138366507481	High level
TCGA-64-5815-01A	TCGA-64-5815-01A	0.039596167572624	0	0	0.0333087817175997	0	0.0782981429660185	0.00428468640555565	0.0213669477599859	0.0499400335457933	0	0	0.0078484477819467	0	0.381385631493141	0.0125584923610359	0.135728850953024	0.0497211185253624	0.10702665152977	0.0513334135611441	0	0	0.0276026338269978	0	0.638316567448111	0.773096982746953	Low level
TCGA-50-5939-01A	TCGA-50-5939-01A	0.110022328051103	0	0.0279502724665879	0.0315855227464833	0	0.0832851733728151	0.0336194473753811	0.0188050128731986	0.017952565161777	0	0	0.0224069417390374	0	0.259545874177518	0.0545710014827017	0.194350199271958	0	0.0968262694307531	0.00676451352321095	0	0	0.0423148783274756	0	0.399806172186182	0.920881643609064	High level
TCGA-MP-A4TA-01A	TCGA-MP-A4TA-01A	0.0861543274880424	0	0.0786601083159359	0.1803195630969	0	0.0240232444041174	0.031131764544094	0.100434596351844	0.0456957550646775	0	0.00734073711809291	0.0335683635824862	0.00697987002179944	0.164551037051921	0.0422454414205536	0.101396681043637	0	0.0596343231458679	0.0269188393946735	0	0	0.0109453479553574	0.005	0.300364188086945	0.961059855867853	Low level
TCGA-97-A4M1-01A	TCGA-97-A4M1-01A	0.037400310602012	0	0	0.107384750423812	0	0.0999261181215604	0	0.00428497237238507	0.000216652082366656	0	0	0.0371054797638616	0.052278377755327	0.0486694456067958	0.0326129290844078	0.34545542292294	0.0380347082081725	0.0119701275165251	0.174381442899932	0	0	0.0102792626399026	0.005	0.325105281454436	0.951957553360239	High level
TCGA-44-5645-01B	TCGA-44-5645-01B	0.0961147916618825	0	0.0214631198632233	0	0	0.288128903737392	0.0300653160597595	0.0267437142081859	0	0	0.0103381782294997	0	0.0555513007028467	0	0.0358617364834282	0.207129713005302	0.0646715880878378	0.0341189393939675	0.129812698566675	0	0	0	0.005	0.294284463421095	0.959711179552425	High level
TCGA-64-1677-01A	TCGA-64-1677-01A	0.0478377972912607	0.0120415254578385	0.14050937737958	0.154256666620157	0	0.00199747178662006	0.114655410760976	0.0603921383329248	0.0129650396020205	0.012093483880163	0.0158250694249147	0	0	0.136442862959508	0.18586599193468	0.0703949544155836	0.0102381968337419	0.00443250060035304	0.0140490746563068	0	0	0.00600243806337168	0.005	0.289425348465044	0.972499832485448	Low level
TCGA-44-2662-01A	TCGA-44-2662-01A	0.00985029071130844	0	0.0396615283704659	0.0133998336486957	0	0.0924382451423707	0.0407631199403094	0.00247310657569845	0	0	0	0	0.113923430442017	0.306101424509512	0.0491212837039359	0.157169094089016	0.0478593286663184	0	0.0468071919801246	0	0	0.0804321222202274	0	0.416068622127763	0.916624658652967	High level
TCGA-44-6775-01A	TCGA-44-6775-01A	0.0639568955484827	0	0.021849657316748	0	0	0.121041802411188	0.0040029075910037	0.00569480831041223	0.00731738144749181	0	0	0	0.0345011960743848	0.213753738570578	0.0341653582214284	0.214003943433001	0.131119410983311	0.0255065022785238	0.0872315155738895	0	0	0.0358548822395568	0	0.554750611814004	0.834487768240181	High level
TCGA-38-4632-01A	TCGA-38-4632-01A	0.000204455750940671	0.0228812250531444	0	0.0435687486326952	0	0	0.0594861690023949	0.0602402078942134	0.0258400889960129	0.0633129089753568	0.00338894830356649	0	0	0	0.0724421299081009	0.304797727519655	0.196315408788742	0.0470265351470302	0.0639939245433304	0	0	0.0365015214848162	0	0.409922731604363	0.912006808664312	High level
TCGA-55-8092-01A	TCGA-55-8092-01A	0.0767012715408417	0	0.18583447804145	0.247092165791506	0	0	0.0464384453096413	0.0409358860467591	0.076144992750454	0	0	0.02500745405985	0.00495388130137786	0.0461749705542411	0.11349177849298	0.101357403703515	0	0	0.0354703633832224	0	0	0.000396909024162064	0	0.402002680742944	0.91484800557684	Low level
TCGA-50-5946-02A	TCGA-50-5946-02A	0.135942736586507	0	0.130996889749931	0.175885427484652	0	0.0127394096353779	0.0644635492651387	0.0248064133026884	0.0297469219459941	0	0	0.0181324968396159	0	0.0523815831006867	0.137938621987481	0.0891783518256825	0.0289378137656967	0.0131213357764155	0.0738426150219132	0	0	0.0118858337122188	0.03	0.214580863640269	0.995534357995826	Low level
TCGA-MP-A4TI-01A	TCGA-MP-A4TI-01A	0.015476796609278	0	0	0.0874226236374003	0	0.0808716134346767	0.0542854131570204	0.0441077006442086	0.061604792805069	0.0081001515319518	0.0263085856366256	0	0.00167340339361301	0.216245602089828	0.138626179375564	0.175576022405952	0.0145505873503513	0.0234380752191524	0.030206269596904	0	0	0.0215061831124051	0	0.649684338350746	0.773763988582352	High level
TCGA-05-4418-01A	TCGA-05-4418-01A	0.0224164892928378	0	0.0537822971900929	0.170903067784851	0	0	0.081507763526077	0.0212924514636382	0.015088721999703	0	0	0.0218514989888844	0	0.143942259633391	0.156059219733766	0.204791913364769	0.00309116418818474	0.0077654962778214	0.075064566393965	0	0	0.0224430901620191	0.005	0.376166176625967	0.930651385595676	High level
TCGA-MN-A4N4-01A	TCGA-MN-A4N4-01A	0.0693900432327004	0	0.0648678106407022	0.0764193936776715	0	0	0.00289305751828671	0.0410736531415674	0.0327325050892504	0	0	0.00143218370265139	0	0.524971278541038	0.0366594243666625	0.0904378244555366	0	0	0.053454100801662	0	0	0.00566872483227094	0	0.635497940087397	0.772303192194163	Low level
TCGA-55-8507-01A	TCGA-55-8507-01A	0.0588617752290557	0	0	0.0810181322799444	0	0.127999590416214	0	0	0.0510681326847243	0	0.0172345510191915	0.0425611325587946	0	0.264888912714953	0.0247993220336913	0.197018504196552	0	0	0.0451599595904013	0.0220381650039411	0	0.0673518222725362	0.025	0.228797906780715	1.01048557311004	High level
TCGA-86-8668-01A	TCGA-86-8668-01A	0.0843460117466383	0	0.0845410733996772	0.0560490377708789	0	0.09698998188704	0	0.0640638985221358	0.0303134219602482	0	0	0.0219277949861421	0	0.145597551714702	0.102805714321503	0.154216758723021	0.0476461988572544	0.00117097422210577	0.0936416846437708	0	0	0.0166898972448826	0.005	0.326294065139641	0.948077097675619	Low level
TCGA-05-5425-01A	TCGA-05-5425-01A	0.0963645067821539	0	0.0491944818939297	0.207180997979322	0	0	0.0860121375568932	0.0210455937009854	0.00920763764082378	0	0	0.012242159101139	0	0.0384947016736622	0.148233710277769	0.194136711442066	0.012504177650606	0.0157919748348145	0.0643871086386446	0	0	0.0452041008271905	0.005	0.396904426998314	0.918126542247689	High level
TCGA-49-4510-01A	TCGA-49-4510-01A	0.138257033014801	0	0.18811435961467	0.169421839943836	0	0.0126795439544559	0	0.049376652855228	0.0147968074271625	0	0.0014992969525887	0.0290103054623479	0.00668109531369301	0.0299962359203253	0.0415840646598703	0.192329420938182	0.0392312246144678	0.0195053631408497	0.047136573031816	0	0	0.0203801831557051	0.145	0.105206662208636	1.02705603959745	High level
TCGA-55-6979-01A	TCGA-55-6979-01A	0.0473663209792802	0	0.0449976037479999	0.107798806838158	0	0.042854318254915	0.0509589327453861	0.0554571073405462	0.0560309616739551	0	0	0.0142881773423939	0	0.185889030709667	0.152747581576545	0.156079444322448	0.0203162424703408	0	0.046471468527531	0	0	0.0187440034708326	0	0.616542352821737	0.799354182896456	Low level
TCGA-78-7158-01A	TCGA-78-7158-01A	0.0454183177743274	0	0.000651295994878155	0.0402424641881586	0	0.178122565104778	0	0.0211222574467748	0.0185651053453442	0	0	0.0287872144239534	0.0259616693275113	0.0205946339611154	0.0522055660896707	0.285407223311043	0.120808115449999	0.0533333261713016	0.0922493121493535	0	0	0.0165309332617902	0.07	0.162782932823074	1.02057758053937	High level
TCGA-44-6775-01C	TCGA-44-6775-01C	0.145255822545727	0	0.0946016458126372	0	0	0.19352020609052	0.0379930873613473	0.0190494255571441	0	0	0.0236901466715072	0	0.00410975707666163	0.0130938267005684	0.0250701618658227	0.15903817204786	0.0235199982528049	0.0678432902635678	0.138257090465371	0	0.0381036050484662	0.0168537642399947	0.03	0.209534452294926	0.98787826156364	High level
TCGA-97-8547-01A	TCGA-97-8547-01A	0.00764311471460001	0	0	0.00882584472909831	0	0.0133120514649692	0	0.0200829561655114	0.0534688171091019	0	0	0.0261918264656114	0.00820559843618467	0.491227949073783	0.0147978838361136	0.125561011477706	0.0626387936319536	0.076119754143944	0.0853684830183716	0	0	0.00655591573305077	0	0.537843125924748	0.848804901157012	Low level
TCGA-78-7153-01A	TCGA-78-7153-01A	0.108277819046284	0	0.110487608867971	0.203176883386071	0	0.032899089118892	0.00968460296055322	0.071157771848661	0.0301347140727432	0	0	0.0624713723851576	0.000154462073891313	0.0119688606800664	0.0505639161503888	0.186204157359291	0.0350925474082752	0.0098044384124975	0.073063435816684	0	0	0.00485832041257157	0.145	0.105035604348305	1.03729630839119	High level
TCGA-35-4122-01A	TCGA-35-4122-01A	0.00402840649821926	0	0.117227888583483	0.159525410294255	0	0.00126941398462684	0.0386253198867926	0.0517481297249623	0.00526188550398967	0.0373281923138586	0.00180683775159006	0	0	0.0108961560807091	0.0921057597949624	0.305152237490389	0.137275163744782	0	0.00102837690508364	0	0	0.0367208214422972	0	0.472509651750237	0.881154612183037	High level
TCGA-44-3918-01B	TCGA-44-3918-01B	0.0996726354249644	0	0.0641465565238058	0	0	0.240904463316991	0.0351376503551385	0.070125155237603	0	0	0.0395659727328041	0	0	0.0615836943348515	0.0803387002915372	0.13813507099801	0	0.115821480304196	0.0378784492269452	0	0	0.0166901712531537	0.005	0.29932515579556	0.960888784184512	Low level
TCGA-49-AARE-01A	TCGA-49-AARE-01A	0.164742183621704	0	0.0670543090569331	0.0957638053865102	0	0	0.0238091113264424	0.0450411940597674	0.0123122486223054	0	0.0164332583299171	0	0	0.301706457403006	0.144300565092254	0.0899606809778583	0	0	0.0388761861233017	0	0	0	0	0.477187960516307	0.878202148658702	Low level
TCGA-49-6761-01A	TCGA-49-6761-01A	0	0.0636446404656232	0	0.187432534094953	0	0	0.160569739264415	0.0441743804901355	0	0	0.0142423383964431	0.0480207904878968	0	0.131206524551678	0.125029945188248	0.187311480117656	0.0258756724963708	0	0.0124919544465806	0	0	0	0	0.470693009474997	0.881311801791825	High level
TCGA-91-7771-01A	TCGA-91-7771-01A	0.120871382764702	0	0.0202820601178402	0.139690992219238	0	0.185505055555907	0.0290702668100355	0.0347869696293098	0	0	0	0.0122668908815874	0.0108615873142853	0.0206040035717147	0.13212451756436	0.186496733216644	0.0305351936896648	0.00959511698607253	0.0510228343563001	0	0	0.0162863953223396	0	0.418424323926583	0.907827630079257	High level
TCGA-69-7980-01A	TCGA-69-7980-01A	0.0792251092666975	0	0.0144099907898989	0.185194988022284	0	0.0277020045675658	0.0133227406417017	0.0625835808010647	0.0579206389272904	0	0	0.0210012409277132	0.0149918130506971	0.042645997649701	0.194185536739115	0.162794645764994	0.011344633100693	0	0.0761858909813527	0	0	0.036491188769231	0	0.430766503960541	0.903888152405289	High level
TCGA-69-8253-01A	TCGA-69-8253-01A	0.0673873211567978	0	0.158704120634464	0.0743895413166735	0	0.150399321196847	0	0.0308323658043813	0.00662426985843196	0	0	0.0396471627338831	0	0.0783185256127327	0.0119179659551525	0.111005838176667	0.0733399361870947	0.0938692869813249	0.0596378110256438	0	0	0.0439265333599057	0.11	0.12661903529127	1.01964427212014	Low level
TCGA-95-7947-01A	TCGA-95-7947-01A	0.136534699562988	0	0	0.164400259087779	0	0.0515028366040285	0.00758055885610137	0.064255642201333	0.0323299784084703	0	0.0449799794547938	0	0	0.146166650980067	0.167074778433032	0.169333319585098	0.0158412968263092	0	0	0	0	0	0	0.433753524477288	0.90309494188823	High level
TCGA-62-8394-01A	TCGA-62-8394-01A	0.0913698799214318	0	0.0245972730080889	0.0594904847248577	0	0.0850539293638847	0	0.050697816058299	0.0494287731242098	0	0.0105548941896941	0	0	0.276132292842169	0.0849114810040582	0.201819531022404	0	0.0329018061090356	0.0188579991382126	0	0	0.0141838394936547	0.005	0.308447041245948	0.969993467896218	High level
TCGA-55-8616-01A	TCGA-55-8616-01A	0.304291918917997	0	0	0.152721066418226	0	0.0511996933365218	0	0.0192924701186794	0.0979739245277575	0	0	0	0.0239928378106004	0.0828396089215521	0.0426274111830276	0.135780643356726	0	0	0.0892804254089132	0	0	0	0.0600000000000001	0.171767884278928	1.02261937656735	Low level
TCGA-49-6743-01A	TCGA-49-6743-01A	0.108721106809141	0	0.103812909755834	0.114381947469329	0	0.0512429343599891	0.0629127154393992	0.0124361465136987	0.0176836458759728	0	0.0500677879254677	0	0	0.207763503198347	0.0935389716476752	0.139010954264264	0	0	0.0220809094035059	0	0	0.0163464673373765	0.005	0.279825417721957	0.971413991868816	Low level
TCGA-49-AAR4-01A	TCGA-49-AAR4-01A	0.0634275186916146	0	0.0538655578455172	0.392256916029662	0	0	0.048326232609296	0.0559776341077449	0.0284904744670404	0.085377537151992	0	0	0	0.0958339511173706	0.0389995883218302	0.11018386550305	0.00353531627685487	0	0	0.00966375965614681	0	0.0140616482218806	0	0.519534246903778	0.853495026690763	Low level
TCGA-38-4625-01A	TCGA-38-4625-01A	0.0822997238545694	0	0.0211698713273608	0.128114630892232	0	0	0.0418407978111722	0.0264070098661886	0	0.0017436143033373	0	0.00887111024095182	0	0.212715247584454	0.112932381849783	0.222617717987246	0	0.0625133639897709	0.0562617373787503	0	0	0.0225127929141834	0.005	0.313265979935171	0.965551416655346	High level
TCGA-05-4417-01A	TCGA-05-4417-01A	0.0578139399555561	0	0	0.12006284712552	0	0.118375709629474	0.0840897722963242	0.0385933840040562	0.0387859066731108	0	0	0.0181769820194581	0	0.148186712099462	0.0790789249425391	0.159935191483493	0.0316267745672458	0.0206336939642784	0.057021138525416	0	0	0.0276190227140672	0	0.431137259776735	0.901273581811113	High level
TCGA-50-5045-01A	TCGA-50-5045-01A	0	0.0915141840515937	0.0418628711903056	0.108260707705321	0	0.0164040588511692	0.00854273109986693	0.077785935829695	0.0201973054318658	0.0568763658996997	0	0.0374053162139681	0	0.020101523788751	0.0908270402192357	0.206910064955287	0.109431814497888	0.0257537854880067	0.0602590832434627	0	0	0.0278672115338844	0	0.494066125282425	0.872080778543471	High level
TCGA-97-A4M2-01A	TCGA-97-A4M2-01A	0.0807587978314924	0	0.0476150156887687	0.11547674021484	0	0.0384700035879858	0.0191608865756267	0.0337190095837084	0.0169063499480604	0	0.0325978627737961	0.01359181120849	0.0282786931393261	0.182804844120373	0.0170734567628496	0.198015847697154	0.0492843210915486	0.019786533653585	0.0902260186634322	0	0	0.0162338074589624	0	0.420286580400321	0.906673668958113	High level
TCGA-97-A4M3-01A	TCGA-97-A4M3-01A	0.173016977281418	0	0.0195851668933982	0.0737974376935587	0	0.175680624976593	0	0.0914899447042759	0.0175285032393102	0	0	0.0124494223375903	0.0268770963492787	0.0524200924199465	0.000148171539390988	0.219300185640708	0	0.0572182853431485	0	0.0705653251317008	0.00627939612106474	0.00364337032861649	0.54	0.0385750887658108	1.07305443300497	High level
TCGA-44-2668-01A	TCGA-44-2668-01A	0.043241298548861	0	0	0.0839028671498274	0	0.0470336046508166	0.101226304278887	0	0	0	0.0637188141445993	0	0	0.326838751411253	0.0740321108784327	0.0910815298161965	0	0.00777350989140843	0	0.112470256598766	0	0.0486809526309527	0	0.469220635439084	0.884657035953244	Low level
TCGA-71-8520-01A	TCGA-71-8520-01A	0.0446056604395448	0	0.016441248378264	0.0352030800507591	0	0.0570022647464619	0	0.0498721375004188	0.0504596468678072	0	0.0301840984520166	0	0	0.246467350748033	0.0515395031947371	0.173717349565245	0.0227581100114473	0.122729043775639	0.0593426930137112	0	0	0.0396778132559156	0.005	0.296742113894558	0.972699568134999	High level
TCGA-75-5125-01A	TCGA-75-5125-01A	0.0752598171072548	0	0.0502802721356379	0.151569316650862	0	0	0.0477541858045955	0.0641638034622046	0	0	0	0.0376258397637984	0.0129955952674848	0.0181772100927777	0.1199249398742	0.224042778798962	0.075487757642755	0.0294214478510114	0.0748435405437076	0	0	0.0184534950047479	0	0.544533171302012	0.846425222461514	High level
TCGA-49-4512-01A	TCGA-49-4512-01A	0.0731654640691913	0	0	0.0282722940078193	0	0.0345657877302868	0	0.0180321199802148	0.0498376372069491	0	0	0.0247251664227798	0.0334877316174449	0.161182561153267	0.0202948908474919	0.375227917877963	0.0885359178088948	0.028848265550187	0.0605904813121094	0	0	0.00323376441540098	0	0.457650144437423	0.889983088138176	High level
TCGA-86-7711-01A	TCGA-86-7711-01A	0.00879109330193696	0	0.0251360072468784	0.0649553369719114	0	0.0375218808190791	0.0147718163289903	0.00737308543701739	0.0203070607048934	0	0.0173638055974454	0	0	0.33276386200107	0.0545874587011369	0.134218336965812	0	0.0101298879162813	0	0.170570932729601	0	0.101509435277945	0	0.540182528553596	0.841650477892483	Low level
TCGA-44-2656-01B	TCGA-44-2656-01B	0.0872415249656718	0	0.0460439825739169	0.0640662680334296	0	0.190369228645875	0.0624803119933474	0.0375031710301732	0	0	0	0.0125590595672916	0.0063642043366729	0.033148747594394	0.0760356178136356	0.207672400131569	0.00629914402601457	0.0622639471150948	0.101897710721248	0	0.00605468145166602	0	0.01	0.273356418517793	0.969261593220136	High level
TCGA-L4-A4E6-01A	TCGA-L4-A4E6-01A	0.0529555108940774	0	0	0.0747945640362873	0	0.0798346258656691	0.00506296296356154	0.0301076710112906	0	0	0.013201690098778	0.00901581913871814	0.00269507267195317	0.224303921163932	0.0426730945227714	0.294934849307446	0.0787226172205191	0	0.0679978369846438	0	0	0.0236997641203529	0.02	0.239576407390571	1.00587456761146	High level
TCGA-49-AAR0-01A	TCGA-49-AAR0-01A	0.0947963578539696	0	0.0308218902425605	0.128139692029347	0	0.0672232634250821	0	0.0945242224452697	0.0863637224483194	0	0	0.0361960570322834	0.00380848930119579	0.100257260313713	0.0936321973031636	0.160960918292809	0.0374817860355975	0.000721917715411092	0.0532633148891293	0	0	0.0118089106721496	0.005	0.37417914279039	0.92813860972499	High level
TCGA-50-7109-01A	TCGA-50-7109-01A	0.115324317418604	0	0.149759734857109	0.190593122951705	0	0.0142485856922218	0.0421222712719421	0.0395131923494479	0.0267526932721688	0	0	0.0334829481954887	0.00997347686839768	0.0585783535943106	0.139478746380522	0.0995105934462778	0.0231107013550347	0	0.0497645505687332	0	0	0.00778671177803725	0.01	0.268630460523832	0.973991925865731	Low level
TCGA-L9-A50W-01A	TCGA-L9-A50W-01A	0.0834094543315649	0	0.103553974698187	0.0391621051760951	0	0.0925817679888659	0	0.0397446623061851	0.04544265784715	0	0	0.0495171195111161	0	0.0286044965625178	0.07893643049477	0.0792237143301152	0.215683903876632	0	0.129360780843881	0	0	0.0147789320329209	0.01	0.26638214171843	0.969105280973478	Low level
TCGA-55-8094-01A	TCGA-55-8094-01A	0.339741362220912	0	0.0343296953397302	0.113506950115268	0	0.0421107243358108	0	0.0168415843117879	0.00671934731768448	0	0	0.0291462543500765	0.00249224989959412	0.12269789244419	0	0.0310656938354305	0	0.112248322621	0.132521128586543	0	0.00788954638468719	0.00868924823728566	0.705	0.00965411986895169	1.08881089103427	Low level
TCGA-05-4430-01A	TCGA-05-4430-01A	0.0126668292770223	0	0.00541769036141847	0.0724190990418535	0	0.0158427909494629	0.0256753649143961	0.036352362999945	0.028612717714401	0.00328956159834551	0	0.00889142548663561	0	0.251830996810614	0.0744885575209417	0.196296255435295	0.116912002530638	0.0465069740380175	0.071232115870987	0	0	0.0335652554500267	0	0.565393220644308	0.825842816046179	High level
TCGA-91-A4BD-01A	TCGA-91-A4BD-01A	0.064099268549824	0	0.0184824619890604	0.0237367828341605	0	0.0843141014906207	0	0.0601361934972793	0.0205721198201585	0	0	0.0404512635065211	0.180405179813885	0.0188126479957169	0.0129921209485215	0.223988347719964	0.0303832871001996	0.0876702333235242	0.133955991410564	0	0	0	0.005	0.384621423702767	0.92245942791583	High level
TCGA-78-7149-01A	TCGA-78-7149-01A	0.141433334103008	0	0.256304833907882	0.140257165782198	0	0.0177887448871569	0	0.0728393878549784	0.0354832290518135	0	0.0122400643580533	0.021803418025477	0.0120000141077386	0.0656111124435416	0.0770374685182701	0.0798333256811887	0.0125194356151145	0.00510026609104789	0.0497481995725304	0	0	0	0.29	0.0746702519759386	1.03745994719964	Low level
TCGA-55-7724-01A	TCGA-55-7724-01A	0.0648511493038049	0	0	0	0	0.216914342374003	0.0180228864437255	0.0480026104851681	0	0.0204488205810882	0.00757983883942952	0	0	0.0882526224152334	0.100380953469075	0.197301852944306	0.0977925276835748	0.0198078821746974	0.0798043355205884	0	0.00194054363594955	0.0388996341293563	0	0.514918036605733	0.860248703435246	High level
TCGA-50-6593-01A	TCGA-50-6593-01A	0.0112611759331164	0.0313668694835036	0.00713736575540548	0.0295249739411687	0	0.0341208478644736	0.0114825555403101	0.0334386005146081	0.0199300757853012	0	0.00574465437201778	0	0.0155966393601517	0.335049285163385	0.0242343128640945	0.157794181073001	0.173773448297732	0.0173372465331846	0.043184104243631	0	0	0.049023663274915	0	0.490446405649187	0.873549079746458	High level
TCGA-86-8674-01A	TCGA-86-8674-01A	0.134900880421295	0	0.0880325689237513	0.0536063897674127	0	0	0	0.160638853319299	0.0309603454145227	0.00203134142032999	0	0.00985491758566208	0	0.308828937369554	0.0499771928420815	0.0391302632655324	0	0.0968830860655338	0.0251552236050266	0	0	0	0.15	0.103313151945209	1.05842974926382	Low level
TCGA-49-4505-01A	TCGA-49-4505-01A	0.0294357893761835	0	0.0253783229957498	0.153454927358911	0	0.0594559142774769	0.00615705322835381	0.0523317499068971	0.0367578677909491	0	0	0.0523571209238299	0.0216456675035049	0.0204984298058583	0.10014702520549	0.146556043049069	0.139126571640464	0.0709456409152879	0.0624437169122704	0	0	0.0233081591097038	0	0.418845961437159	0.907224002377789	Low level
TCGA-05-5420-01A	TCGA-05-5420-01A	0	0.0246677835338664	0.0838212285584105	0.097911891135257	0	0.0563014545337685	0.0468235872871355	0.0491918663801568	0	0	0.0105494048480112	0	0	0.145008779794083	0.170270383159705	0.201674484514202	0.0486379671552874	0	0.0344283646595869	0	0	0.0307128044405293	0	0.557629556302759	0.832859299408887	High level
TCGA-55-6983-01A	TCGA-55-6983-01A	0.115501660718764	0.10533635565357	0	0.14749091862688	0	0.0846528018708628	0	0.0579971239933617	0.0389985914100723	0.0432527376500251	0	0.0104426099721412	0	0.165170539457008	0.0320328916141742	0.133984642499024	0.00229956208305617	0.00960511811797071	0.0532344463330896	0	0	0	0.005	0.310432615630578	0.959665665583157	Low level
TCGA-44-8119-01A	TCGA-44-8119-01A	0.0712636855907071	0	0.0977253222359162	0.0949981606256271	0	0	0.0431055504744558	0.0400503695006187	0	0	0.0426113789027169	0	0	0.302435475952871	0.0545065423795974	0.21904584618916	0	0	0	0.00761394948501758	0	0.0266437186633118	0.005	0.297959212912581	0.975568794706687	High level
TCGA-55-7994-01A	TCGA-55-7994-01A	0.0646662413186843	0	0	0.184371672184266	0	0	0.0654507123596661	0.0444841285455199	0.0378927961578253	0.00682440031169796	0.0519355296243114	0	0	0.132187140001128	0.132322611171229	0.183878285764158	0.0147238825917451	0.0265511444183586	0.0512072378993354	0	0	0.00350421765207454	0	0.454973153436042	0.889668776921314	High level
TCGA-55-8508-01A	TCGA-55-8508-01A	0.207418313352804	0	0.249904147669601	0.0507193789561641	0	0.0121855592600442	0.0134941010129155	0.0125124373713712	0.0328673572971643	0	0.0256611003191026	0	0	0.255525400891034	0.00958491454484171	0.0652816914324009	0	0	0	0.023501853963852	0	0.0413437439287052	0.005	0.311664409317321	0.956440994060439	Low level
TCGA-73-7499-01A	TCGA-73-7499-01A	0.0201972489987394	0	0.0329509756754129	0.270011407206933	0	0	0.0516063223879148	0.0624552450600248	0.0162143049529108	0.0178538905231106	0	0.0415297600296273	0.0092550059477626	0.111979511784028	0.155343027552178	0.0957284480697682	0.0567980292553938	0	0.0580768225561959	0	0	0	0	0.564590970271413	0.828071082730265	Low level
TCGA-50-5933-01A	TCGA-50-5933-01A	0.0294566380864803	0	0	0.0545561206198501	0	0.099452525141205	0.018914811153573	0.00874738857509953	0.00518582630875222	0	0.0122998253125931	0	0	0.284574204577328	0.0806625092708786	0.341278979145199	0	0	0.0138295789944849	0	0	0.0510415928145574	0	0.481705306273404	0.880546308606034	High level
TCGA-NJ-A4YI-01A	TCGA-NJ-A4YI-01A	0.0128543169963776	0.0053982970021504	0.0138631911828156	0.0265119319312967	0	0.0890944138653059	0	0.0453739987820494	0.0340700986282182	0	0.0106069893553226	0.0115716867937611	0.0387728151276301	0.116141134050689	0.00972480924536299	0.333769283389355	0.119678088368673	0.0118714682963614	0.0370174873245111	0	0	0.0836799896601191	0.03	0.210981768087144	1.01685289155016	High level
TCGA-55-7573-01A	TCGA-55-7573-01A	0.137430255818008	0	0.0491372522090911	0.0935962025340263	0	0.0946073872719518	0	0.0629410771915245	0.0428935175688154	0	0	0.0319082784791585	0.00198131433786708	0.045291967097332	0.0840073652036621	0.0545069229736914	0.169549814104575	0.0254926210175867	0.081450304489851	0	0	0.0252057197028591	0.005	0.346340318412573	0.938505451227978	Low level
TCGA-91-A4BC-01A	TCGA-91-A4BC-01A	0.0418744994707159	0	0.0804382452240476	0.428548141935121	0	0	0.142746905000522	0.0364024090213326	0.0115497939631171	0.0176642024329021	0	0.00457493139556911	0	0.0327030844888665	0.0418685833353184	0.0768730235807261	0.0110720819933258	0	0.0652714653277501	0	0	0.00841263283068507	0	0.495199313577122	0.867976518427014	Low level
TCGA-78-7220-01A	TCGA-78-7220-01A	0.107133844681539	0	0.0193029440900738	0.237712131560489	0	0	0.0546092827894069	0.130928404675681	0.00244513363181136	0	0	0.0367591357558611	0	0.0823544813116079	0.0676590598139821	0.128877124250107	0.0459695747663557	0	0.060646395383464	0	0	0.0256024872896216	0.085	0.152587410163311	1.02592314663366	Low level
TCGA-05-4382-01A	TCGA-05-4382-01A	0.0551096848516331	0	0.09573089050202	0.0460731567386117	0	0.0274015059183609	0.0520108455247343	0.0243041050507488	0.0199963904536693	0	0.00778342851164888	0	0	0.179001028968166	0.0620956879042418	0.354509047654921	0	0	0.0172466681071801	0	0	0.0587375598140652	0	0.450313663354579	0.893019386540235	High level
TCGA-86-8278-01A	TCGA-86-8278-01A	0.0285912681669502	0	0.086667293473279	0.0822427318200462	0	0.203603793850434	0.0162311833178847	0.0183786657085348	0.00265223982609949	0	0.00635683835001123	0.0261462577386661	0.00353631012571106	0.0575092378930505	0.0791580016719022	0.162145573818367	0.106512642361681	0.0191288055993779	0.0810351463543447	0	0	0.0201040099236604	0.005	0.282015934311217	0.965276978495805	High level
TCGA-NJ-A55R-01A	TCGA-NJ-A55R-01A	0.214888334436281	0	0.145949948278306	0.0276470010951568	0	0.0572368115437136	0	0.0491655980676596	0.0222741247127164	0	0	0.0374114456507141	0	0.272392932507633	0.0113669097718392	0.0804604786574694	0	0.00246286590080293	0.0615797674643861	0	0	0.0171637819133226	0.025	0.223346468546354	0.997262606134743	Low level
TCGA-91-8496-01A	TCGA-91-8496-01A	0.0171019071141105	0	0	0.0959433285429619	0	0.0539136660787705	0	0.00727495452839401	0.0129725665177429	0	0.0130796827323505	0.00899906965805893	0.04241786256757	0.144609616349044	0.0111931365786506	0.273213792240887	0.0935371945956349	0.0266564567851185	0.126990849426891	0	0.00961915172735571	0.0624767645564586	0	0.41687607343504	0.909667031869973	High level
TCGA-MP-A4TJ-01A	TCGA-MP-A4TJ-01A	0.0530712422174184	0	0.0356184624201758	0.136677494483184	0	0.121264944746957	0.119100412879281	0.0530070110985631	0.028352077956709	0	0.0265586175105513	0	0	0.147371900716928	0.111465564164483	0.0826155615520233	0.0225689175919027	0	0.0429487798747063	0	0	0.0193790127871174	0	0.473646104515755	0.8803492034715	Low level
TCGA-69-7765-01A	TCGA-69-7765-01A	0.070858604572529	0	0.0836859847701007	0.093150609627352	0	0.0853744602720036	0.0332925654141434	0.0338058132675226	0	0	0.0280602305269652	0	0	0.104635284584006	0.0884531790457039	0.0751503012419109	0.186036231289838	0.0487941237995586	0.0449986993635852	0	0	0.0237039122247804	0.005	0.383037818767898	0.923036732811392	Low level
TCGA-64-5775-01A	TCGA-64-5775-01A	0.06764470940989	0	0	0.040590969855975	0	0.188334165079617	0	0	0.0168741748241564	0	0	0.0538412210774239	0.00710510109602566	0.299523335722035	0.0274387018801835	0.258514616129065	0	0	0	0.0252220663282602	0	0.0149109385973687	0.09	0.142889968295621	1.06677473770263	High level
TCGA-44-7661-01A	TCGA-44-7661-01A	0.0471364452092964	0	0	0.0657357497744519	0	0.117976278732867	0.0901939099901582	0	0.0129381521802593	0	0.0118910131650455	0.0323141112176873	0.0287370649553806	0.0361734299011647	0.0768224449978041	0.177544142851441	0.052129622320863	0.144554788386874	0.0824074521620163	0	0	0.0234453941546904	0.005	0.378390329136461	0.926172037264535	High level
TCGA-49-4486-01A	TCGA-49-4486-01A	0.120498426653622	0	0.298870306863214	0.00308181947664488	0	0.138388842246882	0	0.0836814421075264	0	0.00954587930575011	0	0.0352357662470175	0.00612767515348607	0.00314604373942539	0.0610230792900441	0.131005591331022	0.0359728948143078	0.0209589739024437	0.0431501402758463	0	0.00686011032028996	0.0024530082724771	0.29	0.0735590228656868	1.03163758450746	Low level
TCGA-05-4427-01A	TCGA-05-4427-01A	0.067284368244846	0	0.0301304059322282	0.131621396682344	0	0.0104705589851377	0.0753931490695447	0.0317348547681874	0.00877727604943472	0	0	0.0133840266816198	0.0327755969201568	0.0477244348894864	0.0904643235900941	0.166964025187706	0.162603842813369	0.0476413121626449	0.0655536403167565	0	0	0.0174767877064432	0.005	0.3182628542903	0.951475906444897	High level
TCGA-MP-A4TE-01A	TCGA-MP-A4TE-01A	0.170405210271904	0	0.160014289517442	0.131509324896752	0	0	0.0029877758999685	0.0600372137870877	0.0495019222602198	0	0	0.0405379174346717	0	0.146951859397453	0	0.0914335679352912	0	0.0178103265309847	0.0214770944214418	0	0	0.107333497646784	0.58	0.0323160613986952	1.06599570903853	Low level
TCGA-38-7271-01A	TCGA-38-7271-01A	0.033722791223505	0.141221760530305	0	0.180655712065914	0	0.080404979593407	0.0284802670380672	0	0.0893024077425195	0.0150255801627838	0	0.0143547780372593	0	0.12956568343772	0.0434656323653484	0.146696031816686	0.0154093454865838	0.0256051030982107	0.0560899274016905	0	0	0	0.005	0.334533454548774	0.946560494043358	Low level
TCGA-62-8399-01A	TCGA-62-8399-01A	0.0956346605566324	0	0.068900567280526	0.125759214233919	0	0.157521796910509	0.0229550676999014	0.0203492029467351	0	0	0.0063278689908566	0.00724715899900531	0.0322018229988428	0.088787755455571	0.0693773573505065	0.133784581518776	0	0.0376225840500936	0.0870500785156944	0	0	0.0464802824924306	0.47	0.051959232784694	1.05619844564622	Low level
TCGA-49-AAR2-01A	TCGA-49-AAR2-01A	0.0848508743501327	0	0.18220034874449	0.1330986350293	0	0.0430022333946511	0.00299101687097004	0.0423185873008357	0.0772718503469327	0	0	0.0824322924384866	0.0106501857518172	0.158219774149313	0.0649929760880266	0.0936984942797307	0	0	0.0242727312553139	0	0	0	0.055	0.178140462970456	1.0104104298317	Low level
TCGA-86-7953-01A	TCGA-86-7953-01A	0.0294703462999246	0	0	0.0896450321663272	0	0.204319332858634	0.0567261859513249	0.0409845717679827	0.0321932165215534	0	0.0324693673057473	0	0.0723980830927868	0.0614955110786461	0.036588610751654	0.198989559713704	0.0523401926458267	0.0244024294163271	0	0.0317670404727767	0	0.0362105199567841	0.005	0.340024424736491	0.944007284538603	High level
TCGA-69-8254-01A	TCGA-69-8254-01A	0.198582543888242	0	0.0336302804327195	0.0847398224848901	0	0.03125347925931	0.00386345196838896	0.0316203576040576	0.00775230869373311	0.0635877524568607	0	0.00477641232002969	0	0.0269321426849017	0.113420025417031	0.233604139857475	0.0430113391683648	0.0128871580214647	0.110338785742531	0	0	0	0.03	0.212636304054793	0.999484425987707	High level
TCGA-86-8055-01A	TCGA-86-8055-01A	0.0846118998758096	0	0.0702755423237698	0.0377466906187297	0	0.0873496122673814	0.0412799430415721	0.0116071048359047	0.0192202065703311	0	0.00384669794270534	0	0	0.231415113012953	0.0919898116799696	0.167129625660643	0.0410570161647435	0.0303199018341496	0.037863347390586	0	0	0.0442874867807517	0	0.404998446314231	0.915269858111164	High level
TCGA-55-5899-01A	TCGA-55-5899-01A	0.0814194274570609	0	0.0511645497016926	0.115661561504273	0	0.0237924238171608	0.0264440967536934	0.04010994871669	0.00700084427865824	0.00485452059912907	0	0.0053480794930872	0	0.347951866608297	0.0646067897150921	0.206630054699813	0.00145240960032181	0	0.023563427055031	0	0	0	0.005	0.335211120307285	0.961845602825071	High level
TCGA-78-8655-01A	TCGA-78-8655-01A	0.0294884273909687	0	0.0105053600368612	0.12772506376265	0	0.033710668227554	0.0197146285223396	0.0231043662002758	0.0484046392936675	0	0	0.00832460849868733	0.00998417157744693	0.287873083176012	0.0876254863991049	0.219755618353377	0.0260926092815408	0	0.0605902569191808	0	0	0.00710101236033277	0	0.468482229496825	0.883787631110552	High level
TCGA-05-4420-01A	TCGA-05-4420-01A	0.15023025309711	0	0.113734347391353	0.083884331914891	0	0.139136934331755	0	0.0166524538693997	0.0113381909011892	0	0.0305430722308254	0	0	0.0547310651040126	0.0103276369973394	0.171468522125114	0.0159248480791809	0.0226247381329483	0	0.00653305643297397	0	0.172870549391906	0.18	0.098091162130207	1.04683285802191	High level
TCGA-49-AARN-01A	TCGA-49-AARN-01A	0.0995901885361715	0.0338900309419777	0.08822422060876	0.0795388032867241	0	0.0728412859796161	0	0.0555853554547185	0.120305897528976	0	0	0.0550529534141483	0	0.0867470556498302	0.0554991190089644	0.0542334096785747	0.105672806043777	0.00724255110127665	0.0681434177848837	0	0	0.0174329049816007	0.01	0.269930863388589	0.96945254524463	Low level
TCGA-49-6745-01A	TCGA-49-6745-01A	0.0478529887066589	0	0.00698854959552418	0.147083359730257	0	0.029404160968659	0.0509441117929706	0.0399719288185031	0.00852858497017723	0	0	0.00872623015283514	0.0271158447653862	0.0789741382720307	0.14572578214023	0.153981451026511	0.0659645315398609	0.0654719798881416	0.0847725438724453	0	0	0.0384938137598096	0	0.420103619045778	0.907299776813893	Low level
TCGA-55-8505-01A	TCGA-55-8505-01A	0.130404671226972	0	0.0514209946700964	0	0	0.0781186307578381	0	0.00773080790594801	0.043600156875611	0	0	0.0188040623435683	0	0.470701250700344	0.0261903443316593	0.108238529465558	0	0	0.0408177591566108	0	0	0.0239727925657947	0	0.43297933831812	0.914320438747228	Low level
TCGA-99-8028-01A	TCGA-99-8028-01A	0	0.025034531304208	0.0104052562238173	0.191044948119893	0	0.00843458173074616	0.0874443576370885	0.0507829035607328	0.0247676125232238	0	0	0.0166455509702039	0	0.203157253607624	0.118507108884224	0.167427176493621	0.0154166406828984	0	0.0543455708451807	0	0	0.0265865074165383	0	0.582925415969473	0.818665326823545	High level
TCGA-38-6178-01A	TCGA-38-6178-01A	0.126170554557413	0	0.100986275826535	0	0	0.210826238209014	0	0.00915888602188846	0.0275008293846067	0	0.00196607617114268	0.00783469607560124	0.000691732207571455	0.0840247866433625	0.0683320965656539	0.16341934147728	0.0120387482267424	0.039064396635076	0.138391487503092	0	0	0.00959385449502138	0.025	0.231554323907107	0.983579472735628	High level
TCGA-55-6987-01A	TCGA-55-6987-01A	0.0633884071894255	0.00378807107313021	0.0376010959728056	0.235919352687347	0	0	0.142063429938979	0.0281191614873076	0.012000519922655	0	0.0710690766704779	0	0.00957826184706377	0.150048349223644	0.12699434244443	0.0659733329331031	0.00549162741006154	0	0.0386402379427717	0	0	0.00932473325679864	0	0.479121037450967	0.876803264615263	Low level
TCGA-49-4494-01A	TCGA-49-4494-01A	0.0588529202447069	0	0	0.167484705371087	0	0	0.0390942924011048	0.0681347580802759	0.00897348946040465	0.0436555898370056	0	0.0119063616474918	0	0.129646698415613	0.0873177163133789	0.180758079928143	0.120767426561767	0.0112220875448494	0.0482039432494047	0	0	0.0239819309447686	0	0.435234585280606	0.899344772908896	High level
TCGA-55-6543-01A	TCGA-55-6543-01A	0.0521919199597408	0	0.0684507681782547	0.0638182354692037	0	0.0506575814353443	0.0197693074027182	0.000601861198737807	0.0148146391001923	0	0.00107241683640586	0	0.000547531075824507	0.107756860623781	0.0647880349204649	0.42148379942998	0.0143493507906044	0.0120974327163556	0.0345624764987632	0	0	0.0730377843636284	0.005	0.337094043170323	0.954539265152513	High level
TCGA-64-1678-01A	TCGA-64-1678-01A	0.057561486612524	0	0.230980228184937	0.179476770936198	0	0.014142172466895	0.181496601677125	0.0254350785656165	0.0328920932277903	0	0.0190396144284098	0	0	0.0282773733414231	0.00827608252114626	0.158138892343291	0	0.0268345290237489	0.00534919292486961	0	0	0.0320998837460246	0.41	0.0579065184243611	1.04165930309194	High level
TCGA-91-6835-01A	TCGA-91-6835-01A	0.0863492882305836	0	0	0.147086372193306	0	0.0834254244603335	0.0154606504208685	0.0638415409924421	0.0352723546846499	0.0317516727804218	0	0	0	0.234767348897307	0.0913963917044565	0.120332013966388	0.0393621905549267	0	0.0457165683448683	0	0	0.00523818276944714	0	0.601487188481053	0.808255327113427	Low level
TCGA-S2-AA1A-01A	TCGA-S2-AA1A-01A	0.145200335139409	0	0.0616200319263497	0.0869979373103322	0	0.188274929339596	0	0.0254369089927677	0.0489074477484261	0	0	0.0579373640291198	0	0.106987705209202	0.0820634850970999	0.0749039304474181	0.0419437702645304	0	0.0797261544957482	0	0	0	0	0.469349683260617	0.883246690612353	Low level
TCGA-69-7761-01A	TCGA-69-7761-01A	0.0478740605391332	0	0.170931088854044	0.167728795490857	0	0.0907950386299596	0.0783372005859697	0	0.0260971135551988	0	0	0	0	0.133207376217824	0.0983752448013473	0.0897070670151481	0.0263102665390274	0.000851588221143213	0.0497006691744543	0	0	0.0200844903758935	0	0.44404125253329	0.897045515590969	Low level
TCGA-86-8672-01A	TCGA-86-8672-01A	0.0134569344702474	0	0.0830001951418876	0.257937478794273	0	0	0.094231230206406	0.0472250865561442	0.0568505419330725	0	0.0289987635272306	0.00474681010457094	0.00638278330250918	0.133127762479286	0.0648371927633949	0.173102964521008	0.013741554751192	0	0.0142108857527427	0	0	0.00814981569603444	0	0.437185965911066	0.898434165948645	High level
TCGA-44-5644-01A	TCGA-44-5644-01A	0.125354657285385	0	0.137840657880168	0.167483935473019	0	0	0.0632940217934132	0.0446755102155835	0.00590930647330307	0	0.0378763478524496	0	0	0.176445328221678	0.0215281723690771	0.120430001651665	0	0.024395870426071	0	0.0264096879954842	0	0.0483565023627021	0.565	0.0357068309559944	1.06421080363286	Low level
TCGA-49-4506-01A	TCGA-49-4506-01A	0.0519210500964392	0	0	0.389226169790447	0	0	0.102256949425972	0.0547168745081353	0	0	0.0132944257055857	0	0	0.0878121332624602	0.10360949080798	0.125437311173001	0.047368927340292	0	0	0	0.000702254932582974	0.0236544129571051	0.025	0.226396088050882	1.01001529432898	Low level
TCGA-MP-A4SV-01A	TCGA-MP-A4SV-01A	0.0746091719484391	0	0.0234569138566743	0.15504621541007	0	0.0807403546992187	0.0460401224560296	0.0341219740871627	0.0811095243091945	0	0.0372311575633933	0	0	0.116404342297363	0.195438605269572	0.0879378963651599	0.0061620113831059	0.0133492250598988	0.0378497739314716	0	0	0.0105027113632471	0	0.415376822745059	0.913503552723461	Low level
TCGA-53-7626-01A	TCGA-53-7626-01A	0.102976490274025	0	0.0165655029770371	0.14258557714921	0	0.138751556896983	0.0327437940912819	0.0287937432998772	0.0299718828816121	0	0.0131496518285174	0	0.0170270576164234	0.119344685329225	0.11949187149492	0.131051796872908	0.0458624126799718	0	0.0421516327739478	0	0	0.0195323438340609	0.005	0.332967542640921	0.948385195355527	Low level
TCGA-MN-A4N1-01A	TCGA-MN-A4N1-01A	0.165797443369145	0	0	0.0256333874514697	0	0.0384938622746932	0	0.0374131981608913	0.116984097282821	0.00133662831805791	0	0	0	0.380628976879874	0.0101197867207158	0.185392237236984	0.0119540541691245	0.0108683207147288	0	0.00106307039781694	0	0.0143149370236778	0.025	0.22054602977827	1.03277133094864	High level
TCGA-35-4123-01A	TCGA-35-4123-01A	0.00904056061826223	0	0.00256921563026561	0.397353288158258	0	0	0.0539419322190294	0.0586655365122626	0.0338469699271146	0	0	0.00612581870446682	0	0.152496233809173	0.0626867085827131	0.203443655716121	0.01187114016348	0	0	0.00397584927442451	0	0.00398309068442955	0	0.479895200119627	0.876959196873036	High level
TCGA-55-8621-01A	TCGA-55-8621-01A	0.0804837902762786	0	0.0151502281436766	0.0855117979823371	0	0.120823794733441	0	0.00762389507246839	0	0	0.0238052826838335	0.0433194384295331	0.0323951587382671	0.0566032633539277	0.114839394526069	0.20876867374204	0.0718202525671413	0.00725586306387544	0.0988906824097068	0	0	0.0327084842774047	0.005	0.321501328473303	0.952470841634335	High level
TCGA-69-A59K-01A	TCGA-69-A59K-01A	0.0747792241434675	0	0.203197464781304	0.16470285797517	0	0.00449024924286628	0.090654344092761	0.0307971012321975	0.00176719984540073	0	0.0135644651774161	0	0.00918203505829513	0.0198196721774896	0.0840999809432459	0.168335709945317	0.0494156929116552	0.0164362454630277	0.0451207635082914	0	0	0.0236369935020948	0.14	0.107473335933325	1.02376001620405	High level
TCGA-49-4501-01A	TCGA-49-4501-01A	0.13276521096803	0	0.0411562755094118	0.108789982588326	0	0.0925578946573077	0.00457383643056489	0.0172545224175554	0.0556344707106607	0.0383201984256959	0	0.046631826715606	0.01224802583371	0.0185418225636846	0.0531567627307368	0.173263214318526	0.0484683616755419	0.0350308832771714	0.101171423723376	0	0	0.0204352874540954	0.005	0.29413600847454	0.960675467851151	High level
TCGA-44-2655-01A	TCGA-44-2655-01A	0.118610490714334	0	0.0773275952219479	0.0363884990030023	0	0.190511273008128	0.0169250424272149	0.0452805018951258	0.0176488651433974	0	0	0	0.00315395375564257	0	0.0295046620510813	0.207391182369942	0.173970503870423	0.0277892404701877	0.0378664257817817	0	0	0.0176317642877908	0.005	0.285884304576231	0.963515527929666	High level
TCGA-05-4434-01A	TCGA-05-4434-01A	0.114856401695023	0	0	0.068750884464851	0	0.1070833551958	0.0418847611604534	0	0.0241690425574386	0	0.0262858912617383	0	0	0.1452819907755	0.167615990031486	0.20587476436648	0.0313928620824094	0	0.0556722103656247	0	0	0.0111318460431962	0	0.486934559621316	0.872459131397046	High level
TCGA-78-7148-01A	TCGA-78-7148-01A	0.14746178227326	0	0.0580980134290557	0.188578677677228	0	0.0190719845971836	0.00183540821505669	0.0434418640209353	0.031795766101861	0	0	0.0601089398515133	0	0.0450132962147939	0.0906306615167255	0.137589167632916	0.0574681963705175	0.00840918709538923	0.0955695206432008	0	0.00167004662606585	0.0132574877342989	0.05	0.181368741376624	1.0097462477043	Low level
TCGA-44-6145-01A	TCGA-44-6145-01A	0.102951041331323	0	0.0791816812262038	0.270345363176087	0	0	0.0809805796452628	0.0156962545057945	0.0250677700777553	0	0.00139124892547201	0.0186196955705693	0.000844101787755933	0.0537981071256214	0.107914587589614	0.0958016975293225	0.015934045042152	0.037642584449808	0.0503990770515389	0	0	0.0434321649657201	0	0.446697301243097	0.89378420801463	Low level
TCGA-55-8615-01A	TCGA-55-8615-01A	0.183130910691802	0	0.0163234764557655	0	0	0.113680784390711	0	0.019767858038623	0.0720922658792011	0.00461678469185879	0	0.0382652752896586	0	0.426819878308481	0	0.121159946986436	0	0.00414281926746325	0	0	0	0	0.07	0.160321677366321	1.06813764581048	Low level
TCGA-38-4626-01A	TCGA-38-4626-01A	0.0655959506366993	0	0.0282569071104725	0.0479997550708619	0	0.148049949147208	0	0	0	0	0.00389386678594563	0.0493636090688107	0.0339431937459199	0.15041721372273	0.00377619487329241	0.271099422067352	0.00635962161816431	0.0433663541049135	0.0750866355277123	0	0	0.0727913265199176	0.01	0.272271225794017	0.978998078781091	High level
TCGA-50-5930-01A	TCGA-50-5930-01A	0.134184969247713	0	0.131613668905042	0.154344764919186	0	0	0.0307976633757565	0.0288532221148924	0.0115081031817088	0.00355848029148511	0	0.00228019438627708	0	0.282278397364694	0.0861309964665544	0.106517400605902	0	0	0.026544040154129	0	0	0.00138809898666021	0.005	0.375735080542538	0.929483141397404	Low level
TCGA-55-6981-01A	TCGA-55-6981-01A	0.173955357872252	0	0.0266627039235873	0	0	0.158106038021703	0	0.0624524941521189	0.0114681824610711	0.00352107116958639	0	0.0106443629425267	0.00897347372498949	0.128791271866689	0	0.119113642792373	0.1212850082382	0.0363123768873122	0.114861862054682	0	0	0.0238521538929098	0.02	0.253252119600235	0.978210455948488	Low level
TCGA-62-A46R-01A	TCGA-62-A46R-01A	0.0583144815842296	0	0	0.0537713112438137	0	0.161782920154399	0.00610621389682321	0.0351529252227726	0.0401040096351632	0	0	0.0345769371471668	0.063309962141773	0.0238948374286218	0.0297515514784728	0.175379866120079	0.0642550795406811	0.0955659012173454	0.148720781541637	0	0	0.00931322164702155	0.035	0.201973220378415	0.997185428734676	High level
TCGA-95-8039-01A	TCGA-95-8039-01A	0.0161666583162901	0.00829590617154366	0	0.0425104047258695	0	0.164614445325001	0.00763878896646658	0.031770249417605	0.0806219636917577	0	0	0.0300120763030576	0.0179518987707789	0	0.0504346292633415	0.148474550551322	0.206944217683024	0.0874948106609579	0.0847295304420192	0	0	0.0223398697109662	0	0.461214582412638	0.887218362190243	Low level
TCGA-97-7554-01A	TCGA-97-7554-01A	0.105326408932415	0	0.103878941292606	0.0553674344599535	0	0.0585408425124473	0.0214660431873816	0.0262201939583306	0.0176030504621234	0.00595316985871758	0	0.00505985673300596	0	0.218106704519681	0.0914522930404732	0.180447672229911	0.00149611147105651	0.0449474553605981	0.0541168836590678	0	0	0.0100169383222314	0.005	0.335935461404976	0.94762281721189	High level
TCGA-67-6216-01A	TCGA-67-6216-01A	0.0213377818961062	0.0709358462503483	0.0119966916326295	0.106316152193048	0	0.116604054538448	0	0.0219296438660387	0.0401891976233309	0	0	0.0423704190946243	0.0322580004101996	0	0.040170253535765	0.158467968642767	0.196910998896913	0.0334579707781356	0.0685834541649126	0	0	0.038471566476734	0.005	0.294511543676276	0.961070342102144	High level
TCGA-MN-A4N5-01A	TCGA-MN-A4N5-01A	0.0450498388091233	0	0.0238553347543369	0.251784690757278	0	0	0.00377368071704651	0.124549101102789	0.00759304756250257	0	0	0.0667109956049636	0	0.137239520039998	0.160041333024499	0.168201239055817	0	0	0.011201218571646	0	0	0	0.02	0.240277952514799	1.00975721968274	High level
TCGA-93-8067-01A	TCGA-93-8067-01A	0.112024113439336	0	0	0.0720449472337259	0	0.0125668634805002	0.0246642638696645	0.0589856567732501	0.0230169018343388	0	0.0240148694544648	0.035299285534225	0	0.180188707325114	0.100967367036047	0.171902729881921	0.0696141125945478	0.042964504650531	0.0566048305754906	0	0	0.0151408463168439	0.01	0.275845208322875	0.977719977236623	High level
TCGA-97-8176-01A	TCGA-97-8176-01A	0.0837963551125499	0	0.0598640410342269	0.0815052178896873	0	0.0472801901034715	0	0	0	0	0	0.0181613130859335	0.00827202789031906	0.204220870008181	0.0264617787907661	0.289245310651993	0.0104162867901745	0.00714752532383102	0.0816683334198226	0	0	0.0819607498990434	0.005	0.333158864229104	0.954161418950358	High level
TCGA-55-A493-01A	TCGA-55-A493-01A	0.0256409917011876	0.000260874065571827	0	0.123407557423686	0	0.172317517381229	0.109222640090696	0.0139530200244373	0.0207106903899992	0	0.0552737820661624	0	0	0.117703867635124	0.118078172089259	0.165541784467902	0.0581487061318525	0	0.00183736161198564	0	0	0.0179030349209077	0	0.473715723837737	0.879666784398836	High level
TCGA-62-A46S-01A	TCGA-62-A46S-01A	0.124044168158043	0	0.116981665610101	0.101260309096726	0	0.0917597830131279	0.0157442635186684	0.0155627135769088	0.0442304117560994	0	0	0.0138187659533532	0.0155219904316249	0.0441833558376209	0.0965225364574652	0.140609162085979	0.0913625895124734	0	0.0600344832238285	0	0	0.0283638017679789	0.07	0.164040102889735	1.00923572354709	Low level
TCGA-55-6968-01A	TCGA-55-6968-01A	0.0527886969068799	0	0.0746994593421033	0.115652740679396	0	0.0026791255816451	0.0475936517131378	0.0414793584092059	0.0322861453540872	0.0172868845586267	0	0.00435772204381764	0	0.343371581055513	0.138918040593465	0.116256659819534	0.00383986227415319	0	0.00879007166843495	0	0	0	0	0.55553111019996	0.83090857496463	Low level
TCGA-44-6147-01A	TCGA-44-6147-01A	0.0797997003808607	0.0314352895071991	0.0401101251142795	0.0716996333903624	0	0.0928194771126738	0.044109998651506	0.0167873138838577	0.000148392488499456	0.0180150353833094	0	0	0	0.259064502298328	0.0651641812457238	0.105713580058669	0	0.0552320933010284	0.110141926909662	0	0	0.0097587502740408	0.005	0.334121725038106	0.948208984930946	Low level
TCGA-55-8514-01A	TCGA-55-8514-01A	0.101532201171239	0	0.00198707883473627	0.0390677778461518	0	0.082325150681766	0	0.0807215751096307	0.0165764562703436	0	0	0.0263813161012863	0.0465818182998166	0.0641277372129371	0.0620865908657468	0.271641177543252	0.0111987911490894	0.0792389966805921	0.0702597016814419	0	0	0.0462736305519709	0.05	0.182578296846716	1.01348431493004	High level
TCGA-55-7911-01A	TCGA-55-7911-01A	0.0579619776797298	0	0	0.195744326929977	0	0	0.140709989486788	0.0937015008283536	0.00232383771822981	0	0.0325196425493342	0	0.0125122461568181	0	0.0717085146269901	0.169406932269356	0	0.196446282361713	0.0176552082351533	0	0	0.00930954115755719	0	0.481153332840109	0.875770220251885	High level
TCGA-35-3615-01A	TCGA-35-3615-01A	0.0861100342457265	0	0.0973444320993462	0.0766275982330364	0	0.02872852919747	0.024177986319779	0.0305375258255769	0.0192190077154775	0	9.15115115040358e-05	0.00150887679393012	0	0.152773115406459	0.0639068009351586	0.247878339320244	0.0327721406357647	0.0637928779561235	0.0493282340235622	0	0	0.0252029897808414	0.005	0.35428785156043	0.937622359094083	High level
TCGA-73-4658-01A	TCGA-73-4658-01A	0.0893342518812507	0	0	0.0752848293116083	0	0.102601073751721	0.0208937314657875	0.0682944690769731	0.0158237060455093	0.000634316882651153	0	0.00638398224486599	0.00867211288580228	0	0.0868262449041353	0.216634005319294	0.255823303221061	0.0205511125727904	0.00379880498570631	0	0	0.028444055450844	0	0.462603533132231	0.885608139699064	High level
TCGA-44-6778-01A	TCGA-44-6778-01A	0.0732987704461985	0	0.00710172122208507	0.107746709274078	0	0.131286171828417	0.0789724357441276	0.0766188979221373	0	0	0.0227191182814931	0	0	0.138413860553119	0.144155116590278	0.155554483921641	0.037511071989958	0	0	0.00597472649290522	0	0.0206469157335623	0	0.416369387747547	0.909969343825606	Low level
TCGA-62-8397-01A	TCGA-62-8397-01A	0.0883465097838529	0	0.0190711689848394	0.0366397054917527	0	0.106857390703391	0	0.0248374752646032	0.0216798679873477	0	0	0.042037263770532	0.0886639579239252	0	0	0.216308304467341	0.175304498713932	0.0237458406619936	0.14709614917364	0	0	0.00941186707284918	0.025	0.227323791409214	0.988377479208442	High level
TCGA-50-6595-01A	TCGA-50-6595-01A	0.0574201183822583	0	0.000566669594535314	0.0739681358877448	0	0.0639781217370265	0.0168166919998831	0.0195932706338514	0.0132483580636406	0	0.0601402618227403	0.00848351857491489	0	0.235981441256303	0.193783862077236	0.230879070647326	0	0.0102100279249425	0	0.00340405482554681	0	0.0115263965720502	0	0.572057603505035	0.819534527457339	High level
TCGA-L9-A444-01A	TCGA-L9-A444-01A	0.0587417263759611	0	0.0680611080223787	0.263569902133327	0	0.0267365256766591	0.0855896153109477	0.0228454435690467	0.0608599043235434	0	0.0730138582818456	0	0.00606264389299024	0.0676516980760239	0.114908613268252	0.0900356448636345	0.0110649208127973	0	0.0456675034386704	0	0	0.00519089195392174	0	0.515941098378138	0.857344133188908	Low level
TCGA-64-5779-01A	TCGA-64-5779-01A	0.122293929937777	0	0.236040663636195	0.134920296626773	0	0.147623009670036	0.0669336538564355	0.0170645350341042	0.0251964288198658	0	0.0140991607084784	0	0	0.0897281631755659	0.0747801324761093	0.0348722146755647	0.0137779322375497	0	0.0226698791455458	0	0	0	0.04	0.197775628041123	0.997084752072886	Low level
TCGA-44-7660-01A	TCGA-44-7660-01A	0.0338956209987274	0	0	0.0516107969722255	0	0	0	0.106201167268709	0.0154617023506929	0.0519797780159806	0	0	0	0.105250035844415	0.174721437898384	0.394419252797022	0.0475762173100874	0	0	0.00948088784090197	0.00728020517346978	0.00212289752938504	0.005	0.344494317662939	0.961287035736469	High level
TCGA-44-2666-01A	TCGA-44-2666-01A	0.0849291773571462	0	0.0766375232102847	0.0754858405445933	0	0.0818422780884042	0	0.0254417036265473	0	0	0	0.0811590088254834	0	0.0518999423114261	0.00158256101515894	0.0570461426724609	0.06154181604765	0.0511412190885584	0.301838337988278	0	0.04026121868057	0.00919323054343794	0.02	0.251418660294987	0.977474695133501	Low level
TCGA-44-6777-01A	TCGA-44-6777-01A	0.0402178776560209	0	0	0.00234407414497899	0	0.0768116127501402	0	0.0475186125535639	0.0171396769311662	0	0	0.0425243080593087	0.00241207957162947	0.185958666762185	0.0504355302217815	0.295275943487873	0.108352077328158	0.0226893639479151	0.0730445865963287	0	0	0.0352755899889502	0	0.555680079871076	0.832435932393928	High level
TCGA-73-4675-01A	TCGA-73-4675-01A	0.0626542460824195	0	0.0144883196631752	0	0	0.0949481426657476	0	0.0205248604664869	0.0449885757409885	0.0156079803174475	0	0.0826528865615313	0	0.318593842343259	0	0.143893049059512	0.0504776037027409	0.0344417890968373	0.0970441296700057	0	0	0.0196845746298481	0.01	0.27650775320739	0.986786554337235	Low level
TCGA-55-7903-01A	TCGA-55-7903-01A	0.0945897811036888	0	0.0141581563408032	0.172066322229661	0	0	0.040968732861637	0.0516577277952029	0.0702814397309872	0	0.0533340751466793	0	0.0141687842744467	0.159671472941762	0.12081166840226	0.100036979892612	0.0563394093025588	0.00837016460944985	0.0353965104568502	0	0	0.00814877491140106	0.005	0.310917245395573	0.959791114823345	Low level
TCGA-97-7553-01A	TCGA-97-7553-01A	0.0726403793042484	0	0	0.118695170529395	0	0.103822384690131	0.0352862797305272	0.0172727952159954	0	0	0.0163897360134808	0.00549964785203839	0.0130938032930307	0.165016488941911	0.0586239205583074	0.180783625308004	0.0726231510048364	0.00577904301266108	0.0642579957331193	0	0	0.0702155788123142	0.005	0.296309718053434	0.965527777182583	High level
TCGA-78-7147-01A	TCGA-78-7147-01A	0.0655818395832673	0	0.0141570893834975	0.176359081335143	0	0	0	0.0440458554420009	0.0576297681667908	0	0	0.035812388468829	0.0101255277941995	0.0312382655874081	0.186816292231401	0.198564649005561	0.0580937667769403	0.00927314759460966	0.105659434764405	0	0	0.0066428938659463	0.005	0.339282311737967	0.950791170423754	High level
TCGA-99-8033-01A	TCGA-99-8033-01A	0.00192867118977624	0	0.0644478589103995	0.205975544229904	0	0	0.155574954894901	0.0908315769163617	0.010706778355785	0	0.0276827922568281	0.0586381425505729	0.00516258745146053	0.107250987842501	0.0805322548893692	0.0672454876426689	0.00530200643467599	0.0873943037743434	0.00317663625717433	0	0	0.0281494164032792	0.005	0.367880048435662	0.934588970371741	Low level
TCGA-55-1594-01A	TCGA-55-1594-01A	0.127167154359655	0	0.0711320227773894	0.127939926998668	0	0.0577380854741911	0.0148498357098545	0.0409333109168762	0.00223497129513284	0	0	0.028513167224991	0	0.108559142738737	0.167508252156619	0.140502292525425	0.0510962616640492	0	0.0460514045064541	0	0	0.0157741716519574	0.025	0.233911962845534	0.997058187479674	Low level
TCGA-55-6980-01A	TCGA-55-6980-01A	0.0652859317951159	0	0.0188691986631348	0.0462532526104841	0	0.116989228662361	0	0.0763503727560177	0.0326360285702875	0.0114868833765142	0	0.046209117150724	0.0440692788162475	0.0216652926083465	0.0606030470506557	0.0726098160750799	0.231467722476713	0.0813649696310206	0.0637864756223911	0	0	0.0103533841349062	0.005	0.28843130083835	0.964740274043218	Low level
TCGA-95-A4VK-01A	TCGA-95-A4VK-01A	0.156807122786757	0	0.0595781620415761	0.145824837558864	0	0.132019389218857	0.00696584937313797	0.104167083640942	0.0132787415636945	0	0	0.0267628635743557	0	0.130375965164011	0.0981090419379878	0.0601684954244207	0	0.0202287322234639	0.0457137154919318	0	0	0	0.025	0.2177067043242	1.00195798584542	Low level
TCGA-55-8207-01A	TCGA-55-8207-01A	0.0590667352931033	0	0	0.0660779045866	0	0.176887383117322	0	0.0168710318495577	0.0164114702676622	0.00718483569881189	0	0.00476812692199252	0.027396149435938	0.123214395187975	0.0190159535960192	0.247223719749781	0.110022498197951	0.0259337642849915	0.069199459611567	0	0	0.0307265722007273	0.005	0.297250970999153	0.965391887787396	High level
TCGA-NJ-A55O-01A	TCGA-NJ-A55O-01A	0.075023832133516	0	0	0.0422931822122738	0	0.125393728211548	0	0.0556674197972132	0.0322330351264631	0	0	0.017818894847642	0	0.0775792091917223	0.100421524077958	0.348444710917798	0.0176527839936109	0.0300852775786372	0.0606621616847481	0	0	0.01672424022687	0.005	0.359080863644972	0.938692085732996	High level
TCGA-95-7043-01A	TCGA-95-7043-01A	0.121305430523866	0	0.0991317200328871	0.17101722053539	0	0.046842751639553	0	0.0774577827323998	0.0277807841285108	0	0	0.0465724033173271	0	0.0263055993095511	0.0773422618276424	0.177078295103082	0.034635655877768	0.000295309061437939	0.0787403328107056	0	0	0.0154944530998796	0.69	0.0135689321132138	1.07093941068148	High level
TCGA-44-7672-01A	TCGA-44-7672-01A	0.059559047115944	0	0.0116122101875567	0.103663702537952	0	0.104501999317674	0.0843558316608197	0.000492607289260546	0.0546931464396751	0	0	0.0486988267158402	0	0.107694520024934	0.0950186067790806	0.184647600484891	0.0307996849871347	0.0236114679091596	0.0517272297954502	0	0	0.0389235187546277	0	0.418159944082891	0.907557953369626	High level
TCGA-44-6146-01B	TCGA-44-6146-01B	0.182429977815134	0	0.0487537693949672	0	0	0.3302205879649	0	0.00220166808430933	0	0	0.029078624760741	0	0.0145763721990026	0	0.00620750585965777	0.125888813873148	0.0293773215294784	0.144260031278283	0.0603761312379541	0.002871034309964	0.0113449743252606	0.0124131873672002	0.29	0.073595718037926	1.05414761329284	Low level
TCGA-67-3771-01A	TCGA-67-3771-01A	0	0.0303983217692419	0.0486240711883923	0.1288805931079	0	0.0244745451962248	0.0435713478504044	9.70235207205358e-05	0.0129885937094691	0	0.023725145621367	0	0	0.237361035795503	0.194855298748723	0.205842535705661	0.0168823212684111	0	0.0207929279003579	0	0	0.0115062386176239	0	0.626041234890178	0.782438059884252	High level
TCGA-67-3772-01A	TCGA-67-3772-01A	0.0637669269184129	0	0.111957636096327	0.0585160105592242	0	0.0961304311652182	0	0.00823847546285333	0.00536642628618439	0.0279129943630707	0	0	0	0.0542810291691319	0.0318754564841255	0.17402795036268	0.22295988205186	0.0328310640691608	0.0878415745493361	0	0	0.0242941424624154	0.005	0.352228346203627	0.936233527443871	High level
TCGA-97-A4M5-01A	TCGA-97-A4M5-01A	0.038253024532529	0	0	0.0868103093765202	0	0.119522520145939	0	0.0264462006363451	0.0101367801473191	0	0.0503546709561714	0.0113624135393376	0.010426340483868	0.128326908017074	0.0511881797680417	0.259759410706504	0	0.0670320593240382	0.116550452291791	0	0	0.0238307300745218	0.005	0.35437556378451	0.938401419009602	High level
TCGA-53-A4EZ-01A	TCGA-53-A4EZ-01A	0.150288104846006	0	0.0549700077941463	0.129765884162835	0	0.0310029560895265	0.011127341652427	0.113444472225893	0.039503655052039	0	0	0.0167485339024031	0	0.065507440328704	0.108502169111815	0.105802160337208	0.0968395468302935	0	0.0478006210563275	0	0	0.0286971066103754	0.215	0.0842666911475775	1.04842851377134	Low level
TCGA-99-8032-01A	TCGA-99-8032-01A	0.112596211669126	0	0.152138325838345	0.0463431055661426	0	0.139320301913624	0	0.0291521334845283	0.0719154934514912	0	0	0.0110806556288549	0	0.174699303230708	0.0120939231258869	0.120952257721289	0.00187651358185085	0.00683406569099711	0.0960450264900738	0	0	0.0249526826070808	0.01	0.275464733184166	0.967354889380171	Low level
TCGA-73-4670-01A	TCGA-73-4670-01A	0.0528258610148412	0	0.0650743299503572	0.0824587743176154	0	0	0	0.0701341068893897	0.0160853800969265	0	0	0.0322623545087371	0	0.174325753596559	0.0471783132050748	0.156903861159089	0	0.187227129041467	0	0.0194760372913031	0	0.0960480989286403	0.025	0.223187435347324	1.00767805002442	Low level
TCGA-55-7576-01A	TCGA-55-7576-01A	0.046713374914243	0	0	0.145223082198332	0	0.0541827224094852	0.021653891679832	0.0408418378537543	0.056363104860108	0	0	0.0182515472677013	0.0303648419059575	0.0441276788825263	0.089611478952824	0.191247761360869	0.0955798709502041	0.0762148847046851	0.0699420644368145	0	0	0.0196818576226633	0.005	0.328000276653328	0.949066327607928	High level
TCGA-J2-A4AE-01A	TCGA-J2-A4AE-01A	0.205436354207148	0	0.165845061091624	0.0749979886633602	0	0.16063468245292	0	0.0382877894464501	0	0.00141026329465782	0	0.0153700912179783	0	0.0164811794040708	0.0560832611971943	0.0996531965771724	0.0389345042741708	0.059555890037236	0.0480282485951371	0	0	0.0192814895408799	0.055	0.174327483353433	1.00592190657568	Low level
TCGA-93-7347-01A	TCGA-93-7347-01A	0.00607172577557723	0.0235201022061216	0	0.156809000372371	0	0.0369647845830783	0	0.0702203313720688	0.0783960109928675	0.0318404695475422	0	0.039069114129186	0	0.241472524173439	0.0710049175415937	0.163584095352315	0	0.0068010447418623	0.0742458792119775	0	0	0	0	0.594060155110683	0.810853066462892	High level
TCGA-75-7027-01A	TCGA-75-7027-01A	0.119828521559864	0	0.0832307671223747	0.0819578465791606	0	0.0780422638115839	0.0564165671424876	0.0299816315084696	0.0432158451213076	0	0.0430219618057175	0	0.00232302100411413	0.139564293335291	0.0946707386898539	0.139920113315961	0.0377197086783503	0.00277942064383505	0.0334132501471938	0	0	0.0139140495344354	0.045	0.191280909497342	1.00430744384072	Low level
TCGA-62-A472-01A	TCGA-62-A472-01A	0.0515889252830908	0	0	0.210167264469486	0	0.030295421280345	0.0242503914844821	0.0584260720857473	0.0511296901731175	0	0	0.0486397371228588	0.00935011157837784	0	0.107367858581011	0.169558927955063	0.108069668419071	0.0184193456815919	0.0972488837717198	0	0	0.0154877021140388	0.005	0.288289127667787	0.968249301036114	High level
TCGA-78-7154-01A	TCGA-78-7154-01A	0.161219543625784	0	0.0376303835925924	0.0869119728934697	0	0.171537013289032	0.0323199930498704	0.0108281982815208	0	0	0.0214398418743115	0.0216856190600236	0.0106905451222689	0.0292608430636189	0.13244602065496	0.120895795521825	0.0525577257581918	0.00906486285850671	0.0815044326614623	0	0	0.0200072086925618	0.005	0.284136095454668	0.968776491246294	Low level
TCGA-50-5044-01A	TCGA-50-5044-01A	0.0284641143721728	0	0.0207752943211827	0.175246446628568	0	0	0.0454498483589356	0.0265375024817895	0.080809626850911	0	0	0.0421921595819136	0	0.106618730488395	0.0800869328533639	0.21961191885741	0.0730983491272005	0.0244443888722358	0.0645091890983897	0	0	0.0121554981075319	0.025	0.235628840725787	0.991701433863787	High level
TCGA-95-A4VP-01A	TCGA-95-A4VP-01A	0.126566395183612	0	0.0302108504815309	0.180127430859125	0	0.033764104181332	0.03762885962875	0.0376101573690646	0.0491389494493288	0	0	0.0812640885016197	0	0.120229056948001	0.0448131508180833	0.154190277126789	0	0.0304742129979694	0.0394873244561263	0	0	0.0344951419986672	0.02	0.236407680216515	0.99244327509505	Low level
TCGA-44-2661-01A	TCGA-44-2661-01A	0	0.000144942746637015	0.0122584273756181	0.124012994303652	0	0	0.00623679091762323	0.0774908235111735	0.018663199657708	0.0631524393338591	0	0.0336328699000857	0	0	0.133433932183765	0.239261032828155	0.128742162187735	0	0.0898852548072603	0	0.034937405164384	0.0381477250823448	0	0.57030541180292	0.82868066107679	High level
TCGA-49-AARO-01A	TCGA-49-AARO-01A	0.0611767772041313	0.00892079396188694	0	0.0843661636738543	0	0	0	0.0587408988321314	0.0551542308024715	0	0.0103840279419999	0.00258654113810539	0	0.32645675607374	0.0500036014277432	0.172301559355409	0.0926177299867952	0.0336301747975976	0.0121785903968489	0	0	0.0314821544072855	0	0.48472949723154	0.87523051896045	High level
TCGA-91-6831-01A	TCGA-91-6831-01A	0.0239380061797523	0	0.0870384058953488	0.0929401209021698	0	0.0371154214532378	0.0306178694304427	0.0104978637407026	0.0196597300667902	0	0	0.0164341303003648	0	0.280528643271093	0.0637130107298167	0.263973108719169	0.00853560604134308	0	0.0274238991260089	0	0	0.0375841841437597	0	0.477855398823042	0.878482975149291	High level
TCGA-55-6642-01A	TCGA-55-6642-01A	0.0917418299511368	0	0.22612811544792	0.117382028961644	0	0.0296818412400053	0.123133585791885	0	0.0143883367533946	0	0.0514732062846818	0	0	0.177898004559264	0.0380817450563165	0.0926544751897394	0	0	0.037436830764012	0	0	0	0.005	0.372692445253083	0.928299177291771	Low level
TCGA-86-8056-01A	TCGA-86-8056-01A	0.0558335741344628	0	0.01806741866752	0.0704477682674571	0	0.141551022781554	0.0104453665772846	0.0223861033377599	0.00247452775218313	0	0	0.0185532249129774	0.0104220876665844	0.0659190660558732	0.0568549013840068	0.27089039877168	0.0740784965465522	0.065550925395155	0.0734568971409564	0	0	0.0430682206079933	0.01	0.271923173652236	0.97424565589891	High level
TCGA-L9-A5IP-01A	TCGA-L9-A5IP-01A	0.0203449288579416	0	0.0469139461480754	0.16593378670538	0	0	0.0755987126252681	0.0596271821307892	0.0395936990483559	0	0.0334942892316466	0.0230330167179626	0	0.294781806471531	0.0509061386893686	0.0641619563219321	0	0	0.0631982221616315	0	0.0360006746917177	0.0264116401983991	0.085	0.151944903519075	1.0365404819828	Low level
TCGA-97-7546-01A	TCGA-97-7546-01A	0.124601296047482	0	0.0301474489747962	0.106571285322535	0	0.183834713701421	0.0131517663172697	0.0326397683533684	0.00621574244485663	0	0.00400532542163514	0	0.0288012960243403	0.00734143640722936	0.087316247745069	0.148393093496736	0.0574261775363935	0.0298070743146591	0.103662180828837	0	0	0.036085147063371	0.005	0.306267788835231	0.955886041639754	Low level
TCGA-97-7547-01A	TCGA-97-7547-01A	0.114853380010845	0	0.0860097688152405	0.0558575016133297	0	0.102568148202989	0.0127655687693801	0.037639191404692	0.0705788514504775	0	0	0.0174324351487347	0.0284398778788395	0.12116129941083	0.0457332802517447	0.194518408015172	0.0259778114650269	0.0128998317806539	0.0684047437667352	0	0	0.00515990201530918	0.025	0.228576077522587	0.986619279647275	High level
TCGA-55-7914-01A	TCGA-55-7914-01A	0.0804275344600492	0	0.202332909924223	0.164836884479976	0	0.0566838852606651	0.00887472764547928	0.0336231231751188	0.0599731400871381	0.0106304377548115	0	0.00467817325269421	0	0.0659082334650639	0.139879645850521	0.111713178174649	0	0.000801844051433582	0.0587279242598078	0	0	0.000908358158369371	0.005	0.310769768021713	0.954762861003538	Low level
TCGA-78-7143-01A	TCGA-78-7143-01A	0.106375005136709	0	0.0112304780987096	0.0253829018700635	0	0.09399139249287	0	0.0685862823438051	0.0346510303858231	0.000498001028643953	0	0.0323346124076281	0.0154026160280196	0.0896287027311272	0.00882336070321084	0.141694603546437	0.141100779041649	0.128629444132157	0.0724029347245294	0	0	0.0292678553286186	0.005	0.392069714570275	0.919167088039006	Low level
TCGA-97-A4M0-01A	TCGA-97-A4M0-01A	0.0128594679188061	0.0158615521341963	0	0.136589597639502	0	0.154285076118367	0	0.038877112981954	0.0778059002093488	0	0	0.0552212626243351	0.0415638993890063	0	0.0775777508780638	0.101802452940926	0.137476170201975	0.0431023261214226	0.0853726200229017	0	0	0.0216048108191948	0.035	0.207301687897449	1.00294956419469	Low level
TCGA-NJ-A55A-01A	TCGA-NJ-A55A-01A	0.0851097991527304	0.0856297369529221	0	0.0811638865226888	0	0.152781766162732	0	0.0599913244630697	0.0218187029854796	0.0280765643362676	0	0.0169721703019882	0	0.0232908336787878	0.0944064076623511	0.0662312306262549	0.13601721799817	0.0207246413762172	0.117755171750575	0	0	0.0100305460297658	0.005	0.388057560135047	0.920926086395309	Low level
TCGA-55-8205-01A	TCGA-55-8205-01A	0.0295776690624176	0	0.0155818238494486	0.180836352411624	0	0.0579559317656521	0.120385089177269	0.0120837791759341	0.00710495661191415	0	0.013063142740757	0.00538531674989315	0.0188334058723646	0.0707634165405358	0.130521831874714	0.197501956133391	0.0609642224472153	0.0067381521411666	0.0460090937527062	0	0	0.0266938596929967	0	0.423749701839036	0.905019868540145	High level
TCGA-05-4415-01A	TCGA-05-4415-01A	0.102008895006301	0	0.129779976747855	0.22763874290986	0	0	0.109667790004168	0.0286294250321465	0.00420309012879847	0	0.0837791824199482	0.0066273214444158	0.00604442156581303	0.075367569365981	0.0877170027257953	0.0797814194091765	0	0.0106434241823351	0.0309326960034498	0	0	0.0171790430539566	0.02	0.24565735729812	0.984621877717335	Low level
TCGA-97-7941-01A	TCGA-97-7941-01A	0.162682800856667	0	0.00040178382061935	0.0101179333349773	0	0.0979689776910902	0.00251229333709002	0.0393292474828066	0.0515040624948375	0.000394333416639905	0	0.0104538248675671	0	0.0379598243235953	0.048146221934573	0.2975143650652	0.0698893077719566	0.0198063980686903	0.135393482657476	0	0	0.0159251428762139	0.005	0.374364805710746	0.927396605723022	High level
TCGA-86-8585-01A	TCGA-86-8585-01A	0.0751392683352955	0	0	0.148950347169407	0	0.0689540380461408	0.0705429843558721	0.0228778675686373	0.0179753697179774	0	0.00872898022335715	0.00383909911434243	0	0.368232123552378	0.0825171889156466	0.0963522873510954	0.00165162217235436	0	0.0342388234774954	0	0	0	0	0.557280752357376	0.830000947323295	Low level
TCGA-55-8203-01A	TCGA-55-8203-01A	0.0687931985338927	0.021976915365224	0.132824550285609	0.128016706286443	0	0.0240009725183091	0.057988546395769	0.0660966798078771	0.0580774170646212	0	0.015185063292039	0	0	0.150629152996317	0.0948147858510061	0.0877945118704949	0.0313016414355321	0.000641054027360534	0.0345897859066619	0	0	0.0272690183628442	0.005	0.343026701462959	0.939886744385737	Low level
TCGA-71-6725-01A	TCGA-71-6725-01A	0.0559320639388875	0	0.000155454678629541	0.0210005243213459	0	0.0162741388862623	0	0.0536966172803079	0	0	0	0.0201873063907324	0.142714295117546	0.02555462585078	0.0133772598037858	0.335803966582417	0.0683749906800963	0.167407703824122	0.0275308486399006	0	0	0.0519902040051871	0.0600000000000001	0.172012620101528	1.03651000286718	High level
TCGA-55-7816-01A	TCGA-55-7816-01A	0.0562002658700519	0	0	0.125098237607885	0	0	0.0493418310525787	0.00685086242270039	0.00378010471370244	0	0.00664334909867091	0	0.128294815363872	0	0.166933110513984	0.349933350131054	0.0318704085214227	0	0.0686639024230513	0	0	0.00638976228102582	0	0.468171074971384	0.883378953019217	High level
TCGA-55-6978-01A	TCGA-55-6978-01A	0.0384005515755841	0	0.013453178226139	0.269756742083091	0	0.0170116117389359	0.103681603143713	0.0221962642853178	0.0292640649171776	0	0.0307190176669821	0	0	0.117218912061919	0.107968250248418	0.140512143493337	0.0661373082433998	0	0.0261836194683002	0	0	0.0174967328476858	0	0.470837749614994	0.88127647149515	Low level
TCGA-55-1592-01A	TCGA-55-1592-01A	0.0959034885895112	0	0.028648413815997	0.0633023856290332	0	0.0587868754571922	0	0.032015168988862	0	0	0	0.00480894455810659	0.0459558970732742	0.230283594286924	0.0763412294467333	0.198136445843808	0.0373954859898638	0	0.0866692717182191	0	0	0.0417527986024754	0.005	0.335160504450477	0.951325776887144	High level
TCGA-97-8175-01A	TCGA-97-8175-01A	0.0378027167036645	0	0	0.0175714718616798	0	0.0240979800913505	0.0154923882860979	0.0433610793592371	0.0268252143457785	0	0.0226618952634769	0	0.00674481855887492	0.115690181369426	0.0217641337273508	0.163147838435749	0.345735489041946	0.0645069675139252	0.0284471744579701	0	0	0.0661506509834729	0.005	0.359366768258169	0.944255438291866	High level
TCGA-86-7954-01A	TCGA-86-7954-01A	0.0663139664510358	0	0	0.104857480288847	0	0.0921402381591893	0.00133697385858482	0.059336675207684	0.0198094571820106	0	0	0.0429845108059422	0.0115076942728735	0.0249150690055298	0.230850069327561	0.238148585147188	0.00499467740927527	0.00553706536765256	0.0719484245712176	0	0	0.0253191129454082	0	0.592907576073385	0.806866665654354	High level
TCGA-78-8662-01A	TCGA-78-8662-01A	0.134438396616239	0	0.149095718580352	0.122930671887038	0	0.0335807130479025	0	0.0884591352730066	0.0259858936944159	0	0	0.0380378379319663	0.00081413086594785	0.13419273880322	0.120081067437184	0.125068618468302	0.0151906635747701	0	0.00592881860769681	0	0	0.00619559521195968	0.21	0.0887121410260605	1.05073947068271	Low level
TCGA-MP-A4TF-01A	TCGA-MP-A4TF-01A	0.044995838949362	0	0.165473872403852	0.106325641156421	0	0	0.0628841705371202	0.0441554962144736	0.0125751549927446	0	0.0909877123240032	0	0	0.200132603965166	0.0684465793272296	0.123899325574358	0	0.0367223654383751	0	0.0188364540991218	0	0.024564785017773	0.025	0.223240003093391	0.993847155067339	Low level
TCGA-MP-A4T7-01A	TCGA-MP-A4T7-01A	0.0521601752156921	0	0.00636702875580913	0.066604437551937	0	0.106062132144778	0	0.110943388509807	0.0355819218746326	0	0.0174020170515542	0.0165035600560171	0.0037663744571631	0.0658445999820077	0.0583593220302424	0.21089933665773	0	0.178147085523275	0.0377087358640814	0	0	0.0336498843252732	0.005	0.281071801749281	0.974460806560221	High level
TCGA-44-5645-01A	TCGA-44-5645-01A	0.0771493162802009	0	0	0.0379056917610269	0	0.210873873484277	0.0236893860204147	0.0354255792439499	0.0369219329436698	0	0	0.0122380551234812	0.0281625562512669	0.080362327362729	0.0438174875420648	0.11232063960002	0.175778408051424	0.0300469248007728	0.0761668236039135	0	0	0.0191409979307889	0	0.42024122447662	0.906567047992613	Low level
TCGA-55-8506-01A	TCGA-55-8506-01A	0.07505462174566	0	0.0283769281786882	0.0868819782462785	0	0	0.0411125104429074	0.0389020754509188	0.0168231802575917	0	0.0108734533131472	0.0133660571608994	0	0.384743652187856	0.0773109172069009	0.167099263486401	0	0.00104386935963829	0.0473091580971463	0	0	0.0111023348659658	0	0.474900628620227	0.88235446785516	High level
TCGA-50-6591-01A	TCGA-50-6591-01A	0.302994749304116	0	0.0801126600048371	0.00874020453146487	0	0.107411754922029	0	0.0135293747461827	0.00466345372013984	0	0	0.0217130565867549	0	0.45327619760319	0	0	0	0	0.0075585485812864	0	0	0	0.09	0.138089355532551	1.07932872473969	Low level
TCGA-78-7159-01A	TCGA-78-7159-01A	0.132276495621408	0	0.130724333246427	0.180094647622515	0	0.0313300401809962	0.036185765415515	0.0100722727370731	0.0453208531185845	0	0.0199466019909396	0	0	0.152044988405095	0.0629695714929118	0.143329381850003	0	0.0101284858224387	0	0.00718136360503381	0	0.0383951988910585	0.04	0.19531216841816	1.00354577668872	Low level
TCGA-69-7763-01A	TCGA-69-7763-01A	0.0581338647043555	0	0.0609235111385774	0.0694590463530694	0	0.169007421340216	0.0303815270139798	0.0203578093206642	0.00106755119621252	0	0.00757254914473522	0.00443894243319156	0.000250203388127068	0.0917456651958582	0.0125215406990268	0.250981844464765	0	0.13373056692763	0.0537133410946114	0	0	0.0357146155849793	0.005	0.29326123259277	0.963604698566045	High level
TCGA-55-8085-01A	TCGA-55-8085-01A	0.0744596057174148	0	0.0585656690511779	0.179340690273615	0	0.0242228582124008	0.0192813490230818	0.0927957433192596	0.0350629090838324	0	0	0.0406087135080632	0	0.159981925446149	0.112265990000806	0.123853554609446	0.00410681273050865	0.0191276954848602	0.0367225658283779	0	0	0.0196039177110069	0.005	0.295643655981257	0.96693817340471	Low level
TCGA-62-A471-01A	TCGA-62-A471-01A	0.0764822760892665	0	0.12543397035247	0.172034605813202	0	0.00168958271352801	0.00428082653803227	0.165853563175853	0.0417691060219961	0	0.0436528396825103	0.0554677536004935	0.00220882354731196	0.14346148599668	0.0382677300206582	0.0361716761156277	0	0.0333202875594176	0.0406005051239741	0	0	0.0193049676489786	0.115	0.122777217002452	1.0384812425357	Low level
TCGA-91-6840-01A	TCGA-91-6840-01A	0.170514749587429	0	0.0140614356821946	0.154851198517968	0	0	0	0.0556812557285074	0.0267706598871057	0	0	0.0107893058820143	0	0.167287461275601	0.229974823137799	0.0917008892087374	0	0	0.0783682210926436	0	0	0	0	0.420344284594642	0.914380321285214	Low level
TCGA-44-3917-01B	TCGA-44-3917-01B	0.184253240003198	0	0.139860385864453	0	0	0.184319702863481	0.0480442338832031	0.0512162055861458	0	0.00435080179579348	0.0220196629125405	0	0	0	0.0649367794648201	0.20586093489596	0	0.0568684251280785	0.0156387005008382	0	0	0.0226309271014869	0.045	0.187391452476724	1.00183163869298	High level
TCGA-73-7498-01A	TCGA-73-7498-01A	0.0274975718743766	0	0.0998202575037385	0.0546581006545593	0	0.269904447122413	0.00494261654382756	0.0159445217425508	0.0355781103902253	0	0	0.0346232626415156	0.0547677746140056	0	0.0513713351574726	0.189005732959303	0.0461033367382169	0.0215794322463807	0.094203499811415	0	0	0	0.025	0.232266402893867	0.984520454591365	High level
TCGA-55-8206-01A	TCGA-55-8206-01A	0.0362605136715134	0	0.00501554408844947	0.0102638655563056	0	0.0903968536407561	0.00310884122034924	0.0280296914180794	0.0139464911179728	0	0	0.0293339237793572	0.281210281545451	0	0.000408234251518302	0.119315582163543	0.231466618866577	0.0237854899720348	0.115693909690306	0	0.011764159017787	0	0	0.529536969289191	0.851110536449143	Low level
TCGA-97-8179-01A	TCGA-97-8179-01A	0.0676945113227655	0	0.0389956736129997	0.0728893797777506	0	0.0866295837871991	0	0.0629080376055305	0.01689905705854	0	0	0.0408129454285626	0.0108467783955077	0.149288371456094	0.0762601876887606	0.162989712115148	0.109278942326344	0.010191186051378	0.0757761509370188	0	0.00207322051902629	0.0164662619173736	0.075	0.158352958647871	1.02145582344104	High level
TCGA-50-8459-01A	TCGA-50-8459-01A	0.0560376175017412	0	0.0220643179770213	0.112373475685959	0	0.0502073804367511	0.0179038264534143	0.0133558692176162	0.0417365769711268	0	0	0.00669506714304074	0.0598300318888355	0.0595787668549023	0.0298724201883837	0.265858922003502	0.159597891777529	0.00567766530052904	0.052948981653632	0	0	0.0462611889460161	0	0.510173787775319	0.862344252590869	High level
TCGA-50-6590-01A	TCGA-50-6590-01A	0.0258708358642695	0	0.0647277882750233	0.115385643696699	0	0.0339786548013045	0.0676508795897696	0.00577888508411434	0.0305040429702462	0	0.0158652290104241	0.0210979573712223	0	0.269115902398351	0.128150907506356	0.174858822759214	0	0	0.0357354417122056	0	0	0.0112790089608014	0	0.457478503089057	0.889325501463518	High level
TCGA-49-6742-01A	TCGA-49-6742-01A	0.128265353728258	0	0.0618092467061027	0.105107551181389	0	0.096800109448417	0	0.022437690182128	0.00229283188279925	0	0	0.0858286057720772	0.00817936170669438	0	0.0215347694130202	0.246580946033039	0	0.0761487166272885	0.0923500945071972	0	0	0.0526647228115899	0.105	0.130652286685626	1.02838829685878	High level
TCGA-64-1679-01A	TCGA-64-1679-01A	0.0211659608366509	0	0.0695521390042292	0.00821204737282696	0	0.0652461629634679	0	0.0205556369466647	0.0135664205378766	0.00600736056690576	0	0.0206832942747205	0	0.35991058168974	0.0457240482439232	0.106581427133113	0.142690458388821	0.0204721903114119	0.0384958539395637	0	0	0.0611364177900851	0	0.45786484760745	0.892864140278878	Low level
TCGA-99-7458-01A	TCGA-99-7458-01A	0.0154644218669666	0.00534615385306518	0	0.158137009975668	0	0.140541281440909	0.00338436563439423	0.0805885262121439	0.0406985316612492	0	0	0.028288968038944	0	0.0969774269253701	0.0922673010422073	0.118579155339147	0.113453506467064	0.033067146478918	0.0623341763278137	0	0	0.010872028736139	0	0.457057597017532	0.888433301397469	Low level
TCGA-97-A4M7-01A	TCGA-97-A4M7-01A	0.0804969719444154	0	0.0360847418200505	0.0596369074417817	0	0.158592310837188	0	0.0649059809080561	0.055868787392165	0	0.00773697811331748	0	0.0343373396268379	0.0161018909896344	0.073208390607963	0.101023379780507	0.184712296029981	0.0338557089990261	0.0734330009310917	0	0	0.0200053145779846	0	0.40107630011224	0.915032407818516	Low level
TCGA-MP-A4TH-01A	TCGA-MP-A4TH-01A	0.149958475310674	0.0956085626730777	0.0336066366034067	0.113694092945949	0	0.0998026304074038	0.00860315655690576	0.0828335298639261	0.0498521504610047	0.00301490930507507	0	0.0104399519387967	0	0.081561080734039	0.0407363389817212	0.117322083581719	0.0558618680558997	0.0209445901703515	0.0318039178621534	0	0	0.0043560245478968	0.005	0.370377747247952	0.929424610198092	Low level
TCGA-50-5066-02A	TCGA-50-5066-02A	0.164819588587312	0	0.086312655827024	0.12895602359396	0	0.0712585164699819	0.0715617357317121	0.0218663393522072	0.00469954268542313	0	0.0246312307368666	0	0.00139782388930798	0.0900417095943314	0.120220397891246	0.176434487798354	0	0	0.0289288827684878	0	0	0.0088710650737857	0.01	0.276825749247308	0.971250406410968	High level
TCGA-62-A46P-01A	TCGA-62-A46P-01A	0.12818622530496	0	0.065319403436688	0.102515139166821	0	0.0150528924776761	0	0.0740326603378132	0.0420772417088563	0	0.0140784495468367	0.0110211886257869	0.00480852726089804	0.134686426064348	0.0239940983901593	0.28624776770208	0.00881821689328242	0.0360715916235833	0.0346168157395938	0	0	0.0184733557206168	0.19	0.094659212111571	1.05063617265929	High level
TCGA-75-6212-01A	TCGA-75-6212-01A	0.141500931626288	0	0.0547529755184963	0.0288419609248416	0	0.127364330264163	0.00279438408301066	0.0258105637659343	0.0162497503595562	0	0.00249022440398228	0.00536725239872949	0	0.0191858798683207	0.0172662840107159	0.199486129454789	0.21498332070211	0.014185584159094	0.0969349162107055	0	0	0.0327855122492631	0.005	0.362875470650988	0.931845203326791	High level
TCGA-44-6146-01A	TCGA-44-6146-01A	0.0890923843484245	0	0.0618211436704534	0.131853224498978	0	0.166802600009496	0.0137214114383852	0.0217908938157456	0	0.0215742638996917	0	0.0205889808072712	0.0176411862316103	0	0.0864668295161789	0.11939131798541	0.0723935484512085	0.042437492893364	0.0841383671736561	0	0	0.0502863552601261	0.585	0.031712335881204	1.066232620534	Low level
TCGA-55-7913-01B	TCGA-55-7913-01B	0.115761147751749	0	0.0228177420940791	0.0705234952764415	0	0	0.0197568144290272	0.105619190034216	0.0733010086892856	0	0.00292342524763008	0	0	0.42330632709223	0.0347225756688444	0.070677065939586	0.0349458396870699	0	0	0.00807994648359193	0	0.017565421606249	0.025	0.227874315993619	1.02479310033275	Low level
TCGA-78-7166-01A	TCGA-78-7166-01A	0.141329392819447	0	0.0687637124351912	0.155951866999423	0	0	0.0234367587005825	0.0971292374406982	0.0543946957399984	0	0.0424514575561028	0	0	0.259557640508575	0.109678709447014	0.0434366431991809	0	0.00386988515378711	0	0	0	0	0.05	0.182891049306934	1.02413976852119	Low level
TCGA-93-A4JN-01A	TCGA-93-A4JN-01A	0.163008849606721	0	0.0664199042573806	0.040359465622134	0	0.105792229589789	0.0151909536925372	0.0673072334767502	0.0303950587598236	0	0	0.0460547737266684	0.00748440196434248	0.128778788829963	0.036346319694372	0.147649036657551	0.0162485135080675	0.0245148305520551	0.0897725332231593	0	0	0.0146771068386855	0.005	0.300916944212078	0.957467664676306	Low level
TCGA-55-6985-01A	TCGA-55-6985-01A	0.0814804276202844	0	0.0631860118714551	0.0892851667987723	0	0.0575360840627957	0	0.0501472148256734	0.0911478235264175	0	0.00783283442813609	0.0245845204020783	0	0.232717755164494	0.152613663239242	0.0882444361692766	0.0172291141316724	0.00761938791765938	0.0101822023134513	0.00550591816177898	0	0.0206874393668127	0	0.407068803355102	0.916050508589966	Low level
TCGA-38-4627-01A	TCGA-38-4627-01A	0.0525858699142922	0	0.0194377485049158	0.0518206012616893	0	0.14858391055332	0.0299877211209663	0	0.00110215180213659	0	0.00392244090710922	0	0.00971267798383326	0.0613414114018524	0.0613921292496592	0.373576761932446	0.0697806557893927	0.00100371685674904	0.0615732410947191	0	0	0.0541789616269186	0	0.532027621574654	0.848659223202042	High level
TCGA-55-6975-01A	TCGA-55-6975-01A	0.0888672034137132	0	0.200413588474998	0.0969921675870921	0	0	0.0164472366233099	0.0558820154546181	0.0430894711384221	0.0142292032030749	0	0.0190265902675146	0.0111743538565778	0.0874705942599943	0.00990445954734722	0.0985213419851075	0	0.183421739476696	0.0445372280725635	0	0	0.0300228066389713	0.005	0.376737079566789	0.925646989016693	Low level
TCGA-62-A46V-01A	TCGA-62-A46V-01A	0.0647407622229575	0	0.119631036876693	0.014544259665299	0	0.0680118341716928	0	0.0113831739600881	0.00112125456024902	0	0	0.0397602459250724	0.0249113917317302	0.0932820927857085	0	0.201198186486631	0.154903204044805	0.132793439216024	0.0707318521309962	0	0	0.00298726622205398	0.005	0.279256605062992	0.969466819875472	High level
TCGA-55-6984-01A	TCGA-55-6984-01A	0.169932569265416	0	0.0499489714169641	0.120767057645318	0	0.190495568062237	0	0.0210761602261463	0.0642742080941128	0	0.027678111605818	0	0.00108238273660812	0.0622012701599112	0.00197273910441586	0.0844702581759526	0.0537888286601311	0.0478123341514771	0	0.0523517220304031	0	0.0521478186650889	0.05	0.183926682917706	1.01141122665704	Low level
TCGA-50-6594-01A	TCGA-50-6594-01A	0.0849373969161296	0	0.0794413653453026	0.0101992900724558	0	0.187635959589932	0.0181567366058654	0.0125095285683452	0.0396763341913684	0	0.0444741291319645	0.00709494105924209	0.0254023995215654	0.0683509448431494	0.0338414845533247	0.209047090590892	0.0427746256512878	0.0563172013502605	0.0377030214345607	0	0	0.0424375505743542	0.05	0.185219063839969	1.00320348316757	High level
TCGA-49-AAR3-01A	TCGA-49-AAR3-01A	0.0628361623636976	0	0	0.21781142289304	0	0	0.102332506332128	0.0373168008217601	0.024592670208306	0	0.000935844368801153	0.0181527216524055	0	0.204721907554599	0.0782985033200281	0.229256059209243	0.0135697460620661	0	0	0	0.0101756552139254	0	0	0.439287622147697	0.898469704830967	High level
TCGA-86-7955-01A	TCGA-86-7955-01A	0.299802790677495	0	0.0581359702706323	0.0330403393363889	0	0	0	0	0.0126342774112662	0.0346130662817622	0.0242204070739481	0	0	0.175069862200694	0.0498282141510913	0.121470162323061	0	0.0136604818662786	0.169781194113845	0	0	0.00774323429353714	0.475	0.0506901608768376	1.06952002889722	Low level
TCGA-55-A4DG-01A	TCGA-55-A4DG-01A	0.207843667749564	0	0.0921426213304311	0.153581279837824	0	0.176241886291868	0.0198196679008412	0.0195637456526666	0	0	0	4.1534640805203e-05	0.0128281450809564	0.012464471223317	0.0947178554883201	0.130449751613759	0.00637615317814148	0.0136661290067298	0.0530572152133222	0	0	0.00720587579145511	0.025	0.228013648241497	0.993224022845832	Low level
TCGA-44-6148-01A	TCGA-44-6148-01A	0.111629156844622	0	0.104949884505292	0.059207697768445	0	0.0627217162189243	0	0.0454068351530497	0	0	0	0.0229379128945123	0.0414572974956042	0	0.0055582465133164	0.255682670979113	0.042329633909075	0.0336483505901595	0.197839557756911	0	0	0.0166310393709766	0.01	0.276293655929634	0.965129338105022	High level
TCGA-93-A4JP-01A	TCGA-93-A4JP-01A	0.0790888426681897	0	0	0.0327125278382262	0	0.0719312999426826	0	0.0306022543253177	0	0	0	0.0223709767952961	0.0338472463308275	0.155229359639113	0.0821208007263755	0.306167927197588	0.00535241439916985	0.0361080986552691	0.130395607528917	0	0	0.0140726439530274	0.005	0.328689153790468	0.954812041693137	High level
TCGA-78-7150-01A	TCGA-78-7150-01A	0.173872648363108	0	0.141839015091653	0.105216730900065	0	0	0.0258651036337773	0.0591184647910485	0.0226845675098088	0	0	0.0358334194447439	0	0.165280840452821	0.0519869328658241	0.129552304093583	0	0.0461304612224972	0.0236150681810137	0	0	0.0190044434500556	0.085	0.152197660764626	1.0187851894956	Low level
TCGA-97-8177-01A	TCGA-97-8177-01A	0.0774703781810278	0	0	0.0827271450147121	0	0.0648600769260832	0	0.0793012183292392	0.0229528555672092	0.00187932321608271	0	0.0423277529716358	0.0244254484414599	0.0690125715213693	0.0171240628985888	0.189221276472003	0.200961984136383	0.0427545400324088	0.0564802937098065	0	0	0.0285010725819905	0	0.460712443241382	0.887190928538063	High level
TCGA-50-5946-01A	TCGA-50-5946-01A	0.0947202793624134	0	0.0667653854922688	0.119122737135792	0	0.0499461944979272	0	0.0743568005213384	0.00047951727856913	0	0	0.0718703658833041	0.0206941878395997	0.0803405423609732	0.0947632285182439	0.144515212137617	0.0328880216137353	0.0162405835543497	0.120902712014247	0	0	0.0123942317896208	0.425	0.0550947314754425	1.05753271922373	Low level
TCGA-50-5055-01A	TCGA-50-5055-01A	0.0490456434606756	0.126898050504644	0.0856236770888464	0.128165649229413	0	0.0242789975025216	0.0269061099451916	0.0431522474627104	0.0588873591724893	0.0453596043146756	0	0	0	0.178540379026789	0.0659883469023376	0.0806948111449238	0.0450755986887813	0.00765216235373847	0.0337313632022627	0	0	0	0.005	0.32540733130198	0.948415537722002	Low level
TCGA-78-8648-01A	TCGA-78-8648-01A	0.0441237398988324	0	0.0371418419803877	0.143111500334847	0	0	0.0411244638917446	0.0216928220548352	0.0285436759379726	0	0.0198643932533139	0.00132661108195874	0	0.463634930692487	0.0405115399300605	0.119338969776257	0	0	0.0395855111673035	0	0	0	0	0.734458754973561	0.694940820794468	Low level
TCGA-78-8640-01A	TCGA-78-8640-01A	0.0707490978245048	0	0	0.150716721146675	0	0	0.0149168400753249	0.0511921357354562	0	0	0.0589362010613803	0.0201318791388038	0	0.298303136573217	0.13216310037909	0.18738884904401	0.00664797296787473	0	0.0088540660536633	0	0	0	0.005	0.37084136878371	0.944203259530031	High level
TCGA-50-5935-01A	TCGA-50-5935-01A	0.0206808798613032	0	0.038659469957994	0.0593423052913149	0	0.152026119901476	0.0162219985672966	0.0186142544714687	0.110804694551405	0	0.00712576172549847	0	0.0193541639461612	0.124767245818329	0.0616172723225688	0.0906677610169128	0.135276625725822	0.0969765463807098	0.0466684189045318	0	0	0.00119648155720807	0.005	0.390988856961586	0.920104322010305	Low level
TCGA-78-7167-01A	TCGA-78-7167-01A	0.0855471473231543	0	0.0794251940324677	0.124302553298331	0	0.0981599636102362	0	0.0702142098747133	0.0519123189002322	0	0	0.0346356526920492	0.0415139860746192	0.0489012678193058	0.0801115523078556	0.164431404308034	0.0437489723310715	0	0.0770957774279299	0	0	0	0.605	0.0293073477291928	1.06374826295407	High level
TCGA-69-7978-01A	TCGA-69-7978-01A	0.0519497382239003	0	0.0289794358607145	0.166321234650789	0	0.117784785189179	0.0449570836977717	0	0.0291404902907418	0	0	0.0234223439590602	0	0.0660253719553837	0.10125052683647	0.18220155073391	0.097729904671558	0	0.062749537095805	0	0	0.0274879968347159	0	0.460590213115065	0.887189455661198	High level
TCGA-86-8054-01A	TCGA-86-8054-01A	0.143724032537524	0	0.0289059886013209	0.0494696538275696	0	0.0876800942256356	0.0238442469917104	0.0309342047309746	0	0	0.00899483785376849	0.0184720655613758	0	0.115987669202577	0.0452133363385439	0.213785547860815	0.0738074400493437	0	0.108064240858213	0	0	0.0511166413606275	0.0649999999999999	0.169148609781649	1.01404084962557	High level
TCGA-69-7974-01A	TCGA-69-7974-01A	0.0821289370776391	0	0	0.101472120328767	0	0.0134245857735648	0.00838425091819981	0.0242090854484934	0.00764315490465871	0	0	0.0502601794263758	0.010200582050246	0	0.0736354872731234	0.300048356782265	0.17471822231902	0.0343327513831633	0.0846703401679436	0	0	0.0348719461465397	0	0.432188647939432	0.900872307508379	High level
TCGA-44-3398-01A	TCGA-44-3398-01A	0.0365253439033775	0	0.0519834328801393	0.0535834109811749	0	0.0791595049193008	0.0295974729494132	0.00355632830258988	0.0024305971817411	0	0	0.025213336941027	0.0069566649964339	0	0.0108002867613089	0.125056215221011	0.438327051960251	0.0889997894596907	0.0160328711920642	0	0.000847200029875922	0.030930492320601	0.0649999999999999	0.168138577256342	1.03780290505935	Low level
TCGA-NJ-A4YG-01A	TCGA-NJ-A4YG-01A	0.0362544789356481	0	0	0.0708624474140049	0	0.102846568327717	0	0.0615016417030885	0.0569737200735869	0	0	0.0637119718395317	0.014653593943011	0.0395824638326602	0.0431255896492841	0.185045347940785	0.174168798832504	0.0417581466269884	0.073706678791629	0	0	0.0358085520895613	0.005	0.317214808579329	0.953067759334443	High level
TCGA-78-7537-01A	TCGA-78-7537-01A	0.067083728722911	0	0.163486495076712	0.143724144429868	0	0.0128500769730767	0.00890299027416978	0.0166857986759321	0.0752485979752808	0	0.0175391401528377	0.00668905352089235	0.00299996795190745	0.0361452573492571	0.00999357102815492	0.240846253467434	0.103112348410838	0.0519538231925429	0.0369262173885775	0	0	0.00581253540960775	0.02	0.251085597512657	0.975091987229835	High level
TCGA-38-4629-01A	TCGA-38-4629-01A	0.0231919654844412	0	0.0153688069780508	0.16329411221105	0	0.0085158061450687	0.0820721274190726	0.00296126511954863	0.0121031059373235	0	0.0227559618112069	0	0.00233951562557371	0.121646790546286	0.0851810350435904	0.366770986008713	0.0216489976977545	0	0.0191844399371853	0	0	0.052965084035135	0	0.474579572646326	0.879398642754108	High level
TCGA-55-8510-01A	TCGA-55-8510-01A	0.0396520361337557	0	0.000230432281140574	0.123984835812378	0	0.0112553344534801	0.0164102699584781	0.0466681903187042	0.0570366905621622	0	0	0.0267190855463828	0.0072160521456397	0.0970209223045196	0.161937037017	0.218839733496711	0.0600569257574848	0.00179052381324333	0.112680949273102	0	0	0.0185009811258182	0	0.493270570157421	0.869187497162024	High level
TCGA-69-7760-01A	TCGA-69-7760-01A	0.151234971504938	0	0.0329976828885422	0	0	0.0765652914934956	0	0.0416295232630441	0.042913922360687	0.0198004360861953	0	0	0	0.107460861149393	0	0.135964108398792	0.0151701158695925	0.313634548084054	0.0432832216558231	0	0	0.0193453172454439	0.09	0.138393442324735	1.04834494126171	Low level
TCGA-55-7284-01B	TCGA-55-7284-01B	0.0522048897627525	0	0	0.124119332349443	0	0	0	0.0365891128165703	0.0171304740925816	0	0	0.0305653820945326	0.00093709073882517	0.192966317765971	0.0986810047546149	0.292740568160347	0.0336112998242086	0	0.0916615580635279	0	0	0.0287929695766254	0.005	0.305969876317317	0.970210545634416	High level
TCGA-55-A4DF-01A	TCGA-55-A4DF-01A	0.0861631154097825	0	0.0131188252536159	0.126670775782416	0	0.0573958969320289	0.0592114107827291	0.0456635045665389	0.00940959540319991	0	0.00767217870675484	0.00324449256205307	0	0.241252937142266	0.185930646554126	0.107845115400823	0	0	0.0564215055036648	0	0	0	0	0.417362449910243	0.9131359195793	Low level
TCGA-05-4402-01A	TCGA-05-4402-01A	0.101587964283086	0	0.0512994871000793	0.044493330436063	0	0.0520172892601087	0.0148456014817481	0.0155052019453373	0.0367361334358851	0	0	0.0152081434230351	0.0284845399881332	0.0839112262260073	0.0764965499174671	0.29770387882935	0.0252332904874074	0.0406987940929833	0.0665298573719881	0	0	0.0492487117213208	0.005	0.372060401303189	0.92947947174192	High level
TCGA-86-A456-01A	TCGA-86-A456-01A	0.106298848910917	0	0	0.0485718186037289	0	0.113941211050552	0	0.0477090379823177	0.00227282080989307	0.0175535374166471	0	0.0299513071991212	0	0.10311031521349	0.0714038544910851	0.307602207920631	0	0.129838271522047	0	0.00834927510493217	0	0.0133974937746376	0.005	0.292146527086677	0.974780545361756	High level
TCGA-49-AARR-01A	TCGA-49-AARR-01A	0.110376290454723	0	0.0528962466787437	0.17087835345765	0	0.0873438740662107	0.00391170173831785	0.0265021031996635	0.0406369424439779	0	0.0203187109531241	0.0161288265019151	0.005186259452278	0.0291858033428403	0.0155141301510732	0.256991204563715	0.00307629094920167	0.00518059015625339	0.114475775583831	0	0	0.041396896306482	0.01	0.270689460922458	0.971217740680504	High level
TCGA-44-7667-01A	TCGA-44-7667-01A	0.0323560194078462	0	0.0463912551047514	0.0769595125335946	0	0.0106627115998834	0	0.0275772681351074	0.0300080244295244	0	0	0.0634360535186288	0	0.432035356592944	0.0734489072945033	0.170903769318841	0	0	0.0244290573996916	0	0	0.0117920646646843	0	0.49375655437619	0.874722768267103	High level
TCGA-86-A4P8-01A	TCGA-86-A4P8-01A	0.045835136873157	0	0	0.101338231664581	0	0.2682930884542	0	0.00192752611864795	0	0	0.0484831198218241	0.0117881444432485	0.0437371796564786	0.133033389242772	0.0578192047151217	0.174809876838714	0.0204782942339859	0.0298876089386257	0.0586186824425265	0	0	0.00395051655611702	0.005	0.381745768179694	0.92595808225905	High level
TCGA-50-8457-01A	TCGA-50-8457-01A	0.0714511318105022	0	0.182633611514982	0.136603182051833	0	0.104371174539285	0.00355895094267493	0.0165457383618012	0.0455925246714735	0.00735599395430488	0	0.0179985211066832	0.0514370930420911	0.0281477269490167	0.0814993493231994	0.0988046063143568	0.0605729383779882	0	0.0934274570398077	0	0	0	0.005	0.365626126861779	0.930207233837702	Low level
TCGA-80-5608-01A	TCGA-80-5608-01A	0.0747147652086516	0	0.0351657399271256	0.19883681172447	0	0.0511892272526197	0.00596052984995307	0.0372456947775375	0.073100084796362	0	0.0485349294333494	0.016105279109949	0	0.0991501763752261	0.0780634350252419	0.135311465730118	0.0333481131007156	0.00889627199871368	0.0455776192748855	0	0	0.0587998564150817	0.085	0.153589679357558	1.02708492393428	Low level
TCGA-86-6851-01A	TCGA-86-6851-01A	0.0626733284382503	0	0.0780329365030939	0.148719767216233	0	0.121544724081709	0.031614012289593	0.07319681629108	0.0142571101091258	0	0.032759065622477	0.0269528492523498	0	0.0860743286003666	0.120808469875046	0.157289235097893	0.00648912266982971	0	0.0395882339529529	0	0	0	0	0.501571897274852	0.865951330754323	High level
TCGA-55-6970-01A	TCGA-55-6970-01A	0.0672458394668469	0	0.0331680211729219	0.076698850111892	0	0.0922616199886006	0.0445364207175435	0.0275219990542223	0.00170348951999189	0.0093162006768983	0	0.0153252294468668	0.012813025765021	0.118124489273166	0.0976556088869151	0.172876403433371	0	0.130405182469766	0.0752735588458829	0	0	0.0250740611700945	0	0.435617152629554	0.899167137154596	High level
TCGA-05-4384-01A	TCGA-05-4384-01A	0.0604022265704997	0	0.0247099533122838	0.0523281561869862	0	0.142447293849435	0.00160663007512152	0.00743478765971844	0	0	0.0448118735860164	0	0.0142929422013106	0.0833402865116556	0.034311718728122	0.362592506762111	0.0803041963981335	0.0586619659751524	0	0.00277210857009058	0	0.0299833536133639	0.005	0.331746153192182	0.953153494497924	High level
TCGA-44-7671-01A	TCGA-44-7671-01A	0.126490085411625	0	0.114700585436378	0.0487391831160514	0	0.0476810374832959	0	0.0777028052181796	0.00551490123469255	0	0	0.0287094961417917	0	0.166345313676908	0.00280978039834384	0.193289194941343	0	0.0730434312903363	0.109617988512558	0	6.30946652530322e-05	0.00529310247324328	0.09	0.140125944419093	1.0224980728258	High level
TCGA-55-8511-01A	TCGA-55-8511-01A	0.150329324911075	0	0.0246581758299384	0.129731056052908	0	0.13424957682997	0.000711017012249876	0.0335159661288469	0.0578504907213805	0	0.000871822706024261	0.00794178260533973	0.00601095802365853	0.0963297970984773	0.143778755765518	0.122002097660221	0.0249997683607981	0.00477333146379909	0.0440488658049557	0	0	0.0181972130248406	0	0.435346916389575	0.899623355476782	Low level
TCGA-MP-A4TC-01A	TCGA-MP-A4TC-01A	0.0471400852213771	0	0	0.102837323211231	0	0	0.0712610544039122	0.0381542313459758	0.0386816143893395	0	0.0114167667365405	0.00750640032134126	0	0.367250734633697	0.0833884299467218	0.184400678845081	0.0154367843710132	0	0	0.0300217469127097	0	0.0025041496610597	0	0.5517397919691	0.833165266110482	High level
TCGA-91-6828-01A	TCGA-91-6828-01A	0.091997338619403	0	0.0282591547013991	0.118515941931636	0	0.187844344153994	0.0483452920953357	0.00994489305784773	0	0	0.00726392703089895	0	0.0216389913030335	0.0136824632596491	0.0829569383893717	0.232501390875829	0.0587851282752599	0.021209330381511	0.0281662344959284	0	0	0.0488886314289033	0.005	0.393254762005541	0.918856729170192	High level
TCGA-55-8302-01A	TCGA-55-8302-01A	0.0121197783846554	0.0235741045306797	0	0.130481284916271	0	0	0.00875402234188278	0.101973476066142	0.00728252735455488	0	0.0203734799977656	0.0139740511997492	0.0404572620041181	0.128785768071201	0.181499130489079	0.208390664758551	0.0215118479764283	0.010607655252784	0.0902149466561373	0	0	0	0.005	0.360453898305806	0.941796221329138	High level
TCGA-55-8087-01A	TCGA-55-8087-01A	0.0338079765134321	0	0	0.0189332811218629	0	0.105960202535742	0	0.0141241419610129	0.0225797063582389	0	0	0.0347964750902082	0.0106291506960762	0	0.0187251554296426	0.129299332203917	0.477605427786687	0	0.0974094588352819	0	0	0.036129691467898	0.005	0.378433881317036	0.933478714890998	Low level
TCGA-L9-A743-01A	TCGA-L9-A743-01A	0.0516948433124371	0	0.0199805142067749	0.104506804050882	0	0.075196892149237	0.0566129450534813	0.0329997772373553	0.0238588606603137	0.000512745118536904	0	0.0175502891464772	0.00746212968093077	0.0811503648562493	0.0821606653774785	0.156697341551542	0.0679033180167374	0.1002676832674	0.0917684534255065	0	0	0.0296763728886595	0	0.437073882157542	0.898580160083624	Low level
TCGA-38-4631-01A	TCGA-38-4631-01A	0.100810407747253	0	0.173216622528359	0.0886907152109582	0	0	0.0419146716667754	0.0290428333239816	0.0115689928873558	0.018026475375382	0.0209170166612614	0	0	0.146973573198669	0.106190139822268	0.110636700103208	0	0.0254107338040203	0.00568072349077529	0	0	0.120920394179733	0.07	0.161342354350242	1.02041373427185	Low level
TCGA-NJ-A4YF-01A	TCGA-NJ-A4YF-01A	0.0938069969967796	0	0.0689737194771592	0.0848196330200294	0	0.0659046714963009	0.0613100999712116	0.0394381583554189	0.0525465339807966	0	0.0297590825132181	0	0	0.307943610329925	0.05642455060355	0.0959610558136716	0	0	0	0.0312503335066322	0	0.0118615539353066	0.005	0.369447326116135	0.934235112177834	Low level
TCGA-55-7815-01A	TCGA-55-7815-01A	0.0607205059482933	0	0.00579711454938238	0	0	0.227294929954133	0.087559323772436	0	0	0.0920689097587488	0	0	0	0.0714492721765572	0.0478065251481172	0.214968377045514	0.104654934473812	0.0277343402563799	0.0282326134115293	0	0	0.0317131535050962	0.055	0.17592927819622	1.01426921163276	High level
TCGA-55-8620-01A	TCGA-55-8620-01A	0.0393678778314985	0	0	0.11215876004602	0	0.0781049877680857	0.0325697851208671	0.0384366228664342	0.0115969778650755	0.024582543779668	0	0.0289745014493665	0	0.266383117938881	0.166994123833208	0.131168590110911	0.0113194695676946	0	0.05834264182229	0	0	0	0	0.453164904914249	0.893650731108742	Low level
TCGA-50-5941-01A	TCGA-50-5941-01A	0.0285889123691164	0	0	0.180825916467102	0	0.0902962976315794	0.0315594337291383	0.0587197385035012	0.0433229200367589	0	0.00815917310750641	0.00960933554172672	0	0.0948686430377957	0.1797776336562	0.144073019035864	0.0269099755957216	0	0.0708113390046631	0	0	0.0324776622833258	0	0.567302001967313	0.826079925137241	Low level
TCGA-78-7539-01A	TCGA-78-7539-01A	0.0388477682050511	0	0.0173237365123305	0.197127452195163	0	0.0370624496988678	0.0538489367553334	0.067535187602284	0.0433575514193396	0	0	0.0256541410894537	0.00549682950128379	0.0175557913455643	0.11226303074786	0.141197472725465	0.0873195169785384	0.0400140388351393	0.0740451890692605	0	0	0.0413509073190659	0.005	0.329691630841905	0.948656192430727	Low level
TCGA-55-8301-01A	TCGA-55-8301-01A	0.0125055482703678	0.0182111594532956	0.0351581486274977	0.161141638643063	0	0.00183151530470762	0.0386168169892423	0.0144368276944502	0.0387668002934736	0.014612545844827	0	0.0259428837612631	0	0.225547091743694	0.243731022201911	0.0883338974890301	0.0214720679415321	0	0.059692035741645	0	0	0	0	0.702253344787988	0.723294070186346	Low level
TCGA-73-A9RS-01A	TCGA-73-A9RS-01A	0.108029733765347	0	0.0946491665436513	0.113334275569816	0	0.0239455272419422	0.00547346959485032	0.153502020448291	0.00888849228730405	0	0	0.0481096435768102	0.00854567553034229	0.0546666028936173	0.0942122201538166	0.125218630398471	0	0.00148426964815139	0.157809956343192	0	0	0.00213031600439724	0.055	0.177721987893027	1.00691147348277	Low level
TCGA-44-2665-01A	TCGA-44-2665-01A	0.0154925761751188	0	0.0064804298465362	0.015942245447309	0	0.15243523562547	0.00935264835867931	0.000309148675721024	0.00627569920129168	0	0	0.00719635223005587	0	0.249138907387488	0.0095344846641312	0.216068776930549	0.138935413123507	0.0585135628125463	0.0419009175648984	0	0	0.0724236019566981	0	0.463882612007196	0.887296701728839	High level
TCGA-L9-A8F4-01A	TCGA-L9-A8F4-01A	0.0438250776249962	0	0.038019415172207	0.177094630247606	0	0.0580559116562847	0.0928057893053624	0.0327013672728891	0.0430175220457903	0	0	0.0430750504286493	0	0.176260839236094	0.0965706307225494	0.160307032113916	0.0088651482164024	0	0.0294015859572531	0	0	0	0	0.533706797700352	0.847892847939379	High level
TCGA-55-7725-01A	TCGA-55-7725-01A	0.0667416040369056	0	0	0.0522545647401643	0	0.139204847169239	0.0466158984744075	0.0642624532218757	0	0.0552014086675357	0.00304233489937705	0	0	0.0422665078453141	0.174620465956313	0.140647690163011	0.0587178635833597	0.0263117949354833	0.109709037549395	0	0	0.0204035287576201	0	0.421409009630992	0.906917936737783	Low level
TCGA-55-A57B-01A	TCGA-55-A57B-01A	0.0500120327996838	0	0	0.0407467977226098	0	0.128697318539321	0	0.0300111404333151	0.043310027828365	0	0	0.03739116911396	0.0331843656305641	0.0411014227704241	0.0262376210680173	0.152195492865715	0.217439895628017	0.0619070142429608	0.078927015083915	0	0	0.0588386862731329	0.01	0.267880938204749	0.974417566303582	Low level
TCGA-86-8673-01A	TCGA-86-8673-01A	0.0605944477426445	0	0.0687798883188645	0.207823639242079	0	0	0	0	0.119133893604571	0	0.0147106580195945	0.034347342451678	0	0.312491242371546	0.0304988496402323	0.143988783555245	0	0	0	0.00763125505354532	0	0	0.055	0.175552391654652	1.03728253885672	Low level
TCGA-86-8074-01A	TCGA-86-8074-01A	0.0805065449487033	0	0.0233740560321524	0.0503078083593858	0	0.071358632417012	0.00904847315054908	0.0454078214801704	0.0473279319296628	0	0	0.0296424303142095	0.000804146232990355	0.14901777319764	0.102697347126022	0.215894536025457	0.0880335600589209	0.0171890126653624	0.0358739285363339	0	0	0.0335159975254288	0.005	0.365871246062356	0.934063352703538	High level
TCGA-86-A4D0-01A	TCGA-86-A4D0-01A	0.134294563196182	0	0.0555163293350053	0.106468809524177	0	0.00842563356055258	0.114143034417638	0.0858193655785236	0.0227714717747592	0	0	0.0431239776200207	0.000309567315027856	0.0392196251619418	0.0503979831630825	0.134618175444242	0.122201275395536	0.0279894224701035	0.042739364879564	0	0	0.0119614011636435	0.055	0.174764776030169	1.00607283228966	Low level
TCGA-MP-A4T8-01A	TCGA-MP-A4T8-01A	0.131504828367792	0	0.0199341258448264	0.0201721871470025	0	0	0	0.0429992623689309	0.0775577635617835	0.0156749611115285	0	0.0318544920262974	0	0.37900766705705	0	0.0949024057289871	0	0.155916811544801	0.0279187528836023	0	0	0.0025567423573986	0.005	0.354834949239431	0.952228855160001	Low level
TCGA-93-A4JQ-01A	TCGA-93-A4JQ-01A	0.0911895913154039	0.0900521118215464	0	0.0498513728722724	0	0.198499575569668	0	0.0684549428856508	0.0624007774975346	0	0.00507648043828275	0.0154948615744996	0	0.183432187123454	0.147070989182478	0.0487234287274994	0.0118097100760765	0.00111410070348916	0.0209559098623787	0	0	0.00587396034976629	0	0.53639636949384	0.84432596443093	Low level
TCGA-44-2666-01B	TCGA-44-2666-01B	0.156230453671803	0	0.121186316401384	0.0019276166880249	0	0.26022103763381	0	0	0	0	0	0.0264956708591572	0.0064295258134059	0	0	0.0579781556664127	0.033028471578876	0.0539469512646726	0.282555800422454	0	0	0	0.05	0.186673817829789	1.00239079508477	Low level
TCGA-97-8552-01A	TCGA-97-8552-01A	0.0474195837366756	0.0305407977763649	0.00138614018581183	0.0608160675818677	0	0.138277859707198	0	0.0547438626594395	0.010195263157602	0	0	0.0537772903511107	0.0576314836442932	0.0193000987265062	0.0276308327680746	0.202010717634695	0.15762227686229	0.0247983626636339	0.0873953106218645	0	0	0.0264540519225735	0.005	0.378190927464385	0.925194340258113	High level
TCGA-69-7764-01A	TCGA-69-7764-01A	0.211323503889311	0	0.147362430135945	0.166349077260071	0	0.120849200994385	0.0187461136253669	0.0602892152557879	0	0.00363312265269504	0	0.0114359382261602	0	0.0590859342918198	0.110032413618023	0.0469452437988832	0.034139446892055	0.00570640490856265	0.00357910737327606	0	0	0.000522847077658496	0.025	0.227121032839646	0.995849238969349	Low level
TCGA-86-7701-01A	TCGA-86-7701-01A	0.0866435577613929	0	0.150181918871043	0.123110817855962	0	0.199124547051437	0.0624486428634817	0.0494625056177113	0.0137978251856322	0	0.0391897509118393	0	0	0.0383568432178508	0.044976882305346	0.107391398085217	0.0300221245346442	0.00461627345531601	0.0283219746387311	0	0	0.0223549376443951	0.01	0.26623638357089	0.971747910660576	Low level
TCGA-62-A470-01A	TCGA-62-A470-01A	0.211768621054621	0	0.0630088044869517	0	0	0.189692335108994	0	0.01936643273702	0	0	0	0.0404599717537558	0.00914321330897647	0.0132605788426564	0.0116207173349758	0.365418947387063	0	0.0296705282143648	0	0.0120189644829047	0	0.0345708852877161	0.095	0.136931820579546	1.0371495618816	High level
TCGA-55-7727-01A	TCGA-55-7727-01A	0.139230580395511	0	0.0760616739282708	0.0990807574212329	0	0.0546701668157486	0.0536177621752073	0.0206888878706223	0	0.0309322157188593	0	0	0	0.0297653526352633	0.146968176921294	0.179092719956267	0.0463287185428789	0.0398825263623284	0.0614519352184039	0	0	0.0222285260381124	0.005	0.371123862437201	0.929556036327153	High level
TCGA-L9-A7SV-01A	TCGA-L9-A7SV-01A	0.144055702997878	0	0.0638101429748166	0.130770903536513	0	0.136585113245113	0.0138076324484894	0.125320764914944	0	0	0	0.0182405864914835	0.00293640947370358	0.0149129013137714	0.0976332118218452	0.190511193270817	0.0246083963994452	0.0122770856710375	0.0232489241782525	0	0	0.00128103126189025	0.6	0.0294253272425735	1.07814868202781	High level
TCGA-97-7938-01A	TCGA-97-7938-01A	0.175971635935298	0	0.0187113377415709	0.121685387975534	0	0.106799188414829	0.0274072433243669	0.0432431956998732	0	0	0	0.00331806114277982	0	0.099561721868259	0.0595406350331734	0.112726743872287	0.0859697067721058	0.0126135370917477	0.0975419741623616	0	0	0.0349096309658142	0.21	0.0897738205050348	1.04271269559391	Low level
TCGA-67-6215-01A	TCGA-67-6215-01A	0.013412186136535	0	0	0	0	0.189145187195969	0	0	0.0061799697038754	0	0	0.0461096001976822	0.0179177259150439	0.00544101149900505	0.011310017921838	0.231386176759054	0.208099830900318	0.0328915006755808	0.183504520626639	0	0	0.0546022724684604	0.05	0.184563808572337	1.0115056389872	High level
TCGA-55-7907-01A	TCGA-55-7907-01A	0.13483506755749	0	0.0286738444833999	0.139474364330227	0	0.0509411777583166	0.00914255322087217	0.0361787125207152	0.0606384464888522	0	0	0.0326843077175622	0.0072901158272457	0.133326892703071	0.151612816773125	0.145241669571067	0.0051231596543387	0	0.0648368713937169	0	0	0	0	0.488556442498457	0.871855386754187	Low level
TCGA-MP-A4T9-01A	TCGA-MP-A4T9-01A	0.0703064941929404	0	0	0.105976606341022	0	0.121528892867218	0.0152039877887415	0.0372624532275608	0.000481959198338226	0	0.00689757962908836	0.000974857107209658	0.014534970540191	0.138836506770028	0.0757812988264789	0.24095889733505	0.0387976719583025	0.0392251726029474	0.0440443526401351	0	0	0.0491882989747484	0.005	0.320773089118028	0.955851548730901	High level
TCGA-97-7552-01A	TCGA-97-7552-01A	0.0950310854853413	0.0190712951662348	0.0644303545924935	0.303151163852229	0	0	0.0102548720058766	0.026117479959421	0.0475193205868879	0	0	0.0160009617102903	0	0.13605481884866	0.147564323340336	0.0611519824828088	0.0192745996376874	0	0.0543777423317342	0	0	0	0	0.560167334116403	0.831667435849526	Low level
TCGA-05-5429-01A	TCGA-05-5429-01A	0.0661825008723489	0	0.0659026794957948	0.0562284158987155	0	0.220084393064591	0	0.0486603677698058	0.0131479072562769	0.0332416775095244	0	0.0385262273372693	0	0.0707766296639251	0.0461356853819199	0.214881689466904	0.0418153803537082	0.0118328040259845	0.0390712008044793	0	0	0.0335124410987524	0.16	0.10200386794674	1.04298022314209	High level
TCGA-91-6847-01A	TCGA-91-6847-01A	0.257956912773228	0	0	0.194511262635304	0	0.0204693103301532	0	0.0247165776279513	0.0399273162160506	0	0.0260938042289926	0.0894143242421319	0.0135035709694982	0.139746625639068	0.0467000887320755	0.0362625946738474	0.0568012993916342	0	0.0466782306804238	0	0.00721808185964206	0	0.805	-0.00810087300489517	1.11102280813436	Low level
TCGA-44-A4SS-01A	TCGA-44-A4SS-01A	0.0721822321922212	0	0	0.256173664688111	0	0.0379106184530226	0.053063204444253	0.0414913445381317	0	0	0	0.0575557281335582	0.00554880673542314	0.0448050496452526	0.091133327387172	0.231564890256881	0.00864721226599507	0.0161285743080004	0.0511637200242016	0	0.00159392256587377	0.031037704361903	0.005	0.37929025740329	0.928112725767818	High level
TCGA-55-8097-01A	TCGA-55-8097-01A	0.0671078839366434	0	0.0313207523372494	0.0788286594937306	0	0.202716083875379	0	0.0260953471018814	0.045656807582172	0	0	0.0280368442589169	0.0156647422699931	0	0.032685430414402	0.183216148134526	0.145629601895619	0.0199846190503708	0.112909608893332	0	0	0.0101474707557846	0.005	0.303677721713223	0.956383087171142	High level
TCGA-97-8171-01A	TCGA-97-8171-01A	0.30348958958221	0	0.013528269732733	0.0128506484780708	0	0.0211982847713178	0	0.0321641713927586	0.000362086492899922	0	0.0191393453380852	0	0	0.291166090918884	0	0.255605034785867	0	0.0404084385624349	0.0100880399447394	0	0	0	0.055	0.176872014316265	1.0508992576434	High level
TCGA-L9-A443-01A	TCGA-L9-A443-01A	0.0815807300309865	0	0.0093651383379926	0.0975526942026223	0	0.160451223493777	0.00940167473536276	0.0477436001146744	0.0014080565661586	0.0367045499945816	0	0.000737020225944948	0	0.145980814525515	0.168710971315966	0.135689904219573	0.0273173174116255	0	0.0604530561936609	0	0	0.0169032486315593	0.12	0.118534457085291	1.05743287337153	Low level
TCGA-55-8089-01A	TCGA-55-8089-01A	0.0500523510353489	0	0.00165224463629992	0.188124209098967	0	0	0.140988575242405	0.00802946632439991	0.00472238327914903	0	0.0665479362645291	0.0205699503460378	0.00227100599763195	0.0975628238198662	0.163337816471781	0.137007330550835	0.0228125844159456	0	0.0906523981321654	0	0	0.00566892438463733	0	0.577250247314069	0.821108902427444	Low level
TCGA-05-4424-01A	TCGA-05-4424-01A	0.0926189127516239	0	0.00457542437789846	0.107341332884718	0	0.119354724092276	0.033289200258753	0.0246938069376403	0	0	0.0149640222978469	0	0.0403768273774895	0.115473467738084	0.110340530837702	0.193309634429184	0.0327855460839809	0.0176188241166187	0.0605279851560983	0	0	0.032729760660086	0.005	0.376894797297899	0.927425499212246	High level
TCGA-62-8395-01A	TCGA-62-8395-01A	0.111385377773684	0	0.0523294248954855	0.0757098190050053	0	0.0730926807117156	0	0.0533304380004182	0.0103551047543029	0.0134756367271793	0	0.0457614795327991	0.00313748065358006	0.107687650259121	0.0555836317490747	0.219693222702595	0.114677778258266	0	0.0529214320595163	0	0	0.010858842917257	0.005	0.288336776074275	0.96546331404285	High level
TCGA-53-7624-01A	TCGA-53-7624-01A	0.128152957035643	0	0.0424038526854773	0.105344179098678	0	0.0659430021792539	0.00292368466335791	0.0510173721189352	0.0469905023772357	0	0	0.020935078820223	0	0.200654197693122	0.133573452463833	0.137911499339932	0	0.0235308703427655	0.00943826375567105	0	0	0.0311810874258713	0.005	0.300082424669269	0.969679929680028	Low level
TCGA-64-1676-01A	TCGA-64-1676-01A	0.00882339516580147	0	0.0532722300581661	0.168862850081863	0	0	0.0337850922687447	0.0192177668997354	0.0224555300976107	0	0	0.0125078199180478	0.0739788257689311	0.0346595044356383	0.0425715431600079	0.316365775356215	0.0891553596905016	0.0655725697109176	0.0397419688827662	0	0	0.0190297685050535	0.005	0.340351464873799	0.944274317820274	High level
TCGA-55-1596-01A	TCGA-55-1596-01A	0.0826761374151095	0	0.17110255133825	0.0944121958426733	0	0	0.0166052765097724	0.0444737770559965	0.07813908539235	0	0.0136634910484855	0.000203254823721727	0	0.173602399944171	0.0858160388339982	0.150498654878721	0	0.046932921732835	0.0268208344736403	0	0	0.0150533807102753	0.005	0.357877118704405	0.934307319481951	Low level
TCGA-97-8174-01A	TCGA-97-8174-01A	0.0652086916914318	0	0.0692189544760325	0.0834441970646411	0	0.188940605617687	0.00725418486758751	0.0398065659249323	0.00251103955556046	0	0.00530322137432571	0.0101259074755426	0.00964823269887501	0	0.122596407367404	0.255194174877343	0.0131737738984669	0.0140480803951255	0.100374555041004	0	0	0.01315140767404	0.005	0.389561081774029	0.920589512379525	High level
TCGA-93-7348-01A	TCGA-93-7348-01A	0.128451106560653	0	0.114495526344479	0.0570112611334935	0	0.068455496943052	0.0291827583980969	0.0368198481824333	0.0440491158393122	0	0	0.0268722809847497	0	0.312670568818124	0.0508876402455258	0.0601926695005143	0.0332879441921994	0.000506845994625205	0.0359770336497545	0	0	0.00113990321298815	0.005	0.291713516420147	0.969299256291208	Low level
TCGA-38-4630-01A	TCGA-38-4630-01A	0.0646089443022426	0	0.0106320632914206	0.127651818958596	0	0.176430891371661	0	0.0090632795653385	0.0446425196555343	0	0.0202794320866078	0	0	0.236737217467046	0.118609615883411	0.146930849047172	0.0203681071227882	0.0240452612481813	0	0	0	0	0.025	0.217334581420038	1.01701741704097	Low level
TCGA-05-5423-01A	TCGA-05-5423-01A	0.0502637438506971	0	0.0323295224978765	0.0336341098536065	0	0.0178606843946891	0.0194133842997729	0.0282693528529792	0.0320411846686055	0.0308322476106853	0	0.00753695324630905	0.00551515269846703	0	0.00241713569414137	0.233939859961546	0.253473976790599	0.105035328287931	0.0517658634244063	0	0.0338410814205083	0.0618304184471808	0	0.499041770891792	0.867268187490797	High level
TCGA-49-6767-01A	TCGA-49-6767-01A	0.012907405641156	0	0	0.180674901727832	0	0.0149988470684233	0.084464479251496	0.0296453861812957	0.0438185936089611	0	0.00198362301566964	0.0114218753572362	0	0.377378543864686	0.0838590493164228	0.130118682248626	0.00823056575442156	0	0.0204980469637741	0	0	0	0	0.462033209294159	0.890381432551553	Low level
TCGA-05-4397-01A	TCGA-05-4397-01A	0.123003831916857	0	0.00981498734340308	0.0560024800362567	0	0	0.0502445103885539	0.0139525821665047	0.018963836403031	0	0.0390864516233974	0	0.000203381007449305	0.0484491394483406	0.133113048481742	0.288536429950388	0.027270966931671	0.109370467351568	0.0233746613865802	0	0	0.0586132255642568	0.005	0.348275252233038	0.947628540810227	High level
TCGA-55-7910-01A	TCGA-55-7910-01A	0.176874106241035	0	0.175339135322226	0.0354530842989564	0	0.145022650003293	0.0125817289061736	0.0368353519793073	0.0467092396321319	0	0.0276930456815209	0	0	0.146670564287113	0.0299178990193515	0.0403355271254454	0	0.0807234808426638	0	0.0156603342405771	0	0.0301838524202056	0.625	0.0238409947636418	1.06421646881489	Low level
TCGA-J2-A4AG-01A	TCGA-J2-A4AG-01A	0.138255505406336	0	0.0035540912866794	0.0829864180443718	0	0.209977291970502	0.0551611525968308	0.0190804200080171	0.0307195627393184	0	0	0.00938077959644193	0.0166434648802566	0.0556164038331756	0.0302275698887234	0.105722263105693	0.117359417283392	0.0779407454760314	0.0277268158162685	0	0	0.0196480980679622	0.02	0.238126053835582	0.986402882031805	Low level
TCGA-50-5936-01A	TCGA-50-5936-01A	0.0797575606198894	0	0.00919586799523039	0	0	0.140328017925889	0	0.0235635243105838	0.019599691188769	0	0.0122676916633075	0.00137356420948084	0	0.431012373416603	0	0.140219185218311	0	0.103660855466646	0.015884790950094	0	0	0.0231368770351953	0	0.635175365117147	0.77319878831307	Low level
TCGA-86-8073-01A	TCGA-86-8073-01A	0.0567038365424849	0	0.0169936080216424	0.0868150019076998	0	0.0289119486481196	0	0.0575911415491116	0.0232943550425929	0	0	0.0132504851397851	0.159998859059748	0.0901950969111124	0.0699673076892019	0.221630569429019	0.0702808048497416	0.0462535056024694	0.0581134796072718	0	0	0	0.02	0.254206084310047	0.983516517156509	High level
TCGA-44-4112-01B	TCGA-44-4112-01B	0.131557606275383	0	0.0951639732319068	0	0	0.273590169848883	0.0156394528364934	0.00685448881142289	0	0.0147874343206202	0	0.0304969428251201	0	0.00865400331256886	0.00700541284095516	0.134792145435883	0	0.130725117454435	0.133255194443487	0	0	0.0174780583628417	0.11	0.126503158182895	1.02397181560254	Low level
TCGA-05-5715-01A	TCGA-05-5715-01A	0.0377446025751546	0	0	0.0368963891769293	0	0.0283661947064198	0.0043715853391073	0.0167239230321566	0.0199105647201132	0	0	0.0056461351417431	0	0.50725761930681	0.0115071158488323	0.256752983839097	0.0116661570729655	0	0.055096032985031	0	0	0.00806069625564042	0	0.525971874830146	0.865673112446803	High level
TCGA-44-5643-01A	TCGA-44-5643-01A	0.0777537780899346	0	0	0.172103945964153	0	0.0598300164113482	0.100600822637314	0.0332238494395555	0.0122369491004825	0	0.0458290705506815	0	0	0.096500234281114	0.130145105238875	0.145213105835069	0.046517215235336	0.0321601463465	0.0478857608696364	0	0	0	0	0.437959471538836	0.898137438127665	Low level
TCGA-75-5146-01A	TCGA-75-5146-01A	0.111073590934895	0	0.141853309703554	0.0881169399229209	0	0.209149102366943	0.00264775242719986	0.0415364506772964	0.00911481783906565	0	0	0.0198356882142084	0	0	0.056312067036655	0.18599838054427	0.0503987592798195	0.0171717452199229	0.0269702933952427	0	0	0.039821102438007	0.005	0.331044687195037	0.944480694439096	High level
TCGA-NJ-A4YQ-01A	TCGA-NJ-A4YQ-01A	0.107803376440592	0	0.0392907762066003	0.186719981996909	0	0.021469451546617	0.000359428922513099	0.0579385290038711	0.0574464494189452	0	0	0.0338320805096112	0	0.237903669120588	0.108841585275369	0.0975178214563143	0	0	0.0508768501020689	0	0	0	0	0.607485746853521	0.804771744555711	Low level
TCGA-44-2657-01A	TCGA-44-2657-01A	0.105113177895226	0.00806787471650995	0.0786537072543321	0.214267139016125	0	0	0.043577176980443	0.00839738430174464	0.0410235104486931	0.0390531080276587	0	0	0	0.0499250477568393	0.116104651722301	0.158047413681484	0.0342761455552598	0	0.103493662643384	0	0	0	0	0.481997133881776	0.877892633456918	High level
TCGA-55-7995-01A	TCGA-55-7995-01A	0.0807852760607077	0	0	0.18021996788352	0	0	0.0379386478401548	0.031348829567937	0.0771170072581128	0.00775782423055169	0.00680076985536305	0	0.0206611445777413	0.338718815667687	0.129050086702757	0.0670540983898383	0.00136206996355159	0	0.0211854620020778	0	0	0	0	0.656971371299976	0.763825305916844	Low level
TCGA-44-2662-01B	TCGA-44-2662-01B	0.0746318781116852	0	0.0474045422470657	0	0	0.123905755683249	0.0121587522997472	0.0358293380183	0	0	0.0279706370613138	0	0.0755898031507911	0.0438009796169155	0.0650380285465031	0.266969216490325	0	0.0365575083577839	0.00642421524767239	0	0.117483577819262	0.0662357673493855	0.02	0.251812516551659	0.984664453807431	High level
TCGA-49-4514-01A	TCGA-49-4514-01A	0.130012820186853	0	0.0387338657918186	0.179451914336811	0	0	0.0584199193189936	0.0980712315005094	0.0369326215454943	0.00879296193828269	0	0.0283895149143848	0	0.0827516390686354	0.109685746304677	0.113977717410644	0	0.0628295870634866	0.0394382763699839	0	0	0.0125121842494259	0.005	0.286796943964678	0.969798275959988	Low level
TCGA-55-6712-01A	TCGA-55-6712-01A	0.0686489552248445	0	0	0.249740701215942	0	0.0708055095925571	0.0868001793395413	0	0.00379160408334469	0.0111369418238934	0.0111121087942504	0	0	0.17649995301521	0.134127892205304	0.116934986021609	0.0279105500434201	0.00223964642565083	0.0387876230161008	0	0	0.00146334919833124	0	0.553828251889609	0.834429689965661	Low level
TCGA-44-4112-01A	TCGA-44-4112-01A	0.0956233759460011	0	0.100049381758021	0.150107600973403	0	0.0586732815366865	0.0602735914817727	0.0015804538088645	0	0	0.0131755578431204	0	0.0144492883948586	0.0204811417055331	0.0377487998221308	0.182327013260109	0.0932689747101989	0.0928900932815869	0.0402000040794427	0	0	0.0391514413982713	0.115	0.122574181172826	1.0240907572055	High level
TCGA-55-6972-01A	TCGA-55-6972-01A	0.09013075089306	0	0.315648745268772	0.170930478550743	0	0	0	0.0219001592737827	0	0	0.0140219508097935	0.0618967217669217	0.00520192670450703	0.000427751326177195	0.0296654825784211	0.169980615250872	0	0.0733753628909787	0.0427814977020886	0	0	0.00403855698388142	0.605	0.028283239314288	1.05096572009045	High level
TCGA-44-3919-01A	TCGA-44-3919-01A	0.0823484394442972	0	0.0426289034682465	0.107847322380693	0	0.0465684506081489	0.00248196168320911	0.0487648419540614	0.0555385362284274	0	0	0.0201096556799207	0	0.110674270064967	0.169694438234431	0.121186511230301	0.108278647246608	0	0.0633522384213493	0	0	0.0205257833553393	0	0.62312871261797	0.798032079570665	Low level
TCGA-J2-8192-01A	TCGA-J2-8192-01A	0.0551300617942004	0	0.00716306644307361	0.00759964539012704	0	0.218308802528116	0	0.00659555467153324	0.00222570573139281	0	0	0.019254054983811	0.000182100291972021	0.189441509352409	0.0254997123645173	0.234116238314103	0.104448414243284	0.0213946516575425	0.0685132334402695	0	0	0.0401272487936482	0	0.507719212087898	0.861535650541852	High level
TCGA-44-A47A-01A	TCGA-44-A47A-01A	0.0454155919869941	0	0	0.0262773012379985	0	0.023218464372313	0.00993913985452502	0.0455730634940306	0.0771329639779015	0	0	0.0120140153532753	0.00359774054937228	0.136813527095231	0.0101968230001262	0.0799338177144645	0.334457430653089	0.131263803293724	0.062233712175263	0	0	0.0019326052416918	0	0.540038726392907	0.842446521107346	Low level
TCGA-75-5147-01A	TCGA-75-5147-01A	0.0811920082818718	0	0.15589715590863	0.0696609318854646	0	0.0676347414794883	0.0522402951118725	0.00434714373351985	0.0299678103437412	0.0354918580930105	0	0.0134483249153821	0	0.0294757020511683	0.0644494694117149	0.142619108070627	0.131817241576269	0.0138643465165603	0.0433916901008018	0	0	0.0645021725198778	0	0.442881540848947	0.899437846451152	Low level
TCGA-86-A4JF-01A	TCGA-86-A4JF-01A	0.124146789334401	0	0.020751944710094	0.114361105144902	0	0	0.0130546866382553	0.0781269413458914	0	0	0	0.079269585187314	0	0.146377683705186	0.0987139675698524	0.160226963970617	0.012114201144996	0.0219052395963595	0.113744387828805	0	0	0.017206503823327	0.02	0.248210546199984	0.986688920942274	High level
TCGA-69-8453-01A	TCGA-69-8453-01A	0.0526567533445286	0	0	0.115647001869427	0	0.001867587469694	0	0.0593166806235891	0.0222266879346837	0	0	0.017167531974487	0.000357840884143146	0.386905736216469	0.09894291730897	0.145697483023373	0.0380511579977842	0	0.0475007949539588	0	0	0.0136618263988924	0	0.514874422191731	0.857799347404074	Low level
TCGA-73-4662-01A	TCGA-73-4662-01A	0.0657102275672083	0	0.075540531104557	0.0931731814196054	0	0.191832808546475	0.0290253451139911	0.0195479075697735	0.0303470103231706	0.0120351221505455	0	0.0235110090851515	0.0622267690913792	0.104440085664979	0.038519303792477	0.0731522260458214	0.0895369367429038	0.048238785661889	0.0343556604825445	0	0	0.00880708963752813	0.005	0.30621679256336	0.955380239299179	Low level
TCGA-95-7039-01A	TCGA-95-7039-01A	0.0935555043915019	0	0.0131600871079007	0.185115182063442	0	0.0125923929979199	0.0865223379028863	0.03206002215798	0.0295829438787061	0	0.0155902867826156	0	0	0.174870828490132	0.101529891053479	0.175133533421937	0.0109235667281502	0.0166384371219094	0.0527249859014399	0	0	0	0.05	0.185543161192297	1.01646021844215	High level
TCGA-NJ-A4YP-01A	TCGA-NJ-A4YP-01A	0.0159814176026946	0	0.0482358603610457	0.167498997440072	0	0	0.0256210764038633	0.0526023674379199	0.0623867509044817	0.00267689575142314	0	0.0455336489777417	0	0.188401509895479	0.101598551871333	0.183150937756802	0	0.0727590297962096	0.0280754908587641	0	0	0.00547746494216978	0.005	0.358303860560137	0.940429394080801	High level
TCGA-62-A46O-01A	TCGA-62-A46O-01A	0.196043656550696	0	0.224305326384317	0.0814274016998133	0	0	0.0418088948929254	0.0375823940993997	0.0290602134836368	0	0.0179837329799402	0.0228559037631914	0	0.120614643505681	0.0328804573398656	0.0401535008877334	0	0.0965986582367317	0.0586852161760691	0	0	0	0.52	0.0425843328319304	1.04934564925744	Low level
TCGA-73-4668-01A	TCGA-73-4668-01A	0.0918339827937234	0	0.0814892870832354	0.0896994634468972	0	0.022987063226063	0.031924088624365	0.0174297435320225	0.023223059234991	0	0	0.00624876782172124	0	0.303023921221913	0.0244586290194858	0.0990096380187861	0.0993105100129592	0.0311504323735232	0.0771062221818565	0	0	0.00110519140845744	0.005	0.294134984701226	0.969964817838347	Low level
TCGA-05-4433-01A	TCGA-05-4433-01A	0.0443270572676828	0	0	0.127679426174278	0	0.029086116349883	0.00288299175504863	0.0418915577759122	0.0290103395935232	0	0	0.0319660522424323	0	0.213513292057116	0.139198798062965	0.181187927760504	0.0362128061008186	0	0.0832293084419003	0	0	0.0398143264179365	0.005	0.384365178616997	0.928954675149597	High level
TCGA-95-A4VN-01A	TCGA-95-A4VN-01A	0.0372965877425287	0	0	0.179618360866633	0	0.0665995909985948	0.0545670758349984	0.0617646668477877	0.0295140367737346	0	0.0321514005625893	0.00666813006565923	0	0.13411356270862	0.118660569071084	0.172845056930139	0.0251804027663348	0.0102950971413453	0.0333985318156323	0	0	0.0373269298743184	0	0.48000570051941	0.8763917522003	High level
TCGA-78-7156-01A	TCGA-78-7156-01A	0.158059409340041	0	0.144970763625688	0.156879191736757	0	0.00101736419718612	0	0.0452461022721738	0.00796141790740774	0.0150355759686973	0	0.0467133565253279	0.0269236470872914	0.00963150595494678	0.138373411752555	0.112068081410411	0.0128653153059451	0.00421473806632848	0.120040118849243	0	0	0	0.415	0.0568006161696586	1.06025042438264	Low level
TCGA-38-A44F-01A	TCGA-38-A44F-01A	0.0787964149589179	0.00198896088920359	0.060538405733829	0.0932254409522385	0	0.0457263562475014	0	0.0955998778485487	0.0176124322839659	0	0	0.0421751405788291	0.0119163641296474	0.0473398846668732	0.181688303090592	0.106854752982829	0.0966134053300633	0.0106722517881119	0.0994522375798633	0	0	0.00979977093898527	0	0.428298300018749	0.903015402634172	Low level
TCGA-05-4396-01A	TCGA-05-4396-01A	0.105089157984917	0	0.0273881386457452	0.0595313954153406	0	0.106216923190889	0.0225940083050508	0.0533659679997275	0.0326665119539438	0	0.00879091398782379	0.00620802007437631	0	0.132264661608942	0.089707309187323	0.211913680968709	0.0100534464872779	0.0474188105966621	0.0648761197636493	0	0	0.0219149338296222	0.21	0.0885616965747855	1.05288231316503	High level
TCGA-55-8204-01A	TCGA-55-8204-01A	0.088461273155829	0	0.200595304762044	0.0976478223865827	0	0.0618353768178122	0.0384760789366576	0	0	0	0.00283469962008716	0.0212421570566823	0.009690847569508	0.0482604663350102	0.158561407164395	0.0830112410254113	0.07429670701927	0	0.0868153847980861	0	0.000159279536211116	0.0281119538164138	0.005	0.334406469735687	0.943865616840493	Low level
TCGA-55-7281-01A	TCGA-55-7281-01A	0.0251281352750749	0	0	0.0890124011281264	0	0.00975960867867374	0.0208212569169643	0.0472036632170911	0.0580255565903704	0	0	0.015122713617051	0.0404064577646311	0.102575030061417	0.0726248286461889	0.147982436583423	0.288481177946415	0.0270866001190042	0.0363033189329879	0	0	0.0194668145225807	0	0.402050310030229	0.916826295761602	Low level
TCGA-05-4405-01A	TCGA-05-4405-01A	0.0425726444174593	0	0.106057968185033	0.0853422539815184	0	0	0.00623611429974852	0.0342342247870526	0.0376062471117906	0	0	0.00228417609207072	0	0.367734710086796	0.0300802643093334	0.164806492166764	0.0240453846416139	0	0.0654613450336631	0	0	0.0335381748871563	0	0.447425162662652	0.897282690835877	High level
TCGA-55-8614-01A	TCGA-55-8614-01A	0.118948224698916	0	0.0546528592484237	0.0886950872106304	0	0.0217514856597365	0.0115472899124408	0.0538815032773977	0.019817300918155	0.0150108461438528	0	0.0543638511808208	0	0.249646634105911	0.0831494135286208	0.105281904883293	0.0252022905745525	0.0026826063864013	0.0788379516271821	0	0	0.0165307506436646	0.05	0.181806316948623	1.01843363955907	Low level
TCGA-78-7152-01A	TCGA-78-7152-01A	0.0363114173517924	0.0760965331887225	0.0431848307455599	0.155456281303803	0	0.00770043720872918	0.0243597235070458	0.057699093152313	0.0934250421934368	0.0133761865723868	0	0.0209421629313988	0	0.143989500909784	0.0945690422544682	0.0924217514140307	0.0628701701102283	0	0.0595882438968644	0	0	0.0180095832594356	0.005	0.366293811993342	0.930936971870589	Low level
TCGA-64-5781-01A	TCGA-64-5781-01A	0	0	0.0555461273868055	0.38135962346678	0	0	0.124057243428898	0.0430546858114206	0.0618680084742526	0.0293868428836117	0	0.0658090142823612	0	0.0890474699149096	0.0478493526232248	0.0698280649561077	0.00669881550418629	0.0227929592204865	0.00263438044044759	0	0	6.74116065071854e-05	0	0.410375406774805	0.919272426971113	Low level
TCGA-55-7227-01A	TCGA-55-7227-01A	0.0446064728171247	0	0	0.0637542234951192	0	0.0661704696607518	0.0179116582032453	0.0463500283666814	0.0326976877701912	0.0225207504810267	0	0	0.0101161204111519	0.116370718041639	0.142197426665512	0.0948271807497166	0.230951114069264	0.0332880266752659	0.0661465494257959	0	0	0.0120915731675143	0	0.504207724933923	0.86325516379037	Low level
TCGA-MP-A4TD-01A	TCGA-MP-A4TD-01A	0.176961759810176	0	0.0773849382348845	0.0365313836658192	0	0.121015600357525	0.00248723191582574	0.0272851009504924	0.0512282211606324	0	0	0.0120395540892069	0	0.308578800050147	0.0160253153702192	0.109811142885457	0.0156842849905285	0.00345291820565905	0.0322680202326479	0	0	0.00924572808077976	0	0.402796469643978	0.917636869710428	Low level
TCGA-55-8513-01A	TCGA-55-8513-01A	0.0767385811309931	0.0144080097422022	0	0.0350273854924546	0	0.0588110748205522	0	0.0284432417196072	0.0216220595223437	0	0	0.0292097971417471	0.00797573059659636	0.137195884090056	0.0422678165516583	0.332243731103518	0.109490765686517	0.00448323274175522	0.076962652909972	0	0	0.0251200367500274	0	0.486280002488902	0.872924637602989	High level
TCGA-78-7542-01A	TCGA-78-7542-01A	0.0128395546984873	0.00603433411041176	0	0.107423821955814	0	0	0.10040724876273	0.100087278036829	0.0429393426651464	0	0.0302352497458275	0.0112456462113501	0	0.137091893616164	0.12424295244495	0.137975625282379	0.0544757244673181	0.0970346070489543	0.0266409224104663	0	0	0.0113257985431728	0.095	0.136160521052151	1.04571806229775	Low level
TCGA-50-6673-01A	TCGA-50-6673-01A	0.123356008238542	0	0.0994723131079686	0.0252965664706871	0	0.0741826000956805	0.0110396957441439	0.0858370395597009	0.0196875084512107	0	0	0.0182387322302031	0.0123574375785903	0.0605472833896223	0.0299648523968305	0.175382039095624	0.100447308089528	0.121918100814852	0.00785093870615944	0	0	0.0344215760306567	0.105	0.13115139781158	1.02559916202792	High level
TCGA-O1-A52J-01A	TCGA-O1-A52J-01A	0.0532216193600719	0	0	0.0640460932070699	0	0.0744558283949293	0.00121794848391306	0.0193024318065572	0.0326293419280557	0	0	0.0385180461918286	0.130606953199117	0.0083387815545977	0.029068722381062	0.287090222723592	0.0829325753194926	0.0400418527336693	0.066339182635894	0	0	0.0721904000801508	0.03	0.216611905377276	1.00182661009775	High level
TCGA-05-4425-01A	TCGA-05-4425-01A	0.00374318638078209	0	0	0.0427358352468273	0	0.0436241970086574	0.0141180348432601	0.0235347481353671	0.0149970597430209	0.010065521689299	0	0.017696173991603	0	0.309475944261222	0.0760520003694814	0.250758669264137	0.128455360314339	0	0.0579638062192192	0	0	0.00677946253278465	0	0.674557659814953	0.745255137661469	High level
TCGA-73-4659-01A	TCGA-73-4659-01A	0.150571034796072	0	0.026206253563616	0.0223523817415714	0	0.11281927668229	0	0.0135359670472519	0.00945929796900188	0	0.015258025569336	0.00543843356193849	0.0194578872202821	0.0251376786481893	0.0111729366964352	0.35452816551681	0.0345875023537394	0	0.120151155336131	0	0	0.0793240032973354	0.005	0.27923531532012	0.972242032202109	High level
TCGA-35-5375-01A	TCGA-35-5375-01A	0	0.0810979509980004	0.115506561404662	0.185143196096246	0	0	0.0125609761374922	0.0538550251730937	0.0252138267084963	0.0479689707509842	0.00833550457364698	0	0	0.071302964627733	0.137468041382953	0.157142779676492	0.0556012563937723	0	0.0100725719952545	0.0142171985755094	0	0.0245131755056644	0	0.445873301791835	0.894143072892489	High level
TCGA-44-2668-01B	TCGA-44-2668-01B	0.0730702875730021	0	0.00885468354364028	0.0737133381141604	0	0.131631335010253	0.106647354956897	0	0	0	0.0404049825614328	0	0.0172118215737046	0.0710300764097367	0.11791177939504	0.0952861933734976	0	0.100454982667453	0.00428582166505197	0.0038900195916441	0.0133992656234001	0.142208057941086	0.005	0.345395161741117	0.946465232446027	Low level
TCGA-86-6562-01A	TCGA-86-6562-01A	0.0935376679464548	0	0.0270042848699324	0.025989505243659	0	0.0987897321331833	0.0221536166390999	0.00505585255983463	0.0343504587444176	0	0.0501364224150952	0	0	0.194218030961111	0.0477755428060362	0.219350281120112	0.00103235247680268	0.065112211168912	0.0375026168411478	0	0	0.077991424074202	0.005	0.361506098425049	0.936794409233422	High level
TCGA-86-8358-01A	TCGA-86-8358-01A	0	0	0.12691654107297	0.0427352307037345	0	0	0	0.0840064704739934	0	0.0399184238053858	0	0.040539692518643	0	0.295796146465137	0.112298302273115	0.223082333505417	0.0199948006562307	0	0	0	0.0147120585253735	0	0	0.43727332891914	0.902948733450966	High level
TCGA-44-6776-01A	TCGA-44-6776-01A	0.127254096664646	0	0.106686903639353	0.113339226690125	0	0.135139910532962	0	0.0478870589500486	0	0	0	0.0492048617290453	0.0249252824825544	0	0.0357042784244145	0.0912448950553056	0.10151409849781	0.0443171108696131	0.114394808040407	0	0	0.00838746842371613	0.135	0.111521737855194	1.0264278202403	Low level
TCGA-95-7944-01A	TCGA-95-7944-01A	0.00883624753419343	0	0.0074269465153399	0.299203224734222	0	0	0.0971217388640068	0.0322489007886452	0.0286595964168017	0	0.0506907497620385	0.0749820245817807	0	0.108725714581205	0.132432016405273	0.101076139398905	0	0.00945023865155547	0.0491464617660337	0	0	0	0	0.492490254630583	0.870641778254618	Low level
TCGA-MP-A4SW-01A	TCGA-MP-A4SW-01A	0.0704740118205492	0	0.0884857117895565	0.0728018198137154	0	0.117756667777622	0	0.0370835115013188	0.0727767467925576	0	0	0.0258596357249912	0.0157261689182028	0.191674894756158	0.0317352743478157	0.1751206252969	0.0258936863643332	0.0241961833589877	0.0381962612539195	0	0	0.0122188004833715	0.005	0.336649779961306	0.945023557889092	High level
TCGA-49-4487-01A	TCGA-49-4487-01A	0.107675858011676	0.0211733040971836	0	0.212244686252799	0	0	0.109457650473787	0.0271224584693438	0.0277011553746156	0.0353936392739633	0	0	0	0.239409522550865	0.095803378126141	0.0872439123209208	0.00304024958151878	0	0.0337341854671868	0	0	0	0	0.547921328195332	0.83901377032484	Low level
TCGA-05-4403-01A	TCGA-05-4403-01A	0.0775406206758104	0	0.0190528249240043	0.0717769266273455	0	0.0298936335251026	0	0.0499912007259449	0.0198373385675475	0	0.00717214047425	0.00781258248905278	0.0245228434936399	0.228465396219648	0.104705834179609	0.245394663371039	0.0563754864994941	0	0.0444974562724672	0	0.00105680757932593	0.0119042443757198	0	0.405080271806797	0.918216646116537	High level
TCGA-55-8512-01A	TCGA-55-8512-01A	0.0735607460936055	0	0.0450068667465525	0.151745730379031	0	0.10035915385334	0	0.024581912447628	0	0	0.0274794104475426	0.0546656743025099	0.0766213419328334	0.0838748130218019	0.00108576941194655	0.166711593584403	0	0.0573751271690479	0.0577759665609078	0	0	0.07915589404885	0.19	0.0938578860763311	1.04895346707672	High level
TCGA-44-7659-01A	TCGA-44-7659-01A	0.104607122383539	0	0.0672688941372396	0.0664795028828019	0	0.137491872836671	0	0.0686267502202792	0.0315125872342553	0	0	0.0380383608296004	0.0104322790926244	0.0104797149723493	0.0523382119914229	0.151265783123106	0.10387749464456	0.058651535563829	0.0782099759627227	0	0	0.0207199141249995	0.09	0.145747687203201	1.01654915804246	Low level
TCGA-91-6848-01A	TCGA-91-6848-01A	0.0244960855944756	0	0.0353113700504553	0.13165346271231	0	0.0680127431247899	0.088468474336741	0.00696481874311361	0.00219169191627884	0	0.0158283632470382	0.0131759220101312	0.0267083104076174	0.170832887578052	0.142505042029522	0.196987469345218	0.00736257076490691	0.0274416577635024	0.0177128726692316	0	0	0.0243462577066162	0.005	0.360303800941681	0.94042799916265	High level
TCGA-55-6986-01A	TCGA-55-6986-01A	0.112352644683814	0	0	0.0773348849556282	0	0.188644370750297	0	0.0393049202027176	0.0197396358377801	0	0	0.032998246885562	0.00992966161329993	0.0236601476965326	0.0300134043009203	0.221891809620267	0.134488312203213	0.0301549976496715	0.0543110730961162	0	0	0.0251758905041804	0.005	0.305775138766765	0.957899208084963	High level
TCGA-50-5932-01A	TCGA-50-5932-01A	0.0691728322499228	0	0.0456800707492767	0.0506195336135543	0	0.144700616386065	0	0.0248354249001087	0.000161791127673127	0	0	0.0675908733540075	0.0286975774939598	0.0836568544878457	0.0324905842758361	0.314252401298382	0	0.0348474200276774	0.0816237546612092	0	0	0.021670265374482	0.105	0.129468276093718	1.0360793060647	High level
TCGA-55-6971-01A	TCGA-55-6971-01A	0.0166277942460384	0.0271247334986415	0.0601878021237159	0.190180475624894	0	0.0153309022692807	0.0854448449674471	0.0206213253297371	0.0260296625057219	0	0.00488245699319133	0.0182091026096694	0	0.176995465574383	0.117799773663015	0.124296688404733	0.00867906225981548	0	0.0668618618352552	0	0	0.0407280480944614	0	0.399620561837452	0.916681172994573	Low level
TCGA-55-7728-01A	TCGA-55-7728-01A	0.0510729891556168	0.00578727831668614	0	0.0377996389415354	0	0	0	0.0460552896065423	0.0668161256296044	0.0091768574352357	0.0111837657887432	0	0	0.578858285011515	0.0256723104036227	0.147266497100599	0.017376476707562	0	0.00293448590273733	0	0	0	0	0.813514840942326	0.592516165858988	Low level
TCGA-44-6779-01A	TCGA-44-6779-01A	0.0250916057159989	0	0	0.248728014736209	0	0	0.0375188299352132	0.0150857747324689	0.0547545385509362	0	0.0878396445474342	0	0.00366560356729692	0.0782348747791928	0.19213078322973	0.186690670844288	0.00416842706658911	0	0.05500723281123	0	0	0.0110839994834132	0	0.536684387083738	0.843359106902038	High level
TCGA-MP-A4TK-01A	TCGA-MP-A4TK-01A	0.0796977199581852	0	0	0	0	0.0867618132285551	0	0.0303034302952308	0.0108795468361795	0.00881798924990285	0.0247778313327422	0	0	0.470341070766848	0.0875991460755339	0.170739500767867	0.015320953174345	0	0.0147609983146105	0	0	0	0	0.645115021785671	0.763489875101211	High level
TCGA-86-A4P7-01A	TCGA-86-A4P7-01A	0.121198698911407	0	0.0633645064198863	0.11699386061131	0	0.0854677806788911	0.0228744210243062	0.0439042466201364	0.0408761845612376	0	0.0214669609147665	0.00520188449542551	0.00175020681992523	0.142073916133577	0.0275750524271361	0.199034238494445	0.0218545484833947	0.0210598543653357	0.0513537705617662	0	0	0.0139498684770528	0.01	0.277618352178207	0.969187049497632	High level
TCGA-78-7162-01A	TCGA-78-7162-01A	0.129433256489995	0	0.0131912269575706	0.146282996668059	0	0.12704250884793	0.00780505100584351	0.0276893100208762	0.0011510623126319	0	0	0.0384362181273507	0.00277298236657621	0.0565155048733466	0.0697815506514249	0.161480425093441	0.0446055349939285	0.0462346075365945	0.127577764054432	0	0	0	0.005	0.324949606614994	0.948862184155134	High level
TCGA-69-8255-01A	TCGA-69-8255-01A	0.0906534160434544	0	0.049235332723175	0.367368380150825	0	0	0.170769770394715	0.0429687315393203	0.012729999573838	0	0	0.0281010422352767	0.00714040199724777	0.0259528200805591	0.0685275039927409	0.114915089899542	0.00216115440033829	0.000313101071241533	0.0182366253388407	0	0	0.000926630558885398	0.005	0.354212160618752	0.942905514465565	Low level
TCGA-05-4432-01A	TCGA-05-4432-01A	0.0719828750811882	0	0.0697150512093916	0.123977732099273	0	0.033471360165461	0.023556161779431	0.0278324603948007	0.0720340438926087	0	0.0062221283210263	0.0116563787570396	0	0.273963256546483	0.0953209228754217	0.126237455399026	0	0	0.0257479015968763	0	0	0.0382822718819726	0.005	0.373188933855415	0.932336697957027	Low level
TCGA-55-A492-01A	TCGA-55-A492-01A	0.048916102060303	0	0.222899973820058	0.0903430058447917	0	0.0596729497294662	0	0.0723335453105274	0.0448994378577592	0	0.0101645978593003	0.019789406449395	0.0141074349231603	0.0663059619591665	0.0358087516255609	0.211406067570942	0.00357181077224508	0.0469392416868639	0.0475481471740098	0	0	0.00529356535645018	0.07	0.164374811863236	1.00467853860997	High level
TCGA-50-5931-01A	TCGA-50-5931-01A	0.18857277908747	0	0.0670986611982539	0.0640256758774743	0	0.00408767464477366	0	0.098481928355048	0	0	0.000910568808096822	0.0121076479464178	0	0.281404241634932	0.0619696679311104	0.163198854758079	0	0.0297757555809339	0.0283665441774094	0	0	0	0.105	0.130208761944911	1.05039381184382	High level
TCGA-97-A4LX-01A	TCGA-97-A4LX-01A	0.108746560500468	0	0.0268031020306076	0.129280724096038	0	0.103644158288911	0.0140745880316551	0.037208868605581	0.035611232576671	0	0	0.0374040231437477	0	0.0715775636937317	0.137749954291119	0.154749180595102	0.0431961939697902	0	0.0751939950166658	0	0	0.0247598551599122	0	0.516005298868679	0.858684135295445	Low level
TCGA-50-6597-01A	TCGA-50-6597-01A	0.0787097570971532	0	0.19096042424714	0.0801065813901023	0	0.0177650463470058	0.00670128355952595	0.0218856341867056	0.164253452157214	0.0572751797721389	0	0	0	0.0352400651007652	0.138889243787681	0.0679384896561255	0.0850416887149834	0.0268953344816037	0.0283378195018548	0	0	0	0	0.432508754411821	0.900890199154589	Low level
TCGA-MP-A5C7-01A	TCGA-MP-A5C7-01A	0.0784171629850096	0	0.0464549651204999	0.0341186300492834	0	0.21412896519128	0	0.0742456790514862	0	0	0	0.086066023320832	0.00570476756660678	0.0303513691821532	0.0617285032188135	0.18759811825112	0.0649297696622665	0.0483724401690008	0.0678836062316479	0	0	0	0.4	0.0588185632728431	1.05991823723073	High level
TCGA-38-4628-01A	TCGA-38-4628-01A	0.0565874380371761	0	0	0.0181866789066091	0	0.030248688348613	0	0.0422426873455531	0.0147122808446538	0	0	0.0260163729419066	0.00538630623066011	0.205223389012408	0.0319334496413303	0.378216258121068	0.0696588485398515	0.0259198164452431	0.0515095309395469	0	0	0.044158254645381	0.005	0.34842502355481	0.956679486736742	High level
TCGA-55-8096-01A	TCGA-55-8096-01A	0.100324426926358	0	0.0818329308355006	0.0558034478698579	0	0.0351881894314172	0.0378800700753245	0.00104274061085066	0.0132256122705599	0	0.0129494404024979	0	0.0112925240042701	0.226065583275221	0.0358004032644601	0.273268554597937	0.0576020202420772	0	0.0262050423267483	0	0	0.0315190138669188	0.005	0.396357370976628	0.921530872477348	High level
TCGA-73-4666-01A	TCGA-73-4666-01A	0.0598439545842076	0	0	0.242064775323085	0	0	0.185238210968795	0.012827551153033	0	0	0.0820509933126662	0	0.009362168106502	0.0471030293021	0.109340298098243	0.160523555916579	0.0268889385887626	0.00713984991535309	0.0452315442414249	0	0	0.0123851304892485	0	0.401161702751653	0.916945408274838	High level
TCGA-53-7813-01A	TCGA-53-7813-01A	0.0595294518007754	0	0.358117468846108	0.229803707043862	0	0	0.102316729154502	0.0514104631040939	0.0325822514365709	0	0	0.0140094403777552	0.00173417392302467	0.0188900210915681	0.0443180908718063	0.0349377824143016	0.0136170939402811	0.0199612134262977	0.00975900086013732	0	0	0.00901311170891538	0.01	0.264956596670355	0.969569262942954	Low level
TCGA-93-A4JO-01A	TCGA-93-A4JO-01A	0.0283859120089338	0.0329945017664042	0.00679265358880493	0.119963835745301	0	0.0737480522660148	0.00147823949202681	0.0402988518413227	0.0565464674761313	0	0	0.0120147760723131	0	0.273628823470947	0.101746313914784	0.135358927563432	0.0298543300207006	0	0.0763761219545509	0	0	0.0108121928183333	0	0.531040727904463	0.847568006861541	Low level
TCGA-55-A48X-01A	TCGA-55-A48X-01A	0.145882003805113	0.130700819388807	0.0467616559754923	0.0867539322276417	0	0.106361488240958	0	0.0107992579101574	0.0827636348952351	0	0	0.0162629271157584	0	0.107026593961861	0.0632017055637016	0.0929697279101984	0.0389433240150884	0.00463435720002787	0.0560876853425929	0	0	0.0108508864473678	0	0.401444266379142	0.915168882498677	Low level
TCGA-91-6836-01A	TCGA-91-6836-01A	0.0913011016734544	0	0.0707278759221657	0.192859235818431	0	0.0126116919383642	0.0938744996240993	0.0340908076647919	0.0368084258096756	0	0.0292108103432957	0	0	0.123008670889268	0.0308647236126786	0.136099048392763	0.0308633126489297	0.0560756644058735	0	0.020025627125158	0	0.0415785041310506	0.12	0.120900308918245	1.03253399074407	Low level
TCGA-78-7540-01A	TCGA-78-7540-01A	0.121633163821802	0	0	0.0898189846399451	0	0.0260062615802177	0	0.0242956613929838	0.0484804605648965	0	0	0.0157982247532009	0	0.300368581376938	0.0253901456749537	0.175998780689689	0.0695801130838778	0.0227991450768766	0.0669482789854304	0	0.0128821983591889	0	0.05	0.180774717159308	1.03280564570272	High level
TCGA-49-4488-01A	TCGA-49-4488-01A	0.0131789508677701	0	0.0581543551384315	0.172405499572753	0	0	0	0.0423536031781648	0.0483830665770898	0.0394001098252112	0	0.00385331926247733	0	0.237264871717815	0.111630982160783	0.0942726818168855	0.148536117046594	0	0.0280127332589432	0	0	0.00255370957708243	0.025	0.221944645554764	1.00774040382978	Low level
TCGA-55-8090-01A	TCGA-55-8090-01A	0.0156785888842724	0.00537569543561194	0.0211039772954315	0.0393874463219533	0	0.169218883474956	0.0312317071088598	0.0646929582790114	0.0153748261745166	0	0	0.0345909536417804	0.0239337268043548	0.0380275619785937	0.0699780950665679	0.222902117161918	0.118373304150324	0.016068178336436	0.0746084172453639	0	0	0.039453562640048	0.05	0.179724145613575	1.01006593378071	High level
TCGA-44-7662-01A	TCGA-44-7662-01A	0.0718336105219548	0	0.0387029952359583	0.0963059844389796	0	0.0481434872170557	0.0334395386813739	0.0257933950275786	0.0214061767058621	0	0.0572829069300869	0	0	0.250115157720377	0.0993414190829156	0.226987794324441	0	0	0	0.0177566547087019	0	0.0128908794047143	0	0.521399711851986	0.852564220523288	High level
TCGA-55-7283-01A	TCGA-55-7283-01A	0.0711690693553786	0	0	0.149920210907671	0	0.0492515938591347	0	0.0477859512944232	0.0102965891835803	0.00207973569402487	0	0.0523498471910109	0.00642279961878716	0	0.0910196033355855	0.230949410866086	0.0712372366267304	0.0480196822291291	0.152456568952385	0	0	0.0170417008860733	0.005	0.331757609004817	0.946814510508741	High level
TCGA-44-3917-01A	TCGA-44-3917-01A	0.0974308044599505	0	0.0959558649624676	0.0838070907248051	0	0	0.181758578090847	0.0274035015325949	0	0.0430838364854185	0.00334202678964198	0	0	0	0.075167691708385	0.239841561590687	0.0555823779344352	0	0.0528902354746415	0	0.00893445077454144	0.0348019794715841	0.365	0.0632723370889168	1.04493369616726	High level
TCGA-62-8398-01A	TCGA-62-8398-01A	0.0681908950204131	0	0.0121033102713835	0.0671651269167384	0	0.114559227501535	0.0445137629214326	0.0311742388537215	0.0663848794651885	0	0.0242312438931479	0	0	0.217066765911302	0.117508036171986	0.109633245780267	0.0614599952637726	0	0.0349214697393568	0	0	0.031087802289755	0.005	0.324157100362324	0.955161741306644	Low level
TCGA-55-8208-01A	TCGA-55-8208-01A	0.0128285098387146	0.0505917998306198	0.0112071434093343	0.106933814434914	0	0	0.0193563177987287	0.0545051769690223	0.0293295156194251	0.0175769715894657	0	0.0197390471841198	0	0.234895190892108	0.189622291537801	0.173556372102987	0.0111327999987836	0	0.0517520279012592	0	0	0.0169730208927167	0	0.539977544213133	0.840811394315943	High level
TCGA-78-7536-01A	TCGA-78-7536-01A	0.0675954137648502	0	0.0999825909105825	0.171103858660446	0	0.0107653366394107	0.0133836336531442	0.04455643294657	0	0	0	0.0200757596591442	0.00660348302751907	0.082355701528361	0.16350050317674	0.228160899553225	0.0429559004340789	0	0.0175310153356783	0	0	0.03142947071025	0.005	0.384688985407276	0.925635560559931	High level
TCGA-69-7979-01A	TCGA-69-7979-01A	0.0836740052927983	0	0.0904219033966949	0.0951016470405087	0	0	0.019352285003076	0.0588396223040939	0.0173335816243708	0	0.013670730974666	0.0102538120296066	0	0.242435042311184	0.102952912534606	0.18949838087241	0.00267972930340704	0	0.0533598055771551	0	0	0.0204265417354229	0.035	0.201289717759743	1.01340740159127	High level
TCGA-97-8172-01A	TCGA-97-8172-01A	0.0988177337178924	0.0895391399219558	0.012906728320238	0.116492791779843	0	0.132618889987357	0	0.0319377477660739	0.0208497981964681	0	0	0.0340748371102792	0	0.091456371866786	0.0425283260945164	0.138519417229128	0.0368455056473624	0.01265860070985	0.135517015299457	0	0	0.00523709635279275	0	0.459719690069229	0.888836303753052	Low level
TCGA-50-6592-01A	TCGA-50-6592-01A	0.0835939570848754	0	0.0477944867070603	0.192616257259697	0	0.0548000691537419	0.0779397465007449	0	0.0131426123144022	0	0.0726078105072627	0	0	0.210635117264939	0.109595437541413	0.103151497908565	0	0	0.0171233765196733	0	0	0.0169996312376256	0	0.424217382187245	0.905741530076463	Low level
TCGA-73-4677-01A	TCGA-73-4677-01A	0.0716675429149401	0	0.150535138016407	0.132230233497105	0	0.199766087602572	0.0342430457233019	0.00222188630856007	0.00135088802970368	0	0	0.0304464531224377	0.0212671802884955	0.025121195710749	0.0383677996925509	0.124794210065491	0.0850080399861459	0.0179791690825264	0.0372193440205699	0	0	0.0277817859384432	0.0600000000000001	0.173361378455254	1.00502299098748	Low level
TCGA-55-A491-01A	TCGA-55-A491-01A	0.117603314140496	0	0.0774966550750937	0.00775491608783376	0	0.0466154095657749	0	0.0223075003527384	0.0507994431816	0.0372141440903647	0	0.0411007030138668	0.00733337013555833	0.330878692276056	0.146040109824073	0.0769176420093397	0.00761080234723845	0	0.030327297899966	0	0	0	0	0.404518088809193	0.920816129302698	Low level
TCGA-MP-A4SY-01A	TCGA-MP-A4SY-01A	0.0644503338341749	0	0	0.0129339153185145	0	0.0505913127687042	0	0.0151967706527727	0.0397979844210327	0	0	0.0142301047872815	0	0.390797183624044	0.0451486844243058	0.171942207641263	0.118323357238111	0	0.0518875924858109	0	0	0.0247005528039849	0.005	0.381558484635756	0.945485850439548	High level
TCGA-44-6147-01B	TCGA-44-6147-01B	0.115880830782511	0	0.0977598100885453	0	0.0078544773884863	0.290386697285722	0.0442298019484975	0.0106158909739506	0	0.0294189265936372	0	0.0187601012470408	0	0	0.0321689831838096	0.106989328688966	0	0.0884968987992492	0.121500551037087	0	0.0289270124192295	0.00701068956326821	0.025	0.227794360712127	0.985476703721025	Low level
TCGA-44-A47G-01A	TCGA-44-A47G-01A	0.0514049172065952	0	0.0329980525415321	0.179528188794296	0	0.142819007064983	0.0251077576000404	0	0.011354584609692	0	0	0.00853228059451797	0	0.0973283182734203	0.114764153358374	0.165620836592266	0.0718429441860626	0	0.0733880580059363	0	0	0.0253109011722843	0	0.424591291934138	0.904447377839744	High level
TCGA-05-4389-01A	TCGA-05-4389-01A	0.0519941598125328	0	0	0.229548529415295	0	0	0.0713360823848296	0.0467938696144871	0.0613413176226455	0	0.0108093806440367	0.00805598670161459	0.00266090615881766	0.0807991541410788	0.0921645729445771	0.14971697059611	0.115879081646965	0.00211820332558867	0.0749457488660397	0	0	0.00183603612538167	0	0.405149584614438	0.913478376335379	Low level
TCGA-44-6774-01A	TCGA-44-6774-01A	0.101139212217732	0	0.0436101979705339	0.0336775359236515	0	0.168648893895917	0.0224916704232041	0.00970006156117592	0.0289366015790111	0	0.029166658691083	0	0	0.19983584382759	0.0543737764427125	0.219437767998604	0.00442377532438322	0.00500598613214113	0.012741289184431	0	0	0.066810728827831	0	0.462989121226902	0.885409645666213	High level
TCGA-95-7562-01A	TCGA-95-7562-01A	0.0692128245087373	0	0.0327999064347876	0.0883087469233706	0	0.027138739129259	0.0657695098939923	0.0108889642516258	0.0550652961816241	0	0.018636726780103	0	0	0.193816982407915	0.113939840711989	0.234823292046755	0.0142070817368906	0	0.0371081914565078	0	0	0.0382838975364422	0	0.480693693233675	0.875902760931813	High level
TCGA-86-7714-01A	TCGA-86-7714-01A	0.0711123592832138	0	0	0.0164294030626898	0	0.180274916391116	0.00741759653579763	0	0.0167803261477178	0	0.0157739398676932	0	0.0192277276915279	0	0.00380922513744273	0.167620880653446	0.346167188360493	0.0551749402914503	0.0772787601193041	0	0	0.0229327364581079	0.005	0.380952739788269	0.926575038306209	High level
TCGA-99-8025-01A	TCGA-99-8025-01A	0.106922729228503	0	0.0818852942299716	0.0378531324696589	0	0.0659846410609847	0	0.048206374043117	0.0576719732101379	0	0	0.000509570310749265	0	0.282495384064896	0.0912822553280746	0.172917865644937	0	0	0.0345429668478341	0	0	0.0197278135611356	0.005	0.283095909246657	0.978849867148174	High level
TCGA-86-8076-01A	TCGA-86-8076-01A	0.0334120356260964	0.0041403697670154	0.0505611917779985	0.229451270200915	0	0	0.0470142862678541	0.0614983185928765	0.0766060411219924	0	0	0	0	0.251331614267012	0.0693634661809132	0.08005731662912	0.0544342495498526	0	0.0312525360152613	0	0	0.010877304003093	0	0.477116730779026	0.87807468319187	Low level
TCGA-86-8359-01A	TCGA-86-8359-01A	0.0438104284659402	0	0.0662060026657882	0.358732312837879	0	0	0.0632699996029899	0.0801711358950973	0.122972670706879	0	0	0.00983554715673858	0	0.140452202663798	0.0485778062844207	0.0258503328442122	0.00707626464154997	0	0	0	0	0.0330452962347074	0.02	0.241855093574527	1.00251449576604	Low level
TCGA-05-4398-01A	TCGA-05-4398-01A	0.0349606703653288	0	0.0268351174976401	0.120976797070898	0	0	0.00831795506803024	0.0679246559161175	0.0072785821687913	0	0.0227697163818188	0	0.0237558133541539	0.110253559542977	0.145248461625487	0.283163900445838	0.105816695088949	0	0	0.018055615519325	0.00225430990230001	0.022388150052345	0	0.412260413167412	0.914181093496062	High level
TCGA-86-8075-01A	TCGA-86-8075-01A	0.0891127080357076	0	0.0695143413957582	0.0285173309639067	0	0.0744483577557322	0.0220757805724667	0.0296042589047393	0.0132794300149847	0	0	0.0122407924974447	0	0.151190652320781	0.0509196614699515	0.274857720758017	0.0235612356375247	0.0771742363732126	0.0164552804064885	0	0	0.0670482128932849	0.005	0.291629388905225	0.970174520131735	High level
TCGA-44-3396-01A	TCGA-44-3396-01A	0.0767972311881003	0	0.0778715065375622	0.11790320232114	0	0.018943111599794	0.0286771133662838	0.00621781944956598	0.014974323160779	0	0.0318795450133743	0	0	0.216855347167801	0.103642971194678	0.167520603949442	0.0252067876271099	0	0.0106086559346795	0.0230948140975665	0	0.0798069673921242	0	0.414054808320291	0.911122831745126	High level
TCGA-50-5944-01A	TCGA-50-5944-01A	0.0916742298456821	0	0	0.0301065749393184	0	0.0898322666562969	0	0.0101947996885773	0.0137515458863943	0	0	0.0231380434414226	0.0423456255383519	0.153590509855203	0.0377753796995182	0.372439800486967	0.0082409015223527	0	0.125558903285147	0	0	0.00135141915476776	0.005	0.283611972824001	0.979675338966296	High level
