# Supplementary material for: Significance of macrophage infiltration in the prognosis of lung adenocarcinoma patients evaluated by scRNA and bulkRNA analysis
Source: Front Immunol. 2022 Oct 12;13:1028440. doi: 10.3389/fimmu.2022.1028440 (PMC9597471; doi:10.3389/fimmu.2022.1028440)
Supplement: Supplementary file 1 [file DataSheet_1.zip › SupplementaryTable3_gene_module.txt]

Gene	Module
ACP5	black
ADORA3	black
ADRB3	black
AGRP	black
AIF1	black
ALDH18A1	black
ALOX5	black
ALOX5AP	black
AMICA1	black
APBB1IP	black
APOC1	black
APOC2	black
APOE	black
ARHGDIB	black
ARL11	black
ARL6IP5	black
ARPC2	black
ARRB2	black
ATP6V0D2	black
ATP6V1B2	black
BCL2A1	black
C11orf45	black
C1orf162	black
C1QA	black
C1QB	black
C1QC	black
C2orf15	black
C3AR1	black
C5AR1	black
CACNA2D4	black
CAMK1	black
CAPG	black
CAPN11	black
CASP1	black
CASP5	black
CCL13	black
CCL18	black
CCL2	black
CCL23	black
CCL7	black
CCR1	black
CD14	black
CD163	black
CD1B	black
CD1C	black
CD1E	black
CD209	black
CD300A	black
CD300C	black
CD300LB	black
CD300LF	black
CD33	black
CD4	black
CD44	black
CD48	black
CD52	black
CD83	black
CD84	black
CD86	black
CECR1	black
CLEC10A	black
CLEC12A	black
CLEC4A	black
CLEC7A	black
CMKLR1	black
CMTM7	black
COL25A1	black
COLEC12	black
CORO1C	black
CPVL	black
CR1	black
CRYBB1	black
CSF1	black
CSF1R	black
CSF2RA	black
CTSB	black
CTSC	black
CTSS	black
CTSZ	black
CX3CR1	black
CXorf21	black
CYBB	black
CYP27A1	black
DAB2	black
DDO	black
DHTKD1	black
DNAJC5B	black
DNASE2B	black
DOCK8	black
DOK2	black
DPEP2	black
DUSP4	black
EGR2	black
EHD4	black
EIF2AK1	black
EMILIN2	black
ENO3	black
ETV4	black
F13A1	black
FCER1G	black
FCGR2A	black
FCGR2B	black
FCN1	black
FGD2	black
FGR	black
FOLR2	black
FPR1	black
FRAT2	black
GAL3ST4	black
GBGT1	black
GFRA2	black
GIMAP2	black
GLDN	black
GM2A	black
GMFG	black
GNAI2	black
GNGT2	black
GPBAR1	black
GPD1	black
GPNMB	black
GPR137B	black
GPR65	black
GPT2	black
GRHL2	black
GYLTL1B	black
HAMP	black
HAVCR2	black
HCST	black
HEXB	black
HK3	black
HLA-DMA	black
HLA-DMB	black
HLA-DQA1	black
HLA-DRA	black
HMOX1	black
HS3ST2	black
HTRA4	black
IGSF6	black
IL10	black
IL1B	black
IL22RA2	black
IL27	black
IL4I1	black
IRS2	black
ITGAM	black
ITGAX	black
ITGB2	black
KCNAB2	black
KCNJ5	black
KMO	black
LACTB	black
LAIR1	black
LAPTM5	black
LAT2	black
LCP1	black
LGMN	black
LILRA1	black
LILRA5	black
LILRB2	black
LILRB3	black
LILRB5	black
LIPA	black
LRRC25	black
LST1	black
LY86	black
M6PR	black
MAFB	black
MARCO	black
MATK	black
MCCC2	black
MCOLN1	black
MFSD1	black
MMP19	black
MNDA	black
MPEG1	black
MPP1	black
MS4A4A	black
MS4A6A	black
MS4A7	black
MSN	black
MSR1	black
MYD88	black
MYO1F	black
NAGA	black
NAGK	black
NCF2	black
NCF4	black
NECAP2	black
NFAM1	black
NPL	black
NR1H3	black
NTAN1	black
OSCAR	black
OSM	black
OSTF1	black
OSTM1	black
OVOL2	black
P2RX7	black
P2RY13	black
PARVG	black
PDCD1LG2	black
PEA15	black
PIK3AP1	black
PIK3R5	black
PILRA	black
PKD2L1	black
PLA2G7	black
PLD4	black
PLK3	black
PPM1M	black
PPP1R3B	black
PRAM1	black
PSAP	black
PTAFR	black
PTCRA	black
PTPRO	black
RASGRP4	black
RASSF4	black
RETN	black
RGS10	black
RGS18	black
RHOG	black
RIN3	black
RIPK3	black
RNASE6	black
RNF130	black
S100B	black
SAMHD1	black
SELPLG	black
SH3BGRL	black
SIGLEC11	black
SIGLEC7	black
SIGLEC9	black
SIRPB1	black
SLA	black
SLC11A1	black
SLC15A3	black
SLC16A14	black
SLC25A19	black
SLC29A3	black
SLC2A9	black
SLC31A2	black
SLC37A2	black
SLC39A8	black
SLC6A12	black
SLC7A2	black
SLC7A7	black
SLCO2B1	black
SNX2	black
SPI1	black
SPN	black
SPP1	black
STAB1	black
STAC	black
STAC3	black
STX11	black
SUSD3	black
SYT7	black
TBXAS1	black
THPO	black
TLR4	black
TLR7	black
TLR8	black
TM6SF1	black
TMEM51	black
TMEM86A	black
TNFAIP8L2	black
TPP1	black
TREM2	black
TREML1	black
TRPV2	black
TYROBP	black
VAX2	black
VENTX	black
VPS52	black
VSIG4	black
ZMYND15	black
ZSCAN2	black
AACS	blue
AATF	blue
ABCA3	blue
ABCB7	blue
ABCC3	blue
ABCE1	blue
ABCF1	blue
ABCF2	blue
ABCF3	blue
ABO	blue
ACAA1	blue
ACAD9	blue
ACADM	blue
ACAT2	blue
ACLY	blue
ACOT7	blue
ACP1	blue
ACRV1	blue
ACSL5	blue
ACSM1	blue
ACSM3	blue
ACTL6A	blue
ACTR3	blue
ACTR3B	blue
ACTR6	blue
ADAM17	blue
ADCY3	blue
AFG3L2	blue
AGMAT	blue
AGPAT5	blue
AGR3	blue
AK1	blue
AKT2	blue
ALDH2	blue
ALDH3B1	blue
ALG8	blue
ALKBH1	blue
ALOX15B	blue
ALPL	blue
AMN	blue
ANAPC5	blue
ANAPC7	blue
ANKRD13B	blue
ANKRD27	blue
ANLN	blue
ANP32B	blue
APEX1	blue
APLP2	blue
APOBEC3B	blue
APTX	blue
AQP3	blue
ARCN1	blue
ARHGAP11A	blue
ARL6IP1	blue
ARL6IP6	blue
ARMC1	blue
ARNTL2	blue
ARRDC2	blue
ARSD	blue
ASAH1	blue
ASCC1	blue
ASF1B	blue
ASPM	blue
ATAD2	blue
ATAD3A	blue
ATAD3C	blue
ATF1	blue
ATIC	blue
ATOH7	blue
ATP1A1	blue
ATP2A2	blue
ATP2C1	blue
ATP5B	blue
AURKB	blue
AZIN1	blue
B3GALNT1	blue
B4GALNT4	blue
B4GALT5	blue
BAIAP2	blue
BARD1	blue
BCCIP	blue
BIRC5	blue
BLM	blue
BLMH	blue
BRCA1	blue
BRD4	blue
BRI3BP	blue
BRIP1	blue
BRSK1	blue
BTD	blue
BTG2	blue
BUB1	blue
BUB1B	blue
BUB3	blue
BVES	blue
C10orf32	blue
C10orf88	blue
C12orf43	blue
C12orf5	blue
C17orf53	blue
C17orf80	blue
C18orf54	blue
C19orf26	blue
C19orf40	blue
C1orf109	blue
C1orf112	blue
C1orf116	blue
C1orf131	blue
C1orf74	blue
C5orf34	blue
C6orf195	blue
C9orf40	blue
CABLES2	blue
CACNA2D2	blue
CAD	blue
CALU	blue
CAMKK2	blue
CAND2	blue
CARS	blue
CASC5	blue
CASP2	blue
CASP3	blue
CAT	blue
CBS	blue
CBX1	blue
CBX2	blue
CCDC34	blue
CCDC43	blue
CCDC77	blue
CCNA2	blue
CCNB1	blue
CCNB2	blue
CCNDBP1	blue
CCNE1	blue
CCNE2	blue
CCNF	blue
CCNY	blue
CCRN4L	blue
CCT5	blue
CCT7	blue
CCT8	blue
CD3EAP	blue
CD59	blue
CD81	blue
CD97	blue
CDC20	blue
CDC23	blue
CDC25A	blue
CDC25C	blue
CDC5L	blue
CDC6	blue
CDC7	blue
CDCA3	blue
CDCA4	blue
CDCA5	blue
CDCA8	blue
CDH18	blue
CDH24	blue
CDK2	blue
CDK5R1	blue
CDK8	blue
CDKN2A	blue
CDKN3	blue
CDT1	blue
CEBPG	blue
CEBPZ	blue
CECR5	blue
CENPA	blue
CENPE	blue
CENPF	blue
CENPH	blue
CENPI	blue
CENPM	blue
CENPO	blue
CEP250	blue
CEP55	blue
CEP76	blue
CES2	blue
CFI	blue
CFL2	blue
CHAF1A	blue
CHAF1B	blue
CHCHD3	blue
CHD4	blue
CHEK1	blue
CHEK2	blue
CHERP	blue
CIAO1	blue
CIB2	blue
CIRH1A	blue
CISH	blue
CKAP2	blue
CKAP4	blue
CKAP5	blue
CLCN2	blue
CLIC3	blue
CLN5	blue
CLNS1A	blue
CLPB	blue
CLSPN	blue
CLTCL1	blue
CMAS	blue
CNIH2	blue
CNOT10	blue
COCH	blue
COIL	blue
COPB2	blue
COPG2	blue
COPS7B	blue
CPAMD8	blue
CPNE2	blue
CPSF2	blue
CPSF3	blue
CPT1C	blue
CRKL	blue
CRNKL1	blue
CRY1	blue
CRY2	blue
CS	blue
CSE1L	blue
CSNK2A1	blue
CSRP2	blue
CST3	blue
CST5	blue
CSTF1	blue
CSTF2	blue
CSTF3	blue
CTBP2	blue
CTNNBL1	blue
CTSH	blue
CTSO	blue
CUL1	blue
CUL2	blue
CXCL16	blue
CYB5A	blue
CYB5D2	blue
CYBRD1	blue
CYFIP2	blue
CYP4B1	blue
DAPK2	blue
DARS	blue
DARS2	blue
DBF4	blue
DBF4B	blue
DBR1	blue
DCLRE1A	blue
DCLRE1B	blue
DDB1	blue
DDN	blue
DDX1	blue
DDX10	blue
DDX21	blue
DDX23	blue
DDX27	blue
DDX50	blue
DDX55	blue
DENND1A	blue
DENR	blue
DEPDC1	blue
DEPDC1B	blue
DERL1	blue
DFFA	blue
DHFR	blue
DHX16	blue
DHX33	blue
DHX37	blue
DHX57	blue
DHX8	blue
DHX9	blue
DIABLO	blue
DIAPH3	blue
DLAT	blue
DLC1	blue
DLD	blue
DLG5	blue
DLGAP4	blue
DLX2	blue
DMC1	blue
DNAJA1	blue
DNAJB11	blue
DNAJC11	blue
DNAJC14	blue
DNAJC17	blue
DNAJC7	blue
DNAJC9	blue
DNMT1	blue
DNMT3A	blue
DNTTIP2	blue
DOK4	blue
DONSON	blue
DPF2	blue
DSG2	blue
DSP	blue
DTL	blue
DUSP1	blue
DUSP14	blue
DUSP22	blue
DVL2	blue
DVL3	blue
DYNC1I2	blue
DYNC1LI1	blue
E2F1	blue
E2F2	blue
E2F3	blue
E2F6	blue
E2F7	blue
E2F8	blue
EAF1	blue
ECT2	blue
EED	blue
EEF1E1	blue
EFTUD2	blue
EHBP1	blue
EHD2	blue
EHMT2	blue
EI24	blue
EIF2B1	blue
EIF2B5	blue
EIF2S1	blue
EIF2S2	blue
EIF4G1	blue
EIF4H	blue
EIF5B	blue
ELAVL1	blue
ELK1	blue
ELOVL4	blue
ELOVL5	blue
EME1	blue
ENTPD3	blue
EPDR1	blue
EPHA7	blue
EPHX2	blue
EPRS	blue
ERCC3	blue
ERGIC2	blue
ERMAP	blue
ERO1L	blue
ESAM	blue
ESCO2	blue
ESPL1	blue
EXO1	blue
EXOSC10	blue
EXOSC2	blue
EXOSC3	blue
EXOSC8	blue
EXOSC9	blue
EYA2	blue
EZH2	blue
F11	blue
FADS2	blue
FAF1	blue
FAM104A	blue
FAM111B	blue
FAM20B	blue
FAM24B	blue
FAM53C	blue
FAM60A	blue
FAM64A	blue
FAM83E	blue
FAM98A	blue
FANCA	blue
FANCB	blue
FANCD2	blue
FANCE	blue
FANCF	blue
FANCG	blue
FARSB	blue
FASTKD2	blue
FBL	blue
FBP1	blue
FBXL18	blue
FBXO5	blue
FBXW4	blue
FCF1	blue
FCGRT	blue
FEN1	blue
FGD1	blue
FGF12	blue
FIGNL1	blue
FIP1L1	blue
FKBP4	blue
FMO5	blue
FOLR1	blue
FOXA1	blue
FOXA2	blue
FOXD3	blue
FOXK2	blue
FOXM1	blue
FOXRED1	blue
FOXRED2	blue
FTSJ2	blue
FTSJ3	blue
FUBP3	blue
FUCA1	blue
FUCA2	blue
FXR1	blue
FYTTD1	blue
G6PD	blue
GADD45B	blue
GALNT10	blue
GANAB	blue
GARS	blue
GART	blue
GAS2L3	blue
GBE1	blue
GBX2	blue
GCH1	blue
GCLC	blue
GCN1L1	blue
GDI1	blue
GEMIN5	blue
GFM1	blue
GFM2	blue
GGT6	blue
GIT1	blue
GLA	blue
GLMN	blue
GMNN	blue
GMPS	blue
GNB1	blue
GNB1L	blue
GNL3	blue
GOLGA5	blue
GPD1L	blue
GPI	blue
GPR116	blue
GPR19	blue
GPR3	blue
GPRC5C	blue
GRSF1	blue
GSG2	blue
GSN	blue
GTF2F2	blue
GTF2H3	blue
GTF2IRD1	blue
GTF3C2	blue
GTF3C3	blue
GTF3C5	blue
GTPBP4	blue
GTSE1	blue
GUCY2D	blue
H2AFV	blue
H2AFX	blue
H2AFZ	blue
HAT1	blue
HCFC1	blue
HDAC1	blue
HDAC2	blue
HELLS	blue
HMGA1	blue
HMGB2	blue
HMGCR	blue
HMGCS1	blue
HMGN2	blue
HMMR	blue
HNMT	blue
HOXA10	blue
HOXA11	blue
HOXD10	blue
HOXD11	blue
HRASLS	blue
HS2ST1	blue
HSD17B4	blue
HSD17B6	blue
HSF2	blue
HSF2BP	blue
HSP90AA1	blue
HSP90AB1	blue
HSP90B1	blue
HSPA4	blue
HSPD1	blue
HSPH1	blue
HTATSF1	blue
HYLS1	blue
HYOU1	blue
IARS	blue
IARS2	blue
IDH3A	blue
IDUA	blue
IFRD1	blue
IGF2BP1	blue
IGF2BP2	blue
IGF2BP3	blue
IGFBPL1	blue
IL17RE	blue
ILF3	blue
IMMT	blue
INCENP	blue
INTS1	blue
IPO4	blue
IPO9	blue
IPPK	blue
IQGAP3	blue
IRAK1	blue
IRX3	blue
ISCU	blue
ISL2	blue
ITGB1	blue
ITM2B	blue
IVD	blue
KCMF1	blue
KCND2	blue
KCNK5	blue
KCNQ1	blue
KCTD3	blue
KDELC2	blue
KHDRBS1	blue
KHK	blue
KHSRP	blue
KIAA0020	blue
KIAA0141	blue
KIAA0196	blue
KIAA0319L	blue
KIAA1279	blue
KIAA1524	blue
KIAA1549	blue
KIF11	blue
KIF14	blue
KIF15	blue
KIF18A	blue
KIF1A	blue
KIF20A	blue
KIF22	blue
KIF23	blue
KIF2C	blue
KIF3C	blue
KIF4A	blue
KIFC1	blue
KLC2	blue
KLC3	blue
KLF15	blue
KNTC1	blue
KPNA2	blue
KPNB1	blue
KREMEN2	blue
L2HGDH	blue
LARP1	blue
LARP6	blue
LARS2	blue
LAS1L	blue
LBR	blue
LDHD	blue
LDLRAD3	blue
LDLRAP1	blue
LEO1	blue
LETM1	blue
LHX2	blue
LIG1	blue
LIG3	blue
LIN9	blue
LMBRD1	blue
LMNB1	blue
LMNB2	blue
LPAL2	blue
LRFN4	blue
LRP12	blue
LRPPRC	blue
LRRC1	blue
LRRC29	blue
LRRC40	blue
LRRC42	blue
LRRC59	blue
LRRC8D	blue
LSG1	blue
LSM12	blue
LSM14A	blue
LSM14B	blue
LTV1	blue
LYAR	blue
LZIC	blue
MAD2L1	blue
MAFG	blue
MAGEA1	blue
MAGEA12	blue
MAGEB2	blue
MAGEF1	blue
MAOA	blue
MAP2	blue
MAP2K6	blue
MAP3K6	blue
MAP4K4	blue
MAP6D1	blue
MAPK12	blue
MAPK6	blue
MAPRE1	blue
MARCKSL1	blue
MARK1	blue
MARK2	blue
MARK4	blue
MASTL	blue
MAZ	blue
MCFD2	blue
MCM10	blue
MCM2	blue
MCM3	blue
MCM4	blue
MCM5	blue
MCM6	blue
MCM7	blue
MCM8	blue
MDC1	blue
MELK	blue
MEST	blue
METAP1	blue
METAP2	blue
METTL6	blue
MFSD7	blue
MGLL	blue
MID1IP1	blue
MINA	blue
MINPP1	blue
MKI67	blue
MLPH	blue
MMP12	blue
MNAT1	blue
MOCS3	blue
MPHOSPH10	blue
MPHOSPH6	blue
MPP2	blue
MR1	blue
MRPL19	blue
MRPL30	blue
MRPS35	blue
MRPS5	blue
MRPS9	blue
MSH2	blue
MSH6	blue
MSI1	blue
MSRA	blue
MTA2	blue
MTA3	blue
MTBP	blue
MTCH2	blue
MTFR1	blue
MTHFD1	blue
MTHFD1L	blue
MTHFD2	blue
MTIF2	blue
MTL5	blue
MUC1	blue
MVP	blue
MYBL2	blue
MYLK2	blue
NAPSA	blue
NARS	blue
NARS2	blue
NAT10	blue
NCAPG2	blue
NCBP2	blue
NCL	blue
NCOA5	blue
NCOA6	blue
NDFIP2	blue
NDUFS1	blue
NEDD1	blue
NEDD9	blue
NEK2	blue
NETO2	blue
NFIX	blue
NFRKB	blue
NFYA	blue
NGDN	blue
NICN1	blue
NINJ2	blue
NIPA2	blue
NIPSNAP1	blue
NKIRAS2	blue
NKPD1	blue
NLE1	blue
NLN	blue
NMT1	blue
NOC2L	blue
NOL10	blue
NOL11	blue
NOL7	blue
NOLC1	blue
NONO	blue
NOSTRIN	blue
NPC2	blue
NPDC1	blue
NPLOC4	blue
NRAS	blue
NRD1	blue
NRM	blue
NSUN2	blue
NUDCD1	blue
NUDT1	blue
NUDT15	blue
NUF2	blue
NUFIP1	blue
NUMBL	blue
NUP133	blue
NUP153	blue
NUP155	blue
NUP160	blue
NUP205	blue
NUP210	blue
NUP35	blue
NUP54	blue
NUP62	blue
NUP85	blue
NUP93	blue
NUSAP1	blue
OCRL	blue
ODF2	blue
OIP5	blue
ORMDL3	blue
OTUB2	blue
OXCT1	blue
P4HA1	blue
PA2G4	blue
PAICS	blue
PAM	blue
PARD3	blue
PARP1	blue
PARP2	blue
PARP3	blue
PARS2	blue
PBK	blue
PBXIP1	blue
PCBP2	blue
PCGF6	blue
PCNA	blue
PDE4A	blue
PDE6A	blue
PDIA6	blue
PDSS1	blue
PEBP4	blue
PFAS	blue
PFKFB4	blue
PFKM	blue
PFKP	blue
PFN2	blue
PGAM5	blue
PGM2	blue
PHF13	blue
PHF19	blue
PHGDH	blue
PIF1	blue
PIGW	blue
PIGX	blue
PKMYT1	blue
PLA2G4F	blue
PLAA	blue
PLK1	blue
PLK4	blue
PLOD2	blue
PMM1	blue
PNMA1	blue
PNMA2	blue
PNPT1	blue
POFUT1	blue
POLA2	blue
POLD1	blue
POLD2	blue
POLD3	blue
POLE	blue
POLE2	blue
POLQ	blue
POLR1A	blue
POLR1B	blue
POLR2B	blue
POLR2D	blue
POLR3A	blue
POLR3D	blue
POLR3F	blue
POLR3G	blue
POP1	blue
POPDC3	blue
PPAT	blue
PPFIA3	blue
PPID	blue
PPIF	blue
PPM1G	blue
PPME1	blue
PPP1CC	blue
PPP2CA	blue
PPP2R1B	blue
PPP2R2C	blue
PPP2R3C	blue
PPP2R5A	blue
PPP2R5D	blue
PPP3R1	blue
PPY2	blue
PRC1	blue
PRDM16	blue
PRDM4	blue
PREP	blue
PRIM1	blue
PRKCD	blue
PRKDC	blue
PRKRIR	blue
PRMT5	blue
PRMT6	blue
PRPF4	blue
PRPS1	blue
PRPSAP1	blue
PRPSAP2	blue
PRR3	blue
PRTFDC1	blue
PSAT1	blue
PSMB2	blue
PSMC1	blue
PSMC3IP	blue
PSMD1	blue
PSMD11	blue
PSMD12	blue
PSMD2	blue
PSMD3	blue
PSMD7	blue
PSME3	blue
PSPC1	blue
PSRC1	blue
PTBP1	blue
PTDSS1	blue
PTTG1	blue
PUS1	blue
PUS7	blue
PVR	blue
PXMP2	blue
PXMP4	blue
PYGL	blue
QRSL1	blue
R3HDM1	blue
RAB10	blue
RAB35	blue
RAB6A	blue
RACGAP1	blue
RAD1	blue
RAD21	blue
RAD23B	blue
RAD51	blue
RAD51AP1	blue
RAD51C	blue
RAD54B	blue
RAD54L	blue
RAE1	blue
RALA	blue
RALBP1	blue
RANBP1	blue
RANGAP1	blue
RAPGEF3	blue
RARS	blue
RAVER1	blue
RBBP4	blue
RBBP7	blue
RBBP8	blue
RBL1	blue
RBM15B	blue
RBM17	blue
RBM28	blue
RBPMS	blue
RBPMS2	blue
RCC1	blue
RCC2	blue
RCCD1	blue
RCOR2	blue
RDH11	blue
RDM1	blue
RDX	blue
RECQL	blue
RECQL4	blue
REEP2	blue
REEP5	blue
RFC2	blue
RFC3	blue
RFC4	blue
RFC5	blue
RFWD3	blue
RGS3	blue
RHEBL1	blue
RHOBTB2	blue
RHPN2	blue
RIOK1	blue
RIPK2	blue
RMI1	blue
RNASE1	blue
RNASEH1	blue
RNASEH2A	blue
RND2	blue
RND3	blue
RNF121	blue
RNF157	blue
RNF2	blue
RNF26	blue
RNF31	blue
RNF34	blue
RNF4	blue
RNF8	blue
RPA1	blue
RPIA	blue
RPL7L1	blue
RPP25	blue
RPP40	blue
RPS27L	blue
RPS6KA1	blue
RPS6KA2	blue
RPUSD4	blue
RQCD1	blue
RRM1	blue
RRM2	blue
RSRC1	blue
RTN3	blue
RTN4IP1	blue
RUVBL1	blue
SAAL1	blue
SAE1	blue
SAMD4B	blue
SAP130	blue
SAP30	blue
SART3	blue
SASS6	blue
SBK1	blue
SCARB1	blue
SCGB3A2	blue
SCP2	blue
SCTR	blue
SDAD1	blue
SDCCAG3	blue
SEH1L	blue
SELENBP1	blue
SENP2	blue
SEPHS1	blue
SERBP1	blue
SET	blue
SETD8	blue
SF3A3	blue
SF3B2	blue
SF3B3	blue
SFTPB	blue
SFTPD	blue
SFXN1	blue
SFXN3	blue
SFXN5	blue
SGOL1	blue
SGOL2	blue
SGPL1	blue
SHCBP1	blue
SHMT2	blue
SIAE	blue
SIAH2	blue
SIRT3	blue
SIX2	blue
SKP2	blue
SLBP	blue
SLC16A1	blue
SLC22A3	blue
SLC25A23	blue
SLC25A3	blue
SLC26A9	blue
SLC27A1	blue
SLC27A3	blue
SLC2A1	blue
SLC34A2	blue
SLC38A1	blue
SLC39A6	blue
SLC41A1	blue
SLC4A1AP	blue
SLC5A6	blue
SLC7A1	blue
SLC7A5	blue
SLMO1	blue
SMAP1	blue
SMARCA1	blue
SMARCAL1	blue
SMARCB1	blue
SMARCC1	blue
SMARCD1	blue
SMARCD3	blue
SMC2	blue
SMC3	blue
SMC4	blue
SMNDC1	blue
SMS	blue
SMU1	blue
SNED1	blue
SNRPA1	blue
SNRPD3	blue
SNRPF	blue
SNW1	blue
SNX4	blue
SNX6	blue
SNX7	blue
SOD3	blue
SORCS2	blue
SOX12	blue
SOX4	blue
SPAG5	blue
SPATA2	blue
SPATA5L1	blue
SPATS2	blue
SPC25	blue
SPTLC1	blue
SRP54	blue
SRP72	blue
SRPK1	blue
SSB	blue
SSRP1	blue
SSX2IP	blue
ST3GAL5	blue
ST6GALNAC6	blue
STAMBP	blue
STARD7	blue
STAT6	blue
STAU1	blue
STC2	blue
STIL	blue
STIP1	blue
STK35	blue
STMN1	blue
STOM	blue
STRAP	blue
STRN4	blue
STT3A	blue
SUCLA2	blue
SUPT16H	blue
SUPV3L1	blue
SUSD2	blue
SUV39H1	blue
SUV39H2	blue
SUZ12	blue
TACC3	blue
TAF11	blue
TAF13	blue
TAF1A	blue
TAF5L	blue
TARDBP	blue
TARS	blue
TATDN1	blue
TBC1D1	blue
TBC1D10A	blue
TBC1D2	blue
TBC1D22A	blue
TBC1D7	blue
TBCCD1	blue
TBCE	blue
TBP	blue
TBR1	blue
TBRG4	blue
TCEA3	blue
TCF19	blue
TCF3	blue
TCFL5	blue
TCOF1	blue
TCTA	blue
TDG	blue
TDP1	blue
TEAD4	blue
TEF	blue
TFAM	blue
TFCP2	blue
TFEB	blue
TFG	blue
TFRC	blue
TGIF2	blue
THOP1	blue
TIMELESS	blue
TK1	blue
TK2	blue
TLR5	blue
TMC4	blue
TMEM105	blue
TMEM125	blue
TMEM159	blue
TMEM173	blue
TMEM185B	blue
TMEM37	blue
TMEM44	blue
TMEM50B	blue
TMEM59	blue
TMEM63B	blue
TMEM87A	blue
TMEM9B	blue
TMLHE	blue
TMPO	blue
TMPRSS2	blue
TNPO2	blue
TNPO3	blue
TOMM34	blue
TOMM40	blue
TOMM70A	blue
TOP2A	blue
TOP3A	blue
TOPBP1	blue
TPX2	blue
TRAIP	blue
TRIB3	blue
TRIM28	blue
TRIM37	blue
TRIM59	blue
TRIOBP	blue
TRIP13	blue
TRMT12	blue
TROAP	blue
TRUB1	blue
TSC22D1	blue
TSC22D3	blue
TSPAN4	blue
TSPYL5	blue
TSR1	blue
TSSC1	blue
TTC7B	blue
TTF1	blue
TTF2	blue
TTK	blue
TTL	blue
TTLL4	blue
TUBB	blue
TUBG1	blue
TUSC3	blue
TXNDC11	blue
TXNIP	blue
TXNL4A	blue
TXNRD1	blue
TYMS	blue
UBE2C	blue
UBE2O	blue
UBE2R2	blue
UBE2S	blue
UBE2T	blue
UBE2V2	blue
UBE2Z	blue
UBTD1	blue
UBTF	blue
UCHL1	blue
UHRF1	blue
UNG	blue
UPF3B	blue
USP1	blue
USP10	blue
USP14	blue
USP18	blue
USP39	blue
UTP11L	blue
UTP14A	blue
VAMP2	blue
VANGL1	blue
VDAC1	blue
VDAC2	blue
VPS26A	blue
VPS33A	blue
VPS33B	blue
VRK1	blue
WASF1	blue
WBP11	blue
WDHD1	blue
WDR12	blue
WDR3	blue
WDR4	blue
WDR5	blue
WDR53	blue
WDR62	blue
WDR74	blue
WDR75	blue
WDR76	blue
WDR77	blue
WFDC2	blue
WHSC1	blue
WIPI2	blue
WRNIP1	blue
WSB2	blue
WWP2	blue
XPNPEP1	blue
XPO1	blue
XPO5	blue
XPO6	blue
XPOT	blue
XRCC2	blue
XRCC5	blue
XRN2	blue
YARS	blue
YARS2	blue
YBX1	blue
YBX2	blue
YEATS2	blue
YES1	blue
YKT6	blue
YME1L1	blue
YPEL3	blue
YWHAB	blue
YWHAG	blue
YWHAZ	blue
ZBTB12	blue
ZBTB39	blue
ZBTB4	blue
ZC3H15	blue
ZC3HC1	blue
ZCCHC3	blue
ZFP64	blue
ZFR	blue
ZIC5	blue
ZNF146	blue
ZNF22	blue
ZNF229	blue
ZNF232	blue
ZNF239	blue
ZNF367	blue
ZNF496	blue
ZNF530	blue
ZNF544	blue
ZNF639	blue
ZNF670	blue
ZNF71	blue
ZNF74	blue
ZW10	blue
ZWINT	blue
ZYG11A	blue
ABHD10	brown
ABL1	brown
ABR	brown
ABT1	brown
ACN9	brown
ACOT4	brown
ACOT8	brown
ACTR10	brown
ADCY9	brown
ADD1	brown
ADH5	brown
AGPAT3	brown
AHCY	brown
AIG1	brown
AK2	brown
AKR1C3	brown
ALG14	brown
ALG5	brown
ALKBH2	brown
AMZ2	brown
ANAPC11	brown
ANKRD11	brown
ANKRD39	brown
ANKS6	brown
ANXA7	brown
AP1S1	brown
AP2A2	brown
ARF5	brown
ARHGAP27	brown
ARHGEF17	brown
ARHGEF18	brown
ARL1	brown
ARL16	brown
ARL3	brown
ARPC3	brown
ARPC5	brown
ASF1A	brown
ASNA1	brown
ASNSD1	brown
ATG3	brown
ATG5	brown
ATOX1	brown
ATP5C1	brown
ATP5F1	brown
ATP5G1	brown
ATP5G3	brown
ATP5H	brown
ATP5I	brown
ATP5J	brown
ATP5J2	brown
ATP5L	brown
ATP5O	brown
ATP6V0A1	brown
ATP6V0B	brown
ATP6V1G1	brown
BANF1	brown
BCAS2	brown
BCL9L	brown
BCOR	brown
BCORL1	brown
BCR	brown
BID	brown
BLOC1S2	brown
BNIP1	brown
BOLA3	brown
BPNT1	brown
BRD1	brown
BRPF3	brown
BTF3	brown
BTG3	brown
BZW2	brown
C11orf1	brown
C11orf31	brown
C12orf29	brown
C12orf45	brown
C12orf57	brown
C14orf119	brown
C14orf142	brown
C14orf166	brown
C14orf2	brown
C15orf48	brown
C17orf58	brown
C17orf75	brown
C18orf21	brown
C1D	brown
C1GALT1C1	brown
C1orf43	brown
C1orf50	brown
C1QBP	brown
C3orf33	brown
C6orf48	brown
C6orf57	brown
C6orf89	brown
C8orf33	brown
C8orf59	brown
CABIN1	brown
CACYBP	brown
CAMLG	brown
CASP6	brown
CBX3	brown
CCDC23	brown
CCDC59	brown
CCDC90B	brown
CCNB1IP1	brown
CCNC	brown
CCT4	brown
CD58	brown
CDC26	brown
CDC42	brown
CDC42BPB	brown
CDK5	brown
CDK7	brown
CELSR1	brown
CETN3	brown
CGRRF1	brown
CHAC2	brown
CHCHD1	brown
CHCHD5	brown
CHCHD6	brown
CHD3	brown
CHMP5	brown
CIAPIN1	brown
CINP	brown
CKLF	brown
CKS1B	brown
CKS2	brown
CLDND1	brown
CNIH4	brown
CNNM3	brown
COMMD1	brown
COMMD10	brown
COMMD2	brown
COMMD3	brown
COMMD5	brown
COMMD6	brown
COMMD7	brown
COMMD8	brown
COMMD9	brown
COPS3	brown
COPS4	brown
COPS5	brown
COPS8	brown
COQ10B	brown
COQ3	brown
COQ5	brown
COX17	brown
COX4I1	brown
COX5A	brown
COX5B	brown
COX6A1	brown
COX6C	brown
COX7A2	brown
COX7B	brown
COX7C	brown
COX8A	brown
CRIPT	brown
CRYL1	brown
CTDSP2	brown
CTNNA1	brown
CUTC	brown
CWF19L1	brown
CYC1	brown
CYCS	brown
DAB2IP	brown
DAD1	brown
DBI	brown
DCK	brown
DCTN3	brown
DCUN1D5	brown
DDX24	brown
DERA	brown
DERL2	brown
DGUOK	brown
DHDH	brown
DIAPH1	brown
DNAJA2	brown
DNAJB9	brown
DNAJC19	brown
DNAJC8	brown
DNM2	brown
DPH3	brown
DPH5	brown
DPM1	brown
DRG1	brown
DTYMK	brown
DUSP11	brown
DUSP13	brown
DUT	brown
DYNLL1	brown
DYNLL2	brown
DYNLT1	brown
DYRK4	brown
EBAG9	brown
ECE2	brown
EEF1A1	brown
EIF1B	brown
EIF4A2	brown
EIF4E2	brown
EMG1	brown
ENY2	brown
EPB41L1	brown
ERH	brown
ETFA	brown
EXOSC1	brown
EXOSC5	brown
F12	brown
FAM103A1	brown
FAM58A	brown
FAM96A	brown
FAM96B	brown
FAU	brown
FBXO4	brown
FIS1	brown
FKBP1B	brown
FKBP3	brown
FNTA	brown
FOXJ2	brown
FUNDC1	brown
FUNDC2	brown
FYCO1	brown
GABARAPL2	brown
GADD45GIP1	brown
GAL	brown
GBF1	brown
GDI2	brown
GEMIN6	brown
GEMIN7	brown
GGA2	brown
GHITM	brown
GLG1	brown
GLO1	brown
GLRX2	brown
GLRX5	brown
GMPR2	brown
GNG10	brown
GNG11	brown
GNG5	brown
GNPDA1	brown
GOLGA7	brown
GOLT1B	brown
GPX7	brown
GSTM3	brown
GSTO1	brown
GTF2A2	brown
GTF2B	brown
GTF2E1	brown
GTF2H5	brown
GTF3A	brown
GTF3C1	brown
GUK1	brown
GYG1	brown
H6PD	brown
HAX1	brown
HCCS	brown
HDDC2	brown
HEBP2	brown
HIGD1A	brown
HINT1	brown
HIP1	brown
HMBS	brown
HMGB1	brown
HMGN4	brown
HPRT1	brown
HRSP12	brown
HSBP1	brown
HSCB	brown
HSPA14	brown
HSPE1	brown
HSPG2	brown
HTRA2	brown
IAH1	brown
ICT1	brown
IDI1	brown
IER3IP1	brown
IFT20	brown
IFT52	brown
IGBP1	brown
IL10RB	brown
ING4	brown
INPP5A	brown
ISCA2	brown
ITGB1BP1	brown
ITPR3	brown
KATNA1	brown
KBTBD3	brown
KIAA0101	brown
KIAA0513	brown
KIF1C	brown
KLF1	brown
KLF13	brown
KRCC1	brown
LACTB2	brown
LAMB2	brown
LGALS1	brown
LIAS	brown
LSM10	brown
LSM2	brown
LSM3	brown
LSM4	brown
LSM5	brown
LSM6	brown
LY96	brown
LYPLA1	brown
LYPLAL1	brown
MAD2L2	brown
MADD	brown
MAGEH1	brown
MAML1	brown
MAN2B2	brown
MANBAL	brown
MAP4	brown
MCEE	brown
MCTS1	brown
MDH1	brown
MED12	brown
MED19	brown
MED31	brown
MED8	brown
MEGF8	brown
METTL9	brown
MGMT	brown
MGST3	brown
MKKS	brown
MLF1	brown
MLX	brown
MLXIP	brown
MNT	brown
MOCS2	brown
MORF4L2	brown
MRPL11	brown
MRPL13	brown
MRPL14	brown
MRPL15	brown
MRPL16	brown
MRPL17	brown
MRPL18	brown
MRPL21	brown
MRPL22	brown
MRPL27	brown
MRPL3	brown
MRPL32	brown
MRPL33	brown
MRPL34	brown
MRPL35	brown
MRPL36	brown
MRPL39	brown
MRPL43	brown
MRPL44	brown
MRPL45	brown
MRPL46	brown
MRPL47	brown
MRPL48	brown
MRPL49	brown
MRPL50	brown
MRPL51	brown
MRPL52	brown
MRPL54	brown
MRPS10	brown
MRPS11	brown
MRPS12	brown
MRPS14	brown
MRPS15	brown
MRPS16	brown
MRPS22	brown
MRPS23	brown
MRPS33	brown
MRPS36	brown
MRPS6	brown
MRPS7	brown
MT1F	brown
MT1G	brown
MTX2	brown
MYEOV2	brown
MYL6	brown
MYNN	brown
MYO1D	brown
NCOR2	brown
NDNL2	brown
NDST1	brown
NDUFA1	brown
NDUFA11	brown
NDUFA12	brown
NDUFA13	brown
NDUFA4	brown
NDUFA7	brown
NDUFA9	brown
NDUFAB1	brown
NDUFB1	brown
NDUFB10	brown
NDUFB2	brown
NDUFB3	brown
NDUFB4	brown
NDUFB5	brown
NDUFB6	brown
NDUFB7	brown
NDUFB8	brown
NDUFS3	brown
NDUFS4	brown
NEDD8	brown
NFIC	brown
NFKB1	brown
NFU1	brown
NIF3L1	brown
NIP7	brown
NIPSNAP3A	brown
NIT2	brown
NMD3	brown
NME1	brown
NOTCH1	brown
NPM1	brown
NPM3	brown
NRL	brown
NSL1	brown
NUDCD2	brown
NUDT2	brown
NUDT5	brown
NUP37	brown
NUP88	brown
NXT1	brown
NXT2	brown
OCIAD1	brown
ORMDL2	brown
OXSM	brown
PAIP2	brown
PAK1IP1	brown
PARK7	brown
PARL	brown
PCCB	brown
PCMT1	brown
PCNP	brown
PDCD10	brown
PDCD2	brown
PDCD5	brown
PDCD6	brown
PDE6D	brown
PDRG1	brown
PEX3	brown
PFDN1	brown
PFDN4	brown
PFDN5	brown
PGAM1	brown
PGK1	brown
PHB	brown
PHB2	brown
PHF2	brown
PHF5A	brown
PHYH	brown
PIGC	brown
PIGH	brown
PIK3C2B	brown
PIN4	brown
PITPNA	brown
PITPNM3	brown
PKIG	brown
PLEKHM1	brown
PLXNA2	brown
PLXNB2	brown
PLXND1	brown
PMPCB	brown
POLB	brown
POLE3	brown
POLE4	brown
POLG	brown
POLR1D	brown
POLR2A	brown
POLR2G	brown
POLR2H	brown
POLR2K	brown
POLR3K	brown
POMP	brown
POP5	brown
PPA1	brown
PPA2	brown
PPCDC	brown
PPCS	brown
PPIA	brown
PPIH	brown
PPIL1	brown
PPIL3	brown
PPL	brown
PPP1CA	brown
PPP1R2	brown
PPP1R8	brown
PPT1	brown
PQLC3	brown
PRDX3	brown
PRDX4	brown
PRELID1	brown
PRKAG1	brown
PRKRA	brown
PRPF8	brown
PSD4	brown
PSMA1	brown
PSMA2	brown
PSMA3	brown
PSMA4	brown
PSMA5	brown
PSMA7	brown
PSMB1	brown
PSMB3	brown
PSMB6	brown
PSMB7	brown
PSMC2	brown
PSMC3	brown
PSMC4	brown
PSMC6	brown
PSMD10	brown
PSMD13	brown
PSMD14	brown
PSMD8	brown
PSMD9	brown
PSME1	brown
PTGES3	brown
PTRH2	brown
[truncated: 10,707 more rows]
