# Supplementary material for: Significance of macrophage infiltration in the prognosis of lung adenocarcinoma patients evaluated by scRNA and bulkRNA analysis
Source: Front Immunol. 2022 Oct 12;13:1028440. doi: 10.3389/fimmu.2022.1028440 (PMC9597471; doi:10.3389/fimmu.2022.1028440)
Supplement: Supplementary file 1 [file DataSheet_1.zip › SupplementaryTable4_GSE13213_consensusClass.csv]

GSM333673	1
GSM333674	2
GSM333675	1
GSM333676	1
GSM333677	3
GSM333678	1
GSM333679	2
GSM333680	2
GSM333681	1
GSM333682	2
GSM333683	2
GSM333684	1
GSM333685	1
GSM333686	1
GSM333687	1
GSM333688	1
GSM333689	1
GSM333690	1
GSM333691	1
GSM333692	2
GSM333693	2
GSM333694	1
GSM333695	3
GSM333696	2
GSM333697	2
GSM333698	1
GSM333699	1
GSM333700	3
GSM333701	2
GSM333702	2
GSM333703	1
GSM333704	2
GSM333705	3
GSM333706	3
GSM333707	2
GSM333708	3
GSM333709	1
GSM333710	3
GSM333711	3
GSM333712	1
GSM333713	1
GSM333714	1
GSM333715	2
GSM333716	2
GSM333717	2
GSM333718	3
GSM333719	1
GSM333720	1
GSM333721	1
GSM333722	3
GSM333723	3
GSM333724	3
GSM333725	2
GSM333726	3
GSM333727	2
GSM333728	2
GSM333729	3
GSM333730	1
GSM333731	3
GSM333732	1
GSM333733	1
GSM333734	1
GSM333735	2
GSM333736	2
GSM333737	3
GSM333738	3
GSM333739	2
GSM333740	2
GSM333741	3
GSM333742	1
GSM333743	3
GSM333744	1
GSM333745	1
GSM333746	2
GSM333747	1
GSM333748	1
GSM333749	2
GSM333750	3
GSM333751	1
GSM333752	1
GSM333753	3
GSM333754	1
GSM333755	1
GSM333756	1
GSM333757	1
GSM333758	1
GSM333759	1
GSM333760	3
GSM333761	3
GSM333762	3
GSM333763	3
GSM333764	3
GSM333765	3
GSM333766	3
GSM333767	3
GSM333768	1
GSM333769	3
GSM333770	3
GSM333771	3
GSM333772	2
GSM333773	2
GSM333774	2
GSM333775	2
GSM333776	3
GSM333777	2
GSM333778	2
GSM333779	2
GSM333780	3
GSM333781	3
GSM333782	3
GSM333783	2
GSM333784	2
GSM333785	2
GSM333786	3
GSM333787	1
GSM333788	3
GSM333789	3
