# Supplementary material for: Significance of macrophage infiltration in the prognosis of lung adenocarcinoma patients evaluated by scRNA and bulkRNA analysis
Source: Front Immunol. 2022 Oct 12;13:1028440. doi: 10.3389/fimmu.2022.1028440 (PMC9597471; doi:10.3389/fimmu.2022.1028440)
Supplement: Supplementary file 1 [file DataSheet_1.zip › SupplementaryTable4_GSE31210_consensusClass.csv]

GSM773540	1
GSM773541	2
GSM773542	2
GSM773543	1
GSM773544	1
GSM773545	1
GSM773546	2
GSM773547	1
GSM773548	1
GSM773549	1
GSM773550	2
GSM773551	1
GSM773552	2
GSM773553	1
GSM773554	1
GSM773555	2
GSM773556	1
GSM773557	2
GSM773558	2
GSM773559	1
GSM773560	2
GSM773561	1
GSM773562	2
GSM773563	2
GSM773564	1
GSM773565	2
GSM773566	2
GSM773567	1
GSM773568	2
GSM773569	1
GSM773570	2
GSM773571	2
GSM773572	2
GSM773573	2
GSM773574	2
GSM773575	1
GSM773576	2
GSM773577	2
GSM773578	1
GSM773579	1
GSM773580	2
GSM773581	2
GSM773582	2
GSM773583	2
GSM773584	2
GSM773585	2
GSM773586	2
GSM773587	1
GSM773588	2
GSM773589	2
GSM773590	2
GSM773591	2
GSM773592	2
GSM773593	2
GSM773594	1
GSM773595	1
GSM773596	2
GSM773597	1
GSM773598	1
GSM773599	2
GSM773600	2
GSM773601	2
GSM773602	1
GSM773603	2
GSM773604	2
GSM773605	2
GSM773606	1
GSM773607	1
GSM773608	1
GSM773609	1
GSM773610	1
GSM773611	1
GSM773612	2
GSM773613	2
GSM773614	2
GSM773615	1
GSM773616	2
GSM773617	1
GSM773618	1
GSM773619	2
GSM773620	1
GSM773621	2
GSM773622	1
GSM773623	1
GSM773624	1
GSM773625	2
GSM773626	1
GSM773627	1
GSM773628	2
GSM773629	2
GSM773630	1
GSM773631	1
GSM773632	1
GSM773633	2
GSM773634	1
GSM773635	1
GSM773636	1
GSM773637	1
GSM773638	1
GSM773639	1
GSM773640	2
GSM773641	1
GSM773642	1
GSM773643	2
GSM773644	1
GSM773645	2
GSM773646	2
GSM773647	1
GSM773648	2
GSM773649	2
GSM773650	1
GSM773651	2
GSM773652	1
GSM773653	1
GSM773654	2
GSM773655	2
GSM773656	1
GSM773657	1
GSM773658	2
GSM773659	2
GSM773660	2
GSM773661	2
GSM773662	1
GSM773663	1
GSM773664	1
GSM773665	2
GSM773666	1
GSM773667	1
GSM773668	1
GSM773669	2
GSM773670	2
GSM773671	1
GSM773672	1
GSM773673	1
GSM773674	2
GSM773675	2
GSM773676	2
GSM773677	2
GSM773678	2
GSM773679	2
GSM773680	1
GSM773681	1
GSM773682	2
GSM773683	2
GSM773684	1
GSM773685	1
GSM773686	1
GSM773687	1
GSM773688	2
GSM773689	1
GSM773690	1
GSM773691	1
GSM773692	2
GSM773693	1
GSM773694	1
GSM773695	1
GSM773696	1
GSM773697	2
GSM773698	1
GSM773699	1
GSM773700	2
GSM773701	1
GSM773702	1
GSM773703	1
GSM773704	1
GSM773705	1
GSM773706	1
GSM773707	1
GSM773708	1
GSM773709	2
GSM773710	1
GSM773711	1
GSM773712	1
GSM773713	1
GSM773714	1
GSM773715	1
GSM773716	2
GSM773717	1
GSM773718	1
GSM773719	2
GSM773720	1
GSM773721	1
GSM773722	1
GSM773723	2
GSM773724	2
GSM773725	1
GSM773726	1
GSM773727	1
GSM773728	2
GSM773729	1
GSM773730	2
GSM773731	1
GSM773732	1
GSM773733	1
GSM773734	1
GSM773735	1
GSM773736	1
GSM773737	1
GSM773738	1
GSM773739	1
GSM773740	1
GSM773741	2
GSM773742	2
GSM773743	1
GSM773744	1
GSM773745	2
GSM773746	1
GSM773747	1
GSM773748	1
GSM773749	2
GSM773750	1
GSM773751	1
GSM773752	1
GSM773753	1
GSM773754	1
GSM773755	1
GSM773756	2
GSM773757	1
GSM773758	1
GSM773759	1
GSM773760	1
GSM773761	1
GSM773762	1
GSM773763	1
GSM773764	1
GSM773765	1
