# Supplementary material for: Significance of macrophage infiltration in the prognosis of lung adenocarcinoma patients evaluated by scRNA and bulkRNA analysis
Source: Front Immunol. 2022 Oct 12;13:1028440. doi: 10.3389/fimmu.2022.1028440 (PMC9597471; doi:10.3389/fimmu.2022.1028440)
Supplement: Supplementary file 1 [file DataSheet_1.zip › SupplementaryTable4_GSE72094_consensusClass.csv]

GSM1854798	1
GSM1854799	2
GSM1854800	1
GSM1854801	1
GSM1854802	2
GSM1854803	1
GSM1854804	1
GSM1854805	2
GSM1854806	2
GSM1854807	1
GSM1854808	2
GSM1854809	1
GSM1854810	2
GSM1854811	1
GSM1854812	1
GSM1854813	1
GSM1854814	1
GSM1854815	1
GSM1854816	1
GSM1854817	1
GSM1854818	2
GSM1854819	1
GSM1854820	2
GSM1854821	2
GSM1854822	1
GSM1854823	1
GSM1854825	1
GSM1854826	1
GSM1854827	2
GSM1854828	2
GSM1854829	1
GSM1854830	2
GSM1854831	1
GSM1854832	1
GSM1854833	1
GSM1854834	2
GSM1854835	2
GSM1854836	2
GSM1854837	1
GSM1854838	2
GSM1854839	1
GSM1854840	2
GSM1854841	1
GSM1854842	2
GSM1854843	2
GSM1854844	1
GSM1854846	1
GSM1854847	2
GSM1854848	1
GSM1854849	1
GSM1854850	1
GSM1854851	1
GSM1854852	1
GSM1854853	2
GSM1854854	1
GSM1854855	2
GSM1854856	2
GSM1854857	2
GSM1854859	2
GSM1854860	1
GSM1854861	2
GSM1854862	2
GSM1854863	1
GSM1854864	2
GSM1854865	2
GSM1854866	1
GSM1854867	1
GSM1854868	2
GSM1854869	1
GSM1854870	1
GSM1854871	1
GSM1854872	2
GSM1854873	2
GSM1854874	2
GSM1854875	1
GSM1854876	1
GSM1854877	2
GSM1854879	1
GSM1854880	2
GSM1854881	2
GSM1854882	2
GSM1854883	1
GSM1854884	2
GSM1854885	2
GSM1854886	1
GSM1854887	1
GSM1854888	1
GSM1854889	1
GSM1854890	2
GSM1854891	2
GSM1854892	1
GSM1854893	2
GSM1854895	2
GSM1854896	1
GSM1854897	2
GSM1854898	1
GSM1854899	1
GSM1854900	1
GSM1854902	2
GSM1854903	2
GSM1854904	2
GSM1854906	1
GSM1854907	1
GSM1854908	2
GSM1854909	1
GSM1854910	2
GSM1854911	1
GSM1854913	2
GSM1854915	2
GSM1854916	2
GSM1854917	1
GSM1854918	1
GSM1854919	2
GSM1854920	1
GSM1854921	1
GSM1854922	2
GSM1854923	2
GSM1854924	2
GSM1854925	1
GSM1854926	2
GSM1854927	2
GSM1854928	2
GSM1854929	2
GSM1854930	2
GSM1854931	1
GSM1854932	2
GSM1854933	1
GSM1854934	1
GSM1854935	2
GSM1854936	1
GSM1854937	1
GSM1854938	2
GSM1854940	1
GSM1854941	1
GSM1854942	2
GSM1854944	2
GSM1854945	2
GSM1854947	1
GSM1854948	1
GSM1854950	1
GSM1854951	2
GSM1854952	1
GSM1854953	1
GSM1854954	2
GSM1854955	1
GSM1854956	1
GSM1854957	2
GSM1854958	1
GSM1854960	1
GSM1854961	2
GSM1854962	1
GSM1854963	2
GSM1854964	2
GSM1854965	2
GSM1854966	2
GSM1854967	2
GSM1854969	1
GSM1854970	1
GSM1854971	1
GSM1854972	1
GSM1854973	2
GSM1854974	2
GSM1854975	1
GSM1854977	1
GSM1854979	1
GSM1854980	2
GSM1854981	1
GSM1854983	1
GSM1854984	2
GSM1854985	1
GSM1854986	2
GSM1854987	1
GSM1854988	1
GSM1854989	1
GSM1854990	1
GSM1854992	2
GSM1854994	1
GSM1854995	1
GSM1854996	1
GSM1854997	1
GSM1854998	2
GSM1854999	1
GSM1855000	1
GSM1855001	2
GSM1855003	2
GSM1855004	2
GSM1855005	2
GSM1855006	2
GSM1855007	1
GSM1855008	1
GSM1855009	2
GSM1855010	2
GSM1855011	1
GSM1855012	2
GSM1855014	2
GSM1855015	1
GSM1855016	2
GSM1855018	2
GSM1855019	2
GSM1855020	1
GSM1855021	1
GSM1855022	1
GSM1855023	1
GSM1855024	2
GSM1855026	1
GSM1855027	2
GSM1855028	1
GSM1855029	1
GSM1855031	2
GSM1855032	2
GSM1855033	1
GSM1855034	1
GSM1855035	2
GSM1855036	1
GSM1855037	1
GSM1855038	2
GSM1855039	2
GSM1855040	1
GSM1855041	1
GSM1855042	1
GSM1855043	1
GSM1855044	1
GSM1855045	1
GSM1855046	1
GSM1855047	2
GSM1855048	1
GSM1855049	1
GSM1855050	1
GSM1855051	1
GSM1855052	2
GSM1855053	1
GSM1855054	1
GSM1855055	1
GSM1855056	1
GSM1855057	2
GSM1855059	1
GSM1855060	2
GSM1855061	1
GSM1855062	1
GSM1855063	1
GSM1855064	1
GSM1855065	2
GSM1855066	1
GSM1855067	1
GSM1855068	2
GSM1855069	1
GSM1855070	1
GSM1855071	1
GSM1855072	2
GSM1855073	2
GSM1855074	1
GSM1855075	1
GSM1855076	2
GSM1855077	2
GSM1855078	1
GSM1855079	2
GSM1855080	2
GSM1855081	2
GSM1855082	1
GSM1855083	1
GSM1855084	1
GSM1855085	1
GSM1855086	1
GSM1855087	1
GSM1855088	1
GSM1855089	1
GSM1855091	1
GSM1855092	2
GSM1855093	1
GSM1855094	1
GSM1855095	2
GSM1855096	1
GSM1855097	2
GSM1855098	1
GSM1855099	1
GSM1855100	1
GSM1855101	1
GSM1855102	1
GSM1855103	1
GSM1855104	1
GSM1855105	2
GSM1855106	2
GSM1855107	2
GSM1855108	2
GSM1855109	1
GSM1855110	1
GSM1855111	1
GSM1855112	2
GSM1855113	1
GSM1855114	1
GSM1855116	1
GSM1855117	1
GSM1855118	1
GSM1855119	2
GSM1855120	2
GSM1855121	2
GSM1855122	1
GSM1855123	2
GSM1855124	1
GSM1855125	2
GSM1855126	1
GSM1855127	2
GSM1855128	2
GSM1855129	2
GSM1855131	2
GSM1855132	1
GSM1855133	1
GSM1855134	1
GSM1855135	1
GSM1855136	2
GSM1855137	1
GSM1855138	1
GSM1855140	2
GSM1855141	1
GSM1855142	1
GSM1855143	1
GSM1855144	1
GSM1855145	1
GSM1855146	1
GSM1855147	2
GSM1855149	2
GSM1855150	2
GSM1855151	1
GSM1855152	1
GSM1855153	1
GSM1855156	1
GSM1855157	2
GSM1855158	1
GSM1855159	1
GSM1855160	2
GSM1855161	1
GSM1855162	1
GSM1855163	2
GSM1855164	2
GSM1855165	1
GSM1855166	1
GSM1855168	2
GSM1855169	2
GSM1855170	1
GSM1855171	1
GSM1855172	2
GSM1855173	1
GSM1855174	1
GSM1855175	1
GSM1855176	2
GSM1855177	1
GSM1855178	1
GSM1855179	2
GSM1855180	2
GSM1855181	1
GSM1855182	1
GSM1855183	2
GSM1855184	2
GSM1855185	2
GSM1855187	1
GSM1855188	2
GSM1855189	1
GSM1855190	2
GSM1855192	2
GSM1855193	1
GSM1855195	2
GSM1855196	2
GSM1855198	1
GSM1855199	1
GSM1855200	1
GSM1855202	1
GSM1855203	1
GSM1855204	2
GSM1855206	1
GSM1855207	1
GSM1855208	1
GSM1855209	1
GSM1855210	1
GSM1855211	1
GSM1855212	1
GSM1855213	1
GSM1855214	1
GSM1855215	1
GSM1855217	2
GSM1855218	2
GSM1855219	2
GSM1855220	1
GSM1855221	1
GSM1855222	1
GSM1855223	1
GSM1855224	2
GSM1855225	1
GSM1855226	1
GSM1855228	2
GSM1855229	2
GSM1855230	1
GSM1855231	2
GSM1855232	1
GSM1855234	2
GSM1855235	2
GSM1855236	1
GSM1855237	2
GSM1855238	1
