# Supplementary material for: Significance of macrophage infiltration in the prognosis of lung adenocarcinoma patients evaluated by scRNA and bulkRNA analysis
Source: Front Immunol. 2022 Oct 12;13:1028440. doi: 10.3389/fimmu.2022.1028440 (PMC9597471; doi:10.3389/fimmu.2022.1028440)
Supplement: Supplementary file 1 [file DataSheet_1.zip › SupplementaryTable4_GSE8894_consensusClass.csv]

GSM225465	3
GSM225530	2
GSM225544	1
GSM225547	2
GSM225552	3
GSM225553	1
GSM225556	2
GSM225558	2
GSM225563	3
GSM225565	2
GSM225568	2
GSM225572	2
GSM225574	2
GSM225575	1
GSM225578	1
GSM225582	1
GSM225584	3
GSM225585	1
GSM225586	1
GSM225587	2
GSM225589	2
GSM225590	2
GSM225591	1
GSM225593	1
GSM225594	3
GSM225595	2
GSM225596	3
GSM225598	3
GSM225599	2
GSM225601	1
GSM225603	1
GSM225604	3
GSM225765	1
GSM225766	2
GSM225767	2
GSM225768	1
GSM225769	2
GSM225770	1
GSM225771	1
GSM225772	1
GSM225773	2
GSM225774	1
GSM225775	2
GSM225776	2
GSM225777	3
GSM225778	3
GSM225779	2
GSM225780	1
GSM225781	1
GSM225782	2
GSM225783	3
GSM225784	2
GSM225785	1
GSM225786	2
GSM225787	3
GSM225788	3
GSM225789	3
GSM225790	3
GSM225791	3
GSM225792	1
GSM225793	1
GSM225794	3
GSM225795	3
GSM225796	3
GSM225797	1
GSM225798	2
GSM225799	2
GSM225800	1
GSM225801	1
GSM225802	2
GSM225803	1
GSM225804	2
GSM225805	1
GSM225806	2
GSM225807	2
GSM225808	2
GSM225809	3
GSM225810	3
GSM225811	1
GSM225812	3
GSM225813	2
GSM225814	2
GSM225815	1
GSM225816	1
GSM225817	1
GSM225818	2
GSM225819	3
GSM225820	3
GSM225821	3
GSM225823	2
GSM225824	1
GSM225825	1
GSM225827	1
GSM225828	3
GSM225829	1
GSM225831	3
GSM225832	3
GSM225833	3
GSM225835	3
GSM225836	3
GSM225844	3
GSM225846	3
GSM225848	3
GSM225849	2
GSM225851	3
GSM225852	3
GSM225854	3
GSM225855	3
GSM225857	3
GSM225859	3
GSM225861	3
GSM225863	3
GSM225864	3
GSM225866	2
GSM225868	3
GSM225873	1
GSM225874	2
GSM225876	3
GSM225877	2
GSM225879	1
GSM225880	2
GSM225882	2
GSM225883	1
GSM225884	2
GSM225886	3
GSM225888	2
GSM225889	1
GSM225890	3
GSM225893	1
GSM225894	2
GSM225895	3
GSM225896	1
GSM225897	2
GSM225898	1
GSM225899	1
GSM225900	2
GSM225901	3
GSM225902	1
