# Supplementary material for: Significance of macrophage infiltration in the prognosis of lung adenocarcinoma patients evaluated by scRNA and bulkRNA analysis
Source: Front Immunol. 2022 Oct 12;13:1028440. doi: 10.3389/fimmu.2022.1028440 (PMC9597471; doi:10.3389/fimmu.2022.1028440)
Supplement: Supplementary file 1 [file DataSheet_1.zip › SupplementaryTable5_TAM_marker_genes.txt]

APOBEC3A
HAMP
TBC1D10C
INHBA
CKS1B
CYB5R1
SLC40A1
NUSAP1
HMGB3
EPHX1
HIST1H4C
KPNA2
IGHA1
DNAJC9
IGHG3
FFAR4
SLC46A3
TNNI2
WARS
CDS2
HAUS1
PTTG1
CPQ
TAP2
TDP2
H2AFZ
GM2A
ZG16B
ARL4C
SPARC
H2AFX
PALLD
MGST1
DDIT4
FGL2
UBE2T
GCH1
PRKCB
PDLIM1
PARP14
PTPRJ
CCDC34
RARRES3
PPIC
CLEC10A
IFI44L
ADAMDEC1
LINC00969
UBE2S
STAT2
IFIT3
IGHG4
VEGFA
CD38
RIPK2
ANKRD22
HMGB2
RGL1
CENPW
PHF19
CCNB1
DCK
CLN8
OAS3
ADAP2
MCEMP1
GBP4
PIK3IP1
USP1
SIVA1
ACOT13
SNRPN
TLN1
PSTPIP2
OTOA
GGH
CENPK
PIK3AP1
TFF3
FAM213A
MKI67
KRT18
FNIP2
SMC3
CHI3L1
PLA2G2D
BUB3
TGM2
SAMSN1
GMNN
SOD3
AGR2
FAM111A
CLEC12A
MZT1
MMP9
SIGLEC1
PAFAH1B3
TOLLIP
LGALS2
XAF1
CXCL9
CAPN3
CCL2
MAD2L1
CLDN4
GBP5
NUDT21
IGLC2
MMP14
RP11-598F7.3
KRT19
TUBB4B
MCM5
CCNB2
VAMP5
IFITM2
IGHGP
CLSPN
DRAM1
PRCP
FAM26F
UBE2C
KIAA0101
TMPO
TPX2
CIR1
BTG3
TYMS
JCHAIN
SKA2
DTYMK
C20orf194
LIMD2
DHFR
PHLDA3
ZNF385A
SNRNP25
IL18BP
DMXL2
MBIP
FAM177A1
HCAR2
IGSF6
FOLR3
RHOBTB3
CRYL1
SNX18
RARRES1
LIPA
CCRL2
SLC29A3
CTD-2336O2.1
EPSTI1
CHCHD6
ADAR
HSPA1B
FAIM
CKAP2
SDC3
GBP1
CDKN3
IFNAR2
IGKC
RNF213
TK1
COPS3
HPRT1
PLP2
IFI35
TXNRD1
DHRS9
FCHO2
ZWINT
CCR1
HEBP1
BIRC5
SCO2
SNX27
DEXI
MYCBP2
USP18
SNX6
AURKB
BPIFB2
NABP1
STMN1
PCNA
SFTPC
PSMD1
TSC22D1
CARHSP1
CTSK
NASP
OAS2
RASSF3
MRPL37
ISG20
SLPI
CD48
CDKN2C
PLEKHO1
TMEM106C
S100A13
IGHG1
HS3ST2
FABP3
SAC3D1
PCOLCE2
RNF144B
RIN2
CHIT1
LYN
TFDP1
BIRC3
ATP6V0D2
RBBP7
RPA3
CCL13
FHL1
CES1
PPARG
SMC1A
CLEC4E
RRM2
IGHM
WFDC2
PLA2G7
RAD51AP1
CCNA2
KRT8
RBP4
CENPM
LILRB1
RND3
TOP2A
DNASE2B
SDC2
GGCT
SMC2
TMEM138
PSIP1
IGLC3
DUT
GPX3
RNF141
SLC18B1
SVIL
HMMR
PLPP3
TACC3
CDC20
COMMD4
RAMP1
CENPF
SLC26A11
IGFBP2
CXCL10
EPB41L3
IGHG2
SMIM22
FCMR
CDK1
LMO2
PRC1
IFITM3
CYB561A3
FAM20A
FAM89A
COL6A2
EPCAM
FUCA1
LILRB2
TDRD3
MCM7
AVPI1
SCGB3A1
RP5-839B4.8
STAT1
CKS2
GPR65
KLF3
OASL
XIST
ANP32E
RSAD2
GPD1
PLAC8
BPIFA1
MPG
MZT2B
RAP2B
OCIAD2
MGLL
NUCKS1
AC079767.4
FCN1
FARP1
MYOF
TNFSF10
MX2
AQP3
TCF7L2
TMEM106A
RNASEH2A
TAP1
NAIP
IFITM1
PTGDS
FABP4
RAD21
SMC4
SSRP1
GCLC
SCGB1A1
PTGER2
CCL8
CMPK2
