# Supplementary material for: Significance of macrophage infiltration in the prognosis of lung adenocarcinoma patients evaluated by scRNA and bulkRNA analysis
Source: Front Immunol. 2022 Oct 12;13:1028440. doi: 10.3389/fimmu.2022.1028440 (PMC9597471; doi:10.3389/fimmu.2022.1028440)
Supplement: Supplementary file 1 [file DataSheet_1.zip › SupplementaryTable6_cox_significant.txt]

rownames(res_pd)	Hazard Ratio(HR)	lower 95%CI	upper 95%CI	pvalue	log10pvalue
ACTB	ACTB	1	1	1	0.00253	2.59687947882418
ACTN1	ACTN1	1.015	1	1	0.00137	2.86327943284359
ARL4C	ARL4C	1.007	1	1	0.0468	1.32975414692588
AXL	AXL	1.018	1	1	0.0169	1.77211329538633
BMP1	BMP1	1.044	1	1.1	0.00503	2.29843201494407
C1QTNF6	C1QTNF6	1.092	1.1	1.1	4.41e-09	8.35556141053216
COL4A1	COL4A1	1.004	1	1	0.0086	2.06550154875643
COL4A2	COL4A2	1.005	1	1	0.00268	2.57186520597121
COL6A1	COL6A1	1.003	1	1	0.0194	1.71219827006977
COL6A2	COL6A2	1.002	1	1	0.041	1.38721614328026
CSPG4	CSPG4	1.031	1	1.1	0.0492	1.30803489723264
DCN	DCN	0.9939	0.99	1	0.0452	1.34486156518862
ENPP1	ENPP1	1.123	1	1.2	0.0314	1.50307035192679
FAM20C	FAM20C	1.025	1	1	0.0137	1.86327943284359
FHL2	FHL2	1.016	1	1	0.0195	1.70996538863748
FHL3	FHL3	1.02	1	1	0.00465	2.33254704711005
FRMD6	FRMD6	1.085	1	1.1	3.93e-05	4.40560744962457
FSCN1	FSCN1	1.008	1	1	2.84e-07	6.54668165995296
GAS7	GAS7	0.9322	0.88	0.99	0.0284	1.54668165995296
GLI2	GLI2	1.283	1.1	1.5	0.000657	3.18243463044022
GPC6	GPC6	1.025	1	1	0.0349	1.45717457304082
GPR1	GPR1	1.376	1.2	1.6	7.14e-05	4.14630178822383
GPR176	GPR176	1.077	1	1.1	0.00298	2.52578373592374
IL11	IL11	1.147	1.1	1.2	0.000332	3.47886191629596
ITGA5	ITGA5	1.009	1	1	2.55e-05	4.59345981956604
LAMB1	LAMB1	1.017	1	1	0.000168	3.77469071827414
LMOD1	LMOD1	0.9547	0.92	0.99	0.025	1.60205999132796
MCAM	MCAM	1.017	1	1	0.0188	1.72584215073632
MEIS3	MEIS3	1.166	1	1.3	0.0093	2.03151705144606
MMP14	MMP14	1.002	1	1	0.00735	2.13371266091581
NID2	NID2	1.061	1	1.1	0.00611	2.21395878975745
OLFML2B	OLFML2B	1.018	1	1	0.0116	1.93554201077308
PANX1	PANX1	1.042	1	1.1	0.00387	2.41228903498109
PDGFB	PDGFB	1.029	1	1.1	0.0389	1.41005039867429
PDLIM7	PDLIM7	1.026	1	1	0.000194	3.71219827006977
PTGFRN	PTGFRN	1.025	1	1	0.00115	2.93930215964639
ROR2	ROR2	1.079	1	1.2	0.0426	1.37059040089728
SERPINE1	SERPINE1	1.004	1	1	0.00273	2.56383735295924
SERPINH1	SERPINH1	1.006	1	1	0.00423	2.37365963262496
SMTN	SMTN	1.066	1	1.1	0.0131	1.88272870434424
SNAI1	SNAI1	1.049	1	1.1	0.0113	1.94692155651658
SNX9	SNX9	1.018	1	1	0.0494	1.30627305107635
SPHK1	SPHK1	1.058	1	1.1	0.000213	3.67162039656126
SYDE1	SYDE1	1.084	1	1.1	4e-06	5.39794000867204
TPM2	TPM2	1.006	1	1	0.0304	1.51712641639125
TUBB6	TUBB6	1.026	1	1	0.000121	3.91721462968355
TBC1D10C	TBC1D10C	0.9268	0.86	0.99	0.0335	1.47495519296315
CKS1B	CKS1B	1.013	1	1	0.0173	1.7619538968712
CYB5R1	CYB5R1	0.9824	0.97	1	0.0342	1.46597389394386
NUSAP1	NUSAP1	1.018	1	1	0.0105	1.97881070093006
KPNA2	KPNA2	1.01	1	1	8.99e-05	4.04624030826677
DNAJC9	DNAJC9	1.079	1	1.1	0.0158	1.80134291304558
PTTG1	PTTG1	1.022	1	1	0.000463	3.33441900898205
TAP2	TAP2	1.033	1	1.1	0.0079	2.10237290870956
H2AFZ	H2AFZ	1.004	1	1	0.00703	2.15304467498018
H2AFX	H2AFX	1.011	1	1	0.000699	3.15552282425432
DDIT4	DDIT4	1.004	1	1	0.00056	3.2518119729938
CCDC34	CCDC34	1.048	1	1.1	0.00525	2.27984069659404
PPIC	PPIC	1.014	1	1	0.0228	1.64206515299955
UBE2S	UBE2S	1.027	1	1	0.000869	3.06098022355133
RIPK2	RIPK2	1.031	1	1.1	0.00148	2.82973828460504
RGL1	RGL1	0.9607	0.93	0.99	0.00464	2.33348201944512
CCNB1	CCNB1	1.016	1	1	0.000204	3.6903698325741
OAS3	OAS3	1.014	1	1	0.00235	2.62893213772826
USP1	USP1	1.022	1	1	0.0419	1.3777859770337
MKI67	MKI67	1.033	1	1.1	0.00134	2.87289520163519
KRT18	KRT18	1.001	1	1	1.53e-06	5.8153085691824
BUB3	BUB3	1.044	1	1.1	0.00756	2.12147820449879
SOD3	SOD3	0.9873	0.98	1	0.0145	1.83863199776503
MAD2L1	MAD2L1	1.042	1	1.1	0.0159	1.79860287567955
KRT19	KRT19	1.001	1	1	0.00606	2.21752737583371
MCM5	MCM5	1.034	1	1.1	0.00297	2.52724355068279
CLSPN	CLSPN	1.08	1	1.2	0.0169	1.77211329538633
KIAA0101	KIAA0101	1.032	1	1.1	0.0126	1.89962945488244
TMPO	TMPO	1.019	1	1	0.0132	1.87942606879415
TPX2	TPX2	1.011	1	1	0.00083	3.08092190762393
TYMS	TYMS	1.023	1	1	0.00038	3.42021640338319
DTYMK	DTYMK	1.018	1	1	0.0303	1.51855737149769
C20orf194	C20orf194	0.8653	0.77	0.97	0.0108	1.96657624451305
DHFR	DHFR	1.104	1	1.2	0.0136	1.86646109162978
IGSF6	IGSF6	0.9631	0.94	0.99	0.00528	2.27736607746619
LIPA	LIPA	0.9919	0.98	1	0.0295	1.53017798402184
EPSTI1	EPSTI1	1.029	1	1.1	0.0188	1.72584215073632
CKAP2	CKAP2	1.034	1	1.1	0.0168	1.77469071827414
CDKN3	CDKN3	1.032	1	1.1	0.00524	2.28066871301627
TK1	TK1	1.009	1	1	0.000192	3.71669877129645
PLP2	PLP2	1.003	1	1	0.00208	2.68193666503724
TXNRD1	TXNRD1	1.002	1	1	0.000255	3.59345981956604
ZWINT	ZWINT	1.012	1	1	0.0336	1.47366072261016
BIRC5	BIRC5	1.017	1	1	0.00824	2.08407278830288
SFTPC	SFTPC	0.9996	1	1	0.0102	1.99139982823808
CARHSP1	CARHSP1	1.029	1	1	0.00204	2.6903698325741
OAS2	OAS2	1.013	1	1	0.0383	1.41680122603138
SAC3D1	SAC3D1	1.039	1	1.1	0.0445	1.35163998901907
TFDP1	TFDP1	1.001	1	1	0.0208	1.68193666503724
BIRC3	BIRC3	1.012	1	1	1.21e-05	4.91721462968355
RBBP7	RBBP7	1.036	1	1.1	0.00142	2.84771165561694
FHL1	FHL1	0.9607	0.93	0.99	0.00642	2.19246497193115
PPARG	PPARG	1.031	1	1.1	0.00892	2.04963514562388
RRM2	RRM2	1.023	1	1	0.000123	3.9100948885606
CCNA2	CCNA2	1.027	1	1	0.000761	3.11861534322943
KRT8	KRT8	1.001	1	1	6.42e-07	6.19246497193115
RBP4	RBP4	1.007	1	1	0.0294	1.53165266958784
CENPM	CENPM	1.039	1	1.1	0.00612	2.21324857785444
RND3	RND3	1.019	1	1	0.0123	1.9100948885606
DNASE2B	DNASE2B	0.7144	0.53	0.97	0.0295	1.53017798402184
SMC2	SMC2	1.053	1	1.1	0.00412	2.38510278396687
DUT	DUT	1.043	1	1.1	0.00604	2.21896306137887
HMMR	HMMR	1.057	1	1.1	0.000202	3.69464863055338
TACC3	TACC3	1.024	1	1	0.00412	2.38510278396687
CDC20	CDC20	1.009	1	1	0.0113	1.94692155651658
CENPF	CENPF	1.028	1	1.1	0.024	1.61978875828839
SLC26A11	SLC26A11	0.9195	0.86	0.98	0.0154	1.81247927916354
PRC1	PRC1	1.042	1	1.1	9.79e-05	4.00921730819686
FUCA1	FUCA1	0.9931	0.99	1	0.0054	2.26760624017703
AVPI1	AVPI1	1.01	1	1	0.00223	2.65169513695184
SCGB3A1	SCGB3A1	0.9997	1	1	0.013	1.88605664769316
GPR65	GPR65	0.8249	0.72	0.94	0.00426	2.37059040089728
OASL	OASL	1.026	1	1.1	0.0477	1.32148162095989
RAP2B	RAP2B	1.024	1	1	0.0346	1.46092390120722
FCN1	FCN1	0.9317	0.88	0.99	0.0147	1.83268266525182
TAP1	TAP1	1.004	1	1	0.0268	1.57186520597121
NAIP	NAIP	0.3146	0.1	0.99	0.0475	1.32330639037513
PTGDS	PTGDS	0.9932	0.99	1	0.022	1.65757731917779
SSRP1	SSRP1	1.015	1	1	0.0122	1.91364016932525
GCLC	GCLC	1.006	1	1	0.00688	2.16241156176449
SCGB1A1	SCGB1A1	0.9994	1	1	0.0175	1.75696195131371
