# Supplementary material for: Significance of macrophage infiltration in the prognosis of lung adenocarcinoma patients evaluated by scRNA and bulkRNA analysis
Source: Front Immunol. 2022 Oct 12;13:1028440. doi: 10.3389/fimmu.2022.1028440 (PMC9597471; doi:10.3389/fimmu.2022.1028440)
Supplement: Supplementary file 1 [file DataSheet_1.zip › SupplementaryTable7_forest.univariate_cox.txt]

Class	coeffecients	pvalue	hazard_ratio	lower_95	upper_95
C1QTNF6	0.088	4.406e-09	1.092	1.060	1.124
FSCN1	0.008	2.84e-07	1.008	1.005	1.011
GLI2	0.249	6.572e-04	1.283	1.112	1.481
KPNA2	0.009	8.993e-05	1.010	1.005	1.011
TYMS	0.022	3.797e-04	1.023	1.010	1.036
BIRC3	0.012	1.212e-05	1.012	1.007	1.018
RBBP7	0.036	1.415e-03	1.036	1.014	1.060
KRT8	0.001	6.417e-07	1.001	1.001	1.002
GPR65	-0.192	4.257e-03	0.825	0.723	0.941
