# Supplementary material for: Significance of macrophage infiltration in the prognosis of lung adenocarcinoma patients evaluated by scRNA and bulkRNA analysis
Source: Front Immunol. 2022 Oct 12;13:1028440. doi: 10.3389/fimmu.2022.1028440 (PMC9597471; doi:10.3389/fimmu.2022.1028440)
Supplement: Supplementary file 1 [file DataSheet_1.zip › SupplementaryTable7_Signature_Coef.txt]

gene	coef
C1QTNF6	0.0352756183592254
FSCN1	0.00232248434284387
KPNA2	0.000309404367514233
BIRC3	0.00291285072087071
RRM2	0.000373492076166034
KRT8	0.000325801239132103
HMMR	0.000495184374241695
PRC1	0.000376561845202875
