# Supplementary material for: Significance of macrophage infiltration in the prognosis of lung adenocarcinoma patients evaluated by scRNA and bulkRNA analysis
Source: Front Immunol. 2022 Oct 12;13:1028440. doi: 10.3389/fimmu.2022.1028440 (PMC9597471; doi:10.3389/fimmu.2022.1028440)
Supplement: Supplementary file 1 [file DataSheet_1.zip › SupplementaryTable8_clinical_inf.txt]

sample	age_at_initial_pathologic_diagnosis	gender.demographic	radiation_therapy	number_pack_years_smoked	pathologic_M	pathologic_N	pathologic_T	tumor_stage.diagnoses	eml4_alk_translocation_performed	kras_mutation_found	tobacco_smoking_history	pack_years_smoked.exposures	followup_treatment_success	OS	X_PATIENT	OS.time	risk_score	predict	Radiation therapy	eml4_alk_translocation	Kras_mutation	Tobacco smoking	Age	Gender	Tumor_stage	number_pack_smoke	pathologic N	pathologic T	pathologic M	Immune_treatment
1	TCGA-05-4249-01A	67	male	NO	52	M0	N0	T2	stage ib	NA	NA	3	52	Complete Remission/Response	0	TCGA-05-4249	1523	0.24429359702022	Low risk	No	NA	NA	Yes	>60	Male	Stage I	>15	NA	T2	M0	CR
2	TCGA-05-4250-01A	79	female	NA	47	M0	N1	T3	stage iiia	NA	NA	4	47	NA	1	TCGA-05-4250	121	0.951978157138979	High risk	NA	NA	NA	Yes	>60	Female	Stage III	>15	N1	T3	M0	NA
3	TCGA-05-4382-01A	68	male	YES	62	M0	N0	T2	stage ib	NA	NA	4	62	Complete Remission/Response	0	TCGA-05-4382	607	0.412673429134843	Low risk	Yes	NA	NA	Yes	>60	Male	Stage I	>15	NA	T2	M0	CR
4	TCGA-05-4384-01A	66	male	YES	20	M0	N2	T2	stage iiia	NA	NA	3	20	Progressive Disease	0	TCGA-05-4384	426	0.25870488403951	Low risk	Yes	NA	NA	Yes	>60	Male	Stage III	>15	N2	T2	M0	PD
5	TCGA-05-4389-01A	70	male	NO	43	M0	N0	T1	stage ia	NA	NA	3	43	Complete Remission/Response	0	TCGA-05-4389	1369	0.185063915134415	Low risk	No	NA	NA	Yes	>60	Male	Stage I	>15	NA	T1	M0	CR
6	TCGA-05-4390-01A	58	female	NO	15	M0	N0	T2	stage ib	NA	NA	4	15	Complete Remission/Response	0	TCGA-05-4390	1126	0.398885104347699	Low risk	No	NA	NA	Yes	<=60	Female	Stage I	<=15	NA	T2	M0	CR
7	TCGA-05-4396-01A	76	male	NA	19	M0	N1	T4	stage iiib	NA	NA	3	19	NA	1	TCGA-05-4396	303	0.162445329680553	Low risk	NA	NA	NA	Yes	>60	Male	Stage III	>15	N1	T4	M0	NA
8	TCGA-05-4397-01A	65	male	NA	45	M0	N1	T2	stage iib	NA	NA	2	45	NA	1	TCGA-05-4397	731	0.621925880997466	High risk	NA	NA	NA	Yes	>60	Male	Stage II	>15	N1	T2	M0	NA
9	TCGA-05-4398-01A	47	female	NO	72	M0	N3	T4	stage iiib	NA	NA	2	72	Complete Remission/Response	0	TCGA-05-4398	1431	0.436778971623173	High risk	No	NA	NA	Yes	<=60	Female	Stage III	>15	N3	T4	M0	CR
10	TCGA-05-4402-01A	57	female	NO	NA	M1	NX	T2	stage iv	NA	NA	1	NA	Complete Remission/Response	1	TCGA-05-4402	244	0.438411609650327	High risk	No	NA	NA	Yes	<=60	Female	Stage IV	NA	NX	T2	M1	CR
11	TCGA-05-4403-01A	76	male	NA	NA	M0	N0	T2	stage ib	NA	NA	3	NA	NA	0	TCGA-05-4403	578	0.289708127293693	Low risk	NA	NA	NA	Yes	>60	Male	Stage I	NA	NA	T2	M0	NA
12	TCGA-05-4405-01A	74	female	NO	65	M0	N0	T2	stage ib	NA	NA	4	65	Complete Remission/Response	0	TCGA-05-4405	610	0.418614351588115	High risk	No	NA	NA	Yes	>60	Female	Stage I	>15	NA	T2	M0	CR
13	TCGA-05-4415-01A	57	male	NO	29	M0	N2	T4	stage iiib	NA	NA	4	29	Progressive Disease	1	TCGA-05-4415	91	1.52308822648541	High risk	No	NA	NA	Yes	<=60	Male	Stage III	>15	N2	T4	M0	PD
14	TCGA-05-4417-01A	51	female	NO	56	M0	N0	T2	stage ib	NA	NA	4	56	Partial Remission/Response	0	TCGA-05-4417	455	0.451271659110626	High risk	No	NA	NA	Yes	<=60	Female	Stage I	>15	NA	T2	M0	PR
15	TCGA-05-4418-01A	69	male	NA	25	M0	N2	T3	stage iiia	NA	NA	2	25	NA	1	TCGA-05-4418	274	0.546689094161755	High risk	NA	NA	NA	Yes	>60	Male	Stage III	>15	N2	T3	M0	NA
16	TCGA-05-4420-01A	41	male	NO	38	M0	N0	T2	stage ib	NA	NA	2	38	Complete Remission/Response	0	TCGA-05-4420	912	0.279612619175962	Low risk	No	NA	NA	Yes	<=60	Male	Stage I	>15	NA	T2	M0	CR
17	TCGA-05-4422-01A	68	male	NA	147	M0	N0	T2	stage ib	NA	NA	4	147	NA	0	TCGA-05-4422	365	0.162607672043458	Low risk	NA	NA	NA	Yes	>60	Male	Stage I	>15	NA	T2	M0	NA
18	TCGA-05-4424-01A	70	male	YES	50	M0	N0	T3	stage iib	NA	NA	4	50	Partial Remission/Response	0	TCGA-05-4424	913	0.352442734886052	Low risk	Yes	NA	NA	Yes	>60	Male	Stage II	>15	NA	T3	M0	PR
19	TCGA-05-4425-01A	70	female	NA	28	M1	N0	T2	stage iv	NA	NA	3	28	NA	0	TCGA-05-4425	669	0.30885425376384	Low risk	NA	NA	NA	Yes	>60	Female	Stage IV	>15	NA	T2	M1	NA
20	TCGA-05-4426-01A	71	male	NA	20	M0	N0	T2	stage ib	NA	NA	3	20	Complete Remission/Response	0	TCGA-05-4426	791	0.1947823005316	Low risk	NA	NA	NA	Yes	>60	Male	Stage I	>15	NA	T2	M0	CR
21	TCGA-05-4427-01A	65	female	NO	8	M0	N1	T2	stage iib	NA	NA	4	8	Complete Remission/Response	0	TCGA-05-4427	791	0.180833456833489	Low risk	No	NA	NA	Yes	>60	Female	Stage II	<=15	N1	T2	M0	CR
22	TCGA-05-4430-01A	59	female	NA	80	M0	N0	T2	stage ib	NA	NA	4	80	Complete Remission/Response	0	TCGA-05-4430	761	0.630178007094876	High risk	NA	NA	NA	Yes	<=60	Female	Stage I	>15	NA	T2	M0	CR
23	TCGA-05-4432-01A	66	male	NO	58	M0	N1	T2	stage iib	NA	NA	2	58	Complete Remission/Response	0	TCGA-05-4432	761	0.225126184201037	Low risk	No	NA	NA	Yes	>60	Male	Stage II	>15	N1	T2	M0	CR
24	TCGA-05-4433-01A	82	male	NA	1	M0	N0	T2	stage ib	NA	NA	3	1	Complete Remission/Response	0	TCGA-05-4433	730	0.245643238790249	Low risk	NA	NA	NA	Yes	>60	Male	Stage I	<=15	NA	T2	M0	CR
25	TCGA-05-4434-01A	67	female	NA	15	M1	N1	T4	stage iv	NA	NA	2	15	NA	1	TCGA-05-4434	457	1.04653105040138	High risk	NA	NA	NA	Yes	>60	Female	Stage IV	<=15	N1	T4	M1	NA
26	TCGA-05-5420-01A	67	male	NA	40	M0	N2	T2	stage iiia	NA	NA	4	40	Progressive Disease	0	TCGA-05-5420	457	0.287776008850291	Low risk	NA	NA	NA	Yes	>60	Male	Stage III	>15	N2	T2	M0	PD
27	TCGA-05-5423-01A	65	male	NA	72	M0	N1	T2	stage iib	NA	NA	3	72	NA	0	TCGA-05-5423	151	0.105049778390562	Low risk	NA	NA	NA	Yes	>60	Male	Stage II	>15	N1	T2	M0	NA
28	TCGA-05-5425-01A	68	male	YES	40	M0	N1	T2b	stage iib	NA	NA	3	40	Progressive Disease	0	TCGA-05-5425	882	0.497868110363974	High risk	Yes	NA	NA	Yes	>60	Male	Stage II	>15	N1	T2	M0	PD
29	TCGA-05-5428-01A	57	male	YES	30	M0	N1	T1b	stage iia	NA	NA	3	30	Complete Remission/Response	0	TCGA-05-5428	670	0.104383065671378	Low risk	Yes	NA	NA	Yes	<=60	Male	Stage II	>15	N1	T1	M0	CR
30	TCGA-05-5429-01A	60	male	NA	NA	M0	N2	T3	stage iiia	NA	NA	1	NA	NA	1	TCGA-05-5429	275	0.455185869911062	High risk	NA	NA	NA	Yes	<=60	Male	Stage III	NA	N2	T3	M0	NA
31	TCGA-05-5715-01A	69	female	NA	NA	M0	N0	T2a	stage ib	NA	NA	1	NA	NA	0	TCGA-05-5715	62	0.280947924534751	Low risk	NA	NA	NA	Yes	>60	Female	Stage I	NA	NA	T2	M0	NA
32	TCGA-35-3615-01A	57	male	NA	NA	M0	N0	T2	stage ib	NO	NA	1	NA	NA	0	TCGA-35-3615	14	0.167681320154726	Low risk	NA	No	NA	Yes	<=60	Male	Stage I	NA	NA	T2	M0	NA
33	TCGA-35-4122-01A	69	male	NA	45	M0	N0	T1	stage ia	NO	NA	4	45	NA	0	TCGA-35-4122	225	0.171164213386142	Low risk	NA	No	NA	Yes	>60	Male	Stage I	>15	NA	T1	M0	NA
34	TCGA-35-4123-01A	38	male	NA	20	M0	N0	T1	stage ia	NO	NA	4	20	NA	0	TCGA-35-4123	182	0.397365553630682	Low risk	NA	No	NA	Yes	<=60	Male	Stage I	>15	NA	T1	M0	NA
35	TCGA-35-5375-01A	61	male	NA	35	M0	N2	T2	stage iiia	NA	NA	4	35	NA	0	TCGA-35-5375	264	0.184247620856311	Low risk	NA	NA	NA	Yes	>60	Male	Stage III	>15	N2	T2	M0	NA
36	TCGA-38-4625-01A	66	female	NO	50	M0	N0	T2a	stage ib	NO	NA	2	50	NA	0	TCGA-38-4625	2973	0.365007295174766	Low risk	No	No	NA	Yes	>60	Female	Stage I	>15	NA	T2	M0	NA
37	TCGA-38-4626-01A	57	female	NO	40	M0	N0	T2b	not reported	NA	NA	2	40	NA	0	TCGA-38-4626	3674	0.155868926967288	Low risk	No	NA	NA	Yes	<=60	Female	NA	>15	NA	T2	M0	NA
38	TCGA-38-4627-01A	64	female	NO	NA	M0	N1	T1b	stage iia	NA	NA	4	NA	NA	1	TCGA-38-4627	1147	0.58123810135975	High risk	No	NA	NA	Yes	>60	Female	Stage II	NA	N1	T1	M0	NA
39	TCGA-38-4628-01A	65	female	NO	NA	M0	N1	T2	stage iib	NO	NA	1	NA	Stable Disease	1	TCGA-38-4628	1492	0.356752968130858	Low risk	No	No	NA	Yes	>60	Female	Stage II	NA	N1	T2	M0	SD
40	TCGA-38-4629-01A	68	male	NO	100	M0	N0	T3	stage iib	NO	NA	4	100	NA	1	TCGA-38-4629	864	0.695479269133872	High risk	No	No	NA	Yes	>60	Male	Stage II	>15	NA	T3	M0	NA
41	TCGA-38-4630-01A	75	female	NO	NA	M0	N0	T2	stage ib	NO	NA	1	NA	Stable Disease	1	TCGA-38-4630	1073	0.406245381447012	Low risk	No	No	NA	Yes	>60	Female	Stage I	NA	NA	T2	M0	SD
42	TCGA-38-4631-01A	72	female	NO	40	M0	N0	T2	stage ib	NO	NA	4	40	NA	1	TCGA-38-4631	354	0.578070432990504	High risk	No	No	NA	Yes	>60	Female	Stage I	>15	NA	T2	M0	NA
43	TCGA-38-4632-01A	42	male	NO	10	M1	N1	T2	stage iv	NO	NA	4	10	Stable Disease	1	TCGA-38-4632	1357	0.545979106784054	High risk	No	No	NA	Yes	<=60	Male	Stage IV	<=15	N1	T2	M1	SD
44	TCGA-38-6178-01A	70	female	NO	NA	NA	N2	T2b	stage iiia	NO	NO	1	NA	NA	0	TCGA-38-6178	448	0.410780036113231	Low risk	No	No	No	Yes	>60	Female	Stage III	NA	N2	T2	NA	NA
45	TCGA-38-7271-01A	72	female	NO	25	M0	N0	T1	stage ia	NO	NA	4	25	Stable Disease	1	TCGA-38-7271	800	0.204422353580315	Low risk	No	No	NA	Yes	>60	Female	Stage I	>15	NA	T1	M0	SD
46	TCGA-38-A44F-01A	80	male	NA	12	M0	N0	T2a	stage ib	YES	NA	3	12	NA	0	TCGA-38-A44F	133	0.329468909721157	Low risk	NA	Yes	NA	Yes	>60	Male	Stage I	<=15	NA	T2	M0	NA
47	TCGA-44-2655-01A	65	female	NO	30	M0	N0	T1	stage ia	NA	NA	3	30	Complete Remission/Response	0	TCGA-44-2655	1324	0.211264947097313	Low risk	No	NA	NA	Yes	>60	Female	Stage I	>15	NA	T1	M0	CR
48	TCGA-44-2656-01A	59	male	NO	23	M0	N0	T2	stage ib	NA	NA	4	23	Complete Remission/Response	0	TCGA-44-2656	1429	0.265991667491662	Low risk	No	NA	NA	Yes	<=60	Male	Stage I	>15	NA	T2	M0	CR
49	TCGA-44-2656-01B	59	male	NO	23	M0	N0	T2	stage ib	NA	NA	4	23	Complete Remission/Response	0	TCGA-44-2656	1429	0.327608918406316	Low risk	No	NA	NA	Yes	<=60	Male	Stage I	>15	NA	T2	M0	CR
50	TCGA-44-2657-01A	74	female	NO	25	M0	NX	T2	stage ib	NA	NA	4	25	Complete Remission/Response	0	TCGA-44-2657	1351	0.151940043705169	Low risk	No	NA	NA	Yes	>60	Female	Stage I	>15	NX	T2	M0	CR
51	TCGA-44-2659-01A	65	female	NO	57	M0	N1	T1	stage iib	NA	NA	4	57	Complete Remission/Response	0	TCGA-44-2659	1367	0.203919820234749	Low risk	No	NA	NA	Yes	>60	Female	Stage II	>15	N1	T1	M0	CR
52	TCGA-44-2661-01A	69	female	NO	NA	M0	N0	T1	stage ia	NA	NA	1	NA	Complete Remission/Response	0	TCGA-44-2661	1159	0.00330749722819626	Low risk	No	NA	NA	Yes	>60	Female	Stage I	NA	NA	T1	M0	CR
53	TCGA-44-2662-01A	65	male	NO	56	M0	N0	T2	stage ib	NA	NA	3	56	Partial Remission/Response	0	TCGA-44-2662	1280	0.36127775475466	Low risk	No	NA	NA	Yes	>60	Male	Stage I	>15	NA	T2	M0	PR
54	TCGA-44-2662-01B	65	male	NO	56	M0	N0	T2	stage ib	NA	NA	3	56	Partial Remission/Response	0	TCGA-44-2662	1280	0.225724350574075	Low risk	No	NA	NA	Yes	>60	Male	Stage I	>15	NA	T2	M0	PR
55	TCGA-44-2665-01A	55	female	NO	NA	M0	N1	T2	stage iib	NA	NA	1	NA	Stable Disease	0	TCGA-44-2665	1301	0.606906373804353	High risk	No	NA	NA	Yes	<=60	Female	Stage II	NA	N1	T2	M0	SD
56	TCGA-44-2666-01A	43	male	NO	30	M0	N0	T2	stage ib	NA	NA	2	30	NA	1	TCGA-44-2666	97	0.209328778909558	Low risk	No	NA	NA	Yes	<=60	Male	Stage I	>15	NA	T2	M0	NA
57	TCGA-44-2666-01B	43	male	NO	30	M0	N0	T2	stage ib	NA	NA	2	30	NA	1	TCGA-44-2666	97	0.278278316464496	Low risk	No	NA	NA	Yes	<=60	Male	Stage I	>15	NA	T2	M0	NA
58	TCGA-44-2668-01A	51	male	NO	60	M0	N0	T2	stage ib	NA	NA	4	60	Complete Remission/Response	1	TCGA-44-2668	761	0.872800040726746	High risk	No	NA	NA	Yes	<=60	Male	Stage I	>15	NA	T2	M0	CR
59	TCGA-44-2668-01B	51	male	NO	60	M0	N0	T2	stage ib	NA	NA	4	60	Complete Remission/Response	1	TCGA-44-2668	761	0.687967148288042	High risk	No	NA	NA	Yes	<=60	Male	Stage I	>15	NA	T2	M0	CR
60	TCGA-44-3396-01A	74	female	NO	50	M0	N2	T2	stage iiia	NA	NA	2	50	Complete Remission/Response	0	TCGA-44-3396	1130	0.782471081759989	High risk	No	NA	NA	Yes	>60	Female	Stage III	>15	N2	T2	M0	CR
61	TCGA-44-3398-01A	77	female	NO	60	M0	N0	T1b	stage ia	NA	NA	4	60	Complete Remission/Response	0	TCGA-44-3398	1163	0.335185473746819	Low risk	No	NA	NA	Yes	>60	Female	Stage I	>15	NA	T1	M0	CR
62	TCGA-44-3917-01A	33	female	NO	16	M0	N0	T2	stage ib	NA	NA	2	16	NA	0	TCGA-44-3917	1183	0.0534008604086787	Low risk	No	NA	NA	Yes	<=60	Female	Stage I	>15	NA	T2	M0	NA
63	TCGA-44-3917-01B	33	female	NO	16	M0	N0	T2	stage ib	NA	NA	2	16	NA	0	TCGA-44-3917	1183	0.0988921696009074	Low risk	No	NA	NA	Yes	<=60	Female	Stage I	>15	NA	T2	M0	NA
64	TCGA-44-3918-01A	60	female	NO	20	M0	N0	T1	stage ia	NA	NA	3	20	Complete Remission/Response	0	TCGA-44-3918	1036	0.0804943125942489	Low risk	No	NA	NA	Yes	<=60	Female	Stage I	>15	NA	T1	M0	CR
65	TCGA-44-3918-01B	60	female	NO	20	M0	N0	T1	stage ia	NA	NA	3	20	Complete Remission/Response	0	TCGA-44-3918	1036	0.0560012957735607	Low risk	No	NA	NA	Yes	<=60	Female	Stage I	>15	NA	T1	M0	CR
66	TCGA-44-3919-01A	71	female	NO	NA	M0	N0	T1	stage ia	NA	NA	1	NA	Complete Remission/Response	1	TCGA-44-3919	1026	0.215131039899242	Low risk	No	NA	NA	Yes	>60	Female	Stage I	NA	NA	T1	M0	CR
67	TCGA-44-4112-01A	60	female	NO	30	M0	N0	T2a	stage ib	NA	NA	3	30	Complete Remission/Response	1	TCGA-44-4112	808	0.268996210608918	Low risk	No	NA	NA	Yes	<=60	Female	Stage I	>15	NA	T2	M0	CR
68	TCGA-44-4112-01B	60	female	NO	30	M0	N0	T2a	stage ib	NA	NA	3	30	Complete Remission/Response	1	TCGA-44-4112	808	0.223672892714232	Low risk	No	NA	NA	Yes	<=60	Female	Stage I	>15	NA	T2	M0	CR
69	TCGA-44-5643-01A	53	male	YES	20	M0	N2	T2b	stage iiia	NA	NA	2	20	NA	0	TCGA-44-5643	1013	0.265270601090043	Low risk	Yes	NA	NA	Yes	<=60	Male	Stage III	>15	N2	T2	M0	NA
70	TCGA-44-5644-01A	51	female	NO	17.5	NA	N0	T2a	stage ib	NA	NA	2	17.5	Complete Remission/Response	0	TCGA-44-5644	863	0.229014674968346	Low risk	No	NA	NA	Yes	<=60	Female	Stage I	>15	NA	T2	NA	CR
71	TCGA-44-5645-01A	61	female	NO	5	NA	NX	T1	stage ia	NA	NA	3	5	Complete Remission/Response	0	TCGA-44-5645	852	0.171825188159487	Low risk	No	NA	NA	Yes	>60	Female	Stage I	<=15	NX	T1	NA	CR
72	TCGA-44-5645-01B	61	female	NO	5	NA	NX	T1	stage ia	NA	NA	3	5	Complete Remission/Response	0	TCGA-44-5645	852	0.154616244219031	Low risk	No	NA	NA	Yes	>60	Female	Stage I	<=15	NX	T1	NA	CR
73	TCGA-44-6145-01A	62	female	NO	75	M0	N0	T1	stage ia	NA	NO	4	75	Complete Remission/Response	0	TCGA-44-6145	595	0.472081036984012	High risk	No	NA	No	Yes	>60	Female	Stage I	>15	NA	T1	M0	CR
74	TCGA-44-6146-01A	64	male	NO	15	M0	N0	T3	stage iib	NA	NA	3	15	NA	0	TCGA-44-6146	728	0.276922823313642	Low risk	No	NA	NA	Yes	>60	Male	Stage II	<=15	NA	T3	M0	NA
75	TCGA-44-6146-01B	64	male	NO	15	M0	N0	T3	stage iib	NA	NA	3	15	NA	0	TCGA-44-6146	728	0.243002849271128	Low risk	No	NA	NA	Yes	>60	Male	Stage II	<=15	NA	T3	M0	NA
76	TCGA-44-6147-01A	67	female	NO	NA	M0	NX	T1b	stage ia	NA	NA	3	NA	Complete Remission/Response	0	TCGA-44-6147	845	0.219725903586505	Low risk	No	NA	NA	Yes	>60	Female	Stage I	NA	NX	T1	M0	CR
77	TCGA-44-6147-01B	67	female	NO	NA	M0	NX	T1b	stage ia	NA	NA	3	NA	Complete Remission/Response	0	TCGA-44-6147	845	0.161909908560784	Low risk	No	NA	NA	Yes	>60	Female	Stage I	NA	NX	T1	M0	CR
78	TCGA-44-6148-01A	60	male	NO	60	M0	N0	T1b	stage ia	NA	NO	3	60	Complete Remission/Response	0	TCGA-44-6148	704	0.108466558095204	Low risk	No	NA	No	Yes	<=60	Male	Stage I	>15	NA	T1	M0	CR
79	TCGA-44-6774-01A	56	female	YES	20	M0	N2	T1	stage iiia	NA	NA	2	20	NA	0	TCGA-44-6774	658	0.673252068008034	High risk	Yes	NA	NA	Yes	<=60	Female	Stage III	>15	N2	T1	M0	NA
80	TCGA-44-6775-01A	72	female	NA	25	MX	N0	T2a	stage ib	NA	NA	4	25	Complete Remission/Response	0	TCGA-44-6775	705	0.337544199008719	Low risk	NA	NA	NA	Yes	>60	Female	Stage I	>15	NA	T2	MX	CR
81	TCGA-44-6775-01C	72	female	NA	25	MX	N0	T2a	stage ib	NA	NA	4	25	Complete Remission/Response	0	TCGA-44-6775	705	0.292873734312095	Low risk	NA	NA	NA	Yes	>60	Female	Stage I	>15	NA	T2	MX	CR
82	TCGA-44-6776-01A	60	female	NO	45	MX	N0	T1	stage ia	NA	NA	4	45	Complete Remission/Response	0	TCGA-44-6776	2616	0.183111971210407	Low risk	No	NA	NA	Yes	<=60	Female	Stage I	>15	NA	T1	MX	CR
83	TCGA-44-6777-01A	85	female	YES	64	MX	NX	T2	stage ib	NA	NA	4	64	NA	1	TCGA-44-6777	987	0.266895704888561	Low risk	Yes	NA	NA	Yes	>60	Female	Stage I	>15	NX	T2	MX	NA
84	TCGA-44-6778-01A	59	male	NO	15	MX	N0	T1	stage ia	NA	NA	4	15	Complete Remission/Response	0	TCGA-44-6778	1864	0.103241043405561	Low risk	No	NA	NA	Yes	<=60	Male	Stage I	<=15	NA	T1	MX	CR
85	TCGA-44-6779-01A	50	female	NO	15	MX	N1	T2	stage iib	NA	NA	4	15	NA	1	TCGA-44-6779	500	1.43531813955748	High risk	No	NA	NA	Yes	<=60	Female	Stage II	<=15	N1	T2	MX	NA
86	TCGA-44-7659-01A	70	male	NA	40	MX	N0	T1b	stage ia	NA	NA	2	40	NA	0	TCGA-44-7659	691	0.134489567511842	Low risk	NA	NA	NA	Yes	>60	Male	Stage I	>15	NA	T1	MX	NA
87	TCGA-44-7660-01A	72	male	NO	124	MX	N0	T2	stage ib	NA	NA	2	124	Progressive Disease	0	TCGA-44-7660	592	0.38887644942352	Low risk	No	NA	NA	Yes	>60	Male	Stage I	>15	NA	T2	MX	PD
88	TCGA-44-7661-01A	69	female	NO	22	M0	N0	T2a	stage ib	YES	NA	3	22	Progressive Disease	1	TCGA-44-7661	557	0.81409229870465	High risk	No	Yes	NA	Yes	>60	Female	Stage I	>15	NA	T2	M0	PD
89	TCGA-44-7662-01A	61	male	NO	50	MX	N0	T2a	stage ib	NA	NA	2	50	Complete Remission/Response	0	TCGA-44-7662	218	0.892760491195382	High risk	No	NA	NA	Yes	>60	Male	Stage I	>15	NA	T2	MX	CR
90	TCGA-44-7667-01A	49	female	NO	50	MX	N0	T3	stage iib	NA	NA	2	50	Complete Remission/Response	0	TCGA-44-7667	1097	0.50005252730865	High risk	No	NA	NA	Yes	<=60	Female	Stage II	>15	NA	T3	MX	CR
91	TCGA-44-7669-01A	59	male	NO	20	MX	N1	T1b	stage iia	NA	NA	2	20	Progressive Disease	1	TCGA-44-7669	574	0.307029393665828	Low risk	No	NA	NA	Yes	<=60	Male	Stage II	>15	N1	T1	MX	PD
92	TCGA-44-7670-01A	47	female	NO	30	M0	N1	T1b	stage iia	NA	NA	2	30	Complete Remission/Response	0	TCGA-44-7670	882	0.62228209922388	High risk	No	NA	NA	Yes	<=60	Female	Stage II	>15	N1	T1	M0	CR
93	TCGA-44-7671-01A	64	male	NO	NA	M0	N0	T2a	stage ib	NA	NA	3	NA	Complete Remission/Response	0	TCGA-44-7671	889	0.26815857590246	Low risk	No	NA	NA	Yes	>60	Male	Stage I	NA	NA	T2	M0	CR
94	TCGA-44-7672-01A	52	female	NO	20	M0	N0	T1b	stage ia	NA	NA	2	20	Complete Remission/Response	0	TCGA-44-7672	719	0.495085570682398	High risk	No	NA	NA	Yes	<=60	Female	Stage I	>15	NA	T1	M0	CR
95	TCGA-44-8117-01A	54	female	NO	54	M0	N0	T2a	stage ib	NA	NA	4	54	Complete Remission/Response	0	TCGA-44-8117	385	0.382534571004718	Low risk	No	NA	NA	Yes	<=60	Female	Stage I	>15	NA	T2	M0	CR
96	TCGA-44-8119-01A	73	male	NO	50	M0	N0	T3	stage iib	NA	NA	2	50	Complete Remission/Response	0	TCGA-44-8119	285	0.391247705402699	Low risk	No	NA	NA	Yes	>60	Male	Stage II	>15	NA	T3	M0	CR
97	TCGA-44-8120-01A	58	male	NO	30	M0	N0	T2a	stage ib	NA	NA	5	30	Complete Remission/Response	0	TCGA-44-8120	260	0.876753718060413	High risk	No	NA	NA	Yes	<=60	Male	Stage I	>15	NA	T2	M0	CR
98	TCGA-44-A479-01A	73	female	NO	40	MX	N0	T2	stage ib	NO	NA	4	40	Complete Remission/Response	0	TCGA-44-A479	486	0.375391241422668	Low risk	No	No	NA	Yes	>60	Female	Stage I	>15	NA	T2	MX	CR
99	TCGA-44-A47A-01A	78	female	NO	80	MX	N0	T2a	stage ib	NO	NA	4	80	Progressive Disease	0	TCGA-44-A47A	466	0.331726839462716	Low risk	No	No	NA	Yes	>60	Female	Stage I	>15	NA	T2	MX	PD
100	TCGA-44-A47B-01A	79	male	NO	4.5	M0	N0	T2a	stage ib	NO	NA	3	4.5	Complete Remission/Response	0	TCGA-44-A47B	287	0.312857363781137	Low risk	No	No	NA	Yes	>60	Male	Stage I	<=15	NA	T2	M0	CR
101	TCGA-44-A47G-01A	73	female	NO	28	M0	N0	T1	stage ia	NO	NA	4	28	Complete Remission/Response	0	TCGA-44-A47G	351	0.534858319957041	High risk	No	No	NA	Yes	>60	Female	Stage I	>15	NA	T1	M0	CR
102	TCGA-44-A4SS-01A	73	male	NO	90	M0	N0	T1b	stage ia	NA	NA	4	90	Complete Remission/Response	0	TCGA-44-A4SS	415	0.521197058026625	High risk	No	NA	NA	Yes	>60	Male	Stage I	>15	NA	T1	M0	CR
103	TCGA-44-A4SU-01A	67	female	NO	50	MX	N0	T1a	stage ia	NA	NA	4	50	Progressive Disease	1	TCGA-44-A4SU	409	0.499245547611174	High risk	No	NA	NA	Yes	>60	Female	Stage I	>15	NA	T1	MX	PD
104	TCGA-49-4486-01A	72	male	NO	17.5	M0	N0	T1	stage ia	NA	NA	3	17.5	Progressive Disease	1	TCGA-49-4486	2318	0.139151955192249	Low risk	No	NA	NA	Yes	>60	Male	Stage I	>15	NA	T1	M0	PD
105	TCGA-49-4487-01A	72	female	YES	40	M0	N0	T1	stage ia	NA	NA	4	40	Progressive Disease	1	TCGA-49-4487	855	0.438486937667374	High risk	Yes	NA	NA	Yes	>60	Female	Stage I	>15	NA	T1	M0	PD
106	TCGA-49-4488-01A	74	female	NO	NA	MX	N0	T1	stage ia	NA	NA	3	NA	NA	1	TCGA-49-4488	869	0.255892769862869	Low risk	No	NA	NA	Yes	>60	Female	Stage I	NA	NA	T1	MX	NA
107	TCGA-49-4490-01A	45	female	YES	5	M0	N2	T3	stage iiia	NA	NA	3	5	NA	1	TCGA-49-4490	385	0.705758316807044	High risk	Yes	NA	NA	Yes	<=60	Female	Stage III	<=15	N2	T3	M0	NA
108	TCGA-49-4494-01A	77	male	NA	50	M0	N2	T3	stage iiia	NA	NA	3	50	NA	1	TCGA-49-4494	1081	0.603214993377701	High risk	NA	NA	NA	Yes	>60	Male	Stage III	>15	N2	T3	M0	NA
109	TCGA-49-4501-01A	67	female	NO	NA	M0	N0	T2	stage ib	NA	NA	1	NA	Progressive Disease	1	TCGA-49-4501	1421	0.178660619968629	Low risk	No	NA	NA	Yes	>60	Female	Stage I	NA	NA	T2	M0	PD
110	TCGA-49-4505-01A	61	female	NO	74	M0	N1	T2	stage iib	NA	NA	4	74	NA	1	TCGA-49-4505	428	0.303485988983743	Low risk	No	NA	NA	Yes	>60	Female	Stage II	>15	N1	T2	M0	NA
111	TCGA-49-4506-01A	68	female	YES	100	M0	N1	T2	stage iib	NA	NA	2	100	Progressive Disease	1	TCGA-49-4506	999	0.523597310318144	High risk	Yes	NA	NA	Yes	>60	Female	Stage II	>15	N1	T2	M0	PD
112	TCGA-49-4507-01A	73	female	YES	78	M0	N1	T3	stage iiia	NA	NA	4	78	Progressive Disease	1	TCGA-49-4507	268	1.32565744330262	High risk	Yes	NA	NA	Yes	>60	Female	Stage III	>15	N1	T3	M0	PD
113	TCGA-49-4510-01A	51	female	YES	55.5	M0	N1	T2	stage iib	NA	NA	2	55.5	Stable Disease	1	TCGA-49-4510	896	0.165311026125674	Low risk	Yes	NA	NA	Yes	<=60	Female	Stage II	>15	N1	T2	M0	SD
114	TCGA-49-4512-01A	69	female	NO	NA	MX	N2	T2	stage iiia	NA	NA	1	NA	NA	1	TCGA-49-4512	905	0.470732377893215	High risk	No	NA	NA	Yes	>60	Female	Stage III	NA	N2	T2	MX	NA
115	TCGA-49-4514-01A	79	female	NO	65	M0	N0	T1	stage ia	NA	NA	3	65	NA	0	TCGA-49-4514	1700	0.284150286259998	Low risk	No	NA	NA	Yes	>60	Female	Stage I	>15	NA	T1	M0	NA
116	TCGA-49-6742-01A	70	male	NO	10	M0	N1	T2a	stage iia	NA	NO	3	10	NA	1	TCGA-49-6742	488	0.699878438011956	High risk	No	NA	No	Yes	>60	Male	Stage II	<=15	N1	T2	M0	NA
117	TCGA-49-6743-01A	81	female	NO	50	MX	N2	T1	stage iiia	NA	NA	4	50	Complete Remission/Response	0	TCGA-49-6743	1621	0.664956285710448	High risk	No	NA	NA	Yes	>60	Female	Stage III	>15	N2	T1	MX	CR
118	TCGA-49-6744-01A	64	female	NO	20	MX	N1	T2a	stage iia	NA	YES	4	20	Complete Remission/Response	0	TCGA-49-6744	1683	0.352752222347113	Low risk	No	NA	Yes	Yes	>60	Female	Stage II	>15	N1	T2	MX	CR
119	TCGA-49-6745-01A	82	male	NO	20	M0	N2	T2a	stage iiia	NA	NO	4	20	NA	0	TCGA-49-6745	522	0.398859669668148	Low risk	No	NA	No	Yes	>60	Male	Stage III	>15	N2	T2	M0	NA
120	TCGA-49-6761-01A	68	female	NO	50	MX	N2	T1	stage iiia	NA	NA	4	50	NA	0	TCGA-49-6761	354	0.470373577750193	High risk	No	NA	NA	Yes	>60	Female	Stage III	>15	N2	T1	MX	NA
121	TCGA-49-6767-01A	46	female	NA	30	MX	N0	T3	stage iib	NA	NA	2	30	NA	0	TCGA-49-6767	677	0.516396918047466	High risk	NA	NA	NA	Yes	<=60	Female	Stage II	>15	NA	T3	MX	NA
122	TCGA-49-AAQV-01A	63	female	NA	NA	MX	N1	T1	stage ii	YES	NA	1	NA	NA	1	TCGA-49-AAQV	677	0.309243143380666	Low risk	NA	Yes	NA	Yes	>60	Female	Stage II	NA	N1	T1	MX	NA
123	TCGA-49-AAR0-01A	57	male	NO	37	MX	N0	T1	stage ia	NA	NA	2	37	Complete Remission/Response	0	TCGA-49-AAR0	4765	0.242056068418812	Low risk	No	NA	NA	Yes	<=60	Male	Stage I	>15	NA	T1	MX	CR
124	TCGA-49-AAR2-01A	64	male	NO	NA	MX	N0	T2	stage ib	NA	NA	4	NA	Complete Remission/Response	0	TCGA-49-AAR2	2224	0.159837713157615	Low risk	No	NA	NA	Yes	>60	Male	Stage I	NA	NA	T2	MX	CR
125	TCGA-49-AAR3-01A	69	male	NO	NA	MX	N1	T2	stage iib	NA	NA	NA	NA	Complete Remission/Response	0	TCGA-49-AAR3	1893	0.986257290329519	High risk	No	NA	NA	No	>60	Male	Stage II	NA	N1	T2	MX	CR
126	TCGA-49-AAR4-01A	51	male	NA	35	MX	N2	T2	stage iiia	NA	NA	2	35	NA	1	TCGA-49-AAR4	879	0.614867649813553	High risk	NA	NA	NA	Yes	<=60	Male	Stage III	>15	N2	T2	MX	NA
127	TCGA-49-AAR9-01A	61	male	NA	NA	MX	N0	T3	stage iib	NA	NA	2	NA	NA	1	TCGA-49-AAR9	260	0.890932377914489	High risk	NA	NA	NA	Yes	>60	Male	Stage II	NA	NA	T3	MX	NA
128	TCGA-49-AARE-01A	51	female	NA	15	MX	N0	T1	stage ia	NA	NA	4	15	NA	1	TCGA-49-AARE	1229	0.41568773538011	High risk	NA	NA	NA	Yes	<=60	Female	Stage I	<=15	NA	T1	MX	NA
129	TCGA-49-AARN-01A	56	female	NA	NA	MX	N0	T1	stage ia	NA	NA	5	NA	NA	1	TCGA-49-AARN	1135	0.378530457731303	Low risk	NA	NA	NA	Yes	<=60	Female	Stage I	NA	NA	T1	MX	NA
130	TCGA-49-AARO-01A	39	female	YES	NA	MX	N0	T1a	stage ia	NA	NA	2	NA	Stable Disease	0	TCGA-49-AARO	3759	0.66233023344652	High risk	Yes	NA	NA	Yes	<=60	Female	Stage I	NA	NA	T1	MX	SD
131	TCGA-49-AARQ-01A	41	female	NO	60	MX	N0	T2	stage i	NA	NA	4	60	Complete Remission/Response	0	TCGA-49-AARQ	6732	0.277111217259837	Low risk	No	NA	NA	Yes	<=60	Female	Stage I	>15	NA	T2	MX	CR
132	TCGA-49-AARR-01A	68	male	NO	NA	MX	N0	T1	stage ia	NA	NA	3	NA	Stable Disease	0	TCGA-49-AARR	4992	0.17330470940219	Low risk	No	NA	NA	Yes	>60	Male	Stage I	NA	NA	T1	MX	SD
133	TCGA-4B-A93V-01A	52	female	YES	30	M0	N0	T1b	stage ia	NA	NA	4	30	Progressive Disease	1	TCGA-4B-A93V	300	0.195883500797803	Low risk	Yes	NA	NA	Yes	<=60	Female	Stage I	>15	NA	T1	M0	PD
134	TCGA-50-5044-01A	72	female	YES	NA	M0	N1	T4	stage iiib	NA	NA	NA	NA	Progressive Disease	1	TCGA-50-5044	624	0.989191358261298	High risk	Yes	NA	NA	No	>60	Female	Stage III	NA	N1	T4	M0	PD
135	TCGA-50-5045-01A	57	female	YES	NA	M0	N1	T2	not reported	NA	NA	NA	NA	Progressive Disease	1	TCGA-50-5045	2174	0.442024207442544	High risk	Yes	NA	NA	No	<=60	Female	NA	NA	N1	T2	M0	PD
136	TCGA-50-5049-01A	70	male	YES	NA	M0	N0	T2	stage ia	NA	NO	NA	NA	Stable Disease	0	TCGA-50-5049	3094	0.211212627839259	Low risk	Yes	NA	No	No	>60	Male	Stage I	NA	NA	T2	M0	SD
137	TCGA-50-5051-01A	42	female	YES	30	M0	N2	T2	stage iiia	NA	YES	4	30	Progressive Disease	1	TCGA-50-5051	478	0.283043314004071	Low risk	Yes	NA	Yes	Yes	<=60	Female	Stage III	>15	N2	T2	M0	PD
138	TCGA-50-5055-01A	79	female	NO	NA	M0	N1	T1	stage iia	NA	NO	NA	NA	Progressive Disease	1	TCGA-50-5055	1830	0.366638522757585	Low risk	No	NA	No	No	>60	Female	Stage II	NA	N1	T1	M0	PD
139	TCGA-50-5066-01A	72	male	NO	NA	M0	N0	T2	stage ib	YES	NO	1	NA	Progressive Disease	0	TCGA-50-5066	1442	0.255173561529035	Low risk	No	Yes	No	Yes	>60	Male	Stage I	NA	NA	T2	M0	PD
140	TCGA-50-5066-02A	72	male	NO	NA	M0	N0	T2	stage ib	YES	NO	1	NA	Progressive Disease	0	TCGA-50-5066	1442	0.458207618457619	High risk	No	Yes	No	Yes	>60	Male	Stage I	NA	NA	T2	M0	PD
141	TCGA-50-5068-01A	59	female	NO	NA	MX	N1	T2	stage iib	NA	NA	NA	NA	Progressive Disease	1	TCGA-50-5068	1499	0.0296848284662333	Low risk	No	NA	NA	No	<=60	Female	Stage II	NA	N1	T2	MX	PD
142	TCGA-50-5072-01A	74	male	YES	15	M0	N2	T2	stage iiia	YES	NA	3	15	Progressive Disease	1	TCGA-50-5072	250	1.07828656609284	High risk	Yes	Yes	NA	Yes	>60	Male	Stage III	<=15	N2	T2	M0	PD
143	TCGA-50-5930-01A	47	male	YES	NA	M0	N2	T2	stage iiia	NA	NA	NA	NA	Progressive Disease	1	TCGA-50-5930	282	0.458976568830973	High risk	Yes	NA	NA	No	<=60	Male	Stage III	NA	N2	T2	M0	PD
144	TCGA-50-5931-01A	75	female	NO	40	M0	N0	T2	stage ib	NA	NA	4	40	Progressive Disease	1	TCGA-50-5931	434	0.477894468669428	High risk	No	NA	NA	Yes	>60	Female	Stage I	>15	NA	T2	M0	PD
145	TCGA-50-5932-01A	75	male	NO	NA	M0	N1	T2	stage iib	NA	NA	NA	NA	Progressive Disease	1	TCGA-50-5932	1235	0.241893809994401	Low risk	No	NA	NA	No	>60	Male	Stage II	NA	N1	T2	M0	PD
146	TCGA-50-5933-01A	72	male	YES	NA	M0	N2	T4	stage iiib	NA	NA	NA	NA	Complete Remission/Response	1	TCGA-50-5933	2393	0.541521092584212	High risk	Yes	NA	NA	No	>60	Male	Stage III	NA	N2	T4	M0	CR
147	TCGA-50-5935-01A	86	female	YES	NA	M0	N0	T1	stage ia	NA	YES	NA	NA	Complete Remission/Response	1	TCGA-50-5935	653	0.25191623968573	Low risk	Yes	NA	Yes	No	>60	Female	Stage I	NA	NA	T1	M0	CR
148	TCGA-50-5936-01A	58	male	NO	NA	M0	N2	T2	stage iiia	NA	YES	NA	NA	Progressive Disease	1	TCGA-50-5936	257	0.752860405361882	High risk	No	NA	Yes	No	<=60	Male	Stage III	NA	N2	T2	M0	PD
149	TCGA-50-5939-01A	85	male	NO	15	M0	N0	T2	stage ib	NA	NA	3	15	Complete Remission/Response	1	TCGA-50-5939	460	0.896697504190467	High risk	No	NA	NA	Yes	>60	Male	Stage I	<=15	NA	T2	M0	CR
150	TCGA-50-5941-01A	55	female	NO	25	M0	N2	T2a	stage iiia	NA	NA	2	25	Complete Remission/Response	0	TCGA-50-5941	1474	0.357455366985646	Low risk	No	NA	NA	Yes	<=60	Female	Stage III	>15	N2	T2	M0	CR
151	TCGA-50-5942-01A	67	female	YES	30	M0	N0	T1	stage ia	NA	NA	4	30	Stable Disease	0	TCGA-50-5942	1847	0.09754344336032	Low risk	Yes	NA	NA	Yes	>60	Female	Stage I	>15	NA	T1	M0	SD
152	TCGA-50-5944-01A	69	female	NO	NA	M0	N0	T1	stage ia	NA	NA	NA	NA	Complete Remission/Response	0	TCGA-50-5944	1750	0.211003715853052	Low risk	No	NA	NA	No	>60	Female	Stage I	NA	NA	T1	M0	CR
153	TCGA-50-5946-01A	62	male	NO	NA	MX	N0	T1	stage ia	NA	NA	4	NA	Progressive Disease	0	TCGA-50-5946	1617	0.288587273639714	Low risk	No	NA	NA	Yes	>60	Male	Stage I	NA	NA	T1	MX	PD
154	TCGA-50-5946-02A	62	male	NO	NA	MX	N0	T1	stage ia	NA	NA	4	NA	Progressive Disease	0	TCGA-50-5946	1617	0.52740735948479	High risk	No	NA	NA	Yes	>60	Male	Stage I	NA	NA	T1	MX	PD
155	TCGA-50-6590-01A	72	female	NO	50	M0	N0	T2	stage ib	NA	NA	4	50	Complete Remission/Response	1	TCGA-50-6590	1288	0.805353531402741	High risk	No	NA	NA	Yes	>60	Female	Stage I	>15	NA	T2	M0	CR
156	TCGA-50-6591-01A	63	female	NO	NA	M1	N0	T2	stage iv	NA	NA	1	NA	Progressive Disease	1	TCGA-50-6591	119	0.913258558049827	High risk	No	NA	NA	Yes	>60	Female	Stage IV	NA	NA	T2	M1	PD
157	TCGA-50-6592-01A	71	female	YES	NA	M0	N0	T2	stage ib	NA	NA	4	NA	Progressive Disease	1	TCGA-50-6592	777	0.679163921396446	High risk	Yes	NA	NA	Yes	>60	Female	Stage I	NA	NA	T2	M0	PD
158	TCGA-50-6593-01A	49	female	YES	NA	M0	N2	T1	stage iiia	YES	NO	4	NA	Progressive Disease	1	TCGA-50-6593	336	0.521753563332338	High risk	Yes	Yes	No	Yes	<=60	Female	Stage III	NA	N2	T1	M0	PD
159	TCGA-50-6594-01A	79	female	NO	NA	M0	N2	T3	stage iiia	YES	NO	4	NA	Progressive Disease	1	TCGA-50-6594	370	0.41339218384258	High risk	No	Yes	No	Yes	>60	Female	Stage III	NA	N2	T3	M0	PD
160	TCGA-50-6595-01A	74	female	YES	NA	M0	N2	T2	stage iiia	YES	NA	3	NA	Progressive Disease	1	TCGA-50-6595	189	1.27863496374098	High risk	Yes	Yes	NA	Yes	>60	Female	Stage III	NA	N2	T2	M0	PD
161	TCGA-50-6597-01A	79	female	NO	NA	M0	N0	T2	stage ib	NA	NO	1	NA	Complete Remission/Response	1	TCGA-50-6597	1268	0.338145890143842	Low risk	No	NA	No	Yes	>60	Female	Stage I	NA	NA	T2	M0	CR
162	TCGA-50-6673-01A	84	female	YES	NA	M0	N0	T1	stage i	NA	NA	1	NA	NA	1	TCGA-50-6673	22	0.505183484080265	High risk	Yes	NA	NA	Yes	>60	Female	Stage I	NA	NA	T1	M0	NA
163	TCGA-50-7109-01A	60	male	NO	120	M0	N0	T1	stage ia	NA	NA	2	120	Progressive Disease	1	TCGA-50-7109	308	0.239819671074878	Low risk	No	NA	NA	Yes	<=60	Male	Stage I	>15	NA	T1	M0	PD
164	TCGA-50-8457-01A	63	female	NO	30	M0	N0	T1a	stage ia	YES	YES	4	30	Complete Remission/Response	0	TCGA-50-8457	1125	0.160633911121909	Low risk	No	Yes	Yes	Yes	>60	Female	Stage I	>15	NA	T1	M0	CR
165	TCGA-50-8459-01A	68	male	NO	10	M0	N0	T3	stage iib	NA	YES	2	10	Progressive Disease	0	TCGA-50-8459	1119	0.702638873867855	High risk	No	NA	Yes	Yes	>60	Male	Stage II	<=15	NA	T3	M0	PD
166	TCGA-50-8460-01A	74	male	YES	NA	M0	N0	T1a	stage ia	NA	NO	NA	NA	Complete Remission/Response	0	TCGA-50-8460	829	0.212517851183541	Low risk	Yes	NA	No	No	>60	Male	Stage I	NA	NA	T1	M0	CR
167	TCGA-53-7624-01A	40	female	NO	50	M1	N0	T2	stage iv	NO	NA	2	50	Progressive Disease	1	TCGA-53-7624	1043	1.80544056961293	High risk	No	No	NA	Yes	<=60	Female	Stage IV	>15	NA	T2	M1	PD
168	TCGA-53-7626-01A	76	female	NO	35	M0	N1	T1	stage iia	NO	NA	4	35	Progressive Disease	1	TCGA-53-7626	929	0.206794187218836	Low risk	No	No	NA	Yes	>60	Female	Stage II	>15	N1	T1	M0	PD
169	TCGA-53-7813-01A	51	female	NO	35	M0	N0	T4	stage iiib	NO	NA	4	35	NA	0	TCGA-53-7813	424	0.148905972635554	Low risk	No	No	NA	Yes	<=60	Female	Stage III	>15	NA	T4	M0	NA
170	TCGA-53-A4EZ-01A	63	male	YES	40	MX	N1	T2a	stage iia	YES	NO	3	40	Complete Remission/Response	0	TCGA-53-A4EZ	1071	0.228494390662755	Low risk	Yes	Yes	No	Yes	>60	Male	Stage II	>15	N1	T2	MX	CR
171	TCGA-55-1592-01A	65	male	NO	NA	M0	N0	T2	stage ia	NA	NA	4	NA	Progressive Disease	1	TCGA-55-1592	701	0.318889105185428	Low risk	No	NA	NA	Yes	>60	Male	Stage I	NA	NA	T2	M0	PD
172	TCGA-55-1594-01A	68	male	NA	NA	M0	N2	T2	stage iiia	NA	NA	2	NA	NA	0	TCGA-55-1594	1178	0.22104089925019	Low risk	NA	NA	NA	Yes	>60	Male	Stage III	NA	N2	T2	M0	NA
173	TCGA-55-1596-01A	55	male	NO	50	M0	N1	T2	stage iib	NA	NA	2	50	Complete Remission/Response	0	TCGA-55-1596	2065	0.776032423749354	High risk	No	NA	NA	Yes	<=60	Male	Stage II	>15	N1	T2	M0	CR
174	TCGA-55-5899-01A	58	male	NO	NA	M0	N1	T1a	not reported	NA	NA	2	NA	Complete Remission/Response	0	TCGA-55-5899	930	0.277002984594089	Low risk	No	NA	NA	Yes	<=60	Male	NA	NA	N1	T1	M0	CR
175	TCGA-55-6543-01A	60	female	NO	60	MX	N0	T1b	stage ia	NA	NA	4	60	Complete Remission/Response	0	TCGA-55-6543	435	0.199860734394817	Low risk	No	NA	NA	Yes	<=60	Female	Stage I	>15	NA	T1	MX	CR
176	TCGA-55-6642-01A	63	male	NO	NA	MX	N0	T2	stage ib	NA	NA	2	NA	Complete Remission/Response	0	TCGA-55-6642	2449	0.410028522617429	Low risk	No	NA	NA	Yes	>60	Male	Stage I	NA	NA	T2	MX	CR
177	TCGA-55-6712-01A	71	male	NO	NA	MX	N1	T2a	stage iia	NA	NA	4	NA	Progressive Disease	1	TCGA-55-6712	171	0.931106145924977	High risk	No	NA	NA	Yes	>60	Male	Stage II	NA	N1	T2	MX	PD
178	TCGA-55-6968-01A	61	male	YES	NA	M1	N0	T1	stage iv	NA	NA	2	NA	Stable Disease	1	TCGA-55-6968	1293	0.33697418446441	Low risk	Yes	NA	NA	Yes	>60	Male	Stage IV	NA	NA	T1	M1	SD
179	TCGA-55-6970-01A	67	female	YES	NA	MX	N2	T2	stage iiia	NO	NA	4	NA	Progressive Disease	1	TCGA-55-6970	464	0.235366351512708	Low risk	Yes	No	NA	Yes	>60	Female	Stage III	NA	N2	T2	MX	PD
180	TCGA-55-6971-01A	59	female	NO	60	MX	N0	T2	stage ib	NO	NA	4	60	Complete Remission/Response	0	TCGA-55-6971	1400	0.331749534746202	Low risk	No	No	NA	Yes	<=60	Female	Stage I	>15	NA	T2	MX	CR
181	TCGA-55-6972-01A	72	male	NO	NA	M0	N0	T2	stage ib	NO	NA	2	NA	Complete Remission/Response	1	TCGA-55-6972	1632	0.155890026428851	Low risk	No	No	NA	Yes	>60	Male	Stage I	NA	NA	T2	M0	CR
182	TCGA-55-6975-01A	61	male	NO	NA	M0	N1	T2	stage iib	NO	NA	4	NA	Progressive Disease	1	TCGA-55-6975	118	1.0250968573313	High risk	No	No	NA	Yes	>60	Male	Stage II	NA	N1	T2	M0	PD
183	TCGA-55-6978-01A	81	male	NO	NA	MX	N0	T2b	stage iia	NO	NA	1	NA	Progressive Disease	1	TCGA-55-6978	176	0.663027277467258	High risk	No	No	NA	Yes	>60	Male	Stage II	NA	NA	T2	MX	PD
184	TCGA-55-6979-01A	59	female	NO	NA	M0	N1	T2	stage iib	NO	NA	3	NA	Progressive Disease	1	TCGA-55-6979	237	0.504995891341178	High risk	No	No	NA	Yes	<=60	Female	Stage II	NA	N1	T2	M0	PD
185	TCGA-55-6980-01A	56	male	NO	NA	M0	N0	T1	stage ia	NO	NA	1	NA	Complete Remission/Response	0	TCGA-55-6980	2109	0.289655094170192	Low risk	No	No	NA	Yes	<=60	Male	Stage I	NA	NA	T1	M0	CR
186	TCGA-55-6981-01A	53	female	YES	NA	M0	N2	T1	stage iiia	NO	NA	3	NA	Complete Remission/Response	1	TCGA-55-6981	1379	0.450277432713925	High risk	Yes	No	NA	Yes	<=60	Female	Stage III	NA	N2	T1	M0	CR
187	TCGA-55-6982-01A	79	female	NO	NA	M0	N1	T2	stage iib	NO	NA	1	NA	Progressive Disease	1	TCGA-55-6982	995	0.425379601219424	High risk	No	No	NA	Yes	>60	Female	Stage II	NA	N1	T2	M0	PD
188	TCGA-55-6983-01A	81	male	NO	60	M0	N1	T2	stage iib	NO	NA	4	60	Complete Remission/Response	0	TCGA-55-6983	2823	0.274090535193724	Low risk	No	No	NA	Yes	>60	Male	Stage II	>15	N1	T2	M0	CR
189	TCGA-55-6984-01A	71	female	NO	NA	M0	N1	T2	stage iib	NO	NA	NA	NA	Progressive Disease	1	TCGA-55-6984	760	0.312897160627811	Low risk	No	No	NA	No	>60	Female	Stage II	NA	N1	T2	M0	PD
190	TCGA-55-6985-01A	58	female	NO	50	MX	N0	T2	stage ib	NO	NA	4	50	NA	0	TCGA-55-6985	1233	0.383474430282645	Low risk	No	No	NA	Yes	<=60	Female	Stage I	>15	NA	T2	MX	NA
191	TCGA-55-6986-01A	74	female	NO	NA	M0	N0	T2	stage ib	NO	NA	1	NA	Complete Remission/Response	0	TCGA-55-6986	3261	0.208972096769307	Low risk	No	No	NA	Yes	>60	Female	Stage I	NA	NA	T2	M0	CR
192	TCGA-55-6987-01A	77	male	NO	NA	M0	N0	T1	stage ia	NO	NA	4	NA	Complete Remission/Response	0	TCGA-55-6987	2137	0.141724613955091	Low risk	No	No	NA	Yes	>60	Male	Stage I	NA	NA	T1	M0	CR
193	TCGA-55-7227-01A	77	male	NO	NA	MX	N1	T3	stage iiia	NA	NA	3	NA	Progressive Disease	1	TCGA-55-7227	952	0.240698383315732	Low risk	No	NA	NA	Yes	>60	Male	Stage III	NA	N1	T3	MX	PD
194	TCGA-55-7281-01A	70	female	NO	20	M0	N0	T1b	stage ia	NA	NA	4	20	Partial Remission/Response	0	TCGA-55-7281	872	0.454392259853971	High risk	No	NA	NA	Yes	>60	Female	Stage I	>15	NA	T1	M0	PR
195	TCGA-55-7283-01A	76	female	NO	5	MX	N2	T3	stage iiia	NO	NA	3	5	Partial Remission/Response	0	TCGA-55-7283	609	0.207147978129633	Low risk	No	No	NA	Yes	>60	Female	Stage III	<=15	N2	T3	MX	PR
196	TCGA-55-7284-01B	74	male	NO	NA	MX	N0	T3	stage iib	NA	NA	3	NA	Progressive Disease	1	TCGA-55-7284	243	0.244375936562126	Low risk	No	NA	NA	Yes	>60	Male	Stage II	NA	NA	T3	MX	PD
197	TCGA-55-7570-01A	60	male	NO	NA	MX	N0	T1a	stage ia	NA	NA	2	NA	Complete Remission/Response	0	TCGA-55-7570	824	0.551206269739119	High risk	No	NA	NA	Yes	<=60	Male	Stage I	NA	NA	T1	MX	CR
198	TCGA-55-7573-01A	72	female	NO	NA	MX	N0	T1b	stage ia	NO	NA	3	NA	Complete Remission/Response	0	TCGA-55-7573	487	0.119399462309205	Low risk	No	No	NA	Yes	>60	Female	Stage I	NA	NA	T1	MX	CR
199	TCGA-55-7574-01A	64	female	YES	2	M0	N0	T2a	stage ib	NA	NA	4	2	Progressive Disease	1	TCGA-55-7574	995	0.503458283054676	High risk	Yes	NA	NA	Yes	>60	Female	Stage I	<=15	NA	T2	M0	PD
200	TCGA-55-7576-01A	54	male	NO	NA	M0	N0	T2a	stage ib	NA	NA	2	NA	Complete Remission/Response	0	TCGA-55-7576	670	0.286597682366768	Low risk	No	NA	NA	Yes	<=60	Male	Stage I	NA	NA	T2	M0	CR
201	TCGA-55-7724-01A	76	female	NO	50	MX	N0	T2a	stage ib	NA	NA	4	50	Complete Remission/Response	0	TCGA-55-7724	705	0.141884580109579	Low risk	No	NA	NA	Yes	>60	Female	Stage I	>15	NA	T2	MX	CR
202	TCGA-55-7725-01A	68	female	NO	16	MX	N0	T1a	stage ia	NO	NA	3	16	Complete Remission/Response	0	TCGA-55-7725	442	0.0984135145720584	Low risk	No	No	NA	Yes	>60	Female	Stage I	>15	NA	T1	MX	CR
203	TCGA-55-7726-01A	72	female	NO	30	MX	N0	T1b	stage ia	NA	NA	3	30	Complete Remission/Response	0	TCGA-55-7726	652	0.692429329673111	High risk	No	NA	NA	Yes	>60	Female	Stage I	>15	NA	T1	MX	CR
204	TCGA-55-7727-01A	70	male	NO	NA	MX	N2	T1a	stage iiia	NA	NA	2	NA	Complete Remission/Response	0	TCGA-55-7727	119	0.157506298961535	Low risk	No	NA	NA	Yes	>60	Male	Stage III	NA	N2	T1	MX	CR
205	TCGA-55-7728-01A	64	female	NO	30	MX	N0	T2a	stage ib	NO	NA	4	30	Complete Remission/Response	0	TCGA-55-7728	704	0.391663694525694	Low risk	No	No	NA	Yes	>60	Female	Stage I	>15	NA	T2	MX	CR
206	TCGA-55-7815-01A	76	male	NO	NA	MX	N0	T2a	stage ib	NA	NA	1	NA	Progressive Disease	0	TCGA-55-7815	773	0.243658429508848	Low risk	No	NA	NA	Yes	>60	Male	Stage I	NA	NA	T2	MX	PD
207	TCGA-55-7816-01A	49	female	NO	NA	MX	NX	TX	stage iv	NA	NA	1	NA	Progressive Disease	1	TCGA-55-7816	468	0.244678732201775	Low risk	No	NA	NA	Yes	<=60	Female	Stage IV	NA	NX	NA	MX	PD
208	TCGA-55-7903-01A	64	male	NO	40	MX	N0	T1b	stage ia	NO	NA	2	40	Complete Remission/Response	0	TCGA-55-7903	567	0.250793699644449	Low risk	No	No	NA	Yes	>60	Male	Stage I	>15	NA	T1	MX	CR
209	TCGA-55-7907-01A	77	male	NO	80	MX	N1	T2a	stage iia	NA	NA	3	80	Progressive Disease	1	TCGA-55-7907	343	0.712729079403979	High risk	No	NA	NA	Yes	>60	Male	Stage II	>15	N1	T2	MX	PD
210	TCGA-55-7910-01A	50	female	NO	15	M0	N0	T2b	stage iia	NA	NA	4	15	NA	0	TCGA-55-7910	1040	0.269563873020966	Low risk	No	NA	NA	Yes	<=60	Female	Stage II	<=15	NA	T2	M0	NA
211	TCGA-55-7911-01A	70	female	NO	96	MX	N0	T1a	stage ia	NO	NA	3	96	Complete Remission/Response	0	TCGA-55-7911	537	0.321452188614304	Low risk	No	No	NA	Yes	>60	Female	Stage I	>15	NA	T1	MX	CR
212	TCGA-55-7913-01B	61	female	NO	40	MX	N0	T1b	stage ia	YES	NO	2	40	Progressive Disease	1	TCGA-55-7913	561	0.541292012201323	High risk	No	Yes	No	Yes	>60	Female	Stage I	>15	NA	T1	MX	PD
213	TCGA-55-7914-01A	71	female	NO	5	MX	N1	T1b	stage iia	YES	YES	2	5	Progressive Disease	1	TCGA-55-7914	187	0.28798398659464	Low risk	No	Yes	Yes	Yes	>60	Female	Stage II	<=15	N1	T1	MX	PD
214	TCGA-55-7994-01A	81	male	NO	28	MX	N0	T3	stage iib	NO	NA	2	28	Complete Remission/Response	0	TCGA-55-7994	603	0.429060591652987	High risk	No	No	NA	Yes	>60	Male	Stage II	>15	NA	T3	MX	CR
215	TCGA-55-7995-01A	73	female	NO	60	M0	N0	T1b	stage ia	NO	NA	4	60	Complete Remission/Response	0	TCGA-55-7995	889	0.209136827274851	Low risk	No	No	NA	Yes	>60	Female	Stage I	>15	NA	T1	M0	CR
216	TCGA-55-8085-01A	64	male	NO	NA	M0	N0	T1b	stage ia	NA	NA	2	NA	Complete Remission/Response	0	TCGA-55-8085	904	0.22566703755433	Low risk	No	NA	NA	Yes	>60	Male	Stage I	NA	NA	T1	M0	CR
217	TCGA-55-8087-01A	59	female	NO	NA	MX	N0	T2a	stage ib	NO	NA	1	NA	Complete Remission/Response	0	TCGA-55-8087	462	0.11769367198914	Low risk	No	No	NA	Yes	<=60	Female	Stage I	NA	NA	T2	MX	CR
218	TCGA-55-8089-01A	56	male	NO	97	M0	N0	T1a	stage ia	YES	NO	2	97	Complete Remission/Response	1	TCGA-55-8089	702	0.73999433706914	High risk	No	Yes	No	Yes	<=60	Male	Stage I	>15	NA	T1	M0	CR
219	TCGA-55-8090-01A	80	male	NO	NA	M0	N0	T1a	stage ia	NA	NA	2	NA	Progressive Disease	1	TCGA-55-8090	598	0.699450554319328	High risk	No	NA	NA	Yes	>60	Male	Stage I	NA	NA	T1	M0	PD
220	TCGA-55-8091-01A	74	male	NO	NA	MX	N0	T2	stage ib	NO	NA	3	NA	Complete Remission/Response	0	TCGA-55-8091	600	0.373723701210131	Low risk	No	No	NA	Yes	>60	Male	Stage I	NA	NA	T2	MX	CR
221	TCGA-55-8092-01A	75	male	NO	40	MX	N0	T3	stage iib	NA	NA	4	40	Progressive Disease	1	TCGA-55-8092	154	0.357011122432879	Low risk	No	NA	NA	Yes	>60	Male	Stage II	>15	NA	T3	MX	PD
222	TCGA-55-8094-01A	51	male	YES	70	M1b	N0	T2b	stage iv	YES	NA	4	70	Partial Remission/Response	0	TCGA-55-8094	541	0.295062791682477	Low risk	Yes	Yes	NA	Yes	<=60	Male	Stage IV	>15	NA	T2	M1	PR
223	TCGA-55-8096-01A	67	female	NO	104	MX	N0	T2a	stage ib	NO	NA	2	104	Progressive Disease	1	TCGA-55-8096	719	0.504754474053421	High risk	No	No	NA	Yes	>60	Female	Stage I	>15	NA	T2	MX	PD
224	TCGA-55-8097-01A	60	female	NO	35	MX	N0	T1a	stage ia	NO	NA	4	35	Complete Remission/Response	0	TCGA-55-8097	476	0.214957795235648	Low risk	No	No	NA	Yes	<=60	Female	Stage I	>15	NA	T1	MX	CR
225	TCGA-55-8203-01A	69	female	NO	50	M0	N0	T1b	stage ia	NO	NA	2	50	Complete Remission/Response	0	TCGA-55-8203	547	0.247804877823582	Low risk	No	No	NA	Yes	>60	Female	Stage I	>15	NA	T1	M0	CR
226	TCGA-55-8204-01A	87	female	NO	NA	MX	N0	T2a	stage ib	NA	NA	3	NA	Complete Remission/Response	0	TCGA-55-8204	515	0.755903086351416	High risk	No	NA	NA	Yes	>60	Female	Stage I	NA	NA	T2	MX	CR
227	TCGA-55-8205-01A	76	female	NO	30	M0	N0	T2b	stage iia	NO	NO	4	30	Progressive Disease	0	TCGA-55-8205	599	0.251729551757252	Low risk	No	No	No	Yes	>60	Female	Stage II	>15	NA	T2	M0	PD
228	TCGA-55-8206-01A	56	male	NO	NA	M0	N0	T1b	stage ia	NA	NA	1	NA	Complete Remission/Response	0	TCGA-55-8206	888	0.110913186511045	Low risk	No	NA	NA	Yes	<=60	Male	Stage I	NA	NA	T1	M0	CR
229	TCGA-55-8207-01A	73	male	NO	NA	MX	N0	T2a	stage ib	NA	NA	3	NA	Complete Remission/Response	0	TCGA-55-8207	977	0.178742475261833	Low risk	No	NA	NA	Yes	>60	Male	Stage I	NA	NA	T2	MX	CR
230	TCGA-55-8208-01A	73	female	NO	50	M0	N0	T1b	stage ia	NA	NA	2	50	Stable Disease	0	TCGA-55-8208	674	0.354219309253804	Low risk	No	NA	NA	Yes	>60	Female	Stage I	>15	NA	T1	M0	SD
231	TCGA-55-8299-01A	61	female	NO	20	MX	N0	T1b	stage ia	NA	NA	4	20	Progressive Disease	1	TCGA-55-8299	469	0.706838611873896	High risk	No	NA	NA	Yes	>60	Female	Stage I	>15	NA	T1	MX	PD
232	TCGA-55-8301-01A	58	male	NO	100	MX	N0	T2a	stage ib	NA	NA	2	100	Partial Remission/Response	0	TCGA-55-8301	534	0.360344242953471	Low risk	No	NA	NA	Yes	<=60	Male	Stage I	>15	NA	T2	MX	PR
233	TCGA-55-8302-01A	54	male	NO	59	MX	N0	T2	stage ib	NA	NA	2	59	Complete Remission/Response	0	TCGA-55-8302	478	0.706467870414321	High risk	No	NA	NA	Yes	<=60	Male	Stage I	>15	NA	T2	MX	CR
234	TCGA-55-8505-01A	62	male	NO	NA	MX	N2	T1a	stage iiia	NA	NA	1	NA	Complete Remission/Response	0	TCGA-55-8505	440	0.653997897772744	High risk	No	NA	NA	Yes	>60	Male	Stage III	NA	N2	T1	MX	CR
235	TCGA-55-8506-01A	62	female	NA	NA	MX	N0	T3	stage iib	NA	NA	2	NA	NA	0	TCGA-55-8506	11	0.507851146535577	High risk	NA	NA	NA	Yes	>60	Female	Stage II	NA	NA	T3	MX	NA
236	TCGA-55-8507-01A	53	male	NO	120	MX	N0	T1a	stage ia	NA	NA	2	120	Complete Remission/Response	0	TCGA-55-8507	418	0.197548590860934	Low risk	No	NA	NA	Yes	<=60	Male	Stage I	>15	NA	T1	MX	CR
237	TCGA-55-8508-01A	60	female	NO	NA	MX	N1	T2a	stage iia	NA	NA	2	NA	Complete Remission/Response	0	TCGA-55-8508	617	0.233553929786566	Low risk	No	NA	NA	Yes	<=60	Female	Stage II	NA	N1	T2	MX	CR
238	TCGA-55-8510-01A	55	female	NO	NA	MX	N0	T2a	stage ib	NA	NA	2	NA	Complete Remission/Response	0	TCGA-55-8510	539	0.36626871429683	Low risk	No	NA	NA	Yes	<=60	Female	Stage I	NA	NA	T2	MX	CR
239	TCGA-55-8511-01A	73	female	NO	58	MX	N0	T2a	stage ib	NA	NA	2	58	Progressive Disease	0	TCGA-55-8511	552	1.12115957940663	High risk	No	NA	NA	Yes	>60	Female	Stage I	>15	NA	T2	MX	PD
240	TCGA-55-8512-01A	41	male	NO	19	M1b	N1	T1a	stage iv	NA	NA	2	19	Progressive Disease	1	TCGA-55-8512	607	0.152473982594427	Low risk	No	NA	NA	Yes	<=60	Male	Stage IV	>15	N1	T1	M1	PD
241	TCGA-55-8513-01A	77	female	NO	NA	MX	N0	T3	stage iib	YES	NA	1	NA	Stable Disease	0	TCGA-55-8513	791	0.199427916367527	Low risk	No	Yes	NA	Yes	>60	Female	Stage II	NA	NA	T3	MX	SD
242	TCGA-55-8514-01A	70	female	NO	20	MX	N0	T2a	stage ib	NA	NA	4	20	Complete Remission/Response	0	TCGA-55-8514	520	0.353813350495393	Low risk	No	NA	NA	Yes	>60	Female	Stage I	>15	NA	T2	MX	CR
243	TCGA-55-8614-01A	76	male	NO	40	MX	N0	T2a	stage ib	NA	NA	3	40	Complete Remission/Response	0	TCGA-55-8614	536	0.718396310047919	High risk	No	NA	NA	Yes	>60	Male	Stage I	>15	NA	T2	MX	CR
244	TCGA-55-8615-01A	67	male	NO	67	MX	N2	T3	stage iiia	NA	NA	2	67	Progressive Disease	0	TCGA-55-8615	446	0.373001252000211	Low risk	No	NA	NA	Yes	>60	Male	Stage III	>15	N2	T3	MX	PD
245	TCGA-55-8616-01A	58	female	NA	NA	M0	N0	T2a	stage ib	NA	NA	4	NA	NA	0	TCGA-55-8616	48	0.331490969256533	Low risk	NA	NA	NA	Yes	<=60	Female	Stage I	NA	NA	T2	M0	NA
246	TCGA-55-8619-01A	72	female	NO	NA	MX	N0	T3	stage iib	NA	NA	1	NA	Complete Remission/Response	0	TCGA-55-8619	416	0.180816731067078	Low risk	No	NA	NA	Yes	>60	Female	Stage II	NA	NA	T3	MX	CR
247	TCGA-55-8620-01A	60	male	YES	154	M1b	N1	T1a	stage iv	NO	NA	4	154	Progressive Disease	1	TCGA-55-8620	375	0.274872170561812	Low risk	Yes	No	NA	Yes	<=60	Male	Stage IV	>15	N1	T1	M1	PD
248	TCGA-55-8621-01A	75	female	NO	30	MX	N0	T1a	stage ia	NA	NA	4	30	Complete Remission/Response	0	TCGA-55-8621	515	0.192112683444511	Low risk	No	NA	NA	Yes	>60	Female	Stage I	>15	NA	T1	MX	CR
249	TCGA-55-A48X-01A	63	female	NO	36	M0	N1	T1b	stage iia	NA	NA	4	36	Complete Remission/Response	0	TCGA-55-A48X	689	0.434069069772285	High risk	No	NA	NA	Yes	>60	Female	Stage II	>15	N1	T1	M0	CR
250	TCGA-55-A48Y-01A	69	male	NO	50	M0	N0	T2b	stage iia	NA	NA	2	50	Complete Remission/Response	0	TCGA-55-A48Y	630	0.459449999231205	High risk	No	NA	NA	Yes	>60	Male	Stage II	>15	NA	T2	M0	CR
251	TCGA-55-A48Z-01A	60	female	YES	40	MX	N3	T1a	stage iiib	YES	NO	4	40	NA	0	TCGA-55-A48Z	651	0.518254729336856	High risk	Yes	Yes	No	Yes	<=60	Female	Stage III	>15	N3	T1	MX	NA
252	TCGA-55-A490-01A	78	male	NO	34	MX	N0	T2b	stage iia	YES	YES	3	34	NA	1	TCGA-55-A490	99	0.240659548727078	Low risk	No	Yes	Yes	Yes	>60	Male	Stage II	>15	NA	T2	MX	NA
253	TCGA-55-A491-01A	81	female	NO	45	MX	N0	T1b	stage ia	NO	NA	3	45	Complete Remission/Response	0	TCGA-55-A491	626	0.493099181112284	High risk	No	No	NA	Yes	>60	Female	Stage I	>15	NA	T1	MX	CR
254	TCGA-55-A492-01A	70	female	NO	35	MX	N0	T1a	stage ia	NO	NA	3	35	Complete Remission/Response	0	TCGA-55-A492	596	0.243617592630311	Low risk	No	No	NA	Yes	>60	Female	Stage I	>15	NA	T1	MX	CR
255	TCGA-55-A493-01A	54	female	NA	53	M0	N0	T2a	stage ib	NO	NA	2	53	NA	0	TCGA-55-A493	28	0.61145656186581	High risk	NA	No	NA	Yes	<=60	Female	Stage I	>15	NA	T2	M0	NA
256	TCGA-55-A494-01A	61	female	NO	7	MX	N0	T2a	stage ib	YES	YES	3	7	Complete Remission/Response	0	TCGA-55-A494	481	0.384915818436912	Low risk	No	Yes	Yes	Yes	>60	Female	Stage I	<=15	NA	T2	MX	CR
257	TCGA-55-A4DF-01A	88	male	NO	60	MX	N0	T1b	stage ia	NA	NA	3	60	Progressive Disease	1	TCGA-55-A4DF	440	0.281004955431905	Low risk	No	NA	NA	Yes	>60	Male	Stage I	>15	NA	T1	MX	PD
258	TCGA-55-A4DG-01A	71	male	NO	100	MX	N0	T1b	stage ia	NA	NA	4	100	Complete Remission/Response	0	TCGA-55-A4DG	608	0.30751793036062	Low risk	No	NA	NA	Yes	>60	Male	Stage I	>15	NA	T1	MX	CR
259	TCGA-55-A57B-01A	80	female	NO	NA	M0	N0	T1b	stage ia	NO	NA	1	NA	Complete Remission/Response	0	TCGA-55-A57B	546	0.317980389840671	Low risk	No	No	NA	Yes	>60	Female	Stage I	NA	NA	T1	M0	CR
260	TCGA-62-8394-01A	65	female	NA	NA	M0	N2	T4	stage iiib	NO	NA	1	NA	NA	1	TCGA-62-8394	139	0.44991615004645	High risk	NA	No	NA	Yes	>60	Female	Stage III	NA	N2	T4	M0	NA
261	TCGA-62-8395-01A	80	female	NO	NA	M0	N0	T3	stage iib	NO	NA	1	NA	Progressive Disease	0	TCGA-62-8395	1216	0.338368256845586	Low risk	No	No	NA	Yes	>60	Female	Stage II	NA	NA	T3	M0	PD
262	TCGA-62-8397-01A	70	female	NO	NA	M0	N0	T3	stage iib	NO	NA	1	NA	Complete Remission/Response	0	TCGA-62-8397	1289	0.139622749485222	Low risk	No	No	NA	Yes	>60	Female	Stage II	NA	NA	T3	M0	CR
263	TCGA-62-8398-01A	55	male	NA	20	M0	N2	T2	stage iiia	NO	NA	4	20	NA	1	TCGA-62-8398	444	0.98626982400452	High risk	NA	No	NA	Yes	<=60	Male	Stage III	>15	N2	T2	M0	NA
264	TCGA-62-8399-01A	62	male	NO	70	M0	N2	T2	stage iiia	NO	NA	4	70	Complete Remission/Response	0	TCGA-62-8399	2696	0.386916404036994	Low risk	No	No	NA	Yes	>60	Male	Stage III	>15	N2	T2	M0	CR
265	TCGA-62-8402-01A	73	female	NO	NA	M0	N2	T2	stage iiia	NO	NA	1	NA	Progressive Disease	1	TCGA-62-8402	1498	0.304048404609482	Low risk	No	No	NA	Yes	>60	Female	Stage III	NA	N2	T2	M0	PD
266	TCGA-62-A46O-01A	65	female	NA	48	M0	N0	T2	stage ib	NO	NA	2	48	NA	1	TCGA-62-A46O	1454	0.7872643020333	High risk	NA	No	NA	Yes	>60	Female	Stage I	>15	NA	T2	M0	NA
267	TCGA-62-A46P-01A	65	male	NA	40	M0	N0	T2	stage ib	NO	NA	4	40	NA	1	TCGA-62-A46P	594	0.264054195891205	Low risk	NA	No	NA	Yes	>60	Male	Stage I	>15	NA	T2	M0	NA
268	TCGA-62-A46R-01A	54	female	NA	25	M0	N0	T2	stage ib	NO	NA	4	25	NA	1	TCGA-62-A46R	1725	0.35132482811136	Low risk	NA	No	NA	Yes	<=60	Female	Stage I	>15	NA	T2	M0	NA
269	TCGA-62-A46S-01A	73	male	NA	40	M0	N0	T2	stage ib	NO	NA	4	40	NA	1	TCGA-62-A46S	1653	0.147073822031823	Low risk	NA	No	NA	Yes	>60	Male	Stage I	>15	NA	T2	M0	NA
270	TCGA-62-A46V-01A	78	female	NO	NA	M0	N0	T2	stage ib	NO	NA	3	NA	Complete Remission/Response	0	TCGA-62-A46V	2199	0.367222108514035	Low risk	No	No	NA	Yes	>60	Female	Stage I	NA	NA	T2	M0	CR
271	TCGA-62-A46Y-01A	70	female	NA	NA	M0	N2	T2	stage iiia	NO	NA	1	NA	NA	1	TCGA-62-A46Y	414	0.13843192463103	Low risk	NA	No	NA	Yes	>60	Female	Stage III	NA	N2	T2	M0	NA
272	TCGA-62-A470-01A	84	male	NA	30	M0	N0	T2	stage ib	NO	NA	3	30	NA	1	TCGA-62-A470	1194	0.109708599124968	Low risk	NA	No	NA	Yes	>60	Male	Stage I	>15	NA	T2	M0	NA
273	TCGA-62-A471-01A	64	male	NO	30	M0	N1	T2b	stage iib	NO	NA	4	30	Complete Remission/Response	0	TCGA-62-A471	1246	0.810987590023953	High risk	No	No	NA	Yes	>60	Male	Stage II	>15	N1	T2	M0	CR
274	TCGA-62-A472-01A	70	male	NO	60	M0	N0	T3	stage iib	NO	NA	2	60	Partial Remission/Response	0	TCGA-62-A472	910	0.357892475397431	Low risk	No	No	NA	Yes	>60	Male	Stage II	>15	NA	T3	M0	PR
275	TCGA-64-1676-01A	58	male	NO	60	M0	N0	T1a	stage ia	NA	NA	2	60	Complete Remission/Response	0	TCGA-64-1676	1728	0.0496813351416495	Low risk	No	NA	NA	Yes	<=60	Male	Stage I	>15	NA	T1	M0	CR
276	TCGA-64-1677-01A	77	female	NO	50	M0	N2	T2	stage iiia	NA	NA	2	50	NA	1	TCGA-64-1677	628	0.333175734739292	Low risk	No	NA	NA	Yes	>60	Female	Stage III	>15	N2	T2	M0	NA
277	TCGA-64-1678-01A	70	female	NO	20	M0	N0	T2b	not reported	NA	NA	3	20	Complete Remission/Response	0	TCGA-64-1678	1189	0.366699920588199	Low risk	No	NA	NA	Yes	>60	Female	NA	>15	NA	T2	M0	CR
278	TCGA-64-1679-01A	58	female	NO	40	M0	N2	T1	stage iiia	NA	NA	2	40	NA	0	TCGA-64-1679	2488	0.699215036996556	High risk	No	NA	NA	Yes	<=60	Female	Stage III	>15	N2	T1	M0	NA
279	TCGA-64-1680-01A	63	male	YES	50	M1	N2	T2a	stage iv	NA	NA	3	50	NA	0	TCGA-64-1680	1126	0.253853407560967	Low risk	Yes	NA	NA	Yes	>60	Male	Stage IV	>15	N2	T2	M1	NA
280	TCGA-64-1681-01A	61	female	NO	NA	M0	N0	T1	stage ia	NA	NO	3	NA	NA	1	TCGA-64-1681	1167	0.282089799746639	Low risk	No	NA	No	Yes	>60	Female	Stage I	NA	NA	T1	M0	NA
281	TCGA-64-5774-01A	60	male	NO	45	M0	N0	T2	stage ib	NA	NA	4	45	Complete Remission/Response	0	TCGA-64-5774	2676	0.364719404878798	Low risk	No	NA	NA	Yes	<=60	Male	Stage I	>15	NA	T2	M0	CR
282	TCGA-64-5775-01A	71	male	NO	110	M0	N0	T4	stage iiia	NA	NA	2	110	Progressive Disease	1	TCGA-64-5775	62	0.300857821835522	Low risk	No	NA	NA	Yes	>60	Male	Stage III	>15	NA	T4	M0	PD
283	TCGA-64-5778-01A	60	male	NO	68	M0	N0	T2	stage ib	NA	NA	4	68	Complete Remission/Response	0	TCGA-64-5778	1305	0.313791618134365	Low risk	No	NA	NA	Yes	<=60	Male	Stage I	>15	NA	T2	M0	CR
284	TCGA-64-5779-01A	61	male	YES	40	M0	N2	T2	stage iiia	NA	NA	4	40	Stable Disease	0	TCGA-64-5779	864	0.316932700099759	Low risk	Yes	NA	NA	Yes	>60	Male	Stage III	>15	N2	T2	M0	SD
285	TCGA-64-5781-01A	55	female	NO	25	M0	N0	T2	stage ib	NA	NA	4	25	Complete Remission/Response	0	TCGA-64-5781	1559	0.478660273653251	High risk	No	NA	NA	Yes	<=60	Female	Stage I	>15	NA	T2	M0	CR
286	TCGA-64-5815-01A	74	male	NO	30	M0	N1	T2	stage iib	NA	NA	3	30	Complete Remission/Response	0	TCGA-64-5815	866	0.74401259982492	High risk	No	NA	NA	Yes	>60	Male	Stage II	>15	N1	T2	M0	CR
287	TCGA-67-3770-01A	70	female	NA	NA	M0	N0	T1	stage ia	NO	NA	3	NA	NA	0	TCGA-67-3770	610	0.153946362731073	Low risk	NA	No	NA	Yes	>60	Female	Stage I	NA	NA	T1	M0	NA
288	TCGA-67-3771-01A	77	female	NA	NA	M0	N0	T1	stage ia	NO	NA	4	NA	NA	0	TCGA-67-3771	610	0.278281798476222	Low risk	NA	No	NA	Yes	>60	Female	Stage I	NA	NA	T1	M0	NA
289	TCGA-67-3772-01A	82	female	NA	NA	M0	N0	T2	stage ib	NO	NA	1	NA	NA	0	TCGA-67-3772	573	0.205166692843515	Low risk	NA	No	NA	Yes	>60	Female	Stage I	NA	NA	T2	M0	NA
290	TCGA-67-3773-01A	84	female	NA	NA	M0	N0	T2	stage ib	NO	NA	3	NA	NA	0	TCGA-67-3773	427	0.10382304302979	Low risk	NA	No	NA	Yes	>60	Female	Stage I	NA	NA	T2	M0	NA
291	TCGA-67-3774-01A	73	female	NA	NA	M0	N0	T2	stage ib	NO	NA	3	NA	NA	0	TCGA-67-3774	385	0.219157573215403	Low risk	NA	No	NA	Yes	>60	Female	Stage I	NA	NA	T2	M0	NA
292	TCGA-67-4679-01B	69	male	NA	NA	M0	N0	T3	not reported	NO	NA	4	NA	NA	0	TCGA-67-4679	448	0.122898749956846	Low risk	NA	No	NA	Yes	>60	Male	NA	NA	NA	T3	M0	NA
293	TCGA-67-6215-01A	52	female	NO	NA	M0	N0	T2a	stage ib	NO	NA	1	NA	NA	0	TCGA-67-6215	174	0.200834049887176	Low risk	No	No	NA	Yes	<=60	Female	Stage I	NA	NA	T2	M0	NA
294	TCGA-67-6216-01A	57	female	NO	NA	M0	N0	T1a	stage ia	NO	NA	1	NA	NA	0	TCGA-67-6216	141	0.292470446592227	Low risk	No	No	NA	Yes	<=60	Female	Stage I	NA	NA	T1	M0	NA
295	TCGA-67-6217-01A	73	female	NO	NA	M0	N1	T2a	stage iia	YES	NO	3	NA	Progressive Disease	0	TCGA-67-6217	422	0.160284158755655	Low risk	No	Yes	No	Yes	>60	Female	Stage II	NA	N1	T2	M0	PD
296	TCGA-69-7760-01A	73	male	NO	NA	M0	N0	T3	stage iib	NO	NA	1	NA	NA	0	TCGA-69-7760	202	0.294753631176554	Low risk	No	No	NA	Yes	>60	Male	Stage II	NA	NA	T3	M0	NA
297	TCGA-69-7761-01A	84	male	NO	20	MX	N0	T2a	stage ib	NA	NA	3	20	NA	0	TCGA-69-7761	186	0.444230177531624	High risk	No	NA	NA	Yes	>60	Male	Stage I	>15	NA	T2	MX	NA
298	TCGA-69-7763-01A	69	male	NO	7.5	M0	N0	T1b	stage ia	NO	NA	4	7.5	NA	0	TCGA-69-7763	690	0.283586830137546	Low risk	No	No	NA	Yes	>60	Male	Stage I	<=15	NA	T1	M0	NA
299	TCGA-69-7764-01A	75	male	NO	30	M0	N0	T1b	stage ia	NO	NA	3	30	NA	0	TCGA-69-7764	414	0.21246341944151	Low risk	No	No	NA	Yes	>60	Male	Stage I	>15	NA	T1	M0	NA
300	TCGA-69-7765-01A	56	male	NO	NA	MX	N0	T4	not reported	NO	NA	4	NA	NA	0	TCGA-69-7765	165	0.389225361034523	Low risk	No	No	NA	Yes	<=60	Male	NA	NA	NA	T4	MX	NA
301	TCGA-69-7973-01A	42	female	NO	25	M0	N0	T2a	stage ib	NA	NA	4	25	Complete Remission/Response	0	TCGA-69-7973	230	0.448767583567953	High risk	No	NA	NA	Yes	<=60	Female	Stage I	>15	NA	T2	M0	CR
302	TCGA-69-7974-01A	54	female	YES	30	MX	N2	T2a	stage iiia	NA	NA	4	30	Progressive Disease	0	TCGA-69-7974	184	0.353430917969741	Low risk	Yes	NA	NA	Yes	<=60	Female	Stage III	>15	N2	T2	MX	PD
303	TCGA-69-7978-01A	59	male	NO	80	MX	N1	T2b	stage iib	NA	NA	2	80	Stable Disease	0	TCGA-69-7978	134	0.560234160811111	High risk	No	NA	NA	Yes	<=60	Male	Stage II	>15	N1	T2	MX	SD
304	TCGA-69-7979-01A	71	female	NO	28	MX	N0	T2a	stage ib	NO	NA	2	28	Stable Disease	0	TCGA-69-7979	408	0.410919527467226	Low risk	No	No	NA	Yes	>60	Female	Stage I	>15	NA	T2	MX	SD
305	TCGA-69-7980-01A	70	female	NO	80	M0	N0	T1b	stage i	NO	NA	4	80	NA	0	TCGA-69-7980	411	0.518447712336963	High risk	No	No	NA	Yes	>60	Female	Stage I	>15	NA	T1	M0	NA
306	TCGA-69-8253-01A	59	female	NO	7.8	MX	N1	T1a	stage iia	NO	NA	4	7.8	Complete Remission/Response	0	TCGA-69-8253	426	0.217851348034377	Low risk	No	No	NA	Yes	<=60	Female	Stage II	<=15	N1	T1	MX	CR
307	TCGA-69-8254-01A	85	male	NO	40	NA	NA	T2b	not reported	NO	NA	3	40	Complete Remission/Response	0	TCGA-69-8254	409	0.274035831224772	Low risk	No	No	NA	Yes	>60	Male	NA	>15	NA	T2	NA	CR
308	TCGA-69-8255-01A	71	male	NO	40	M0	N0	T1a	stage ia	NO	NA	2	40	NA	0	TCGA-69-8255	129	0.252630929137419	Low risk	No	No	NA	Yes	>60	Male	Stage I	>15	NA	T1	M0	NA
309	TCGA-69-8453-01A	77	male	NO	12	MX	N0	T3	stage iib	NA	NA	3	12	NA	0	TCGA-69-8453	813	0.258998439886423	Low risk	No	NA	NA	Yes	>60	Male	Stage II	<=15	NA	T3	MX	NA
310	TCGA-69-A59K-01A	60	female	NO	25	M0	N0	T3	stage iib	NO	NA	4	25	NA	0	TCGA-69-A59K	591	0.252855460167537	Low risk	No	No	NA	Yes	<=60	Female	Stage II	>15	NA	T3	M0	NA
311	TCGA-71-6725-01A	48	female	NO	NA	M0	N0	T2	stage ib	NA	NA	2	NA	Progressive Disease	0	TCGA-71-6725	256	0.184891922231198	Low risk	No	NA	NA	Yes	<=60	Female	Stage I	NA	NA	T2	M0	PD
312	TCGA-71-8520-01A	60	female	YES	NA	M0	N0	T2	stage ib	NA	NO	1	NA	Progressive Disease	1	TCGA-71-8520	210	0.818123911201514	High risk	Yes	NA	No	Yes	<=60	Female	Stage I	NA	NA	T2	M0	PD
313	TCGA-73-4658-01A	80	female	NO	25	M0	N0	T2	stage ib	NA	NA	3	25	Complete Remission/Response	1	TCGA-73-4658	1600	0.280981187644506	Low risk	No	NA	NA	Yes	>60	Female	Stage I	>15	NA	T2	M0	CR
314	TCGA-73-4659-01A	66	male	NO	12	M0	N2	T2	stage iiia	NO	NA	3	12	Progressive Disease	1	TCGA-73-4659	711	0.275658956568778	Low risk	No	No	NA	Yes	>60	Male	Stage III	<=15	N2	T2	M0	PD
315	TCGA-73-4662-01A	65	female	NO	10	M0	N0	T1	stage ia	NO	NA	3	10	Complete Remission/Response	0	TCGA-73-4662	2515	0.22996115655262	Low risk	No	No	NA	Yes	>60	Female	Stage I	<=15	NA	T1	M0	CR
316	TCGA-73-4666-01A	52	female	YES	10	M1	N0	T1	stage iv	NO	NA	4	10	Complete Remission/Response	0	TCGA-73-4666	800	0.442979127293816	High risk	Yes	No	NA	Yes	<=60	Female	Stage IV	<=15	NA	T1	M1	CR
317	TCGA-73-4668-01A	66	female	NO	55	M0	N1	T2	stage iib	NO	NA	4	55	NA	0	TCGA-73-4668	467	0.65800137193047	High risk	No	No	NA	Yes	>60	Female	Stage II	>15	N1	T2	M0	NA
318	TCGA-73-4670-01A	69	female	NO	30	M1	N0	T2	stage iv	NO	NA	4	30	NA	0	TCGA-73-4670	131	0.628364465777127	High risk	No	No	NA	Yes	>60	Female	Stage IV	>15	NA	T2	M1	NA
319	TCGA-73-4675-01A	59	male	NA	41	M0	N1	T3	stage iiia	NO	NA	4	41	NA	1	TCGA-73-4675	922	0.327034617502242	Low risk	NA	No	NA	Yes	<=60	Male	Stage III	>15	N1	T3	M0	NA
320	TCGA-73-4676-01A	45	male	YES	48	M0	N1	T2a	stage iia	NO	NA	4	48	NA	1	TCGA-73-4676	281	0.577604475981412	High risk	Yes	No	NA	Yes	<=60	Male	Stage II	>15	N1	T2	M0	NA
321	TCGA-73-4677-01A	74	male	NO	NA	M0	N0	T2a	not reported	NO	NA	3	NA	NA	1	TCGA-73-4677	38	0.139834724237579	Low risk	No	No	NA	Yes	>60	Male	NA	NA	NA	T2	M0	NA
322	TCGA-73-7498-01A	58	female	NO	28	M0	N0	T1b	stage ia	NO	NA	4	28	Complete Remission/Response	0	TCGA-73-7498	1189	0.259348935949798	Low risk	No	No	NA	Yes	<=60	Female	Stage I	>15	NA	T1	M0	CR
323	TCGA-73-7499-01A	81	female	NO	NA	M0	N0	T2a	stage ib	NO	NA	1	NA	Complete Remission/Response	1	TCGA-73-7499	1531	0.293106945635066	Low risk	No	No	NA	Yes	>60	Female	Stage I	NA	NA	T2	M0	CR
324	TCGA-73-A9RS-01A	41	male	YES	11	M0	N0	T3	stage iib	YES	NO	2	11	Progressive Disease	1	TCGA-73-A9RS	340	0.310763328802094	Low risk	Yes	Yes	No	Yes	<=60	Male	Stage II	<=15	NA	T3	M0	PD
325	TCGA-75-5125-01A	NA	male	NO	25	M0	N1	T2	stage iib	NO	NA	3	25	Complete Remission/Response	1	TCGA-75-5125	2027	0.434355028934205	High risk	No	No	NA	Yes	NA	Male	Stage II	>15	N1	T2	M0	CR
326	TCGA-75-5146-01A	NA	male	NO	NA	M0	N0	T2	stage ib	NO	NA	3	NA	Complete Remission/Response	0	TCGA-75-5146	2368	0.144976120394571	Low risk	No	No	NA	Yes	NA	Male	Stage I	NA	NA	T2	M0	CR
327	TCGA-75-5147-01A	NA	female	NO	NA	M0	N0	T2	stage ib	NO	NA	1	NA	Complete Remission/Response	0	TCGA-75-5147	1333	0.312469907605814	Low risk	No	No	NA	Yes	NA	Female	Stage I	NA	NA	T2	M0	CR
328	TCGA-75-6206-01A	NA	male	NO	20	M0	N0	T2	stage ib	NA	NA	3	20	Complete Remission/Response	0	TCGA-75-6206	2590	0.116672802125566	Low risk	No	NA	NA	Yes	NA	Male	Stage I	>15	NA	T2	M0	CR
329	TCGA-75-6212-01A	NA	female	NO	NA	M0	N1	T2	stage iib	NA	NA	1	NA	Complete Remission/Response	1	TCGA-75-6212	1516	0.262028773383843	Low risk	No	NA	NA	Yes	NA	Female	Stage II	NA	N1	T2	M0	CR
330	TCGA-75-6214-01A	NA	female	NO	40	M0	N2	T2	stage iiia	NA	NA	2	40	Progressive Disease	1	TCGA-75-6214	1115	0.852517224146055	High risk	No	NA	NA	Yes	NA	Female	Stage III	>15	N2	T2	M0	PD
331	TCGA-75-7025-01A	NA	male	NO	NA	M0	N0	T2	stage ib	NA	NA	3	NA	NA	0	TCGA-75-7025	3305	0.242443201998764	Low risk	No	NA	NA	Yes	NA	Male	Stage I	NA	NA	T2	M0	NA
332	TCGA-75-7027-01A	NA	male	NO	50	M0	N0	T2	stage ib	NA	NA	2	50	NA	0	TCGA-75-7027	3059	0.677777419404123	High risk	No	NA	NA	Yes	NA	Male	Stage I	>15	NA	T2	M0	NA
333	TCGA-78-7143-01A	62	female	NA	NA	M0	N0	T2	stage ib	NO	NA	1	NA	NA	1	TCGA-78-7143	4961	0.223616010482793	Low risk	NA	No	NA	Yes	>60	Female	Stage I	NA	NA	T2	M0	NA
334	TCGA-78-7145-01A	52	female	NO	25	M1	N1	T4	stage iv	NO	NA	4	25	Progressive Disease	1	TCGA-78-7145	826	0.366057890709986	Low risk	No	No	NA	Yes	<=60	Female	Stage IV	>15	N1	T4	M1	PD
335	TCGA-78-7146-01A	71	female	NO	6	M0	N2	T2	stage iiia	NO	NA	4	6	NA	1	TCGA-78-7146	173	0.639554897907814	High risk	No	No	NA	Yes	>60	Female	Stage III	<=15	N2	T2	M0	NA
336	TCGA-78-7147-01A	67	female	NO	50	M0	N1	T2	stage iib	NO	NA	2	50	Progressive Disease	1	TCGA-78-7147	586	0.317644241800069	Low risk	No	No	NA	Yes	>60	Female	Stage II	>15	N1	T2	M0	PD
337	TCGA-78-7148-01A	71	male	NO	57	M0	N1	T2	stage iib	NO	NA	2	57	NA	1	TCGA-78-7148	626	0.327156568387497	Low risk	No	No	NA	Yes	>60	Male	Stage II	>15	N1	T2	M0	NA
338	TCGA-78-7149-01A	71	male	NO	115	M0	N0	T4	stage iiib	NO	NA	2	115	NA	0	TCGA-78-7149	3940	0.219741418495504	Low risk	No	No	NA	Yes	>60	Male	Stage III	>15	NA	T4	M0	NA
339	TCGA-78-7150-01A	59	male	NO	37	M0	N1	T2	stage iib	NO	NA	4	37	NA	1	TCGA-78-7150	666	0.615294011319088	High risk	No	No	NA	Yes	<=60	Male	Stage II	>15	N1	T2	M0	NA
340	TCGA-78-7152-01A	65	male	NO	40	M0	N0	T2	stage ib	NO	NA	4	40	NA	1	TCGA-78-7152	1215	0.193237345398414	Low risk	No	No	NA	Yes	>60	Male	Stage I	>15	NA	T2	M0	NA
341	TCGA-78-7153-01A	65	female	NO	20	M0	N0	T2	stage ib	NO	NA	4	20	NA	0	TCGA-78-7153	3635	0.153460153744467	Low risk	No	No	NA	Yes	>60	Female	Stage I	>15	NA	T2	M0	NA
342	TCGA-78-7154-01A	72	male	NA	112.5	M0	N2	T3	stage iiia	NO	NA	4	112.5	NA	1	TCGA-78-7154	593	0.315128611983534	Low risk	NA	No	NA	Yes	>60	Male	Stage III	>15	N2	T3	M0	NA
343	TCGA-78-7155-01A	68	male	NA	48	M0	N0	T2	stage ib	NO	NA	4	48	Progressive Disease	1	TCGA-78-7155	1171	0.460716168610723	High risk	NA	No	NA	Yes	>60	Male	Stage I	>15	NA	T2	M0	PD
344	TCGA-78-7156-01A	62	male	NO	84	M1	N1	T4	stage iv	NO	NA	3	84	NA	1	TCGA-78-7156	976	0.158474565334354	Low risk	No	No	NA	Yes	>60	Male	Stage IV	>15	N1	T4	M1	NA
345	TCGA-78-7158-01A	59	female	NO	14	M0	N2	T4	stage iiib	NO	NA	4	14	NA	1	TCGA-78-7158	179	0.179336595185808	Low risk	No	No	NA	Yes	<=60	Female	Stage III	<=15	N2	T4	M0	NA
346	TCGA-78-7159-01A	60	female	NO	21	M0	NX	T1	stage ia	NO	NA	4	21	NA	0	TCGA-78-7159	1974	0.202557521181681	Low risk	No	No	NA	Yes	<=60	Female	Stage I	>15	NX	T1	M0	NA
347	TCGA-78-7160-01A	61	male	NO	43.8	M1	N2	T4	stage iv	NO	NA	4	43.8	NA	1	TCGA-78-7160	697	0.307410096579076	Low risk	No	No	NA	Yes	>60	Male	Stage IV	>15	N2	T4	M1	NA
348	TCGA-78-7161-01A	69	female	NO	27.8	M0	N0	T3	stage iib	NO	NA	4	27.8	NA	1	TCGA-78-7161	291	0.339881410205426	Low risk	No	No	NA	Yes	>60	Female	Stage II	>15	NA	T3	M0	NA
349	TCGA-78-7162-01A	75	male	NO	12	M0	N0	T1	stage ia	NO	NA	2	12	NA	1	TCGA-78-7162	3169	0.160642390165311	Low risk	No	No	NA	Yes	>60	Male	Stage I	<=15	NA	T1	M0	NA
350	TCGA-78-7163-01A	60	male	NO	41	M0	N0	T2	stage ib	NO	NA	4	41	Complete Remission/Response	0	TCGA-78-7163	7248	0.155148421091692	Low risk	No	No	NA	Yes	<=60	Male	Stage I	>15	NA	T2	M0	CR
351	TCGA-78-7166-01A	84	male	YES	38	M0	N1	T2	stage iib	NO	NA	3	38	NA	1	TCGA-78-7166	258	0.355627325048875	Low risk	Yes	No	NA	Yes	>60	Male	Stage II	>15	N1	T2	M0	NA
352	TCGA-78-7167-01A	77	male	NO	64	M1	N0	T2	stage iv	NO	NA	2	64	Progressive Disease	1	TCGA-78-7167	2681	0.128352810253129	Low risk	No	No	NA	Yes	>60	Male	Stage IV	>15	NA	T2	M1	PD
353	TCGA-78-7220-01A	53	female	YES	35	M0	N2	T2	stage iiia	NO	NA	2	35	NA	1	TCGA-78-7220	807	0.326513161346922	Low risk	Yes	No	NA	Yes	<=60	Female	Stage III	>15	N2	T2	M0	NA
354	TCGA-78-7535-01A	45	male	NO	35	M0	N0	T2	stage ib	NO	NA	2	35	Progressive Disease	1	TCGA-78-7535	949	0.235745242126193	Low risk	No	No	NA	Yes	<=60	Male	Stage I	>15	NA	T2	M0	PD
355	TCGA-78-7536-01A	69	male	YES	44	M0	N2	T2	stage iiia	NO	NA	4	44	Progressive Disease	1	TCGA-78-7536	244	0.216319982246736	Low risk	Yes	No	NA	Yes	>60	Male	Stage III	>15	N2	T2	M0	PD
356	TCGA-78-7537-01A	72	male	NO	20	M0	N0	T2	stage ib	NO	NA	3	20	NA	1	TCGA-78-7537	1622	0.195715499946139	Low risk	No	No	NA	Yes	>60	Male	Stage I	>15	NA	T2	M0	NA
357	TCGA-78-7539-01A	75	female	NO	2.2	M0	N0	T2b	stage iia	NO	NA	3	2.2	NA	0	TCGA-78-7539	791	0.227859585626373	Low risk	No	No	NA	Yes	>60	Female	Stage II	<=15	NA	T2	M0	NA
358	TCGA-78-7540-01A	66	female	NO	NA	M0	N0	T2	stage ib	NO	NA	1	NA	NA	1	TCGA-78-7540	1197	0.405472623542637	Low risk	No	No	NA	Yes	>60	Female	Stage I	NA	NA	T2	M0	NA
359	TCGA-78-7542-01A	56	male	NA	60	M0	N0	T2	stage ib	NO	NA	2	60	NA	1	TCGA-78-7542	321	0.74740899359825	High risk	NA	No	NA	Yes	<=60	Male	Stage I	>15	NA	T2	M0	NA
360	TCGA-78-7633-01A	67	male	NA	94	M0	N0	T2	stage ib	NO	NA	4	94	NA	1	TCGA-78-7633	1528	0.131849578834742	Low risk	NA	No	NA	Yes	>60	Male	Stage I	>15	NA	T2	M0	NA
361	TCGA-78-8640-01A	59	male	NO	45	M0	N1	T1	stage iia	NO	NA	2	45	Complete Remission/Response	0	TCGA-78-8640	7062	0.295925678406508	Low risk	No	No	NA	Yes	<=60	Male	Stage II	>15	N1	T1	M0	CR
362	TCGA-78-8648-01A	58	female	NA	45	M0	N0	T3	stage iib	NO	NA	2	45	NA	1	TCGA-78-8648	1209	0.584407193123025	High risk	NA	No	NA	Yes	<=60	Female	Stage II	>15	NA	T3	M0	NA
363	TCGA-78-8655-01A	77	female	NA	10	M0	N0	T1	stage ia	NO	NA	4	10	NA	0	TCGA-78-8655	2360	0.440515152951741	High risk	NA	No	NA	Yes	>60	Female	Stage I	<=15	NA	T1	M0	NA
364	TCGA-78-8660-01A	69	male	NA	11	M0	N1	T2	stage iib	NO	NA	4	11	NA	1	TCGA-78-8660	321	0.24536563311652	Low risk	NA	No	NA	Yes	>60	Male	Stage II	<=15	N1	T2	M0	NA
365	TCGA-78-8662-01A	53	female	NA	45	M0	N0	T2	stage ib	NO	NA	2	45	NA	1	TCGA-78-8662	3361	0.379420918915143	Low risk	NA	No	NA	Yes	<=60	Female	Stage I	>15	NA	T2	M0	NA
366	TCGA-80-5608-01A	NA	female	NO	26	M0	N0	T1	stage ia	NA	NA	2	26	NA	0	TCGA-80-5608	2832	0.230820882142068	Low risk	No	NA	NA	Yes	NA	Female	Stage I	>15	NA	T1	M0	NA
367	TCGA-80-5611-01A	NA	male	NO	60	M0	N0	T2	stage ib	NA	NA	4	60	NA	0	TCGA-80-5611	2595	0.232708275849189	Low risk	No	NA	NA	Yes	NA	Male	Stage I	>15	NA	T2	M0	NA
368	TCGA-83-5908-01A	59	female	NO	69	M0	N0	T1	stage ia	NO	NA	4	69	Stable Disease	0	TCGA-83-5908	824	0.637508331294775	High risk	No	No	NA	Yes	<=60	Female	Stage I	>15	NA	T1	M0	SD
369	TCGA-86-6562-01A	52	male	NO	NA	M0	N1	T2a	stage iia	NA	NA	1	NA	Progressive Disease	1	TCGA-86-6562	376	0.380632858541313	Low risk	No	NA	NA	Yes	<=60	Male	Stage II	NA	N1	T2	M0	PD
370	TCGA-86-6851-01A	73	female	NO	52	M0	N1	T1b	stage iia	NA	NA	2	52	Complete Remission/Response	0	TCGA-86-6851	179	0.285644436897326	Low risk	No	NA	NA	Yes	>60	Female	Stage II	>15	N1	T1	M0	CR
371	TCGA-86-7701-01A	66	male	NO	NA	M1	N0	T2	stage iv	NA	NA	1	NA	Stable Disease	0	TCGA-86-7701	947	0.285461945371108	Low risk	No	NA	NA	Yes	>60	Male	Stage IV	NA	NA	T2	M1	SD
372	TCGA-86-7711-01A	70	male	NO	50	M0	N1	T2a	stage iia	NA	NA	2	50	Progressive Disease	1	TCGA-86-7711	1046	0.35735306924519	Low risk	No	NA	NA	Yes	>60	Male	Stage II	>15	N1	T2	M0	PD
373	TCGA-86-7713-01A	70	male	NO	NA	M0	N0	T2b	stage iia	NA	NA	1	NA	Complete Remission/Response	0	TCGA-86-7713	1157	0.687972173438972	High risk	No	NA	NA	Yes	>60	Male	Stage II	NA	NA	T2	M0	CR
374	TCGA-86-7714-01A	61	female	NO	43	M0	N2	T1b	stage iiia	NA	NA	2	43	Progressive Disease	1	TCGA-86-7714	625	0.179063016139538	Low risk	No	NA	NA	Yes	>60	Female	Stage III	>15	N2	T1	M0	PD
375	TCGA-86-7953-01A	69	female	NO	NA	M0	N0	T1b	stage ia	NA	NA	1	NA	Complete Remission/Response	0	TCGA-86-7953	997	0.218075115190694	Low risk	No	NA	NA	Yes	>60	Female	Stage I	NA	NA	T1	M0	CR
376	TCGA-86-7954-01A	68	female	NO	8	M0	N0	T2	stage ib	NA	NA	3	8	Complete Remission/Response	0	TCGA-86-7954	605	0.175359735290625	Low risk	No	NA	NA	Yes	>60	Female	Stage I	<=15	NA	T2	M0	CR
377	TCGA-86-7955-01A	62	male	YES	NA	M0	N0	T2a	stage ib	NA	NA	1	NA	Complete Remission/Response	0	TCGA-86-7955	1072	0.461446738005547	High risk	Yes	NA	NA	Yes	>60	Male	Stage I	NA	NA	T2	M0	CR
378	TCGA-86-8054-01A	61	male	NO	9	M0	N1	T2b	stage iib	NO	NA	2	9	Complete Remission/Response	0	TCGA-86-8054	1148	0.211582529384906	Low risk	No	No	NA	Yes	>60	Male	Stage II	<=15	N1	T2	M0	CR
379	TCGA-86-8055-01A	79	male	NO	60	M0	N1	T2a	stage iia	NA	NA	2	60	Complete Remission/Response	1	TCGA-86-8055	124	0.591841530104597	High risk	No	NA	NA	Yes	>60	Male	Stage II	>15	N1	T2	M0	CR
380	TCGA-86-8056-01A	63	female	NA	36	M0	N0	T4	stage iiia	NO	NA	3	36	NA	0	TCGA-86-8056	139	0.175608582361502	Low risk	NA	No	NA	Yes	>60	Female	Stage III	>15	NA	T4	M0	NA
381	TCGA-86-8073-01A	58	male	NO	40	M0	N0	T2a	stage ib	NO	NA	2	40	Complete Remission/Response	0	TCGA-86-8073	740	0.305434296147676	Low risk	No	No	NA	Yes	<=60	Male	Stage I	>15	NA	T2	M0	CR
382	TCGA-86-8074-01A	62	female	NA	40	M0	N1	T1b	stage iia	NO	NA	2	40	NA	0	TCGA-86-8074	24	0.438404154145125	High risk	NA	No	NA	Yes	>60	Female	Stage II	>15	N1	T1	M0	NA
383	TCGA-86-8075-01A	66	female	NO	NA	M0	N0	T2	stage ib	NO	NA	1	NA	NA	1	TCGA-86-8075	694	0.493072173857071	High risk	No	No	NA	Yes	>60	Female	Stage I	NA	NA	T2	M0	NA
384	TCGA-86-8076-01A	42	male	NO	NA	M0	N0	T1	stage ia	NO	NA	1	NA	Complete Remission/Response	0	TCGA-86-8076	993	0.221145376227825	Low risk	No	No	NA	Yes	<=60	Male	Stage I	NA	NA	T1	M0	CR
385	TCGA-86-8278-01A	63	female	NO	NA	M0	N1	T2	stage iib	NA	NA	1	NA	Stable Disease	0	TCGA-86-8278	944	0.343961535807519	Low risk	No	NA	NA	Yes	>60	Female	Stage II	NA	N1	T2	M0	SD
386	TCGA-86-8279-01A	46	male	YES	NA	M0	N1	T2a	stage iia	NA	NA	1	NA	Complete Remission/Response	0	TCGA-86-8279	949	0.476112514476877	High risk	Yes	NA	NA	Yes	<=60	Male	Stage II	NA	N1	T2	M0	CR
387	TCGA-86-8280-01A	54	female	NO	NA	M0	N0	T2b	stage iia	NA	NA	1	NA	Complete Remission/Response	0	TCGA-86-8280	701	0.273821096713662	Low risk	No	NA	NA	Yes	<=60	Female	Stage II	NA	NA	T2	M0	CR
388	TCGA-86-8358-01A	44	male	NO	20	M0	N0	T2a	stage ib	NA	NA	2	20	Complete Remission/Response	0	TCGA-86-8358	653	0.428721374841101	High risk	No	NA	NA	Yes	<=60	Male	Stage I	>15	NA	T2	M0	CR
389	TCGA-86-8359-01A	52	male	NA	36	M0	N2	T3	stage iiia	NA	NA	2	36	NA	1	TCGA-86-8359	444	0.506251696517917	High risk	NA	NA	NA	Yes	<=60	Male	Stage III	>15	N2	T3	M0	NA
390	TCGA-86-8585-01A	57	male	NO	NA	M0	N0	T2a	stage ib	NA	NA	1	NA	Complete Remission/Response	0	TCGA-86-8585	353	0.411458371570732	Low risk	No	NA	NA	Yes	<=60	Male	Stage I	NA	NA	T2	M0	CR
391	TCGA-86-8668-01A	61	female	NO	NA	M0	N0	T1b	stage ia	NA	NA	1	NA	Complete Remission/Response	0	TCGA-86-8668	423	0.189088038902732	Low risk	No	NA	NA	Yes	>60	Female	Stage I	NA	NA	T1	M0	CR
392	TCGA-86-8669-01A	64	male	NO	47	M0	N0	T1b	stage ia	NA	NA	2	47	Complete Remission/Response	0	TCGA-86-8669	938	0.163343802883646	Low risk	No	NA	NA	Yes	>60	Male	Stage I	>15	NA	T1	M0	CR
393	TCGA-86-8671-01A	72	female	NO	NA	M0	N1	T2b	stage iib	NA	NA	1	NA	Complete Remission/Response	0	TCGA-86-8671	839	0.347662923745074	Low risk	No	NA	NA	Yes	>60	Female	Stage II	NA	N1	T2	M0	CR
394	TCGA-86-8672-01A	59	male	NO	NA	M0	N0	T3	stage iib	NA	NA	1	NA	NA	1	TCGA-86-8672	19	0.875324030282181	High risk	No	NA	NA	Yes	<=60	Male	Stage II	NA	NA	T3	M0	NA
395	TCGA-86-8673-01A	61	male	NO	54	M0	N0	T2	stage ib	NA	NA	2	54	Complete Remission/Response	0	TCGA-86-8673	862	0.368447292623265	Low risk	No	NA	NA	Yes	>60	Male	Stage I	>15	NA	T2	M0	CR
396	TCGA-86-8674-01A	50	male	NO	37.5	M0	N1	T2a	stage iia	NA	NA	4	37.5	Progressive Disease	0	TCGA-86-8674	806	0.251740188558364	Low risk	No	NA	NA	Yes	<=60	Male	Stage II	>15	N1	T2	M0	PD
397	TCGA-86-A456-01A	78	female	NO	NA	M0	N0	T1a	stage ia	NA	NA	4	NA	Complete Remission/Response	0	TCGA-86-A456	896	0.306728656593675	Low risk	No	NA	NA	Yes	>60	Female	Stage I	NA	NA	T1	M0	CR
398	TCGA-86-A4D0-01A	48	male	NO	NA	M0	N0	T2b	stage iia	NO	NA	2	NA	Complete Remission/Response	1	TCGA-86-A4D0	116	0.265336734675081	Low risk	No	No	NA	Yes	<=60	Male	Stage II	NA	NA	T2	M0	CR
399	TCGA-86-A4JF-01A	56	male	NO	NA	M0	N0	T3	stage iib	NO	NA	4	NA	Progressive Disease	1	TCGA-86-A4JF	737	0.450143881640087	High risk	No	No	NA	Yes	<=60	Male	Stage II	NA	NA	T3	M0	PD
400	TCGA-86-A4P7-01A	63	female	NO	NA	M0	N0	T2a	stage ib	NO	NA	1	NA	Complete Remission/Response	0	TCGA-86-A4P7	415	0.294906509227182	Low risk	No	No	NA	Yes	>60	Female	Stage I	NA	NA	T2	M0	CR
401	TCGA-86-A4P8-01A	59	female	YES	NA	MX	N2	T1b	stage iiia	YES	NA	1	NA	Complete Remission/Response	0	TCGA-86-A4P8	805	0.146854697913699	Low risk	Yes	Yes	NA	Yes	<=60	Female	Stage III	NA	N2	T1	MX	CR
402	TCGA-91-6828-01A	70	male	NO	NA	M0	N0	T1a	stage ia	NA	NA	3	NA	NA	0	TCGA-91-6828	323	0.20696735315464	Low risk	No	NA	NA	Yes	>60	Male	Stage I	NA	NA	T1	M0	NA
403	TCGA-91-6829-01A	78	male	NO	94.5	MX	N0	T2	stage ib	NA	NA	4	94.5	Progressive Disease	1	TCGA-91-6829	1258	0.494906180182866	High risk	No	NA	NA	Yes	>60	Male	Stage I	>15	NA	T2	MX	PD
404	TCGA-91-6830-01A	65	female	NO	12	MX	N1	T1	stage iia	NA	NA	4	12	NA	0	TCGA-91-6830	60	0.536044370432896	High risk	No	NA	NA	Yes	>60	Female	Stage II	<=15	N1	T1	MX	NA
405	TCGA-91-6831-01A	66	male	NO	NA	MX	N0	T2	stage ib	NA	NA	2	NA	Complete Remission/Response	0	TCGA-91-6831	310	0.229867096529502	Low risk	No	NA	NA	Yes	>60	Male	Stage I	NA	NA	T2	MX	CR
406	TCGA-91-6835-01A	81	female	NO	25	M0	N0	T1	stage ia	NA	NA	3	25	Complete Remission/Response	0	TCGA-91-6835	79	0.255970708538201	Low risk	No	NA	NA	Yes	>60	Female	Stage I	>15	NA	T1	M0	CR
407	TCGA-91-6836-01A	52	female	NO	50	MX	N0	T2	stage ib	NA	NA	2	50	Complete Remission/Response	0	TCGA-91-6836	417	0.286595396620405	Low risk	No	NA	NA	Yes	<=60	Female	Stage I	>15	NA	T2	MX	CR
408	TCGA-91-6840-01A	59	female	NO	50	M0	N0	T1b	stage ia	NA	NA	3	50	NA	0	TCGA-91-6840	372	0.53140921287529	High risk	No	NA	NA	Yes	<=60	Female	Stage I	>15	NA	T1	M0	NA
409	TCGA-91-6847-01A	62	female	YES	NA	MX	N0	T2	stage ib	NA	NA	3	NA	Stable Disease	0	TCGA-91-6847	842	0.64605813120449	High risk	Yes	NA	NA	Yes	>60	Female	Stage I	NA	NA	T2	MX	SD
410	TCGA-91-6848-01A	59	male	NO	NA	MX	N2	T2	stage iiia	NA	NO	4	NA	Complete Remission/Response	0	TCGA-91-6848	224	0.740508429680308	High risk	No	NA	No	Yes	<=60	Male	Stage III	NA	N2	T2	MX	CR
411	TCGA-91-6849-01A	75	female	NA	30	MX	N2	T2	stage iiia	NA	NA	3	30	NA	0	TCGA-91-6849	35	0.179965613693754	Low risk	NA	NA	NA	Yes	>60	Female	Stage III	>15	N2	T2	MX	NA
412	TCGA-91-7771-01A	62	male	NO	75	MX	N0	T3	stage iib	NA	NA	4	75	Complete Remission/Response	0	TCGA-91-7771	492	0.189205678271702	Low risk	No	NA	NA	Yes	>60	Male	Stage II	>15	NA	T3	MX	CR
413	TCGA-91-8496-01A	63	female	NO	NA	MX	NX	T2a	stage ib	NO	NA	1	NA	Complete Remission/Response	0	TCGA-91-8496	505	0.0397449816369572	Low risk	No	No	NA	Yes	>60	Female	Stage I	NA	NX	T2	MX	CR
414	TCGA-91-8497-01A	75	female	NO	NA	MX	N0	T1a	stage ia	NA	NA	1	NA	Complete Remission/Response	1	TCGA-91-8497	434	0.172613920382922	Low risk	No	NA	NA	Yes	>60	Female	Stage I	NA	NA	T1	MX	CR
415	TCGA-91-8499-01A	76	female	NO	90	MX	N0	T1b	stage ia	NA	NA	2	90	NA	0	TCGA-91-8499	36	0.270688577989464	Low risk	No	NA	NA	Yes	>60	Female	Stage I	>15	NA	T1	MX	NA
416	TCGA-91-A4BC-01A	59	male	NA	30	MX	N0	T2b	stage iia	NA	NA	4	30	NA	0	TCGA-91-A4BC	44	0.35833307390225	Low risk	NA	NA	NA	Yes	<=60	Male	Stage II	>15	NA	T2	MX	NA
417	TCGA-91-A4BD-01A	78	male	NO	NA	MX	N1	T1b	stage iia	NA	NA	3	NA	Complete Remission/Response	0	TCGA-91-A4BD	603	0.115592226915409	Low risk	No	NA	NA	Yes	>60	Male	Stage II	NA	N1	T1	MX	CR
418	TCGA-93-7347-01A	76	female	NO	11	MX	N0	T1a	stage ia	NO	NA	3	11	Complete Remission/Response	0	TCGA-93-7347	683	0.224109393524414	Low risk	No	No	NA	Yes	>60	Female	Stage I	<=15	NA	T1	MX	CR
419	TCGA-93-7348-01A	75	female	NO	42	MX	N0	T1a	stage ia	NO	NA	4	42	Complete Remission/Response	0	TCGA-93-7348	531	0.327530370949873	Low risk	No	No	NA	Yes	>60	Female	Stage I	>15	NA	T1	MX	CR
420	TCGA-93-8067-01A	77	male	NO	20	MX	N0	T2a	stage ib	NO	NA	4	20	Complete Remission/Response	0	TCGA-93-8067	186	0.323979351597799	Low risk	No	No	NA	Yes	>60	Male	Stage I	>15	NA	T2	MX	CR
421	TCGA-93-A4JN-01A	71	male	NO	40	M1a	N0	T2a	stage iv	YES	NO	3	40	Stable Disease	0	TCGA-93-A4JN	718	0.587908930046518	High risk	No	Yes	No	Yes	>60	Male	Stage IV	>15	NA	T2	M1	SD
422	TCGA-93-A4JO-01A	70	male	NA	50	MX	N0	T1a	stage ia	NO	NA	4	50	NA	1	TCGA-93-A4JO	33	0.448845418334163	High risk	NA	No	NA	Yes	>60	Male	Stage I	>15	NA	T1	MX	NA
423	TCGA-93-A4JP-01A	64	male	NO	NA	M1b	NX	TX	stage iv	NO	NA	1	NA	Progressive Disease	0	TCGA-93-A4JP	578	0.196729404722199	Low risk	No	No	NA	Yes	>60	Male	Stage IV	NA	NX	NA	M1	PD
424	TCGA-93-A4JQ-01A	49	male	NO	NA	MX	N0	T1b	stage ia	NO	NA	3	NA	Complete Remission/Response	0	TCGA-93-A4JQ	526	0.741312916074432	High risk	No	No	NA	Yes	<=60	Male	Stage I	NA	NA	T1	MX	CR
425	TCGA-95-7039-01A	54	female	NO	34	MX	N0	T3	stage iib	NA	NA	2	34	Complete Remission/Response	0	TCGA-95-7039	1272	0.249578782906021	Low risk	No	NA	NA	Yes	<=60	Female	Stage II	>15	NA	T3	MX	CR
426	TCGA-95-7043-01A	63	female	NO	40	MX	N0	T1a	stage ia	NA	NA	4	40	Complete Remission/Response	1	TCGA-95-7043	503	0.161950029199884	Low risk	No	NA	NA	Yes	>60	Female	Stage I	>15	NA	T1	MX	CR
427	TCGA-95-7562-01A	71	male	NO	10	M0	N1	T2a	stage iia	NA	NA	3	10	NA	1	TCGA-95-7562	87	0.216978525269802	Low risk	No	NA	NA	Yes	>60	Male	Stage II	<=15	N1	T2	M0	NA
428	TCGA-95-7567-01A	61	male	NO	NA	M0	N1	T2b	stage iib	NA	NA	4	NA	NA	0	TCGA-95-7567	568	0.448312393890567	High risk	No	NA	NA	Yes	>60	Male	Stage II	NA	N1	T2	M0	NA
429	TCGA-95-7944-01A	71	male	NO	50	M0	N0	T1a	stage ia	NA	NA	2	50	NA	0	TCGA-95-7944	377	0.632821385677397	High risk	No	NA	NA	Yes	>60	Male	Stage I	>15	NA	T1	M0	NA
430	TCGA-95-7947-01A	67	male	NO	100	M0	N0	T1a	stage ia	NA	NA	4	100	NA	0	TCGA-95-7947	477	0.436105364092061	High risk	No	NA	NA	Yes	>60	Male	Stage I	>15	NA	T1	M0	NA
431	TCGA-95-7948-01A	42	female	NO	0.15	M0	N0	T2a	stage ib	NA	NA	3	0.15	NA	0	TCGA-95-7948	476	0.215417339807405	Low risk	No	NA	NA	Yes	<=60	Female	Stage I	<=15	NA	T2	M0	NA
432	TCGA-95-8039-01A	72	male	NO	NA	MX	N0	T1	stage ia	NA	NA	1	NA	NA	0	TCGA-95-8039	830	0.297885641707151	Low risk	No	NA	NA	Yes	>60	Male	Stage I	NA	NA	T1	MX	NA
433	TCGA-95-8494-01A	67	male	NO	NA	M0	N1	T2a	stage iia	NO	NA	5	NA	NA	0	TCGA-95-8494	84	0.569378521248865	High risk	No	No	NA	Yes	>60	Male	Stage II	NA	N1	T2	M0	NA
434	TCGA-95-A4VK-01A	74	female	YES	45	M0	N2	T2b	stage iiia	NO	NA	3	45	Stable Disease	0	TCGA-95-A4VK	651	0.668630774206029	High risk	Yes	No	NA	Yes	>60	Female	Stage III	>15	N2	T2	M0	SD
435	TCGA-95-A4VN-01A	62	female	NO	42	M0	N1	T2a	stage iia	NO	NA	4	42	Stable Disease	0	TCGA-95-A4VN	553	0.730961623071182	High risk	No	No	NA	Yes	>60	Female	Stage II	>15	N1	T2	M0	SD
436	TCGA-95-A4VP-01A	66	female	NO	20	M0	N2	T2b	stage iiia	NO	NA	4	20	Stable Disease	0	TCGA-95-A4VP	605	0.36571716199023	Low risk	No	No	NA	Yes	>60	Female	Stage III	>15	N2	T2	M0	SD
437	TCGA-97-7546-01A	76	female	YES	25	MX	N0	T1	stage ia	NA	NA	3	25	NA	0	TCGA-97-7546	1285	0.138067394828612	Low risk	Yes	NA	NA	Yes	>60	Female	Stage I	>15	NA	T1	MX	NA
438	TCGA-97-7547-01A	67	female	NO	30	MX	N0	T2	stage ib	NA	NA	3	30	Progressive Disease	0	TCGA-97-7547	1965	0.112476033992783	Low risk	No	NA	NA	Yes	>60	Female	Stage I	>15	NA	T2	MX	PD
439	TCGA-97-7552-01A	70	male	NO	40	MX	N0	T2	stage ib	NA	NA	3	40	Complete Remission/Response	0	TCGA-97-7552	1932	0.23250324908909	Low risk	No	NA	NA	Yes	>60	Male	Stage I	>15	NA	T2	MX	CR
440	TCGA-97-7553-01A	58	female	NO	20	MX	N0	T1	stage ia	NA	NA	2	20	NA	0	TCGA-97-7553	1870	0.158770773918936	Low risk	No	NA	NA	Yes	<=60	Female	Stage I	>15	NA	T1	MX	NA
441	TCGA-97-7554-01A	83	female	NO	30	M0	N2	T2a	stage iiia	NA	YES	3	30	NA	0	TCGA-97-7554	775	0.368668600207593	Low risk	No	NA	Yes	Yes	>60	Female	Stage III	>15	N2	T2	M0	NA
442	TCGA-97-7937-01A	65	male	NO	35	MX	N0	T2a	stage ib	YES	NO	3	35	NA	0	TCGA-97-7937	564	0.26709609519708	Low risk	No	Yes	No	Yes	>60	Male	Stage I	>15	NA	T2	MX	NA
443	TCGA-97-7938-01A	76	female	NO	40	MX	N0	T1a	stage ia	NO	YES	3	40	Complete Remission/Response	1	TCGA-97-7938	18	0.172413292652122	Low risk	No	No	Yes	Yes	>60	Female	Stage I	>15	NA	T1	MX	CR
444	TCGA-97-7941-01A	72	female	NO	22.5	MX	N0	T1b	stage ia	NO	YES	3	22.5	NA	0	TCGA-97-7941	484	0.313166787534389	Low risk	No	No	Yes	Yes	>60	Female	Stage I	>15	NA	T1	MX	NA
445	TCGA-97-8171-01A	81	male	NO	65	M1a	N2	T2a	stage iv	NO	NO	2	65	Progressive Disease	0	TCGA-97-8171	568	0.127636191569343	Low risk	No	No	No	Yes	>60	Male	Stage IV	>15	N2	T2	M1	PD
446	TCGA-97-8172-01A	75	female	NO	20	M0	N0	T2a	stage ib	NO	YES	3	20	Complete Remission/Response	0	TCGA-97-8172	545	0.165730496273529	Low risk	No	No	Yes	Yes	>60	Female	Stage I	>15	NA	T2	M0	CR
447	TCGA-97-8174-01A	67	male	NA	40	M0	N0	T2b	stage iia	YES	NO	3	40	NA	1	TCGA-97-8174	164	0.290390490355592	Low risk	NA	Yes	No	Yes	>60	Male	Stage II	>15	NA	T2	M0	NA
448	TCGA-97-8175-01A	55	female	NO	NA	M0	N0	T2a	stage ib	YES	NO	3	NA	Complete Remission/Response	0	TCGA-97-8175	551	0.28297809369748	Low risk	No	Yes	No	Yes	<=60	Female	Stage I	NA	NA	T2	M0	CR
449	TCGA-97-8176-01A	63	male	YES	40	M0	N1	T3	stage iiia	NO	YES	4	40	Progressive Disease	1	TCGA-97-8176	468	0.590233068620921	High risk	Yes	No	Yes	Yes	>60	Male	Stage III	>15	N1	T3	M0	PD
450	TCGA-97-8177-01A	59	female	NO	NA	M0	N0	T2a	stage ib	NO	NO	1	NA	Complete Remission/Response	0	TCGA-97-8177	499	0.220471449559443	Low risk	No	No	No	Yes	<=60	Female	Stage I	NA	NA	T2	M0	CR
451	TCGA-97-8179-01A	72	male	NO	60	M0	N0	T1a	stage ia	YES	NO	3	60	Complete Remission/Response	0	TCGA-97-8179	435	0.31232342854577	Low risk	No	Yes	No	Yes	>60	Male	Stage I	>15	NA	T1	M0	CR
452	TCGA-97-8547-01A	78	female	NO	NA	MX	N2	T2a	stage iiia	NO	NO	1	NA	Complete Remission/Response	0	TCGA-97-8547	657	0.681335190932884	High risk	No	No	No	Yes	>60	Female	Stage III	NA	N2	T2	MX	CR
453	TCGA-97-8552-01A	55	female	NO	NA	MX	N0	T1a	stage i	NO	NO	1	NA	Complete Remission/Response	0	TCGA-97-8552	626	0.171459741315993	Low risk	No	No	No	Yes	<=60	Female	Stage I	NA	NA	T1	MX	CR
454	TCGA-97-A4LX-01A	81	male	NO	120	M0	N0	T2a	stage ib	NO	YES	3	120	Complete Remission/Response	0	TCGA-97-A4LX	614	0.344596275067289	Low risk	No	No	Yes	Yes	>60	Male	Stage I	>15	NA	T2	M0	CR
455	TCGA-97-A4M0-01A	60	female	NO	34	M0	N0	T2a	stage ib	NO	YES	4	34	Complete Remission/Response	0	TCGA-97-A4M0	652	0.231645315015443	Low risk	No	No	Yes	Yes	<=60	Female	Stage I	>15	NA	T2	M0	CR
456	TCGA-97-A4M1-01A	52	female	NO	3	M0	N0	T1a	stage ia	NO	NA	3	3	Complete Remission/Response	0	TCGA-97-A4M1	601	0.17618388719952	Low risk	No	No	NA	Yes	<=60	Female	Stage I	<=15	NA	T1	M0	CR
457	TCGA-97-A4M2-01A	66	male	NO	100	M0	N0	T1a	stage ia	NO	NO	2	100	Complete Remission/Response	0	TCGA-97-A4M2	624	0.171235462225393	Low risk	No	No	No	Yes	>60	Male	Stage I	>15	NA	T1	M0	CR
458	TCGA-97-A4M3-01A	69	female	NO	37.5	M0	N0	T1b	stage ia	NO	NO	3	37.5	Complete Remission/Response	0	TCGA-97-A4M3	540	0.201421406991396	Low risk	No	No	No	Yes	>60	Female	Stage I	>15	NA	T1	M0	CR
459	TCGA-97-A4M5-01A	83	male	NO	6	M0	N0	T1b	stage ia	NO	YES	3	6	Complete Remission/Response	0	TCGA-97-A4M5	634	0.39143511049021	Low risk	No	No	Yes	Yes	>60	Male	Stage I	<=15	NA	T1	M0	CR
460	TCGA-97-A4M6-01A	45	female	NO	NA	M0	N0	T1a	stage ia	NO	NO	1	NA	Complete Remission/Response	0	TCGA-97-A4M6	568	0.298430448132275	Low risk	No	No	No	Yes	<=60	Female	Stage I	NA	NA	T1	M0	CR
461	TCGA-97-A4M7-01A	74	male	NO	40	M0	N0	T1b	stage ia	NO	NO	3	40	Complete Remission/Response	0	TCGA-97-A4M7	629	0.413329226495834	High risk	No	No	No	Yes	>60	Male	Stage I	>15	NA	T1	M0	CR
462	TCGA-99-7458-01A	74	female	NO	52	M0	N0	T4	stage iiia	YES	YES	4	52	NA	0	TCGA-99-7458	747	0.220829757432085	Low risk	No	Yes	Yes	Yes	>60	Female	Stage III	>15	NA	T4	M0	NA
463	TCGA-99-8025-01A	72	female	NO	20	M0	N2	T3	stage iiia	YES	NO	4	20	Complete Remission/Response	0	TCGA-99-8025	1060	0.474770991603984	High risk	No	Yes	No	Yes	>60	Female	Stage III	>15	N2	T3	M0	CR
464	TCGA-99-8028-01A	50	female	NO	30	M0	N0	T1a	stage ia	YES	YES	4	30	Complete Remission/Response	0	TCGA-99-8028	1118	0.364285068397243	Low risk	No	Yes	Yes	Yes	<=60	Female	Stage I	>15	NA	T1	M0	CR
465	TCGA-99-8032-01A	61	male	NA	90	M0	N0	T1a	stage ia	NO	YES	2	90	NA	0	TCGA-99-8032	44	0.301926694020501	Low risk	NA	No	Yes	Yes	>60	Male	Stage I	>15	NA	T1	M0	NA
466	TCGA-99-8033-01A	74	female	YES	NA	M1	NX	TX	stage iv	NO	NO	1	NA	NA	1	TCGA-99-8033	656	1.02958111331787	High risk	Yes	No	No	Yes	>60	Female	Stage IV	NA	NX	NA	M1	NA
467	TCGA-99-AA5R-01A	70	female	NO	46	M0	N0	T1a	stage ia	YES	YES	2	46	NA	0	TCGA-99-AA5R	658	0.248561144508953	Low risk	No	Yes	Yes	Yes	>60	Female	Stage I	>15	NA	T1	M0	NA
468	TCGA-J2-8192-01A	65	female	NO	NA	MX	N1	T2a	stage iia	NO	NO	1	NA	NA	0	TCGA-J2-8192	739	0.569128688503805	High risk	No	No	No	Yes	>60	Female	Stage II	NA	N1	T2	MX	NA
469	TCGA-J2-8194-01A	69	female	YES	20	MX	N0	T3	stage iib	NA	NA	3	20	Partial Remission/Response	0	TCGA-J2-8194	724	0.338066959747621	Low risk	Yes	NA	NA	Yes	>60	Female	Stage II	>15	NA	T3	MX	PR
470	TCGA-J2-A4AD-01A	61	female	NO	120	MX	N0	T1a	stage ia	NO	NA	2	120	NA	1	TCGA-J2-A4AD	550	0.544240468698598	High risk	No	No	NA	Yes	>60	Female	Stage I	>15	NA	T1	MX	NA
471	TCGA-J2-A4AE-01A	77	female	NO	NA	MX	N0	T1a	stage ia	NO	NA	1	NA	Complete Remission/Response	0	TCGA-J2-A4AE	1079	0.332190216784792	Low risk	No	No	NA	Yes	>60	Female	Stage I	NA	NA	T1	MX	CR
472	TCGA-J2-A4AG-01A	66	female	NO	25	MX	N0	T1b	stage ia	NO	NA	3	25	Complete Remission/Response	0	TCGA-J2-A4AG	988	0.235047688030715	Low risk	No	No	NA	Yes	>60	Female	Stage I	>15	NA	T1	MX	CR
473	TCGA-L4-A4E5-01A	48	female	NO	33	M0	N0	T1	stage i	NO	NA	4	33	Complete Remission/Response	0	TCGA-L4-A4E5	578	0.396060309473184	Low risk	No	No	NA	Yes	<=60	Female	Stage I	>15	NA	T1	M0	CR
474	TCGA-L4-A4E6-01A	67	male	NO	30	M0	N0	T1	stage ia	NO	NA	3	30	Complete Remission/Response	0	TCGA-L4-A4E6	435	0.0940896061280799	Low risk	No	No	NA	Yes	>60	Male	Stage I	>15	NA	T1	M0	CR
475	TCGA-L9-A443-01A	63	female	NO	90	MX	N0	T1a	stage ia	NO	NA	4	90	NA	1	TCGA-L9-A443	193	0.516588426424938	High risk	No	No	NA	Yes	>60	Female	Stage I	>15	NA	T1	MX	NA
476	TCGA-L9-A444-01A	60	female	NO	10	MX	N0	T1a	stage ia	NO	NA	2	10	Complete Remission/Response	0	TCGA-L9-A444	307	0.39209416589636	Low risk	No	No	NA	Yes	<=60	Female	Stage I	<=15	NA	T1	MX	CR
477	TCGA-L9-A50W-01A	75	male	NO	19	MX	N1	T1b	stage iia	YES	NA	3	19	Progressive Disease	1	TCGA-L9-A50W	442	0.325717818395545	Low risk	No	Yes	NA	Yes	>60	Male	Stage II	>15	N1	T1	MX	PD
478	TCGA-L9-A5IP-01A	40	female	NA	NA	M1b	N2	T3	stage iv	YES	NA	4	NA	NA	1	TCGA-L9-A5IP	58	1.27684626051744	High risk	NA	Yes	NA	Yes	<=60	Female	Stage IV	NA	N2	T3	M1	NA
479	TCGA-L9-A743-01A	56	male	NO	40.5	M0	N1	T2a	stage iia	NO	NA	2	40.5	Complete Remission/Response	0	TCGA-L9-A743	664	0.46663728960363	High risk	No	No	NA	Yes	<=60	Male	Stage II	>15	N1	T2	M0	CR
480	TCGA-L9-A7SV-01A	69	male	NO	93	M0	N1	T2a	stage iia	NO	NA	3	93	Complete Remission/Response	0	TCGA-L9-A7SV	565	0.477492153394742	High risk	No	No	NA	Yes	>60	Male	Stage II	>15	N1	T2	M0	CR
481	TCGA-L9-A8F4-01A	64	female	YES	14	MX	N0	T2a	stage ib	NO	NA	2	14	NA	0	TCGA-L9-A8F4	476	0.5134728796982	High risk	Yes	No	NA	Yes	>60	Female	Stage I	<=15	NA	T2	MX	NA
482	TCGA-MN-A4N1-01A	60	male	NO	NA	M0	N1	T2a	stage iia	YES	NA	2	NA	Complete Remission/Response	0	TCGA-MN-A4N1	827	0.49575099688126	High risk	No	Yes	NA	Yes	<=60	Male	Stage II	NA	N1	T2	M0	CR
483	TCGA-MN-A4N4-01A	57	male	NO	NA	M0	N0	T1b	stage ia	NO	NA	2	NA	Complete Remission/Response	0	TCGA-MN-A4N4	1175	0.743649363989536	High risk	No	No	NA	Yes	<=60	Male	Stage I	NA	NA	T1	M0	CR
484	TCGA-MN-A4N5-01A	63	male	NO	NA	M0	N0	T1a	stage ia	YES	NA	4	NA	NA	0	TCGA-MN-A4N5	84	0.367507532523434	Low risk	No	Yes	NA	Yes	>60	Male	Stage I	NA	NA	T1	M0	NA
485	TCGA-MP-A4SV-01A	67	male	NA	110	M0	N0	T2	stage ib	NO	NA	2	110	NA	1	TCGA-MP-A4SV	2620	0.35032890141802	Low risk	NA	No	NA	Yes	>60	Male	Stage I	>15	NA	T2	M0	NA
486	TCGA-MP-A4SW-01A	53	male	NA	15	M0	N1	T2	stage iib	NO	NA	3	15	NA	1	TCGA-MP-A4SW	1778	0.388179267611923	Low risk	NA	No	NA	Yes	<=60	Male	Stage II	<=15	N1	T2	M0	NA
487	TCGA-MP-A4SY-01A	61	male	NA	40	M0	N1	T2	stage iib	NO	NA	4	40	NA	1	TCGA-MP-A4SY	1501	0.432125276876626	High risk	NA	No	NA	Yes	>60	Male	Stage II	>15	N1	T2	M0	NA
488	TCGA-MP-A4T4-01A	68	female	NA	50	M0	N1	T2	stage iib	NO	NA	2	50	NA	1	TCGA-MP-A4T4	2617	0.326795877387941	Low risk	NA	No	NA	Yes	>60	Female	Stage II	>15	N1	T2	M0	NA
489	TCGA-MP-A4T6-01A	76	female	NA	50	MX	N2	T1	stage iiia	NO	NA	3	50	NA	1	TCGA-MP-A4T6	1790	0.249875840825318	Low risk	NA	No	NA	Yes	>60	Female	Stage III	>15	N2	T1	MX	NA
490	TCGA-MP-A4T7-01A	75	female	NA	50	M1	N0	T2	stage iv	NO	NA	4	50	NA	1	TCGA-MP-A4T7	167	0.386139447606754	Low risk	NA	No	NA	Yes	>60	Female	Stage IV	>15	NA	T2	M1	NA
491	TCGA-MP-A4T8-01A	68	male	NA	25	M0	N2	T2	stage iiia	NO	NA	3	25	NA	1	TCGA-MP-A4T8	161	0.588730638261927	High risk	NA	No	NA	Yes	>60	Male	Stage III	>15	N2	T2	M0	NA
492	TCGA-MP-A4T9-01A	54	female	YES	24	MX	N2	T2	stage iiia	NO	NA	4	24	Progressive Disease	1	TCGA-MP-A4T9	1265	0.46410649326174	High risk	Yes	No	NA	Yes	<=60	Female	Stage III	>15	N2	T2	MX	PD
493	TCGA-MP-A4TA-01A	75	female	NA	55	M0	N0	T1	stage ia	NO	NA	4	55	NA	1	TCGA-MP-A4TA	950	0.821562866469074	High risk	NA	No	NA	Yes	>60	Female	Stage I	>15	NA	T1	M0	NA
494	TCGA-MP-A4TC-01A	77	male	NA	125	M0	N2	T1	stage iiia	NO	NA	3	125	NA	1	TCGA-MP-A4TC	74	0.842502071335065	High risk	NA	No	NA	Yes	>60	Male	Stage III	>15	N2	T1	M0	NA
495	TCGA-MP-A4TD-01A	71	male	NA	20	M0	N2	T2	stage iiia	NO	NA	3	20	NA	1	TCGA-MP-A4TD	307	0.58096695221249	High risk	NA	No	NA	Yes	>60	Male	Stage III	>15	N2	T2	M0	NA
496	TCGA-MP-A4TE-01A	56	male	NO	40	MX	N0	T2b	stage iia	NO	YES	4	40	Progressive Disease	1	TCGA-MP-A4TE	896	0.23056817604879	Low risk	No	No	Yes	Yes	<=60	Male	Stage II	>15	NA	T2	MX	PD
497	TCGA-MP-A4TF-01A	58	female	NA	40	M0	N0	T2b	stage iia	NO	NA	4	40	NA	1	TCGA-MP-A4TF	336	0.635258947541307	High risk	NA	No	NA	Yes	<=60	Female	Stage II	>15	NA	T2	M0	NA
498	TCGA-MP-A4TH-01A	70	female	NO	20	M0	N0	T1a	stage ia	NO	NA	3	20	Complete Remission/Response	0	TCGA-MP-A4TH	741	0.197048480969875	Low risk	No	No	NA	Yes	>60	Female	Stage I	>15	NA	T1	M0	CR
499	TCGA-MP-A4TI-01A	72	male	NA	35	M0	N1	T2a	stage iia	NO	YES	3	35	NA	1	TCGA-MP-A4TI	429	1.35236221262261	High risk	NA	No	Yes	Yes	>60	Male	Stage II	>15	N1	T2	M0	NA
500	TCGA-MP-A4TJ-01A	62	female	NA	NA	M0	N0	T1	stage ia	NO	NA	2	NA	NA	1	TCGA-MP-A4TJ	339	0.388461062525143	Low risk	NA	No	NA	Yes	>60	Female	Stage I	NA	NA	T1	M0	NA
501	TCGA-MP-A4TK-01A	56	female	NO	28	MX	N1	T2	stage iib	NO	NA	4	28	Progressive Disease	1	TCGA-MP-A4TK	582	0.600675864379888	High risk	No	No	NA	Yes	<=60	Female	Stage II	>15	N1	T2	MX	PD
502	TCGA-MP-A5C7-01A	76	female	NO	15	M0	N0	T2	stage ib	NO	NA	3	15	Complete Remission/Response	0	TCGA-MP-A5C7	2248	0.164960976139554	Low risk	No	No	NA	Yes	>60	Female	Stage I	<=15	NA	T2	M0	CR
503	TCGA-NJ-A4YF-01A	50	female	NO	30	M0	N0	T1	stage ia	NO	NA	3	30	Stable Disease	0	TCGA-NJ-A4YF	2161	0.204533044433052	Low risk	No	No	NA	Yes	<=60	Female	Stage I	>15	NA	T1	M0	SD
504	TCGA-NJ-A4YG-01A	65	male	NO	104	M0	N0	T2	stage ib	NA	NA	4	104	Stable Disease	0	TCGA-NJ-A4YG	2261	0.226485169013284	Low risk	No	NA	NA	Yes	>60	Male	Stage I	>15	NA	T2	M0	SD
505	TCGA-NJ-A4YI-01A	87	female	NO	3	M0	N2	T2	stage iiia	NA	NA	3	3	Stable Disease	1	TCGA-NJ-A4YI	4	0.313046834287044	Low risk	No	NA	NA	Yes	>60	Female	Stage III	<=15	N2	T2	M0	SD
506	TCGA-NJ-A4YP-01A	52	male	NA	60	M0	N0	T2a	stage ib	NO	NA	5	60	Stable Disease	0	TCGA-NJ-A4YP	50	0.594741607760822	High risk	NA	No	NA	Yes	<=60	Male	Stage I	>15	NA	T2	M0	SD
507	TCGA-NJ-A4YQ-01A	69	female	NO	40	M0	N0	T1b	stage ia	NO	NA	4	40	Stable Disease	0	TCGA-NJ-A4YQ	1432	0.329247635533929	Low risk	No	No	NA	Yes	>60	Female	Stage I	>15	NA	T1	M0	SD
508	TCGA-NJ-A55A-01A	76	female	NO	25	M0	N0	T2	stage ib	NO	NA	3	25	Stable Disease	0	TCGA-NJ-A55A	15	0.226674909981651	Low risk	No	No	NA	Yes	>60	Female	Stage I	>15	NA	T2	M0	SD
509	TCGA-NJ-A55O-01A	56	female	NO	30	M0	N1	T1b	stage iia	NO	NA	4	30	Stable Disease	0	TCGA-NJ-A55O	13	0.254025792700583	Low risk	No	No	NA	Yes	<=60	Female	Stage II	>15	N1	T1	M0	SD
510	TCGA-NJ-A55R-01A	67	male	NO	5	MX	N0	T1b	stage ia	NO	NA	3	5	Stable Disease	0	TCGA-NJ-A55R	603	0.210591322353957	Low risk	No	No	NA	Yes	>60	Male	Stage I	<=15	NA	T1	MX	SD
511	TCGA-NJ-A7XG-01A	49	male	NO	NA	M0	N1	T4	stage iiia	NA	NO	3	NA	Stable Disease	0	TCGA-NJ-A7XG	617	0.215976749405041	Low risk	No	NA	No	Yes	<=60	Male	Stage III	NA	N1	T4	M0	SD
512	TCGA-O1-A52J-01A	74	female	NA	45	MX	N0	T1	stage ia	NO	NA	3	45	NA	1	TCGA-O1-A52J	1798	0.261832748398648	Low risk	NA	No	NA	Yes	>60	Female	Stage I	>15	NA	T1	MX	NA
513	TCGA-S2-AA1A-01A	68	female	NO	95	M0	N0	T1b	stage ia	NO	NA	3	95	Complete Remission/Response	0	TCGA-S2-AA1A	513	0.270784664747994	Low risk	No	No	NA	Yes	>60	Female	Stage I	>15	NA	T1	M0	CR
