# Supplementary material for: Significance of macrophage infiltration in the prognosis of lung adenocarcinoma patients evaluated by scRNA and bulkRNA analysis
Source: Front Immunol. 2022 Oct 12;13:1028440. doi: 10.3389/fimmu.2022.1028440 (PMC9597471; doi:10.3389/fimmu.2022.1028440)
Supplement: Supplementary file 1 [file DataSheet_1.zip › SupplementaryTable9_GSE19188.univariate_cox_result.txt]

Class	coeffecients	pvalue	hazard_ratio	lower_95	upper_95
Risk score	0.7931	0.0084	2.2103	1.2257	3.9858
Gender	0.7537	0.0335	2.1247	1.0607	4.2563
