# Supplementary material for: Significance of macrophage infiltration in the prognosis of lung adenocarcinoma patients evaluated by scRNA and bulkRNA analysis
Source: Front Immunol. 2022 Oct 12;13:1028440. doi: 10.3389/fimmu.2022.1028440 (PMC9597471; doi:10.3389/fimmu.2022.1028440)
Supplement: Supplementary file 1 [file DataSheet_1.zip › SupplementaryTable9_GSE26939.multivariate_cox_result.txt]

Class	coeffecients	pvalue	hazard_ratio	lower_95	upper_95
Risk score	1.0882	6.3358e-03	2.969	1.3592	6.4853
Stage.ch1	0.3556	7.4695e-03	1.427	1.0997	1.8516
Gender	0.5165	0.1484	1.6761	0.8319	3.377
Age	0.0197	0.3510	1.0198	0.9786	1.0628
smoking.status	-0.4966	0.6595	0.6086	0.0668	5.5441
tp53.mut	0.2161	0.6122	1.2412	0.5383	2.8622
kras.mut	-0.9263	0.0846	0.3960	0.1382	1.1347
