# Supplementary material for: Significance of macrophage infiltration in the prognosis of lung adenocarcinoma patients evaluated by scRNA and bulkRNA analysis
Source: Front Immunol. 2022 Oct 12;13:1028440. doi: 10.3389/fimmu.2022.1028440 (PMC9597471; doi:10.3389/fimmu.2022.1028440)
Supplement: Supplementary file 1 [file DataSheet_1.zip › SupplementaryTable9_GSE26939.univariate_cox_result.txt]

Class	coeffecients	pvalue	hazard_ratio	lower_95	upper_95
Risk score	0.9250	3.6975e-04	2.5219	1.5156	4.1963
Stage.ch1	0.1881	0.03149	1.2069	1.0168	1.4326
Gender	0.4921	0.0682	1.6356	0.9639	2.7754
Age	0.0272	0.02518	1.0275	1.0033	1.0523
smoking.status	-0.0227	0.9549	0.9775	0.4446	2.1491
tp53.mut	-0.2044	0.4843	0.8151	0.4597	1.4453
kras.mut	0.2653	0.3981	1.3037	0.7046	2.4122
