# Supplementary material for: Significance of macrophage infiltration in the prognosis of lung adenocarcinoma patients evaluated by scRNA and bulkRNA analysis
Source: Front Immunol. 2022 Oct 12;13:1028440. doi: 10.3389/fimmu.2022.1028440 (PMC9597471; doi:10.3389/fimmu.2022.1028440)
Supplement: Supplementary file 1 [file DataSheet_1.zip › SupplementaryTable9_GSE42127.multivariate_cox_result.txt]

Class	coeffecients	pvalue	hazard_ratio	lower_95	upper_95
Risk score	0.2886	0.0279	1.3346	0.7906	2.2526
Gender	0.2042	0.4789	1.2265	0.6968	2.1588
Age	0.0342	0.0231	1.0347	1.0047	1.0657
Stage	0.1681	0.0226	1.1830	1.0237	1.3671
