# Supplementary material for: Significance of macrophage infiltration in the prognosis of lung adenocarcinoma patients evaluated by scRNA and bulkRNA analysis
Source: Front Immunol. 2022 Oct 12;13:1028440. doi: 10.3389/fimmu.2022.1028440 (PMC9597471; doi:10.3389/fimmu.2022.1028440)
Supplement: Supplementary file 1 [file DataSheet_1.zip › SupplementaryTable9_GSE42127.univariate_cox_result.txt]

Class	coeffecients	pvalue	hazard_ratio	lower_95	upper_95
Risk score	0.3782	0.0149	1.4596	0.8730	2.4405
Gender	0.5123	0.0578	1.6692	0.9830	2.8346
Age	0.0403	0.0051	1.0411	1.0121	1.0709
Stage	0.2168	0.00179	1.2421	1.084	1.4233
