# Supplementary material for: Significance of macrophage infiltration in the prognosis of lung adenocarcinoma patients evaluated by scRNA and bulkRNA analysis
Source: Front Immunol. 2022 Oct 12;13:1028440. doi: 10.3389/fimmu.2022.1028440 (PMC9597471; doi:10.3389/fimmu.2022.1028440)
Supplement: Supplementary file 1 [file DataSheet_1.zip › SupplementaryTable9_GSE50081.multivariate_cox_result.txt]

Class	coeffecients	pvalue	hazard_ratio	lower_95	upper_95
Risk score	0.5742	0.0179	1.7757	1.1036	2.8570
Age	0.0176	0.1504	1.0177	0.9936	1.0424
Gender	0.7347	0.0040	2.0850	1.2640	3.4393
Stage	0.2426	0.0227	1.2746	1.0344	1.5704
Smoking.status	0.1371	0.2963	1.1469	0.8867	1.4836
