# Supplementary material for: Significance of macrophage infiltration in the prognosis of lung adenocarcinoma patients evaluated by scRNA and bulkRNA analysis
Source: Front Immunol. 2022 Oct 12;13:1028440. doi: 10.3389/fimmu.2022.1028440 (PMC9597471; doi:10.3389/fimmu.2022.1028440)
Supplement: Supplementary file 1 [file DataSheet_1.zip › SupplementaryTable9_GSE72094.multivariate_cox_result.txt]

Class	coeffecients	pvalue	hazard_ratio	lower_95	upper_95
Risk score	0.3700	0.0371	1.4477	0.6429	3.2598
Age	0.0112	0.5741	1.0112	0.9725	1.0514
Gender	0.3793	0.3498	1.4613	0.6596	3.2373
kras.mut	0.0077	0.9848	1.0077	0.4532	2.2406
Smoking.status	0.0056	0.9885	1.0056	0.4687	2.1575
Stage	0.0937	0.3766	1.0982	0.8921	1.3520
tp53.mut	0.0028	0.7321	1.0028	0.9868	1.0190
stk11.mut	0.4475	0.5519	1.5644	0.3579	6.8374
