# Supplementary material for: Significance of macrophage infiltration in the prognosis of lung adenocarcinoma patients evaluated by scRNA and bulkRNA analysis
Source: Front Immunol. 2022 Oct 12;13:1028440. doi: 10.3389/fimmu.2022.1028440 (PMC9597471; doi:10.3389/fimmu.2022.1028440)
Supplement: Supplementary file 1 [file DataSheet_1.zip › SupplementaryTable9_GSE72094.univariate_cox_result.txt]

Class	coeffecients	pvalue	hazard_ratio	lower_95	upper_95
Risk score	0.8156	6.7907e-05	2.2605	1.5133	3.3768
Age	0.0069	0.4825	1.0069	0.9876	1.0267
Gender	0.4395	0.0198	1.5519	1.0722	2.2462
kras.mut	-0.3757	0.0492	0.6867	0.4722	0.9987
Smoking.status	0.0523	0.7311	1.0537	0.7815	1.4208
Stage	0.2462	1.7909e-07	1.2792	1.1662	1.4032
tp53.mut	0.0039	0.6076	1.0039	0.9890	1.0190
stk11.mut	0.0392	0.8787	1.0401	0.6278	1.7229
