# Supplementary material for: Significance of macrophage infiltration in the prognosis of lung adenocarcinoma patients evaluated by scRNA and bulkRNA analysis
Source: Front Immunol. 2022 Oct 12;13:1028440. doi: 10.3389/fimmu.2022.1028440 (PMC9597471; doi:10.3389/fimmu.2022.1028440)
Supplement: Supplementary file 1 [file DataSheet_1.zip › SupplementaryTable9_TCGA_clinical.multivariate_cox.txt]

Class	coeffecients	pvalue	hazard_ratio	lower_95	upper_95
Risk score	0.69	2.06e-4	2.01	1.39	2.89
Age	0.02	0.05	1.02	0.99	1.04
Gender	-0.09	0.59	0.91	0.64	1.29
Radiation therapy	0.36	0.08	1.47	0.96	2.26
pathologic T	0.13	0.24	1.14	0.91	1.43
Tumor stage	0.32	1.12e-3	1.38	1.14	1.67
