# Supplementary material for: Significance of macrophage infiltration in the prognosis of lung adenocarcinoma patients evaluated by scRNA and bulkRNA analysis
Source: Front Immunol. 2022 Oct 12;13:1028440. doi: 10.3389/fimmu.2022.1028440 (PMC9597471; doi:10.3389/fimmu.2022.1028440)
Supplement: Supplementary file 1 [file DataSheet_1.zip › SupplementaryTable9_TCGA_clinical.univariate_cox.txt]

Class	coeffecients	pvalue	hazard_ratio	lower_95	upper_95
Risk score	0.96	1.23e-10	2.62	1.95	3.51
Age	0.01	0.35	1.01	0.99	1.02
Gender	0.04	0.77	1.04	0.78	1.39
Radiation therapy	0.77	1.40e-4	2.16	1.45	3.21
pathologic T	0.43	5.78e-06	1.53	1.27	1.85
Tumor stage	0.52	1.84e-13	1.68	1.46	1.92
